# Supplementary material for: Candidate Domestication-Related Genes Revealed by Expression Quantitative Trait Loci Mapping of Narrow-Leafed Lupin (Lupinus angustifolius L.)
Source: Int J Mol Sci. 2019 Nov 12;20(22):5670. doi: 10.3390/ijms20225670 (PMC6888189; doi:10.3390/ijms20225670)
Supplement: Supplementary file 1 [file ijms-20-05670-s001.zip]

Archive with 10 entries (10 files):
- Supplementary Table S9. LOD values for expression quantitative trait loci permutation.xlsx
- Supplementary Table S8. Gene ontology enrichments.xlsx
- Supplementary Table S7. Association between domestication trait segregation and gene.xlsx
- Supplementary Table S6. Normalized gene expression values for mapping population.xlsx
- Supplementary Table S5. Comparison of number of markers assigned to particular.xlsx
- Supplementary Table S4. Results of linkage mapping.xlsx
- Supplementary Table S3. Segregation of markers used for linkage mapping.xlsx
- Supplementary Table S2. Information on newly developed BAC-derived PCR markers.xls
- Supplementary Table S1. Annotation of markers used for linkage mapping..xlsx
- Supplementary Table S10. Expression quantitative trait loci localized on the linkage map.xlsx
