# Supplementary material for: Candidate Domestication-Related Genes Revealed by Expression Quantitative Trait Loci Mapping of Narrow-Leafed Lupin (Lupinus angustifolius L.)
Source: Int J Mol Sci. 2019 Nov 12;20(22):5670. doi: 10.3390/ijms20225670 (PMC6888189; doi:10.3390/ijms20225670)
Supplement: Supplementary file 1 [file ijms-20-05670-s001.zip › Supplementary Table S9. LOD values for expression quantitative trait loci permutation.xlsx]

## Sheet: Arkusz1
Candidate domestication-related genes revealed by expression quantitative trait loci mapping of narrow-leafed lupin (Lupinus angustifolius L.)
Piotr Plewiński, Michał Książkiewicz, Sandra Rychel-Bielska, Elżbieta Rudy, Bogdan Wolko
International Journal of Molecular Sciences
Supplementary Table S9. LOD values for expression quantitative trait loci permutation test.
Trait	Gene	P=0.05	P=0.001
Iucundus	Lup000498	3.42391	4.69348
Iucundus	Lup000530	3.65652	6.67609
Iucundus	Lup000579	3.47391	5.38261
Iucundus	Lup001046	3.43696	5.96739
Iucundus	Lup001236	3.63913	5.16087
Iucundus	Lup001635	3.48478	5.10652
Iucundus	Lup002007	3.54348	5.33043
Iucundus	Lup002904	3.63696	5.7087
Iucundus	Lup003572	3.4913	5
Iucundus	Lup005084	3.45217	5.25652
Iucundus	Lup005321	3.84565	6.03043
Iucundus	Lup005322	3.55435	5.83913
Iucundus	Lup006098	3.52826	5.25652
Iucundus	Lup007628	3.51957	6.6913
Iucundus	Lup007632	3.52391	5.04565
Iucundus	Lup007633	3.45435	4.47826
Iucundus	Lup007706	3.53261	5.91304
Iucundus	Lup007715	3.58043	5.42826
Iucundus	Lup008196	3.70217	4.95652
Iucundus	Lup008333	3.58696	5.26739
Iucundus	Lup008438	3.50217	5.6
Iucundus	Lup008509	3.4087	4.61739
Iucundus	Lup008627	3.38696	6.49565
Iucundus	Lup008681	3.41304	5.34348
Iucundus	Lup009650	3.58478	5.06522
Iucundus	Lup009726	3.73261	5.90652
Iucundus	Lup010046	3.50652	5.51957
Iucundus	Lup010193	3.51522	5.68478
Iucundus	Lup010677	3.46957	5.32609
Iucundus	Lup011230	3.42609	6.12174
Iucundus	Lup011887	3.42609	7.01739
Iucundus	Lup011890	3.64783	5.36957
Iucundus	Lup012009	3.6413	6.06739
Iucundus	Lup012141	3.54783	5.73043
Iucundus	Lup012209	3.45652	5.89783
Iucundus	Lup012629	3.7413	5.96304
Iucundus	Lup012850	3.51087	5.78913
Iucundus	Lup012917	3.55435	5.32174
Iucundus	Lup013045	3.43696	4.82174
Iucundus	Lup014005	3.7587	6.5587
Iucundus	Lup014418	3.59565	4.83696
Iucundus	Lup014486	3.54348	5.09565
Iucundus	Lup015459	2.7913	4.19565
Iucundus	Lup015868	3.57609	5.52174
Iucundus	Lup015921	3.4913	5.87826
Iucundus	Lup015922	3.7	5.76739
Iucundus	Lup015923	3.55217	6.71522
Iucundus	Lup016007	3.40435	6.37391
Iucundus	Lup016596	3.45217	6.46957
Iucundus	Lup016599	3.51522	5.89783
Iucundus	Lup016600	3.65	4.73261
Iucundus	Lup016608	3.56522	5.44348
Iucundus	Lup017079	3.68696	6.24783
Iucundus	Lup017433	3.35	5.32826
Iucundus	Lup017434	3.38913	4.92174
Iucundus	Lup017657	3.55217	5
Iucundus	Lup017658	3.66087	5.49565
Iucundus	Lup018601	3.56957	5.12174
Iucundus	Lup019097	3.46957	5.43478
Iucundus	Lup019382	3.4913	6.1587
Iucundus	Lup019650	3.45435	4.66522
Iucundus	Lup019953	3.51087	5.96957
Iucundus	Lup019999	3.57826	5.48696
Iucundus	Lup020154	3.34348	5.79783
Iucundus	Lup020168	3.53478	5.39783
Iucundus	Lup020817	3.43478	7.68696
Iucundus	Lup020818	3.49565	5.79783
Iucundus	Lup021174	3.73913	5.61739
Iucundus	Lup021526	3.53696	5.92391
Iucundus	Lup021586	3.61739	6.47174
Iucundus	Lup021935	3.63478	5.1
Iucundus	Lup023819	3.56087	5.10217
Iucundus	Lup024388	3.57391	5.46087
Iucundus	Lup025203	3.66304	5.2587
Iucundus	Lup025254	3.23696	5.08478
Iucundus	Lup025703	3.48478	5.29565
Iucundus	Lup026043	3.73913	5.55
Iucundus	Lup026478	3.61522	6.32826
Iucundus	Lup027598	3.43043	5.62609
Iucundus	Lup027719	3.13696	4.51957
Iucundus	Lup028316	3.48913	5.56957
Iucundus	Lup028398	3.52609	5.76522
Iucundus	Lup028431	3.64783	5.57391
Iucundus	Lup029289	3.65435	5.9
Iucundus	Lup029685	3.60435	5.86522
Iucundus	Lup029703	3.72826	5.86739
Iucundus	Lup029979	3.58261	6.47174
Iucundus	Lup029991	3.61957	7.16087
Iucundus	Lup030141	3.46522	4.55435
Iucundus	Lup030611	3.55	6.13478
Iucundus	Lup030781	3.52826	4.55
Iucundus	Lup031499	3.56087	8.09565
Iucundus	Lup031992	3.46522	5.50435
Iucundus	Lup031996	3.51522	4.8
Iucundus	Lup032001	3.63478	6.08696
Iucundus	Lup032661	3.60435	5.68696
Iucundus	Lup032669	3.50217	5.91304
Iucundus	Lup032694	3.72391	5.29565
Ku	Lup000474	3.56739	5.51957
Ku	Lup001611	3.63478	4.78696
Ku	Lup002110	3.41522	5.12391
Ku	Lup005133	3.63478	5.20217
Ku	Lup005899	3.62826	5.29783
Ku	Lup009929	3.66957	5.53478
Ku	Lup009946	3.58478	6.00217
Ku	Lup010238	3.3587	4.66087
Ku	Lup011737	3.3913	4.60217
Ku	Lup011739	3.73913	5.8413
Ku	Lup011740	3.74783	6.3913
Ku	Lup011759	2.86957	3.78913
Ku	Lup011781	3.60435	5.34348
Ku	Lup011799	3.6	6.07391
Ku	Lup011808	3.71522	5.89783
Ku	Lup011830	3.50435	5.68261
Ku	Lup011836	3.52609	5.4413
Ku	Lup012221	3.53043	5.68696
Ku	Lup012870	3.4	5.44783
Ku	Lup013025	3.59783	5.47826
Ku	Lup013217	3.51739	6.03261
Ku	Lup014240	3.51304	5.44783
Ku	Lup014658	3.55	7.37391
Ku	Lup014660	3.57391	6.52826
Ku	Lup014751	3.53261	5.61522
Ku	Lup014819	3.55	5.88043
Ku	Lup015264	2.83043	4.30652
Ku	Lup015266	3.34783	5.04783
Ku	Lup015372	3.68913	6.16522
Ku	Lup018024	3.51957	5.16304
Ku	Lup018295	3.26087	4.75652
Ku	Lup018485	3.27174	5.4413
Ku	Lup020573	3.69348	6.56522
Ku	Lup021769	3.57826	5.52826
Ku	Lup022297	3.52826	5.19348
Ku	Lup022509	3.17174	4.16739
Ku	Lup027444	3.48043	5.56739
Ku	Lup028877	3.52174	6.01739
Ku	Lup029335	3.44348	5.75435
Ku	Lup029336	3.57391	5.0913
Ku	Lup029962	3.06739	4.77609
Ku	Lup030016	3.48478	5.68043
Ku	Lup030722	3.53696	6.00217
Ku	Lup030724	3.49565	5.66522
Ku	Lup030730	3.6	5.7
Ku	Lup030959	3.68261	6.44565
Ku	Lup030983	3.46522	4.73478
Ku	Lup030987	3.38478	5.5587
Ku	Lup031012	3.50652	5.77391
Ku	Lup031016	3.62609	6.19565
Lanr1	Lup004994	3.4913	6.03261
Lanr1	Lup005004	3.55	5.1413
Lanr1	Lup005026	3.64565	5.55
Lanr1	Lup005056	3.28913	4.48913
Lanr1	Lup005066	3.66304	6.33261
Lanr1	Lup005068	3.48261	6.05217
Lanr1	Lup005073	3.61304	6.04565
Lanr1	Lup006731	3.73043	6.08043
Lanr1	Lup008518	3.57826	6.5587
Lanr1	Lup011176	3.66304	5.22391
Lanr1	Lup012870	3.36522	5.16957
Lentus	Lup002640	3.47609	5.20435
Lentus	Lup002651	3.38261	4.79565
Lentus	Lup002656	3.53478	5.32609
Lentus	Lup002659	3.69565	5.67609
Lentus	Lup002678	3.55652	7.04783
Lentus	Lup002707	3.37174	4.78043
Lentus	Lup002709	3.57826	5.36522
Lentus	Lup003713	3.52826	5.75
Lentus	Lup003724	3.53043	5.79783
Lentus	Lup003951	3.58696	5.34348
Lentus	Lup003952	3.57826	5.51304
Lentus	Lup003958	3.5413	6.6913
Lentus	Lup004035	3.56087	5.71087
Lentus	Lup010114	3.5413	7.35
Lentus	Lup011488	3.56522	5.01739
Lentus	Lup011503	3.25217	4.61304
Lentus	Lup011504	3.64783	6.2587
Lentus	Lup014335	3.5913	6.12174
Lentus	Lup014341	3.67174	6.26087
Lentus	Lup018228	3.5587	5.7587
Lentus	Lup018237	3.67826	5.2413
Lentus	Lup018309	3.55217	5.41522
Lentus	Lup018336	3.67174	6.06739
Lentus	Lup018348	3.44565	5.7413
Lentus	Lup018368	3.57826	5.23478
Lentus	Lup019541	3.51739	5.22609
Lentus	Lup019551	3.47391	5.78261
Lentus	Lup030405	3.51304	5.19565
Lentus	Lup032081	3.50435	6.18913
Leucospermus	Lup000272	3.53478	6.19565
Leucospermus	Lup000312	3.52391	5.65
Leucospermus	Lup001090	3.36304	5.67174
Leucospermus	Lup007644	3.29783	5.37391
Leucospermus	Lup008080	3.66087	5.53696
Leucospermus	Lup008084	3.47609	5.31739
Leucospermus	Lup008087	3.60217	6.04783
Leucospermus	Lup008176	3.37826	5.05217
Leucospermus	Lup008567	3.51522	5.71087
Leucospermus	Lup008822	3.38696	5.37391
Leucospermus	Lup008825	3.7587	6.34783
Leucospermus	Lup009058	3.57826	5.88913
Leucospermus	Lup009073	3.54348	5.86957
Leucospermus	Lup009618	3.61739	5.30652
Leucospermus	Lup010761	3.65652	4.92826
Leucospermus	Lup011878	3.31304	6.40652
Leucospermus	Lup012284	3.49348	4.86957
Leucospermus	Lup012349	3.58043	6.97609
Leucospermus	Lup013727	3.61304	7.71957
Leucospermus	Lup013975	3.53478	4.9413
Leucospermus	Lup014139	3.62174	5.97609
Leucospermus	Lup015774	3.58696	5.81522
Leucospermus	Lup015783	3.54565	6.16087
Leucospermus	Lup016506	3.49348	4.81087
Leucospermus	Lup017562	3.41087	5.9087
Leucospermus	Lup017564	3.68043	5.47826
Leucospermus	Lup017573	3.42609	5.9913
Leucospermus	Lup023134	3.64783	5.10652
Leucospermus	Lup023883	3.63913	5.73478
Leucospermus	Lup024118	3.58043	5.7
Leucospermus	Lup024132	3.56957	5.69348
Leucospermus	Lup024360	3.70217	6.91087
Leucospermus	Lup027372	3.47174	4.78696
Leucospermus	Lup028126	3.57826	6.22174
Leucospermus	Lup032659	3.61957	7.00217
Mollis	Lup003771	3.48478	5.69565
Mollis	Lup003786	3.4	5.30217
Mollis	Lup003788	3.69565	5.81304
Mollis	Lup005608	3.51087	5.22609
Mollis	Lup005664	3.58043	4.87391
Mollis	Lup007651	3.65217	6.16304
Mollis	Lup013863	3.58913	5.35435
Mollis	Lup013985	3.51087	5.25435
Tardus	Lup002448	3.56087	6.75652
Tardus	Lup002461	3.48261	4.62391
Tardus	Lup002465	3.68696	5.58261
Tardus	Lup006479	3.66522	6.40217
Tardus	Lup014115	3.69783	5.93913
Tardus	Lup017777	3.51522	5.9913
Tardus	Lup017799	3.5913	6.53043
Tardus	Lup017802	3.5913	6.54565
Tardus	Lup019853	3.73913	5.39783
Tardus	Lup019854	3.60217	5.12174
Tardus	Lup019863	3.53696	5.79565
Tardus	Lup026966	3.68043	5.66087
Tardus	Lup029081	3.50217	5.61739
Tardus	Lup031318	3.53261	6.13696
Tardus	Lup031320	3.48478	5.41957
Tardus	Lup031419	3.5087	5.33261
Tardus	Lup031483	3.61087	6.76087
