# Supplementary material for: Candidate Domestication-Related Genes Revealed by Expression Quantitative Trait Loci Mapping of Narrow-Leafed Lupin (Lupinus angustifolius L.)
Source: Int J Mol Sci. 2019 Nov 12;20(22):5670. doi: 10.3390/ijms20225670 (PMC6888189; doi:10.3390/ijms20225670)
Supplement: Supplementary file 1 [file ijms-20-05670-s001.zip › Supplementary Table S8. Gene ontology enrichments.xlsx]

## Sheet: Sheet1
Candidate domestication-related genes revealed by expression quantitative trait loci mapping of narrow-leafed lupin (Lupinus angustifolius L.)
Piotr Plewiński, Michał Książkiewicz, Sandra Rychel-Bielska, Elżbieta Rudy, Bogdan Wolko
International Journal of Molecular Sciences
Supplementary Table S8. Gene ontology enrichments identified for genes with expression pattern associated with Iucundus and Tardus traits.
Trait	GO type	Term name	-log10(corrected p-value)
Iucundus	function	48037|cofactor binding	6.02405
Iucundus	function	50662|coenzyme binding	4.74756
Iucundus	function	16721|oxidoreductase activity, acting on superoxide radicals as acceptor	4.02208
Iucundus	function	4784|superoxide dismutase activity	4.02208
Iucundus	function	8840|dihydrodipicolinate synthase activity	2.75281
Iucundus	function	16491|oxidoreductase activity	2.45722
Iucundus	function	5507|copper ion binding	2.45722
Iucundus	function	3824|catalytic activity	2.35111
Iucundus	process	46451|diaminopimelate metabolic process	11.3305
Iucundus	process	6553|lysine metabolic process	11.3305
Iucundus	process	9085|lysine biosynthetic process	11.3305
Iucundus	process	9089|lysine biosynthetic process via diaminopimelate	11.3305
Iucundus	process	9067|aspartate family amino acid biosynthetic process	8.4114
Iucundus	process	9066|aspartate family amino acid metabolic process	8.1655
Iucundus	process	9309|amine biosynthetic process	7.79239
Iucundus	process	8652|cellular amino acid biosynthetic process	7.28786
Iucundus	process	43648|dicarboxylic acid metabolic process	6.7724
Iucundus	process	9308|amine metabolic process	5.69536
Iucundus	process	16053|organic acid biosynthetic process	5.49194
Iucundus	process	46394|carboxylic acid biosynthetic process	5.49194
Iucundus	process	44106|cellular amine metabolic process	5.28967
Iucundus	process	44271|cellular nitrogen compound biosynthetic process	4.93174
Iucundus	process	6520|cellular amino acid metabolic process	4.90469
Iucundus	process	6519|cellular amino acid and derivative metabolic process	4.86812
Iucundus	process	44283|small molecule biosynthetic process	4.0511
Iucundus	process	6801|superoxide metabolic process	3.49301
Iucundus	process	6952|defense response	3.44364
Iucundus	process	19752|carboxylic acid metabolic process	3.15096
Iucundus	process	43436|oxoacid metabolic process	3.15096
Iucundus	process	6082|organic acid metabolic process	3.15096
Iucundus	process	42180|cellular ketone metabolic process	3.06848
Iucundus	process	9088|threonine biosynthetic process	3.03519
Iucundus	process	6566|threonine metabolic process	2.83209
Iucundus	process	55114|oxidation reduction	2.81616
Iucundus	process	19430|removal of superoxide radicals	2.37331
Iucundus	process	303|response to superoxide	2.37331
Iucundus	process	305|response to oxygen radical	2.37331
Iucundus	process	71450|cellular response to oxygen radical	2.37331
Iucundus	process	71451|cellular response to superoxide	2.37331
Iucundus	process	44281|small molecule metabolic process	2.28611
Iucundus	process	6950|response to stress	2.11567
Tardus	process	16226|iron-sulfur cluster assembly	2.61685
Tardus	process	31163|metallo-sulfur cluster assembly	2.61685
Tardus	process	51188|cofactor biosynthetic process	2.61685
