# Supplementary material for: Candidate Domestication-Related Genes Revealed by Expression Quantitative Trait Loci Mapping of Narrow-Leafed Lupin (Lupinus angustifolius L.)
Source: Int J Mol Sci. 2019 Nov 12;20(22):5670. doi: 10.3390/ijms20225670 (PMC6888189; doi:10.3390/ijms20225670)
Supplement: Supplementary file 1 [file ijms-20-05670-s001.zip › Supplementary Table S7. Association between domestication trait segregation and gene.xlsx]

## Sheet: Arkusz1
Candidate domestication-related genes revealed by expression quantitative trait loci mapping of narrow-leafed lupin (Lupinus angustifolius L.)
Piotr Plewiński, Michał Książkiewicz, Sandra Rychel-Bielska, Elżbieta Rudy, Bogdan Wolko
International Journal of Molecular Sciences
Supplementary Table S7. Association between domestication trait segregation and gene expression patterns.
	t-Student test-based association between trait and gene expression							P-values FDR corrected by the Benjamini & Hochberg (1995) method							Association significant at FDR < 0.05							Association significant at FDR < 0.01
Gene	iuc	Ku	le	ta	leuc	mol	Lanr1	iuc	Ku	le	ta	leuc	mol	Lanr1	iuc	Ku	le	ta	leuc	mol	Lanr1	iuc	Ku	le	ta	leuc	mol	Lanr1
Lup000001	0.02	-0.01	-0.04	-0.01	-0.1	-0.11	-0.11	0.49	0.5	0.49	0.5	0.5	0.5	0.46	0	0	0	0	0	0	0	0	0	0	0	0	0	0
Lup000002	-0.11	0.11	-0.08	-0.11	0.41	-0.02	0.04	0.42	0.45	0.48	0.48	0.02	0.5	0.49	0	0	0	0	1	0	0	0	0	0	0	0	0	0
Lup000003	-0.12	-0.04	-0.02	-0.03	0.41	-0.02	-0.05	0.41	0.49	0.5	0.5	0.02	0.5	0.49	0	0	0	0	1	0	0	0	0	0	0	0	0	0
Lup000004	0.04	-0.12	-0.06	0.07	0.13	-0.01	-0.07	0.48	0.45	0.49	0.49	0.49	0.5	0.48	0	0	0	0	0	0	0	0	0	0	0	0	0	0
Lup000005	-0.05	0.06	-0.09	-0.02	0.06	-0.09	-0.02	0.47	0.48	0.47	0.5	0.5	0.5	0.5	0	0	0	0	0	0	0	0	0	0	0	0	0	0
Lup000006	-0.21	0.22	0.1	0.17	0.14	0.04	0.19	0.33	0.41	0.46	0.48	0.49	0.5	0.46	0	0	0	0	0	0	0	0	0	0	0	0	0	0
Lup000007	0.12	-0.04	-0.07	0.13	-0.06	-0.25	0.04	0.41	0.49	0.48	0.48	0.5	0.5	0.49	0	0	0	0	0	0	0	0	0	0	0	0	0	0
Lup000008	-0.09	0.09	0.09	0.15	-0.09	0.02	-0.02	0.44	0.46	0.47	0.48	0.5	0.5	0.49	0	0	0	0	0	0	0	0	0	0	0	0	0	0
Lup000009	0.04	0.12	-0.01	-0.09	0.01	0.2	0.12	0.47	0.45	0.5	0.48	0.5	0.5	0.46	0	0	0	0	0	0	0	0	0	0	0	0	0	0
Lup000010	-0.08	-0.04	-0.16	-0.08	0.08	-0.16	-0.08	0.45	0.49	0.46	0.48	0.5	0.5	0.47	0	0	0	0	0	0	0	0	0	0	0	0	0	0
Lup000012	0.08	0.14	0.06	0.09	0.12	0.06	0.06	0.44	0.45	0.49	0.48	0.49	0.5	0.48	0	0	0	0	0	0	0	0	0	0	0	0	0	0
Lup000013	-0.03	0.01	0.01	0.06	-0.1	0.01	0.12	0.48	0.5	0.5	0.49	0.5	0.5	0.46	0	0	0	0	0	0	0	0	0	0	0	0	0	0
Lup000014	0.05	0.04	-0.06	-0.06	0.19	-0.04	0.04	0.47	0.49	0.49	0.49	0.49	0.5	0.49	0	0	0	0	0	0	0	0	0	0	0	0	0	0
Lup000015	0.12	0.1	0.04	0.16	-0.14	-0.14	-0.13	0.41	0.45	0.49	0.48	0.49	0.5	0.46	0	0	0	0	0	0	0	0	0	0	0	0	0	0
Lup000016	-0.02	0.07	-0.07	-0.1	0.01	0.03	0.02	0.49	0.47	0.48	0.48	0.5	0.5	0.49	0	0	0	0	0	0	0	0	0	0	0	0	0	0
Lup000017	0.17	0.05	-0.02	0	0.18	-0.07	0.15	0.37	0.48	0.5	0.5	0.49	0.5	0.46	0	0	0	0	0	0	0	0	0	0	0	0	0	0
Lup000019	0.06	-0.02	0.07	0.04	0.03	0.04	-0.09	0.46	0.49	0.48	0.49	0.5	0.5	0.46	0	0	0	0	0	0	0	0	0	0	0	0	0	0
Lup000020	0.05	0.11	-0.04	-0.03	-0.03	0.09	0.06	0.47	0.45	0.49	0.5	0.5	0.5	0.48	0	0	0	0	0	0	0	0	0	0	0	0	0	0
Lup000021	0.03	0.03	0.08	0.15	-0.08	-0.03	0.17	0.48	0.49	0.47	0.48	0.5	0.5	0.46	0	0	0	0	0	0	0	0	0	0	0	0	0	0
Lup000022	0.03	0	0.19	0	-0.02	-0.09	0.03	0.48	0.5	0.46	0.5	0.5	0.5	0.49	0	0	0	0	0	0	0	0	0	0	0	0	0	0
Lup000023	0.11	0.16	-0.14	-0.02	0.01	-0.2	-0.2	0.41	0.45	0.46	0.5	0.5	0.5	0.46	0	0	0	0	0	0	0	0	0	0	0	0	0	0
Lup000024	-0.12	-0.07	-0.11	0.06	0.05	0.11	0.05	0.41	0.47	0.46	0.49	0.5	0.5	0.48	0	0	0	0	0	0	0	0	0	0	0	0	0	0
Lup000025	-0.16	-0.09	-0.12	0.13	0.04	0.04	-0.15	0.39	0.46	0.46	0.48	0.5	0.5	0.46	0	0	0	0	0	0	0	0	0	0	0	0	0	0
Lup000026	0.06	-0.02	0.04	-0.07	-0.06	-0.08	-0.06	0.46	0.49	0.49	0.48	0.5	0.5	0.48	0	0	0	0	0	0	0	0	0	0	0	0	0	0
Lup000027	0.04	0.11	-0.12	0.06	-0.08	0.11	-0.05	0.48	0.45	0.46	0.49	0.5	0.5	0.48	0	0	0	0	0	0	0	0	0	0	0	0	0	0
Lup000029	-0.11	-0.27	0.08	0.12	0.1	-0.05	-0.13	0.41	0.3	0.47	0.48	0.49	0.5	0.46	0	0	0	0	0	0	0	0	0	0	0	0	0	0
Lup000030	-0.19	0.02	0.06	0.03	0.09	0.03	-0.16	0.35	0.49	0.49	0.5	0.5	0.5	0.46	0	0	0	0	0	0	0	0	0	0	0	0	0	0
Lup000031	0.05	0.17	0.02	-0.07	-0.03	0.09	0.06	0.47	0.45	0.5	0.49	0.5	0.5	0.48	0	0	0	0	0	0	0	0	0	0	0	0	0	0
Lup000032	-0.17	0.05	-0.04	-0.07	0.05	0.03	0	0.38	0.48	0.49	0.48	0.5	0.5	0.5	0	0	0	0	0	0	0	0	0	0	0	0	0	0
Lup000033	0.14	0.1	-0.09	-0.14	0	0.07	0.13	0.39	0.45	0.47	0.48	0.5	0.5	0.46	0	0	0	0	0	0	0	0	0	0	0	0	0	0
Lup000034	-0.07	-0.07	-0.29	-0.07	0.05	0.07	-0.09	0.45	0.47	0.35	0.48	0.5	0.5	0.46	0	0	0	0	0	0	0	0	0	0	0	0	0	0
Lup000035	-0.02	-0.11	-0.09	0.13	0.04	0	0.03	0.49	0.45	0.47	0.48	0.5	0.5	0.49	0	0	0	0	0	0	0	0	0	0	0	0	0	0
Lup000036	-0.1	0.13	0.15	-0.12	-0.12	-0.04	0.02	0.43	0.45	0.46	0.48	0.49	0.5	0.5	0	0	0	0	0	0	0	0	0	0	0	0	0	0
Lup000037	-0.06	0.11	-0.18	-0.06	0.16	0.05	0.04	0.46	0.45	0.46	0.49	0.49	0.5	0.49	0	0	0	0	0	0	0	0	0	0	0	0	0	0
Lup000038	-0.17	0	-0.14	-0.02	0.06	-0.04	0.14	0.37	0.5	0.46	0.5	0.5	0.5	0.46	0	0	0	0	0	0	0	0	0	0	0	0	0	0
Lup000039	0.08	-0.02	-0.05	-0.02	-0.1	0.08	0.27	0.44	0.49	0.49	0.5	0.49	0.5	0.38	0	0	0	0	0	0	0	0	0	0	0	0	0	0
Lup000040	-0.1	-0.08	-0.1	-0.23	-0.05	-0.07	-0.02	0.43	0.47	0.47	0.48	0.5	0.5	0.49	0	0	0	0	0	0	0	0	0	0	0	0	0	0
Lup000041	-0.02	-0.1	-0.13	0.06	0.01	0.07	-0.07	0.49	0.46	0.46	0.49	0.5	0.5	0.47	0	0	0	0	0	0	0	0	0	0	0	0	0	0
Lup000042	-0.08	-0.09	0.03	0.13	-0.12	0.02	0.01	0.44	0.46	0.49	0.48	0.49	0.5	0.5	0	0	0	0	0	0	0	0	0	0	0	0	0	0
Lup000043	-0.09	0.11	-0.11	-0.06	-0.09	0.01	-0.02	0.44	0.45	0.46	0.49	0.5	0.5	0.49	0	0	0	0	0	0	0	0	0	0	0	0	0	0
Lup000044	0	-0.24	0.01	0.08	-0.02	-0.14	-0.07	0.5	0.39	0.5	0.48	0.5	0.5	0.48	0	0	0	0	0	0	0	0	0	0	0	0	0	0
Lup000045	-0.01	-0.06	0.05	0.16	-0.05	0.15	-0.06	0.49	0.48	0.49	0.48	0.5	0.5	0.48	0	0	0	0	0	0	0	0	0	0	0	0	0	0
Lup000046	-0.07	-0.03	0.07	-0.2	0.19	0.18	0.09	0.45	0.49	0.48	0.48	0.49	0.5	0.47	0	0	0	0	0	0	0	0	0	0	0	0	0	0
Lup000047	0.08	-0.1	-0.1	0.09	0.1	0.08	-0.14	0.44	0.45	0.46	0.48	0.49	0.5	0.46	0	0	0	0	0	0	0	0	0	0	0	0	0	0
Lup000048	-0.1	0.21	-0.03	-0.05	0.08	0.06	-0.12	0.42	0.42	0.49	0.49	0.5	0.5	0.46	0	0	0	0	0	0	0	0	0	0	0	0	0	0
Lup000049	0.03	-0.2	0.19	0.02	-0.11	0.07	0.08	0.48	0.44	0.46	0.5	0.49	0.5	0.47	0	0	0	0	0	0	0	0	0	0	0	0	0	0
Lup000050	-0.1	0.08	0.16	-0.06	-0.01	-0.02	-0.14	0.43	0.47	0.46	0.49	0.5	0.5	0.46	0	0	0	0	0	0	0	0	0	0	0	0	0	0
Lup000051	0.1	-0.1	-0.07	-0.07	-0.03	0.15	0.06	0.42	0.45	0.48	0.49	0.5	0.5	0.48	0	0	0	0	0	0	0	0	0	0	0	0	0	0
Lup000052	-0.05	0.13	-0.2	0.02	0.07	-0.06	0.1	0.47	0.45	0.46	0.5	0.5	0.5	0.46	0	0	0	0	0	0	0	0	0	0	0	0	0	0
Lup000053	-0.11	0.08	0.06	0.08	0.21	-0.13	0.01	0.41	0.46	0.49	0.48	0.49	0.5	0.5	0	0	0	0	0	0	0	0	0	0	0	0	0	0
Lup000054	-0.07	0.01	-0.08	-0.01	0.16	0.01	0.16	0.45	0.5	0.48	0.5	0.49	0.5	0.46	0	0	0	0	0	0	0	0	0	0	0	0	0	0
Lup000055	-0.07	-0.06	-0.1	0.07	-0.08	-0.11	-0.16	0.45	0.48	0.46	0.49	0.5	0.5	0.46	0	0	0	0	0	0	0	0	0	0	0	0	0	0
Lup000056	0.11	-0.07	-0.27	-0.12	0.04	0.05	0.25	0.41	0.47	0.42	0.48	0.5	0.5	0.41	0	0	0	0	0	0	0	0	0	0	0	0	0	0
Lup000057	0.3	0.03	0.08	0.17	0.01	0.05	0.13	0.18	0.49	0.48	0.48	0.5	0.5	0.46	0	0	0	0	0	0	0	0	0	0	0	0	0	0
Lup000058	0.01	-0.19	-0.08	0.04	-0.07	0.07	0.02	0.49	0.44	0.48	0.49	0.5	0.5	0.49	0	0	0	0	0	0	0	0	0	0	0	0	0	0
Lup000060	-0.05	0.02	-0.06	0.1	0	0.06	-0.01	0.46	0.49	0.49	0.48	0.5	0.5	0.5	0	0	0	0	0	0	0	0	0	0	0	0	0	0
Lup000061	-0.05	-0.05	0.01	0.07	0.09	0.04	-0.01	0.46	0.48	0.5	0.48	0.5	0.5	0.5	0	0	0	0	0	0	0	0	0	0	0	0	0	0
Lup000062	-0.11	0	-0.05	-0.02	-0.11	-0.12	-0.22	0.41	0.5	0.49	0.5	0.49	0.5	0.46	0	0	0	0	0	0	0	0	0	0	0	0	0	0
Lup000063	-0.09	-0.14	-0.25	-0.06	-0.03	0.2	0	0.44	0.45	0.45	0.49	0.5	0.5	0.5	0	0	0	0	0	0	0	0	0	0	0	0	0	0
Lup000064	-0.16	-0.04	0.07	-0.09	-0.18	-0.02	0.12	0.39	0.49	0.48	0.48	0.49	0.5	0.46	0	0	0	0	0	0	0	0	0	0	0	0	0	0
Lup000065	-0.12	-0.27	-0.2	0.11	-0.02	-0.07	-0.13	0.41	0.29	0.46	0.48	0.5	0.5	0.46	0	0	0	0	0	0	0	0	0	0	0	0	0	0
Lup000066	0.13	-0.05	-0.04	0.02	-0.24	-0.13	-0.13	0.4	0.48	0.49	0.5	0.49	0.5	0.46	0	0	0	0	0	0	0	0	0	0	0	0	0	0
Lup000067	0.02	-0.02	-0.21	-0.09	0.13	0.02	0.05	0.49	0.5	0.46	0.48	0.49	0.5	0.48	0	0	0	0	0	0	0	0	0	0	0	0	0	0
Lup000068	0.08	0.25	0.07	0	0.04	0.08	0.04	0.44	0.36	0.48	0.5	0.5	0.5	0.49	0	0	0	0	0	0	0	0	0	0	0	0	0	0
Lup000069	0.07	-0.15	0.08	0.17	0.01	0.13	0.01	0.45	0.45	0.48	0.48	0.5	0.5	0.5	0	0	0	0	0	0	0	0	0	0	0	0	0	0
Lup000071	-0.19	0.08	-0.08	-0.11	0.31	0.11	0.03	0.36	0.46	0.47	0.48	0.32	0.5	0.49	0	0	0	0	0	0	0	0	0	0	0	0	0	0
Lup000073	0.08	0.17	0.11	0.07	-0.38	0	0.01	0.44	0.45	0.46	0.48	0.06	0.5	0.5	0	0	0	0	0	0	0	0	0	0	0	0	0	0
Lup000074	0.12	0	-0.1	-0.01	0.08	-0.08	-0.11	0.41	0.5	0.46	0.5	0.5	0.5	0.46	0	0	0	0	0	0	0	0	0	0	0	0	0	0
Lup000075	-0.07	-0.2	-0.09	0.13	-0.03	0	0.13	0.45	0.43	0.47	0.48	0.5	0.5	0.46	0	0	0	0	0	0	0	0	0	0	0	0	0	0
Lup000076	-0.01	-0.01	0.24	0.01	-0.07	0.01	-0.11	0.49	0.5	0.46	0.5	0.5	0.5	0.46	0	0	0	0	0	0	0	0	0	0	0	0	0	0
Lup000079	-0.13	0.13	0.02	-0.15	0.03	0.15	-0.01	0.4	0.45	0.5	0.48	0.5	0.5	0.5	0	0	0	0	0	0	0	0	0	0	0	0	0	0
Lup000080	0.03	0.02	-0.12	-0.17	-0.14	0.06	0.16	0.48	0.49	0.46	0.48	0.49	0.5	0.46	0	0	0	0	0	0	0	0	0	0	0	0	0	0
Lup000081	-0.14	-0.1	0.11	0.09	0.1	0.08	-0.14	0.39	0.45	0.46	0.48	0.49	0.5	0.46	0	0	0	0	0	0	0	0	0	0	0	0	0	0
Lup000082	-0.13	0.17	-0.12	0.11	0.11	0.15	-0.17	0.4	0.45	0.46	0.48	0.49	0.5	0.46	0	0	0	0	0	0	0	0	0	0	0	0	0	0
Lup000083	0.07	0.04	0.11	0.19	-0.06	-0.01	-0.05	0.45	0.48	0.46	0.48	0.5	0.5	0.49	0	0	0	0	0	0	0	0	0	0	0	0	0	0
Lup000084	0.04	0.1	-0.09	0.04	-0.11	-0.02	-0.01	0.48	0.45	0.47	0.49	0.49	0.5	0.5	0	0	0	0	0	0	0	0	0	0	0	0	0	0
Lup000085	0.06	-0.03	0.14	0.22	0.11	0.01	0.01	0.46	0.49	0.46	0.48	0.49	0.5	0.5	0	0	0	0	0	0	0	0	0	0	0	0	0	0
Lup000086	-0.09	0.03	-0.04	0.05	0.24	0.08	0.07	0.44	0.49	0.49	0.49	0.49	0.5	0.48	0	0	0	0	0	0	0	0	0	0	0	0	0	0
Lup000087	0.09	-0.06	-0.13	-0.08	-0.02	-0.32	0.03	0.44	0.48	0.46	0.48	0.5	0.5	0.49	0	0	0	0	0	0	0	0	0	0	0	0	0	0
Lup000088	-0.07	-0.02	-0.12	-0.07	-0.04	-0.04	-0.07	0.45	0.49	0.46	0.48	0.5	0.5	0.47	0	0	0	0	0	0	0	0	0	0	0	0	0	0
Lup000089	0.09	-0.08	0	0.14	-0.14	0.04	-0.11	0.44	0.47	0.5	0.48	0.49	0.5	0.46	0	0	0	0	0	0	0	0	0	0	0	0	0	0
Lup000090	-0.08	0.11	0.06	0.05	0.29	-0.01	0.16	0.44	0.45	0.49	0.49	0.44	0.5	0.46	0	0	0	0	0	0	0	0	0	0	0	0	0	0
Lup000091	-0.23	0.12	-0.04	-0.01	0	0.04	0.11	0.29	0.45	0.49	0.5	0.5	0.5	0.46	0	0	0	0	0	0	0	0	0	0	0	0	0	0
Lup000092	-0.03	-0.11	0.08	-0.02	-0.13	-0.16	-0.02	0.48	0.45	0.48	0.5	0.49	0.5	0.49	0	0	0	0	0	0	0	0	0	0	0	0	0	0
Lup000093	-0.22	0.11	0.03	-0.06	0.01	-0.14	0.07	0.32	0.45	0.49	0.49	0.5	0.5	0.47	0	0	0	0	0	0	0	0	0	0	0	0	0	0
Lup000095	-0.01	-0.13	-0.09	-0.14	0.07	0.07	0.04	0.49	0.45	0.47	0.48	0.5	0.5	0.49	0	0	0	0	0	0	0	0	0	0	0	0	0	0
Lup000096	-0.01	0.2	0.08	-0.06	-0.01	0.15	0.29	0.5	0.43	0.47	0.49	0.5	0.5	0.33	0	0	0	0	0	0	0	0	0	0	0	0	0	0
Lup000097	-0.15	0.11	-0.01	-0.01	-0.14	-0.01	0.01	0.39	0.45	0.5	0.5	0.49	0.5	0.5	0	0	0	0	0	0	0	0	0	0	0	0	0	0
Lup000098	0.07	0.01	-0.13	-0.03	0.06	-0.03	-0.11	0.45	0.5	0.46	0.49	0.5	0.5	0.46	0	0	0	0	0	0	0	0	0	0	0	0	0	0
Lup000099	-0.17	0.11	0	-0.03	-0.07	0.06	0.1	0.37	0.45	0.5	0.5	0.5	0.5	0.46	0	0	0	0	0	0	0	0	0	0	0	0	0	0
Lup000100	-0.06	0.04	0.1	0.01	0.07	0	-0.02	0.46	0.49	0.46	0.5	0.5	0.5	0.49	0	0	0	0	0	0	0	0	0	0	0	0	0	0
Lup000101	0.06	-0.04	-0.19	-0.21	-0.17	0.04	0.01	0.46	0.49	0.46	0.48	0.49	0.5	0.5	0	0	0	0	0	0	0	0	0	0	0	0	0	0
Lup000102	-0.11	-0.11	-0.06	-0.13	0.04	0.05	0.13	0.42	0.45	0.49	0.48	0.5	0.5	0.46	0	0	0	0	0	0	0	0	0	0	0	0	0	0
Lup000103	-0.14	-0.09	-0.02	-0.1	0.21	-0.06	-0.15	0.39	0.46	0.5	0.48	0.49	0.5	0.46	0	0	0	0	0	0	0	0	0	0	0	0	0	0
Lup000104	-0.13	0.07	0.13	-0.07	0.05	0.07	-0.03	0.4	0.48	0.46	0.49	0.5	0.5	0.49	0	0	0	0	0	0	0	0	0	0	0	0	0	0
Lup000105	-0.11	-0.22	-0.27	-0.05	-0.09	0.07	-0.19	0.41	0.42	0.42	0.49	0.5	0.5	0.46	0	0	0	0	0	0	0	0	0	0	0	0	0	0
Lup000106	0.03	0.14	-0.01	-0.07	0.01	0.03	0.14	0.49	0.45	0.5	0.48	0.5	0.5	0.46	0	0	0	0	0	0	0	0	0	0	0	0	0	0
Lup000107	-0.04	-0.18	-0.06	-0.21	-0.1	-0.1	0.01	0.47	0.45	0.49	0.48	0.49	0.5	0.5	0	0	0	0	0	0	0	0	0	0	0	0	0	0
Lup000108	0.13	-0.09	-0.13	0.08	-0.02	-0.09	-0.15	0.4	0.46	0.46	0.48	0.5	0.5	0.46	0	0	0	0	0	0	0	0	0	0	0	0	0	0
Lup000109	0.09	0.13	-0.06	0.16	0.04	-0.06	0.02	0.44	0.45	0.49	0.48	0.5	0.5	0.49	0	0	0	0	0	0	0	0	0	0	0	0	0	0
Lup000110	-0.1	-0.02	-0.03	0	0.04	-0.01	-0.01	0.43	0.49	0.49	0.5	0.5	0.5	0.5	0	0	0	0	0	0	0	0	0	0	0	0	0	0
Lup000112	-0.05	-0.03	-0.01	-0.04	0.06	-0.2	0	0.47	0.49	0.5	0.49	0.5	0.5	0.5	0	0	0	0	0	0	0	0	0	0	0	0	0	0
Lup000113	-0.23	0.13	0.02	-0.04	-0.03	-0.04	-0.17	0.29	0.45	0.5	0.49	0.5	0.5	0.46	0	0	0	0	0	0	0	0	0	0	0	0	0	0
Lup000114	-0.07	0.12	-0.05	-0.01	0.09	0.08	-0.09	0.45	0.45	0.49	0.5	0.5	0.5	0.46	0	0	0	0	0	0	0	0	0	0	0	0	0	0
Lup000115	-0.18	0.04	-0.21	0.05	0.23	0.01	-0.02	0.36	0.49	0.46	0.49	0.49	0.5	0.5	0	0	0	0	0	0	0	0	0	0	0	0	0	0
Lup000116	-0.1	0.04	-0.06	0.1	0.16	0.03	0.21	0.43	0.49	0.49	0.48	0.49	0.5	0.46	0	0	0	0	0	0	0	0	0	0	0	0	0	0
Lup000117	-0.11	0.1	0.22	0.18	0.1	0.07	-0.1	0.42	0.45	0.46	0.48	0.49	0.5	0.46	0	0	0	0	0	0	0	0	0	0	0	0	0	0
Lup000118	-0.05	0.19	0.01	0	0.05	0.02	-0.02	0.46	0.44	0.5	0.5	0.5	0.5	0.5	0	0	0	0	0	0	0	0	0	0	0	0	0	0
Lup000119	0.17	0.06	0.34	0.13	0.07	-0.19	-0.04	0.37	0.48	0.18	0.48	0.5	0.5	0.49	0	0	0	0	0	0	0	0	0	0	0	0	0	0
Lup000120	0.11	0.02	-0.14	0.12	-0.02	-0.03	-0.2	0.41	0.49	0.46	0.48	0.5	0.5	0.46	0	0	0	0	0	0	0	0	0	0	0	0	0	0
Lup000121	-0.16	0.12	-0.15	-0.04	0.04	-0.04	-0.02	0.39	0.45	0.46	0.49	0.5	0.5	0.5	0	0	0	0	0	0	0	0	0	0	0	0	0	0
Lup000122	0.04	0	-0.06	0.02	0.26	0.02	0.02	0.48	0.5	0.49	0.5	0.49	0.5	0.5	0	0	0	0	0	0	0	0	0	0	0	0	0	0
Lup000123	-0.05	-0.28	-0.01	0.08	-0.15	-0.17	-0.29	0.46	0.28	0.5	0.48	0.49	0.5	0.34	0	0	0	0	0	0	0	0	0	0	0	0	0	0
Lup000124	0.02	-0.22	0.11	0.03	0.11	-0.02	-0.06	0.49	0.42	0.46	0.49	0.49	0.5	0.48	0	0	0	0	0	0	0	0	0	0	0	0	0	0
Lup000125	0.04	0.05	0.02	0.05	0.07	0.01	-0.03	0.47	0.48	0.5	0.49	0.5	0.5	0.49	0	0	0	0	0	0	0	0	0	0	0	0	0	0
Lup000126	0.08	-0.1	-0.1	0.09	0.1	0.08	-0.14	0.44	0.45	0.46	0.48	0.49	0.5	0.46	0	0	0	0	0	0	0	0	0	0	0	0	0	0
Lup000127	0.07	-0.01	0.07	0.13	0.06	0	0.17	0.45	0.5	0.48	0.48	0.5	0.5	0.46	0	0	0	0	0	0	0	0	0	0	0	0	0	0
Lup000128	-0.08	-0.11	0.02	-0.15	-0.09	-0.06	-0.02	0.44	0.45	0.49	0.48	0.5	0.5	0.49	0	0	0	0	0	0	0	0	0	0	0	0	0	0
Lup000129	-0.05	0.03	0.1	0.03	0	-0.04	0.09	0.47	0.49	0.46	0.49	0.5	0.5	0.47	0	0	0	0	0	0	0	0	0	0	0	0	0	0
Lup000130	-0.04	0.01	0.15	-0.03	-0.15	0.11	-0.03	0.47	0.5	0.46	0.49	0.49	0.5	0.49	0	0	0	0	0	0	0	0	0	0	0	0	0	0
Lup000131	-0.1	-0.13	0.06	0.03	-0.06	0.1	-0.14	0.43	0.45	0.49	0.49	0.5	0.5	0.46	0	0	0	0	0	0	0	0	0	0	0	0	0	0
Lup000132	0.03	0.11	0.1	0.02	-0.16	-0.08	-0.04	0.48	0.45	0.46	0.5	0.49	0.5	0.49	0	0	0	0	0	0	0	0	0	0	0	0	0	0
Lup000133	-0.06	-0.04	-0.19	-0.11	0.05	-0.16	-0.21	0.46	0.49	0.46	0.48	0.5	0.5	0.46	0	0	0	0	0	0	0	0	0	0	0	0	0	0
Lup000134	-0.01	0.05	-0.08	-0.06	-0.02	-0.05	0.03	0.49	0.48	0.48	0.49	0.5	0.5	0.49	0	0	0	0	0	0	0	0	0	0	0	0	0	0
Lup000135	-0.02	-0.03	0.08	0.07	0.15	0.16	0.1	0.49	0.49	0.47	0.49	0.49	0.5	0.46	0	0	0	0	0	0	0	0	0	0	0	0	0	0
Lup000136	0.07	0.07	-0.12	-0.05	0.04	0.01	-0.05	0.45	0.48	0.46	0.49	0.5	0.5	0.48	0	0	0	0	0	0	0	0	0	0	0	0	0	0
Lup000137	-0.22	0.02	0.06	-0.04	0.07	0.02	0.04	0.32	0.49	0.49	0.49	0.5	0.5	0.49	0	0	0	0	0	0	0	0	0	0	0	0	0	0
Lup000138	0.08	0.16	-0.09	-0.1	0.07	-0.14	-0.05	0.44	0.45	0.47	0.48	0.5	0.5	0.48	0	0	0	0	0	0	0	0	0	0	0	0	0	0
Lup000140	-0.06	0.1	0.18	0.04	0.08	0.05	0.16	0.46	0.45	0.46	0.49	0.5	0.5	0.46	0	0	0	0	0	0	0	0	0	0	0	0	0	0
Lup000142	-0.03	0.22	0.04	-0.01	0.16	-0.09	0.02	0.48	0.42	0.49	0.5	0.49	0.5	0.49	0	0	0	0	0	0	0	0	0	0	0	0	0	0
Lup000143	-0.08	-0.07	-0.17	0.17	0.06	0	0.04	0.44	0.47	0.46	0.48	0.5	0.5	0.49	0	0	0	0	0	0	0	0	0	0	0	0	0	0
Lup000144	-0.07	0	-0.08	0.01	-0.14	0.05	-0.14	0.45	0.5	0.47	0.5	0.49	0.5	0.46	0	0	0	0	0	0	0	0	0	0	0	0	0	0
Lup000146	0.02	0	0.07	0.18	-0.13	-0.06	-0.2	0.49	0.5	0.48	0.48	0.49	0.5	0.46	0	0	0	0	0	0	0	0	0	0	0	0	0	0
Lup000147	-0.06	0.02	-0.14	0.12	0.01	-0.06	0.14	0.46	0.49	0.46	0.48	0.5	0.5	0.46	0	0	0	0	0	0	0	0	0	0	0	0	0	0
Lup000148	-0.1	-0.01	-0.1	-0.1	0.04	0.13	0	0.42	0.5	0.46	0.48	0.5	0.5	0.5	0	0	0	0	0	0	0	0	0	0	0	0	0	0
Lup000149	0.01	0.03	-0.09	-0.12	-0.08	-0.09	-0.23	0.5	0.49	0.47	0.48	0.5	0.5	0.44	0	0	0	0	0	0	0	0	0	0	0	0	0	0
Lup000150	-0.04	-0.12	0.07	0.02	-0.06	0.08	0.08	0.47	0.45	0.48	0.5	0.5	0.5	0.47	0	0	0	0	0	0	0	0	0	0	0	0	0	0
Lup000151	0.01	0.13	-0.01	0.06	0.24	0.09	0.19	0.5	0.45	0.5	0.49	0.49	0.5	0.46	0	0	0	0	0	0	0	0	0	0	0	0	0	0
Lup000152	0.03	-0.04	0.1	0.09	-0.16	-0.11	0.13	0.48	0.49	0.46	0.48	0.49	0.5	0.46	0	0	0	0	0	0	0	0	0	0	0	0	0	0
Lup000153	-0.11	0.19	-0.18	0.01	0.18	-0.1	0.17	0.42	0.44	0.46	0.5	0.49	0.5	0.46	0	0	0	0	0	0	0	0	0	0	0	0	0	0
Lup000154	0.01	0.22	-0.05	-0.04	0.02	-0.12	0.04	0.49	0.41	0.49	0.49	0.5	0.5	0.49	0	0	0	0	0	0	0	0	0	0	0	0	0	0
Lup000155	0.08	-0.1	-0.1	-0.13	0.1	0.08	0.1	0.44	0.45	0.46	0.48	0.49	0.5	0.46	0	0	0	0	0	0	0	0	0	0	0	0	0	0
Lup000156	-0.06	-0.05	-0.25	-0.12	0.04	-0.08	-0.17	0.46	0.48	0.46	0.48	0.5	0.5	0.46	0	0	0	0	0	0	0	0	0	0	0	0	0	0
Lup000157	0.09	-0.17	-0.02	-0.07	-0.13	0.02	0.16	0.44	0.45	0.49	0.49	0.49	0.5	0.46	0	0	0	0	0	0	0	0	0	0	0	0	0	0
Lup000158	-0.18	0.01	0.05	0.07	-0.02	-0.05	-0.09	0.36	0.5	0.49	0.49	0.5	0.5	0.47	0	0	0	0	0	0	0	0	0	0	0	0	0	0
Lup000159	-0.06	0.08	-0.03	0.01	0.05	-0.26	-0.18	0.46	0.47	0.49	0.5	0.5	0.5	0.46	0	0	0	0	0	0	0	0	0	0	0	0	0	0
Lup000160	-0.26	0.17	0.05	-0.02	0.04	0.09	0	0.25	0.45	0.49	0.5	0.5	0.5	0.5	0	0	0	0	0	0	0	0	0	0	0	0	0	0
Lup000161	0.12	0.02	0.01	0	0.11	0.15	0.18	0.41	0.49	0.5	0.5	0.49	0.5	0.46	0	0	0	0	0	0	0	0	0	0	0	0	0	0
Lup000162	0.08	0.09	-0.06	-0.07	0	-0.06	0.09	0.44	0.46	0.49	0.48	0.5	0.5	0.47	0	0	0	0	0	0	0	0	0	0	0	0	0	0
Lup000163	0.07	0.03	0.02	-0.05	-0.02	0.06	0.06	0.45	0.49	0.5	0.49	0.5	0.5	0.48	0	0	0	0	0	0	0	0	0	0	0	0	0	0
Lup000165	-0.15	-0.01	-0.05	0.02	0.07	-0.02	-0.1	0.39	0.5	0.49	0.5	0.5	0.5	0.46	0	0	0	0	0	0	0	0	0	0	0	0	0	0
Lup000166	0.1	0.01	0.07	-0.02	0.19	0.06	0.02	0.42	0.5	0.48	0.5	0.49	0.5	0.49	0	0	0	0	0	0	0	0	0	0	0	0	0	0
Lup000167	-0.04	-0.07	-0.13	-0.11	-0.02	-0.02	0.15	0.48	0.48	0.46	0.48	0.5	0.5	0.46	0	0	0	0	0	0	0	0	0	0	0	0	0	0
Lup000168	0.07	-0.07	-0.01	-0.02	0.04	0.21	0.18	0.45	0.47	0.5	0.5	0.5	0.5	0.46	0	0	0	0	0	0	0	0	0	0	0	0	0	0
Lup000169	-0.12	-0.28	0.01	0.09	0	-0.25	-0.1	0.41	0.27	0.5	0.48	0.5	0.5	0.46	0	0	0	0	0	0	0	0	0	0	0	0	0	0
Lup000170	0.08	0.13	-0.04	0.04	-0.01	0.07	0.06	0.44	0.45	0.49	0.49	0.5	0.5	0.48	0	0	0	0	0	0	0	0	0	0	0	0	0	0
Lup000171	-0.05	0	-0.14	-0.12	0.09	-0.03	0.15	0.47	0.5	0.46	0.48	0.5	0.5	0.46	0	0	0	0	0	0	0	0	0	0	0	0	0	0
Lup000172	-0.21	0	-0.03	-0.03	0.01	0.04	-0.21	0.34	0.5	0.49	0.5	0.5	0.5	0.46	0	0	0	0	0	0	0	0	0	0	0	0	0	0
Lup000174	0.08	-0.01	0.1	0.01	-0.17	0.06	-0.01	0.44	0.5	0.46	0.5	0.49	0.5	0.5	0	0	0	0	0	0	0	0	0	0	0	0	0	0
Lup000175	-0.07	0.05	0	-0.02	0.02	-0.21	0.05	0.45	0.48	0.5	0.5	0.5	0.5	0.49	0	0	0	0	0	0	0	0	0	0	0	0	0	0
Lup000176	-0.06	0	-0.2	-0.12	-0.04	-0.12	-0.06	0.46	0.5	0.46	0.48	0.5	0.5	0.48	0	0	0	0	0	0	0	0	0	0	0	0	0	0
Lup000177	-0.11	0.17	0.05	-0.05	-0.01	0.06	0.25	0.41	0.45	0.49	0.49	0.5	0.5	0.41	0	0	0	0	0	0	0	0	0	0	0	0	0	0
Lup000178	0.06	0.17	-0.1	0.07	0.09	-0.03	-0.15	0.46	0.45	0.47	0.48	0.5	0.5	0.46	0	0	0	0	0	0	0	0	0	0	0	0	0	0
Lup000179	-0.12	0.03	-0.12	-0.13	-0.13	0	-0.08	0.41	0.49	0.46	0.48	0.49	0.5	0.47	0	0	0	0	0	0	0	0	0	0	0	0	0	0
Lup000180	0.02	0.06	0.06	-0.09	-0.06	-0.1	-0.19	0.49	0.48	0.49	0.48	0.5	0.5	0.46	0	0	0	0	0	0	0	0	0	0	0	0	0	0
Lup000182	-0.09	0.02	-0.11	-0.18	0.18	-0.05	-0.1	0.43	0.5	0.46	0.48	0.49	0.5	0.46	0	0	0	0	0	0	0	0	0	0	0	0	0	0
Lup000183	-0.13	0.12	0.01	-0.03	0.04	-0.05	-0.18	0.4	0.45	0.5	0.49	0.5	0.5	0.46	0	0	0	0	0	0	0	0	0	0	0	0	0	0
Lup000184	-0.09	-0.05	-0.13	-0.05	0.14	-0.1	-0.13	0.44	0.48	0.46	0.49	0.49	0.5	0.46	0	0	0	0	0	0	0	0	0	0	0	0	0	0
Lup000185	-0.1	0.04	-0.03	-0.03	0.08	-0.08	-0.1	0.43	0.49	0.49	0.49	0.5	0.5	0.46	0	0	0	0	0	0	0	0	0	0	0	0	0	0
Lup000186	-0.03	-0.06	0.12	-0.05	-0.05	-0.11	-0.09	0.48	0.48	0.46	0.49	0.5	0.5	0.47	0	0	0	0	0	0	0	0	0	0	0	0	0	0
Lup000187	-0.15	0.01	-0.1	0.06	0.07	0.15	0.1	0.39	0.5	0.46	0.49	0.5	0.5	0.46	0	0	0	0	0	0	0	0	0	0	0	0	0	0
Lup000188	-0.08	0.23	-0.19	-0.07	0.14	0.1	0.1	0.44	0.41	0.46	0.48	0.49	0.5	0.46	0	0	0	0	0	0	0	0	0	0	0	0	0	0
Lup000189	-0.14	0.09	0.07	-0.02	-0.02	0.07	0.09	0.39	0.46	0.49	0.5	0.5	0.5	0.46	0	0	0	0	0	0	0	0	0	0	0	0	0	0
Lup000190	-0.15	-0.02	-0.12	-0.06	0.04	-0.06	0.01	0.39	0.49	0.46	0.49	0.5	0.5	0.5	0	0	0	0	0	0	0	0	0	0	0	0	0	0
Lup000191	0.08	-0.1	0.11	0.09	-0.11	-0.14	0.1	0.44	0.45	0.46	0.48	0.49	0.5	0.46	0	0	0	0	0	0	0	0	0	0	0	0	0	0
Lup000192	-0.12	0.17	0.08	-0.14	-0.13	0.06	0.07	0.41	0.45	0.47	0.48	0.49	0.5	0.48	0	0	0	0	0	0	0	0	0	0	0	0	0	0
Lup000193	0.03	-0.17	-0.12	-0.01	-0.09	-0.04	-0.05	0.49	0.45	0.46	0.5	0.5	0.5	0.48	0	0	0	0	0	0	0	0	0	0	0	0	0	0
Lup000194	-0.14	-0.1	-0.09	0	0.03	-0.1	-0.13	0.39	0.45	0.47	0.5	0.5	0.5	0.46	0	0	0	0	0	0	0	0	0	0	0	0	0	0
Lup000195	0.07	-0.12	0.09	-0.21	0.12	0.05	0.03	0.45	0.45	0.47	0.48	0.49	0.5	0.49	0	0	0	0	0	0	0	0	0	0	0	0	0	0
Lup000196	0	0.12	0.14	-0.21	-0.07	0.1	0.07	0.5	0.45	0.46	0.48	0.5	0.5	0.48	0	0	0	0	0	0	0	0	0	0	0	0	0	0
Lup000197	-0.09	0.15	-0.04	-0.08	0.04	0.11	0.1	0.44	0.45	0.49	0.48	0.5	0.5	0.46	0	0	0	0	0	0	0	0	0	0	0	0	0	0
Lup000199	-0.03	-0.1	-0.11	0.01	0.15	0.02	-0.11	0.48	0.45	0.46	0.5	0.49	0.5	0.46	0	0	0	0	0	0	0	0	0	0	0	0	0	0
Lup000201	-0.16	-0.12	-0.05	0.08	-0.18	0.2	-0.1	0.39	0.45	0.49	0.48	0.49	0.5	0.46	0	0	0	0	0	0	0	0	0	0	0	0	0	0
Lup000202	-0.05	0.05	-0.2	-0.2	0.05	-0.07	0.02	0.47	0.48	0.46	0.48	0.5	0.5	0.49	0	0	0	0	0	0	0	0	0	0	0	0	0	0
Lup000203	0.05	-0.11	-0.06	0.07	-0.09	0.07	-0.15	0.47	0.45	0.49	0.48	0.5	0.5	0.46	0	0	0	0	0	0	0	0	0	0	0	0	0	0
Lup000204	0.01	0.03	-0.07	-0.02	0.13	0	-0.04	0.49	0.49	0.48	0.5	0.49	0.5	0.49	0	0	0	0	0	0	0	0	0	0	0	0	0	0
Lup000205	-0.07	-0.08	-0.1	0.04	0.05	-0.09	-0.07	0.45	0.47	0.46	0.49	0.5	0.5	0.48	0	0	0	0	0	0	0	0	0	0	0	0	0	0
Lup000206	-0.09	0.16	0.12	-0.11	-0.11	0.06	0.03	0.44	0.45	0.46	0.48	0.49	0.5	0.49	0	0	0	0	0	0	0	0	0	0	0	0	0	0
Lup000207	0.08	-0.1	0.11	0.09	-0.11	-0.14	-0.14	0.44	0.45	0.46	0.48	0.49	0.5	0.46	0	0	0	0	0	0	0	0	0	0	0	0	0	0
Lup000209	0.04	0.1	-0.12	-0.01	0.03	-0.11	-0.11	0.48	0.46	0.46	0.5	0.5	0.5	0.46	0	0	0	0	0	0	0	0	0	0	0	0	0	0
Lup000213	-0.06	0.21	0.02	-0.06	0.01	-0.01	0.02	0.46	0.43	0.5	0.49	0.5	0.5	0.49	0	0	0	0	0	0	0	0	0	0	0	0	0	0
Lup000214	0.24	0.21	-0.03	0.04	-0.04	-0.03	0.12	0.29	0.42	0.49	0.49	0.5	0.5	0.46	0	0	0	0	0	0	0	0	0	0	0	0	0	0
Lup000216	-0.01	0.07	-0.01	-0.12	-0.07	-0.08	-0.01	0.49	0.47	0.5	0.48	0.5	0.5	0.5	0	0	0	0	0	0	0	0	0	0	0	0	0	0
Lup000219	-0.11	-0.07	0.08	0.04	-0.01	0.04	0.09	0.41	0.47	0.48	0.49	0.5	0.5	0.47	0	0	0	0	0	0	0	0	0	0	0	0	0	0
Lup000220	0.1	-0.07	0.02	0.08	0.04	0.07	-0.1	0.42	0.47	0.49	0.48	0.5	0.5	0.46	0	0	0	0	0	0	0	0	0	0	0	0	0	0
Lup000221	-0.21	-0.12	-0.08	0.1	0.1	0.21	-0.01	0.34	0.45	0.48	0.48	0.49	0.5	0.5	0	0	0	0	0	0	0	0	0	0	0	0	0	0
Lup000222	-0.1	0.08	0.1	0.03	0.04	0.05	0	0.43	0.47	0.46	0.5	0.5	0.5	0.5	0	0	0	0	0	0	0	0	0	0	0	0	0	0
Lup000223	-0.01	0.02	-0.07	0.05	0.15	-0.03	-0.07	0.49	0.49	0.48	0.49	0.49	0.5	0.47	0	0	0	0	0	0	0	0	0	0	0	0	0	0
Lup000224	0.05	0.17	-0.02	-0.21	-0.02	-0.02	-0.05	0.47	0.45	0.5	0.48	0.5	0.5	0.49	0	0	0	0	0	0	0	0	0	0	0	0	0	0
Lup000225	0.19	-0.03	-0.02	-0.05	0.07	-0.19	0	0.36	0.49	0.5	0.49	0.5	0.5	0.5	0	0	0	0	0	0	0	0	0	0	0	0	0	0
Lup000226	-0.09	-0.05	-0.06	-0.13	0.09	-0.01	0.11	0.44	0.48	0.49	0.48	0.5	0.5	0.46	0	0	0	0	0	0	0	0	0	0	0	0	0	0
Lup000227	-0.04	0.01	0.11	0.06	0.15	-0.08	0.27	0.47	0.5	0.46	0.49	0.49	0.5	0.4	0	0	0	0	0	0	0	0	0	0	0	0	0	0
Lup000228	-0.16	0.02	-0.03	0.17	0.07	-0.08	-0.12	0.39	0.49	0.49	0.48	0.5	0.5	0.46	0	0	0	0	0	0	0	0	0	0	0	0	0	0
Lup000229	-0.3	-0.1	-0.03	0.02	0.09	-0.02	0.01	0.16	0.46	0.49	0.5	0.5	0.5	0.5	0	0	0	0	0	0	0	0	0	0	0	0	0	0
Lup000230	-0.4	0.02	0	0.16	0.08	0.12	0.08	0.01	0.49	0.5	0.48	0.5	0.5	0.47	1	0	0	0	0	0	0	0	0	0	0	0	0	0
Lup000231	0.07	0.08	0.03	-0.08	0.07	-0.05	0.13	0.45	0.47	0.49	0.48	0.5	0.5	0.46	0	0	0	0	0	0	0	0	0	0	0	0	0	0
Lup000232	-0.27	0.07	0.04	-0.13	0.01	-0.06	-0.28	0.23	0.47	0.49	0.48	0.5	0.5	0.35	0	0	0	0	0	0	0	0	0	0	0	0	0	0
Lup000234	0.05	-0.14	0.03	0.23	0.09	0.08	0.17	0.46	0.45	0.49	0.48	0.5	0.5	0.46	0	0	0	0	0	0	0	0	0	0	0	0	0	0
Lup000235	0.03	0.01	-0.04	0.05	-0.08	-0.11	-0.15	0.49	0.5	0.49	0.49	0.5	0.5	0.46	0	0	0	0	0	0	0	0	0	0	0	0	0	0
Lup000236	0	0.05	0.16	0.17	-0.19	0.05	0.06	0.5	0.48	0.46	0.48	0.49	0.5	0.48	0	0	0	0	0	0	0	0	0	0	0	0	0	0
Lup000238	-0.11	0	-0.09	0.02	0.07	-0.02	-0.23	0.42	0.5	0.47	0.5	0.5	0.5	0.45	0	0	0	0	0	0	0	0	0	0	0	0	0	0
Lup000239	-0.21	-0.05	-0.09	-0.09	0	-0.06	-0.25	0.34	0.48	0.47	0.48	0.5	0.5	0.41	0	0	0	0	0	0	0	0	0	0	0	0	0	0
Lup000240	0.07	-0.04	-0.05	0.22	-0.08	-0.03	-0.02	0.45	0.49	0.49	0.48	0.5	0.5	0.5	0	0	0	0	0	0	0	0	0	0	0	0	0	0
Lup000241	0.05	0.14	0.11	-0.03	0	-0.08	0.16	0.46	0.45	0.46	0.49	0.5	0.5	0.46	0	0	0	0	0	0	0	0	0	0	0	0	0	0
Lup000242	0.02	0.05	-0.09	0.07	-0.05	-0.24	-0.18	0.49	0.48	0.47	0.49	0.5	0.5	0.46	0	0	0	0	0	0	0	0	0	0	0	0	0	0
Lup000243	0.06	-0.1	0.22	0.07	0.09	-0.18	-0.04	0.46	0.45	0.46	0.48	0.5	0.5	0.49	0	0	0	0	0	0	0	0	0	0	0	0	0	0
Lup000244	0.04	0	-0.04	0.01	0.01	-0.16	-0.03	0.47	0.5	0.49	0.5	0.5	0.5	0.49	0	0	0	0	0	0	0	0	0	0	0	0	0	0
Lup000245	-0.09	-0.07	0.05	0.13	0.09	0.04	-0.03	0.43	0.47	0.49	0.48	0.5	0.5	0.49	0	0	0	0	0	0	0	0	0	0	0	0	0	0
Lup000247	0.01	-0.1	-0.06	0	0.05	-0.1	0.06	0.49	0.46	0.49	0.5	0.5	0.5	0.48	0	0	0	0	0	0	0	0	0	0	0	0	0	0
Lup000248	-0.03	-0.01	-0.01	-0.01	-0.02	0.11	0.14	0.49	0.5	0.5	0.5	0.5	0.5	0.46	0	0	0	0	0	0	0	0	0	0	0	0	0	0
Lup000249	0.13	0.13	-0.15	-0.08	0.05	-0.11	0.02	0.4	0.45	0.46	0.48	0.5	0.5	0.49	0	0	0	0	0	0	0	0	0	0	0	0	0	0
Lup000250	-0.16	0.01	0.14	0.05	0.04	0.03	-0.06	0.39	0.5	0.46	0.49	0.5	0.5	0.48	0	0	0	0	0	0	0	0	0	0	0	0	0	0
Lup000251	0	0.28	0.27	0.1	-0.08	0.04	-0.05	0.5	0.28	0.42	0.48	0.5	0.5	0.48	0	0	0	0	0	0	0	0	0	0	0	0	0	0
Lup000252	0.01	0.13	0.2	0.09	-0.03	-0.01	-0.04	0.49	0.45	0.46	0.48	0.5	0.5	0.49	0	0	0	0	0	0	0	0	0	0	0	0	0	0
Lup000253	0	-0.21	0.03	-0.04	-0.09	-0.16	-0.14	0.5	0.42	0.49	0.49	0.5	0.5	0.46	0	0	0	0	0	0	0	0	0	0	0	0	0	0
Lup000254	-0.02	-0.07	-0.1	0.1	-0.04	0.22	0.07	0.49	0.47	0.46	0.48	0.5	0.5	0.47	0	0	0	0	0	0	0	0	0	0	0	0	0	0
Lup000255	0.11	-0.02	0.08	0.14	-0.12	-0.21	-0.22	0.41	0.49	0.47	0.48	0.49	0.5	0.46	0	0	0	0	0	0	0	0	0	0	0	0	0	0
Lup000256	-0.25	-0.06	-0.16	-0.12	-0.1	0.03	-0.08	0.27	0.48	0.46	0.48	0.49	0.5	0.47	0	0	0	0	0	0	0	0	0	0	0	0	0	0
Lup000257	-0.03	0.11	0	-0.09	-0.12	-0.05	0.07	0.49	0.45	0.5	0.48	0.49	0.5	0.48	0	0	0	0	0	0	0	0	0	0	0	0	0	0
Lup000258	-0.19	-0.06	-0.04	-0.09	0.02	0.14	0.03	0.35	0.48	0.49	0.48	0.5	0.5	0.49	0	0	0	0	0	0	0	0	0	0	0	0	0	0
Lup000259	-0.02	0.15	0.03	-0.22	0.02	0	0.01	0.49	0.45	0.49	0.48	0.5	0.5	0.5	0	0	0	0	0	0	0	0	0	0	0	0	0	0
Lup000260	0.05	0.04	0.02	0.19	-0.14	0.06	-0.04	0.47	0.49	0.5	0.48	0.49	0.5	0.49	0	0	0	0	0	0	0	0	0	0	0	0	0	0
Lup000261	0.1	-0.13	0.06	-0.09	-0.14	0.1	0.13	0.42	0.45	0.49	0.48	0.49	0.5	0.46	0	0	0	0	0	0	0	0	0	0	0	0	0	0
Lup000262	0.03	0.14	-0.05	0.13	0.04	0	0.1	0.48	0.45	0.49	0.48	0.5	0.5	0.46	0	0	0	0	0	0	0	0	0	0	0	0	0	0
Lup000263	-0.07	-0.02	-0.1	0.12	0.02	-0.01	0.17	0.45	0.5	0.46	0.48	0.5	0.5	0.46	0	0	0	0	0	0	0	0	0	0	0	0	0	0
Lup000264	-0.08	-0.04	-0.17	0.08	0.13	0.13	-0.04	0.44	0.49	0.46	0.48	0.49	0.5	0.49	0	0	0	0	0	0	0	0	0	0	0	0	0	0
Lup000265	-0.32	0.02	0.14	0.05	0.01	0.11	0.1	0.11	0.49	0.46	0.49	0.5	0.5	0.46	0	0	0	0	0	0	0	0	0	0	0	0	0	0
Lup000266	-0.16	-0.13	-0.07	-0.16	0.08	0.02	-0.02	0.39	0.45	0.48	0.48	0.5	0.5	0.49	0	0	0	0	0	0	0	0	0	0	0	0	0	0
Lup000267	-0.07	-0.02	-0.01	-0.22	-0.07	0	0.11	0.45	0.49	0.5	0.48	0.5	0.5	0.46	0	0	0	0	0	0	0	0	0	0	0	0	0	0
Lup000268	0.16	0	0.08	0.07	0.04	-0.09	0.12	0.39	0.5	0.47	0.48	0.5	0.5	0.46	0	0	0	0	0	0	0	0	0	0	0	0	0	0
Lup000269	-0.03	0.04	-0.01	-0.13	0.06	0.03	0.17	0.48	0.49	0.5	0.48	0.5	0.5	0.46	0	0	0	0	0	0	0	0	0	0	0	0	0	0
Lup000270	0.04	-0.14	-0.05	-0.03	-0.1	0.1	0.1	0.47	0.45	0.49	0.49	0.49	0.5	0.46	0	0	0	0	0	0	0	0	0	0	0	0	0	0
Lup000271	-0.01	-0.03	-0.03	0.01	-0.14	0.03	-0.01	0.49	0.49	0.49	0.5	0.49	0.5	0.5	0	0	0	0	0	0	0	0	0	0	0	0	0	0
Lup000272	-0.1	0.02	0.03	-0.01	-0.48	-0.17	-0.07	0.43	0.49	0.49	0.5	0	0.5	0.48	0	0	0	0	1	0	0	0	0	0	0	1	0	0
Lup000273	-0.17	0.18	0.04	0.05	0.21	0.04	0.05	0.38	0.45	0.49	0.49	0.49	0.5	0.48	0	0	0	0	0	0	0	0	0	0	0	0	0	0
Lup000274	0.14	0.05	0.1	0.02	-0.1	-0.26	0	0.39	0.48	0.46	0.5	0.5	0.5	0.5	0	0	0	0	0	0	0	0	0	0	0	0	0	0
Lup000275	-0.02	0.07	0.04	0.02	0	-0.09	0.12	0.49	0.47	0.49	0.5	0.5	0.5	0.46	0	0	0	0	0	0	0	0	0	0	0	0	0	0
Lup000276	0.03	0.06	0.03	-0.21	-0.07	-0.05	-0.2	0.48	0.48	0.49	0.48	0.5	0.5	0.46	0	0	0	0	0	0	0	0	0	0	0	0	0	0
Lup000277	-0.07	0.14	0.06	-0.02	-0.05	0.01	-0.11	0.45	0.45	0.49	0.5	0.5	0.5	0.46	0	0	0	0	0	0	0	0	0	0	0	0	0	0
Lup000278	-0.02	0.04	-0.11	0.21	-0.12	-0.11	-0.22	0.49	0.49	0.46	0.48	0.49	0.5	0.46	0	0	0	0	0	0	0	0	0	0	0	0	0	0
Lup000279	0	0.03	-0.07	-0.05	0.05	-0.07	-0.11	0.5	0.49	0.48	0.49	0.5	0.5	0.46	0	0	0	0	0	0	0	0	0	0	0	0	0	0
Lup000280	0.02	0.03	-0.07	0.02	0.04	0.13	0.03	0.49	0.49	0.48	0.5	0.5	0.5	0.49	0	0	0	0	0	0	0	0	0	0	0	0	0	0
Lup000281	-0.02	0.05	-0.23	0.13	-0.03	-0.02	-0.2	0.49	0.48	0.46	0.48	0.5	0.5	0.46	0	0	0	0	0	0	0	0	0	0	0	0	0	0
Lup000282	0.01	-0.03	-0.1	-0.05	-0.04	-0.09	0.02	0.49	0.49	0.46	0.49	0.5	0.5	0.49	0	0	0	0	0	0	0	0	0	0	0	0	0	0
Lup000283	-0.11	-0.08	0.05	0.04	-0.1	0.05	-0.09	0.42	0.47	0.49	0.49	0.49	0.5	0.47	0	0	0	0	0	0	0	0	0	0	0	0	0	0
Lup000284	-0.12	0.08	0.05	-0.23	-0.06	0.11	-0.16	0.41	0.47	0.49	0.48	0.5	0.5	0.46	0	0	0	0	0	0	0	0	0	0	0	0	0	0
Lup000285	-0.08	-0.08	0.1	0.04	0	0.19	0.16	0.44	0.47	0.46	0.49	0.5	0.5	0.46	0	0	0	0	0	0	0	0	0	0	0	0	0	0
Lup000286	0.25	0.05	-0.14	-0.14	0.08	-0.01	0.27	0.27	0.48	0.46	0.48	0.5	0.5	0.39	0	0	0	0	0	0	0	0	0	0	0	0	0	0
Lup000287	0.04	0.06	-0.14	-0.04	0.05	0.09	0.15	0.48	0.48	0.46	0.49	0.5	0.5	0.46	0	0	0	0	0	0	0	0	0	0	0	0	0	0
Lup000288	0.03	0.13	0.17	0.2	0	-0.08	0.22	0.48	0.45	0.46	0.48	0.5	0.5	0.46	0	0	0	0	0	0	0	0	0	0	0	0	0	0
Lup000289	0.13	0.15	0.13	-0.08	-0.03	-0.07	0.03	0.4	0.45	0.46	0.48	0.5	0.5	0.49	0	0	0	0	0	0	0	0	0	0	0	0	0	0
Lup000290	0.05	0.04	0.2	0.13	0.08	0.11	0.15	0.47	0.49	0.46	0.48	0.5	0.5	0.46	0	0	0	0	0	0	0	0	0	0	0	0	0	0
Lup000291	0.01	-0.02	-0.04	-0.05	0.1	-0.21	-0.04	0.5	0.49	0.49	0.49	0.49	0.5	0.49	0	0	0	0	0	0	0	0	0	0	0	0	0	0
Lup000292	0.02	-0.04	0.11	-0.15	0.04	0.01	-0.03	0.49	0.49	0.46	0.48	0.5	0.5	0.49	0	0	0	0	0	0	0	0	0	0	0	0	0	0
Lup000293	-0.07	-0.12	-0.16	-0.11	0.01	0.06	0.26	0.45	0.45	0.46	0.48	0.5	0.5	0.41	0	0	0	0	0	0	0	0	0	0	0	0	0	0
Lup000294	0.09	0.13	0.08	0.04	-0.22	-0.02	0.06	0.44	0.45	0.48	0.49	0.49	0.5	0.48	0	0	0	0	0	0	0	0	0	0	0	0	0	0
Lup000295	-0.07	0.07	-0.01	0.19	0.02	0.04	0.01	0.45	0.48	0.5	0.48	0.5	0.5	0.5	0	0	0	0	0	0	0	0	0	0	0	0	0	0
Lup000296	0.15	0.07	0.07	-0.11	-0.21	0.15	-0.01	0.39	0.47	0.48	0.48	0.49	0.5	0.5	0	0	0	0	0	0	0	0	0	0	0	0	0	0
Lup000297	0.18	0.19	0	0.14	0.01	-0.11	0.08	0.36	0.44	0.5	0.48	0.5	0.5	0.47	0	0	0	0	0	0	0	0	0	0	0	0	0	0
Lup000298	-0.02	-0.01	-0.03	0.04	-0.05	-0.06	0.03	0.49	0.5	0.49	0.49	0.5	0.5	0.49	0	0	0	0	0	0	0	0	0	0	0	0	0	0
Lup000300	-0.2	-0.13	0.09	0.1	0.08	0.09	-0.14	0.35	0.45	0.47	0.48	0.5	0.5	0.46	0	0	0	0	0	0	0	0	0	0	0	0	0	0
Lup000301	0.07	-0.03	0.01	0.12	-0.09	-0.03	-0.02	0.45	0.49	0.5	0.48	0.5	0.5	0.5	0	0	0	0	0	0	0	0	0	0	0	0	0	0
Lup000302	0.12	-0.03	-0.01	-0.15	-0.1	-0.07	0.17	0.41	0.49	0.5	0.48	0.49	0.5	0.46	0	0	0	0	0	0	0	0	0	0	0	0	0	0
Lup000303	0.27	0.16	-0.23	-0.15	0.13	-0.06	0.08	0.23	0.45	0.46	0.48	0.49	0.5	0.47	0	0	0	0	0	0	0	0	0	0	0	0	0	0
Lup000304	-0.16	-0.02	0	-0.01	0.09	0.04	-0.17	0.39	0.49	0.5	0.5	0.5	0.5	0.46	0	0	0	0	0	0	0	0	0	0	0	0	0	0
Lup000305	-0.15	-0.03	0.09	0.11	-0.01	0.02	-0.08	0.39	0.49	0.47	0.48	0.5	0.5	0.47	0	0	0	0	0	0	0	0	0	0	0	0	0	0
Lup000306	-0.04	-0.06	-0.05	0.09	-0.08	0.13	0.06	0.47	0.48	0.49	0.48	0.5	0.5	0.48	0	0	0	0	0	0	0	0	0	0	0	0	0	0
Lup000308	-0.17	0.12	0.05	0.04	0.01	-0.12	0.19	0.37	0.45	0.49	0.49	0.5	0.5	0.46	0	0	0	0	0	0	0	0	0	0	0	0	0	0
Lup000309	0.1	-0.01	-0.08	0.11	-0.36	0.05	0.01	0.43	0.5	0.48	0.48	0.1	0.5	0.5	0	0	0	0	0	0	0	0	0	0	0	0	0	0
Lup000310	-0.12	0.04	0.02	-0.07	0.05	-0.05	0.1	0.41	0.48	0.5	0.49	0.5	0.5	0.46	0	0	0	0	0	0	0	0	0	0	0	0	0	0
Lup000311	0.23	-0.08	-0.05	-0.15	0.02	0.2	0.14	0.3	0.47	0.49	0.48	0.5	0.5	0.46	0	0	0	0	0	0	0	0	0	0	0	0	0	0
Lup000312	-0.06	0.08	-0.01	0.07	-0.49	0	-0.06	0.46	0.47	0.5	0.48	0	0.5	0.48	0	0	0	0	1	0	0	0	0	0	0	1	0	0
Lup000313	0.09	-0.05	-0.07	0.11	0.03	0.02	-0.07	0.44	0.48	0.48	0.48	0.5	0.5	0.48	0	0	0	0	0	0	0	0	0	0	0	0	0	0
Lup000314	-0.03	-0.09	-0.18	-0.13	0	0	-0.01	0.48	0.46	0.46	0.48	0.5	0.5	0.5	0	0	0	0	0	0	0	0	0	0	0	0	0	0
Lup000315	-0.09	-0.08	0.07	0.04	0.1	-0.02	0.07	0.44	0.47	0.48	0.49	0.49	0.5	0.47	0	0	0	0	0	0	0	0	0	0	0	0	0	0
Lup000316	-0.14	0.11	0.11	0.09	0.1	0.08	0.1	0.39	0.45	0.46	0.48	0.49	0.5	0.46	0	0	0	0	0	0	0	0	0	0	0	0	0	0
Lup000317	-0.08	0.02	-0.07	0.12	0.16	0.01	0.03	0.44	0.49	0.48	0.48	0.49	0.5	0.49	0	0	0	0	0	0	0	0	0	0	0	0	0	0
Lup000318	0.05	-0.41	-0.01	-0.18	-0.12	0.08	0.06	0.46	0.01	0.5	0.48	0.49	0.5	0.48	0	1	0	0	0	0	0	0	0	0	0	0	0	0
Lup000321	-0.11	0.13	-0.04	-0.01	0.02	-0.04	-0.14	0.42	0.45	0.49	0.5	0.5	0.5	0.46	0	0	0	0	0	0	0	0	0	0	0	0	0	0
Lup000322	0.21	-0.17	0.15	0.15	-0.2	-0.1	-0.04	0.34	0.45	0.46	0.48	0.49	0.5	0.49	0	0	0	0	0	0	0	0	0	0	0	0	0	0
Lup000323	0.02	-0.01	0.03	0.1	-0.07	0.04	0.05	0.49	0.5	0.49	0.48	0.5	0.5	0.48	0	0	0	0	0	0	0	0	0	0	0	0	0	0
Lup000326	-0.16	0.12	-0.02	0.08	0.04	-0.08	-0.06	0.39	0.45	0.5	0.48	0.5	0.5	0.48	0	0	0	0	0	0	0	0	0	0	0	0	0	0
Lup000327	-0.11	0	-0.04	0.04	0.07	0.16	-0.26	0.41	0.5	0.49	0.49	0.5	0.5	0.41	0	0	0	0	0	0	0	0	0	0	0	0	0	0
Lup000328	0	-0.02	-0.04	-0.01	0.04	-0.01	-0.11	0.5	0.49	0.49	0.5	0.5	0.5	0.46	0	0	0	0	0	0	0	0	0	0	0	0	0	0
Lup000329	0.21	0.2	-0.01	-0.02	-0.06	-0.07	-0.04	0.33	0.43	0.5	0.5	0.5	0.5	0.49	0	0	0	0	0	0	0	0	0	0	0	0	0	0
Lup000330	-0.14	-0.02	-0.1	-0.03	0.25	0	-0.15	0.39	0.5	0.46	0.5	0.49	0.5	0.46	0	0	0	0	0	0	0	0	0	0	0	0	0	0
Lup000331	-0.13	0.19	0.03	-0.02	-0.06	0	0.01	0.4	0.44	0.49	0.5	0.5	0.5	0.5	0	0	0	0	0	0	0	0	0	0	0	0	0	0
Lup000332	-0.04	-0.06	-0.15	-0.05	-0.14	-0.09	-0.07	0.48	0.48	0.46	0.49	0.49	0.5	0.48	0	0	0	0	0	0	0	0	0	0	0	0	0	0
Lup000333	0.08	-0.11	0	0.16	-0.09	0.01	-0.21	0.44	0.45	0.5	0.48	0.5	0.5	0.46	0	0	0	0	0	0	0	0	0	0	0	0	0	0
Lup000334	0.2	-0.04	0	0.13	-0.12	0.02	0.01	0.34	0.49	0.5	0.48	0.49	0.5	0.5	0	0	0	0	0	0	0	0	0	0	0	0	0	0
Lup000335	-0.01	0.29	0.05	-0.12	-0.11	0.01	-0.08	0.49	0.24	0.49	0.48	0.49	0.5	0.47	0	0	0	0	0	0	0	0	0	0	0	0	0	0
Lup000337	0.26	0.03	-0.03	0.01	-0.02	0.12	0.1	0.25	0.49	0.49	0.5	0.5	0.5	0.46	0	0	0	0	0	0	0	0	0	0	0	0	0	0
Lup000338	-0.07	0.1	-0.16	0.03	-0.09	0.02	0.01	0.45	0.45	0.46	0.49	0.5	0.5	0.5	0	0	0	0	0	0	0	0	0	0	0	0	0	0
Lup000339	0.1	-0.1	-0.02	0.13	0.01	-0.09	-0.06	0.43	0.46	0.49	0.48	0.5	0.5	0.48	0	0	0	0	0	0	0	0	0	0	0	0	0	0
Lup000340	-0.19	0.05	0.06	0	-0.18	0.13	-0.08	0.36	0.48	0.49	0.5	0.49	0.5	0.47	0	0	0	0	0	0	0	0	0	0	0	0	0	0
Lup000341	0	-0.11	-0.11	0.4	0.14	0.24	0.19	0.5	0.45	0.46	0.05	0.49	0.5	0.46	0	0	0	0	0	0	0	0	0	0	0	0	0	0
Lup000342	-0.13	-0.25	-0.06	0.37	0.05	0.14	-0.03	0.4	0.36	0.49	0.15	0.5	0.5	0.49	0	0	0	0	0	0	0	0	0	0	0	0	0	0
Lup000343	0.06	-0.04	0.13	0.01	-0.19	0.03	-0.12	0.46	0.49	0.46	0.5	0.49	0.5	0.46	0	0	0	0	0	0	0	0	0	0	0	0	0	0
Lup000344	-0.07	-0.04	-0.1	0.21	-0.07	0.06	-0.02	0.45	0.49	0.46	0.48	0.5	0.5	0.5	0	0	0	0	0	0	0	0	0	0	0	0	0	0
Lup000345	0.26	0.07	-0.09	-0.08	-0.01	-0.12	-0.04	0.25	0.47	0.47	0.48	0.5	0.5	0.49	0	0	0	0	0	0	0	0	0	0	0	0	0	0
Lup000346	-0.04	-0.06	-0.07	0.15	0.1	0.14	0.13	0.48	0.48	0.48	0.48	0.49	0.5	0.46	0	0	0	0	0	0	0	0	0	0	0	0	0	0
Lup000347	-0.16	0.12	0.15	0.02	0.06	0.03	0.12	0.38	0.45	0.46	0.5	0.5	0.5	0.46	0	0	0	0	0	0	0	0	0	0	0	0	0	0
Lup000348	-0.14	0.29	0.08	-0.18	0.04	-0.11	-0.06	0.39	0.24	0.48	0.48	0.5	0.5	0.48	0	0	0	0	0	0	0	0	0	0	0	0	0	0
Lup000349	0.2	-0.09	-0.05	0.05	-0.15	0.03	0.06	0.35	0.46	0.49	0.49	0.49	0.5	0.48	0	0	0	0	0	0	0	0	0	0	0	0	0	0
Lup000350	0.12	-0.04	0.1	0.21	0.11	-0.13	-0.02	0.41	0.49	0.46	0.48	0.49	0.5	0.49	0	0	0	0	0	0	0	0	0	0	0	0	0	0
Lup000352	-0.13	0.02	0.03	-0.1	0.19	0.02	0.06	0.4	0.49	0.49	0.48	0.49	0.5	0.48	0	0	0	0	0	0	0	0	0	0	0	0	0	0
Lup000353	0.1	-0.03	0.13	0.14	0.04	0.03	-0.04	0.43	0.49	0.46	0.48	0.5	0.5	0.49	0	0	0	0	0	0	0	0	0	0	0	0	0	0
Lup000354	-0.05	-0.03	0.02	-0.17	-0.04	-0.02	-0.13	0.47	0.49	0.5	0.48	0.5	0.5	0.46	0	0	0	0	0	0	0	0	0	0	0	0	0	0
Lup000355	-0.19	0.12	0.12	-0.04	0.12	-0.06	0.01	0.36	0.45	0.46	0.49	0.49	0.5	0.5	0	0	0	0	0	0	0	0	0	0	0	0	0	0
Lup000360	0.03	0.09	0.04	0.11	-0.17	-0.06	-0.01	0.48	0.46	0.49	0.48	0.49	0.5	0.5	0	0	0	0	0	0	0	0	0	0	0	0	0	0
Lup000361	-0.03	-0.11	-0.08	-0.02	-0.02	-0.11	0.05	0.48	0.45	0.48	0.5	0.5	0.5	0.49	0	0	0	0	0	0	0	0	0	0	0	0	0	0
Lup000362	-0.21	-0.1	-0.09	0.08	0.18	-0.15	-0.1	0.33	0.46	0.47	0.48	0.49	0.5	0.46	0	0	0	0	0	0	0	0	0	0	0	0	0	0
Lup000363	0.14	-0.1	0.1	0.07	-0.17	-0.06	0.14	0.39	0.45	0.46	0.49	0.49	0.5	0.46	0	0	0	0	0	0	0	0	0	0	0	0	0	0
Lup000364	0.08	0.05	0.02	0.24	-0.04	0.1	0.01	0.44	0.48	0.49	0.48	0.5	0.5	0.5	0	0	0	0	0	0	0	0	0	0	0	0	0	0
Lup000365	-0.16	-0.05	-0.16	0.08	0.21	0.14	0.05	0.39	0.48	0.46	0.48	0.49	0.5	0.48	0	0	0	0	0	0	0	0	0	0	0	0	0	0
Lup000366	-0.03	0	0.17	-0.03	-0.01	0.12	-0.02	0.48	0.5	0.46	0.5	0.5	0.5	0.49	0	0	0	0	0	0	0	0	0	0	0	0	0	0
Lup000367	-0.14	0.11	-0.1	-0.13	-0.11	-0.14	-0.14	0.39	0.45	0.46	0.48	0.49	0.5	0.46	0	0	0	0	0	0	0	0	0	0	0	0	0	0
Lup000370	-0.28	0.19	-0.16	0.09	0.16	0.1	0.09	0.2	0.44	0.46	0.48	0.49	0.5	0.47	0	0	0	0	0	0	0	0	0	0	0	0	0	0
Lup000371	0.12	0.01	-0.14	0.11	0.06	-0.07	-0.27	0.41	0.5	0.46	0.48	0.5	0.5	0.39	0	0	0	0	0	0	0	0	0	0	0	0	0	0
Lup000372	0.08	0.06	0.04	-0.04	-0.29	-0.05	0.11	0.44	0.48	0.49	0.49	0.46	0.5	0.46	0	0	0	0	0	0	0	0	0	0	0	0	0	0
Lup000373	0.16	0.19	-0.09	0.04	0.12	0.1	0.02	0.39	0.44	0.47	0.49	0.49	0.5	0.5	0	0	0	0	0	0	0	0	0	0	0	0	0	0
Lup000374	0	0.05	-0.09	-0.01	0.1	-0.13	0.02	0.5	0.48	0.47	0.5	0.49	0.5	0.49	0	0	0	0	0	0	0	0	0	0	0	0	0	0
Lup000375	0.01	-0.03	-0.05	0.09	-0.08	0.13	0.04	0.49	0.49	0.49	0.48	0.5	0.5	0.49	0	0	0	0	0	0	0	0	0	0	0	0	0	0
Lup000376	0.14	-0.08	0.06	0.11	0.09	0.04	-0.07	0.39	0.47	0.49	0.48	0.5	0.5	0.48	0	0	0	0	0	0	0	0	0	0	0	0	0	0
Lup000377	0.08	-0.1	-0.1	0.09	0.1	-0.14	0.1	0.44	0.45	0.46	0.48	0.49	0.5	0.46	0	0	0	0	0	0	0	0	0	0	0	0	0	0
Lup000378	-0.11	-0.08	0.24	0.08	-0.16	0.07	-0.11	0.41	0.47	0.46	0.48	0.49	0.5	0.46	0	0	0	0	0	0	0	0	0	0	0	0	0	0
Lup000379	0.24	-0.12	0.01	0.11	-0.22	-0.1	-0.12	0.28	0.45	0.5	0.48	0.49	0.5	0.46	0	0	0	0	0	0	0	0	0	0	0	0	0	0
Lup000380	0.1	-0.03	0.08	0.19	0.01	-0.04	0.06	0.43	0.49	0.48	0.48	0.5	0.5	0.48	0	0	0	0	0	0	0	0	0	0	0	0	0	0
Lup000381	-0.16	-0.09	-0.09	0.04	-0.15	0.03	-0.08	0.39	0.46	0.47	0.49	0.49	0.5	0.47	0	0	0	0	0	0	0	0	0	0	0	0	0	0
Lup000382	0.06	0.11	-0.05	-0.12	0	-0.03	0.03	0.46	0.45	0.49	0.48	0.5	0.5	0.49	0	0	0	0	0	0	0	0	0	0	0	0	0	0
Lup000383	0.04	0.17	0.03	-0.02	0.08	0.01	0.03	0.47	0.45	0.49	0.5	0.5	0.5	0.49	0	0	0	0	0	0	0	0	0	0	0	0	0	0
Lup000384	0.03	0.03	-0.04	0.08	-0.05	-0.18	-0.01	0.48	0.49	0.49	0.48	0.5	0.5	0.5	0	0	0	0	0	0	0	0	0	0	0	0	0	0
Lup000386	-0.21	0.07	-0.01	-0.05	0.06	-0.04	-0.26	0.34	0.47	0.5	0.49	0.5	0.5	0.4	0	0	0	0	0	0	0	0	0	0	0	0	0	0
Lup000387	-0.09	-0.06	0.15	-0.07	-0.02	0.07	-0.09	0.44	0.48	0.46	0.48	0.5	0.5	0.47	0	0	0	0	0	0	0	0	0	0	0	0	0	0
Lup000388	-0.15	0.06	-0.07	-0.19	-0.03	-0.12	-0.07	0.39	0.48	0.48	0.48	0.5	0.5	0.48	0	0	0	0	0	0	0	0	0	0	0	0	0	0
Lup000389	0.19	0.03	-0.23	-0.06	0	-0.17	0.03	0.35	0.49	0.46	0.49	0.5	0.5	0.49	0	0	0	0	0	0	0	0	0	0	0	0	0	0
Lup000390	0.03	0.02	0.04	0.1	-0.02	0.13	0.2	0.48	0.5	0.49	0.48	0.5	0.5	0.46	0	0	0	0	0	0	0	0	0	0	0	0	0	0
Lup000391	0.22	-0.1	-0.07	-0.16	-0.04	-0.08	0.11	0.31	0.45	0.49	0.48	0.5	0.5	0.46	0	0	0	0	0	0	0	0	0	0	0	0	0	0
Lup000392	0.14	-0.12	-0.12	-0.02	-0.05	-0.1	-0.1	0.39	0.45	0.46	0.5	0.5	0.5	0.46	0	0	0	0	0	0	0	0	0	0	0	0	0	0
Lup000393	0.1	0	0.07	-0.12	-0.07	-0.11	0.14	0.43	0.5	0.48	0.48	0.5	0.5	0.46	0	0	0	0	0	0	0	0	0	0	0	0	0	0
Lup000394	0.17	-0.19	-0.12	-0.19	-0.06	-0.15	0.02	0.37	0.44	0.46	0.48	0.5	0.5	0.5	0	0	0	0	0	0	0	0	0	0	0	0	0	0
Lup000395	0.01	-0.22	-0.12	-0.04	-0.17	-0.03	-0.18	0.49	0.41	0.46	0.49	0.49	0.5	0.46	0	0	0	0	0	0	0	0	0	0	0	0	0	0
Lup000396	0.05	0.08	-0.01	0.14	0.01	0.02	0.04	0.47	0.47	0.5	0.48	0.5	0.5	0.49	0	0	0	0	0	0	0	0	0	0	0	0	0	0
Lup000397	-0.04	-0.3	-0.21	-0.11	-0.03	0.1	-0.07	0.47	0.2	0.46	0.48	0.5	0.5	0.48	0	0	0	0	0	0	0	0	0	0	0	0	0	0
Lup000398	-0.06	0.27	-0.05	-0.04	-0.05	0.08	-0.07	0.46	0.3	0.49	0.49	0.5	0.5	0.48	0	0	0	0	0	0	0	0	0	0	0	0	0	0
Lup000399	-0.11	-0.11	-0.04	0.06	0.11	-0.1	-0.3	0.42	0.45	0.49	0.49	0.49	0.5	0.29	0	0	0	0	0	0	0	0	0	0	0	0	0	0
Lup000400	0.1	0.04	-0.12	-0.02	0.09	0.06	0.05	0.42	0.49	0.46	0.5	0.5	0.5	0.48	0	0	0	0	0	0	0	0	0	0	0	0	0	0
Lup000401	-0.1	-0.02	-0.05	0.18	0.05	-0.04	0.05	0.42	0.49	0.49	0.48	0.5	0.5	0.49	0	0	0	0	0	0	0	0	0	0	0	0	0	0
Lup000402	-0.04	0.05	0.05	-0.03	-0.02	-0.07	0.11	0.48	0.48	0.49	0.49	0.5	0.5	0.46	0	0	0	0	0	0	0	0	0	0	0	0	0	0
Lup000403	0.11	-0.05	-0.15	0.04	0.03	0.03	0.12	0.41	0.48	0.46	0.49	0.5	0.5	0.46	0	0	0	0	0	0	0	0	0	0	0	0	0	0
Lup000404	-0.22	0.07	-0.03	0.01	0.13	-0.03	0.04	0.33	0.47	0.49	0.5	0.49	0.5	0.49	0	0	0	0	0	0	0	0	0	0	0	0	0	0
Lup000409	-0.07	0.11	-0.01	0.04	0.12	-0.1	-0.01	0.45	0.45	0.5	0.49	0.49	0.5	0.5	0	0	0	0	0	0	0	0	0	0	0	0	0	0
Lup000410	-0.08	-0.14	0.15	0.12	0.03	0	-0.14	0.44	0.45	0.46	0.48	0.5	0.5	0.46	0	0	0	0	0	0	0	0	0	0	0	0	0	0
Lup000411	0.08	0.09	0.08	0.23	-0.14	-0.05	-0.07	0.44	0.46	0.48	0.48	0.49	0.5	0.47	0	0	0	0	0	0	0	0	0	0	0	0	0	0
Lup000412	-0.16	0.16	0.11	0.01	-0.1	-0.16	-0.34	0.39	0.45	0.46	0.5	0.49	0.5	0.21	0	0	0	0	0	0	0	0	0	0	0	0	0	0
Lup000413	-0.27	-0.16	-0.05	-0.01	0.1	-0.05	-0.09	0.23	0.45	0.49	0.5	0.49	0.5	0.47	0	0	0	0	0	0	0	0	0	0	0	0	0	0
Lup000414	-0.37	-0.11	0.06	0.07	0.06	-0.03	-0.12	0.03	0.45	0.49	0.49	0.5	0.5	0.46	1	0	0	0	0	0	0	0	0	0	0	0	0	0
Lup000415	-0.11	-0.11	-0.08	-0.03	0.02	-0.05	-0.11	0.41	0.45	0.47	0.49	0.5	0.5	0.46	0	0	0	0	0	0	0	0	0	0	0	0	0	0
Lup000416	-0.07	-0.04	-0.12	0.04	-0.11	0.15	0.09	0.45	0.49	0.46	0.49	0.49	0.5	0.47	0	0	0	0	0	0	0	0	0	0	0	0	0	0
Lup000417	-0.14	0.19	0.09	0.1	-0.04	0.08	0	0.39	0.44	0.47	0.48	0.5	0.5	0.5	0	0	0	0	0	0	0	0	0	0	0	0	0	0
Lup000418	0.03	-0.13	-0.08	-0.01	0.04	-0.04	0.1	0.48	0.45	0.47	0.5	0.5	0.5	0.46	0	0	0	0	0	0	0	0	0	0	0	0	0	0
Lup000420	0.05	-0.21	-0.12	0.09	0.03	-0.12	-0.08	0.47	0.43	0.46	0.48	0.5	0.5	0.47	0	0	0	0	0	0	0	0	0	0	0	0	0	0
Lup000421	-0.08	-0.03	-0.17	-0.02	-0.02	-0.1	0.02	0.44	0.49	0.46	0.5	0.5	0.5	0.5	0	0	0	0	0	0	0	0	0	0	0	0	0	0
Lup000422	-0.01	0.05	-0.06	0.11	-0.04	-0.15	-0.08	0.49	0.48	0.49	0.48	0.5	0.5	0.47	0	0	0	0	0	0	0	0	0	0	0	0	0	0
Lup000425	0.05	0.02	0.06	0.2	-0.19	0.01	-0.1	0.47	0.49	0.49	0.48	0.49	0.5	0.46	0	0	0	0	0	0	0	0	0	0	0	0	0	0
Lup000426	-0.17	-0.11	0.06	-0.13	0.17	-0.01	-0.04	0.38	0.45	0.49	0.48	0.49	0.5	0.49	0	0	0	0	0	0	0	0	0	0	0	0	0	0
Lup000427	-0.05	0.03	0.07	0.13	-0.15	0.05	0.16	0.47	0.49	0.48	0.48	0.49	0.5	0.46	0	0	0	0	0	0	0	0	0	0	0	0	0	0
Lup000428	0.02	-0.04	0.06	-0.01	-0.05	0.11	-0.01	0.49	0.49	0.49	0.5	0.5	0.5	0.5	0	0	0	0	0	0	0	0	0	0	0	0	0	0
Lup000429	-0.01	-0.02	0	0.03	0.09	-0.06	-0.1	0.49	0.49	0.5	0.5	0.5	0.5	0.46	0	0	0	0	0	0	0	0	0	0	0	0	0	0
Lup000430	0.08	-0.05	-0.09	0.18	-0.05	-0.01	-0.14	0.44	0.48	0.47	0.48	0.5	0.5	0.46	0	0	0	0	0	0	0	0	0	0	0	0	0	0
Lup000431	-0.11	0.21	0	-0.15	0.14	-0.01	-0.09	0.42	0.43	0.5	0.48	0.49	0.5	0.46	0	0	0	0	0	0	0	0	0	0	0	0	0	0
Lup000432	-0.2	-0.14	0.03	0.12	-0.03	0.11	-0.2	0.35	0.45	0.49	0.48	0.5	0.5	0.46	0	0	0	0	0	0	0	0	0	0	0	0	0	0
Lup000433	-0.02	0.14	0.12	-0.19	-0.28	-0.04	0.04	0.49	0.45	0.46	0.48	0.47	0.5	0.49	0	0	0	0	0	0	0	0	0	0	0	0	0	0
Lup000434	0.04	-0.06	0.03	0.16	0.1	-0.23	-0.19	0.48	0.48	0.49	0.48	0.49	0.5	0.46	0	0	0	0	0	0	0	0	0	0	0	0	0	0
Lup000435	0.01	0.02	0.14	-0.02	0.03	-0.09	-0.12	0.49	0.49	0.46	0.5	0.5	0.5	0.46	0	0	0	0	0	0	0	0	0	0	0	0	0	0
Lup000436	-0.14	-0.03	0.1	-0.01	-0.13	0	-0.14	0.39	0.49	0.46	0.5	0.49	0.5	0.46	0	0	0	0	0	0	0	0	0	0	0	0	0	0
Lup000437	0.14	0.08	0.12	0.02	-0.17	-0.15	0.06	0.39	0.47	0.46	0.5	0.49	0.5	0.48	0	0	0	0	0	0	0	0	0	0	0	0	0	0
Lup000438	-0.03	0.06	-0.08	-0.02	0.05	0.05	0.13	0.49	0.48	0.47	0.5	0.5	0.5	0.46	0	0	0	0	0	0	0	0	0	0	0	0	0	0
Lup000439	0.06	-0.13	0.15	-0.05	-0.1	-0.01	0.16	0.46	0.45	0.46	0.49	0.49	0.5	0.46	0	0	0	0	0	0	0	0	0	0	0	0	0	0
Lup000440	0.01	-0.11	-0.19	0.14	0.06	0.03	0.08	0.49	0.45	0.46	0.48	0.5	0.5	0.47	0	0	0	0	0	0	0	0	0	0	0	0	0	0
Lup000441	-0.25	0.05	-0.03	-0.12	-0.02	0.01	0.16	0.26	0.48	0.49	0.48	0.5	0.5	0.46	0	0	0	0	0	0	0	0	0	0	0	0	0	0
Lup000442	-0.17	-0.09	-0.08	0.02	0.15	-0.13	0.13	0.37	0.46	0.48	0.5	0.49	0.5	0.46	0	0	0	0	0	0	0	0	0	0	0	0	0	0
Lup000443	0.08	0.11	0.11	-0.13	-0.11	-0.14	0.1	0.44	0.45	0.46	0.48	0.49	0.5	0.46	0	0	0	0	0	0	0	0	0	0	0	0	0	0
Lup000444	0.01	-0.09	-0.13	0.08	-0.01	-0.07	-0.2	0.5	0.46	0.46	0.48	0.5	0.5	0.46	0	0	0	0	0	0	0	0	0	0	0	0	0	0
Lup000445	0.14	0.01	0.1	-0.12	-0.09	0	0	0.39	0.5	0.46	0.48	0.5	0.5	0.5	0	0	0	0	0	0	0	0	0	0	0	0	0	0
Lup000447	-0.07	-0.08	-0.12	0.01	-0.01	-0.13	-0.11	0.45	0.47	0.46	0.5	0.5	0.5	0.46	0	0	0	0	0	0	0	0	0	0	0	0	0	0
Lup000448	0.01	-0.17	0.02	-0.08	0.15	-0.06	0.01	0.49	0.45	0.5	0.48	0.49	0.5	0.5	0	0	0	0	0	0	0	0	0	0	0	0	0	0
Lup000449	-0.05	0.08	-0.06	0.11	-0.1	-0.22	0.02	0.46	0.47	0.49	0.48	0.49	0.5	0.49	0	0	0	0	0	0	0	0	0	0	0	0	0	0
Lup000450	-0.04	0.03	0.05	0.04	0.04	-0.21	-0.03	0.47	0.49	0.49	0.49	0.5	0.5	0.49	0	0	0	0	0	0	0	0	0	0	0	0	0	0
Lup000451	-0.14	0.11	-0.1	0.09	-0.11	0.08	0.1	0.39	0.45	0.46	0.48	0.49	0.5	0.46	0	0	0	0	0	0	0	0	0	0	0	0	0	0
Lup000453	0.18	0.06	-0.17	-0.01	0.12	-0.03	0.06	0.37	0.48	0.46	0.5	0.49	0.5	0.48	0	0	0	0	0	0	0	0	0	0	0	0	0	0
Lup000454	-0.27	0.12	0	0.02	0.09	0.01	-0.1	0.23	0.45	0.5	0.5	0.5	0.5	0.46	0	0	0	0	0	0	0	0	0	0	0	0	0	0
Lup000455	-0.11	0.02	-0.05	0.02	-0.06	0.02	0	0.42	0.5	0.49	0.5	0.5	0.5	0.5	0	0	0	0	0	0	0	0	0	0	0	0	0	0
Lup000457	0.09	0	0.13	0.12	0.11	0.09	-0.21	0.44	0.5	0.46	0.48	0.49	0.5	0.46	0	0	0	0	0	0	0	0	0	0	0	0	0	0
Lup000458	-0.01	0.19	-0.09	-0.03	0.05	-0.07	-0.18	0.49	0.44	0.47	0.49	0.5	0.5	0.46	0	0	0	0	0	0	0	0	0	0	0	0	0	0
Lup000459	0.02	0.12	0	0.09	-0.08	-0.14	0.01	0.49	0.45	0.5	0.48	0.5	0.5	0.5	0	0	0	0	0	0	0	0	0	0	0	0	0	0
Lup000460	0.03	-0.14	-0.15	-0.1	-0.24	0.06	-0.06	0.49	0.45	0.46	0.48	0.49	0.5	0.48	0	0	0	0	0	0	0	0	0	0	0	0	0	0
Lup000461	0.06	-0.08	0.15	0.07	0.13	0.04	-0.2	0.46	0.47	0.46	0.48	0.49	0.5	0.46	0	0	0	0	0	0	0	0	0	0	0	0	0	0
Lup000462	-0.35	0.19	0.08	0.04	0.08	0.06	-0.06	0.06	0.44	0.47	0.49	0.5	0.5	0.48	0	0	0	0	0	0	0	0	0	0	0	0	0	0
Lup000463	-0.2	0.09	0.08	0.22	0.05	0.09	-0.08	0.34	0.46	0.48	0.48	0.5	0.5	0.47	0	0	0	0	0	0	0	0	0	0	0	0	0	0
Lup000464	0.08	-0.07	-0.2	0.11	0.15	-0.11	0	0.44	0.47	0.46	0.48	0.49	0.5	0.5	0	0	0	0	0	0	0	0	0	0	0	0	0	0
Lup000465	-0.09	0.16	0.11	0.16	-0.08	-0.11	0.14	0.44	0.45	0.46	0.48	0.5	0.5	0.46	0	0	0	0	0	0	0	0	0	0	0	0	0	0
Lup000466	-0.27	0.03	0	-0.11	-0.16	0.07	-0.03	0.24	0.49	0.5	0.48	0.49	0.5	0.49	0	0	0	0	0	0	0	0	0	0	0	0	0	0
Lup000467	-0.01	-0.01	0.01	-0.18	0.05	0.03	0.03	0.49	0.5	0.5	0.48	0.5	0.5	0.49	0	0	0	0	0	0	0	0	0	0	0	0	0	0
Lup000468	-0.21	-0.09	0.01	0.04	-0.07	0.05	-0.06	0.34	0.46	0.5	0.49	0.5	0.5	0.48	0	0	0	0	0	0	0	0	0	0	0	0	0	0
Lup000469	0.04	-0.1	-0.01	-0.06	-0.13	0.01	-0.04	0.47	0.45	0.5	0.49	0.49	0.5	0.49	0	0	0	0	0	0	0	0	0	0	0	0	0	0
Lup000470	-0.08	0.06	0.06	0.21	0.01	-0.11	0.05	0.44	0.48	0.49	0.48	0.5	0.5	0.48	0	0	0	0	0	0	0	0	0	0	0	0	0	0
Lup000471	-0.24	-0.27	-0.11	-0.07	-0.08	-0.04	-0.07	0.28	0.3	0.46	0.48	0.5	0.5	0.48	0	0	0	0	0	0	0	0	0	0	0	0	0	0
Lup000472	0	-0.18	0.05	-0.18	-0.1	-0.13	-0.13	0.5	0.45	0.49	0.48	0.5	0.5	0.46	0	0	0	0	0	0	0	0	0	0	0	0	0	0
Lup000473	0.11	-0.09	0.02	-0.09	-0.12	-0.12	0.07	0.42	0.46	0.5	0.48	0.49	0.5	0.48	0	0	0	0	0	0	0	0	0	0	0	0	0	0
Lup000474	0.07	-0.43	0.01	0.07	-0.22	-0.08	-0.1	0.45	0.01	0.5	0.48	0.49	0.5	0.46	0	1	0	0	0	0	0	0	1	0	0	0	0	0
Lup000475	-0.01	0.13	0.01	-0.04	-0.02	-0.22	-0.05	0.49	0.45	0.5	0.49	0.5	0.5	0.48	0	0	0	0	0	0	0	0	0	0	0	0	0	0
Lup000476	-0.13	0.06	0.02	-0.09	0.26	-0.03	0.06	0.4	0.48	0.5	0.48	0.49	0.5	0.48	0	0	0	0	0	0	0	0	0	0	0	0	0	0
Lup000477	0.13	-0.14	-0.11	0.06	0.06	-0.13	-0.1	0.4	0.45	0.46	0.49	0.5	0.5	0.46	0	0	0	0	0	0	0	0	0	0	0	0	0	0
Lup000478	-0.06	-0.01	0.16	0.11	0.03	-0.11	-0.05	0.46	0.5	0.46	0.48	0.5	0.5	0.48	0	0	0	0	0	0	0	0	0	0	0	0	0	0
Lup000479	0.08	-0.13	0.07	0.28	-0.08	0.12	0.04	0.44	0.45	0.48	0.48	0.5	0.5	0.49	0	0	0	0	0	0	0	0	0	0	0	0	0	0
Lup000481	-0.13	0.15	0.04	-0.02	-0.12	-0.02	-0.13	0.41	0.45	0.49	0.5	0.49	0.5	0.46	0	0	0	0	0	0	0	0	0	0	0	0	0	0
Lup000482	-0.17	0.01	0.06	-0.02	-0.2	-0.01	-0.17	0.37	0.5	0.49	0.5	0.49	0.5	0.46	0	0	0	0	0	0	0	0	0	0	0	0	0	0
Lup000483	-0.09	-0.14	-0.04	-0.05	-0.18	-0.04	-0.08	0.44	0.45	0.49	0.49	0.49	0.5	0.47	0	0	0	0	0	0	0	0	0	0	0	0	0	0
Lup000484	0.14	-0.02	-0.08	0.15	-0.01	-0.14	0	0.4	0.49	0.48	0.48	0.5	0.5	0.5	0	0	0	0	0	0	0	0	0	0	0	0	0	0
Lup000485	-0.09	0.18	0.07	-0.06	-0.04	-0.02	0.14	0.44	0.45	0.48	0.49	0.5	0.5	0.46	0	0	0	0	0	0	0	0	0	0	0	0	0	0
Lup000486	-0.13	0.04	0.01	-0.11	0.04	0.03	-0.09	0.4	0.49	0.5	0.48	0.5	0.5	0.47	0	0	0	0	0	0	0	0	0	0	0	0	0	0
Lup000487	-0.07	0.07	-0.22	-0.19	0.06	0.03	0.19	0.45	0.48	0.46	0.48	0.5	0.5	0.46	0	0	0	0	0	0	0	0	0	0	0	0	0	0
Lup000488	0.12	-0.01	-0.06	0.1	-0.06	-0.22	-0.11	0.41	0.5	0.49	0.48	0.5	0.5	0.46	0	0	0	0	0	0	0	0	0	0	0	0	0	0
Lup000489	-0.04	-0.13	0.06	0.13	-0.06	0	-0.01	0.47	0.45	0.49	0.48	0.5	0.5	0.5	0	0	0	0	0	0	0	0	0	0	0	0	0	0
Lup000490	-0.1	0.06	0	0.14	-0.04	0.1	0.02	0.43	0.48	0.5	0.48	0.5	0.5	0.5	0	0	0	0	0	0	0	0	0	0	0	0	0	0
Lup000491	-0.05	0.03	0.09	-0.08	-0.14	-0.1	-0.08	0.47	0.49	0.47	0.48	0.49	0.5	0.47	0	0	0	0	0	0	0	0	0	0	0	0	0	0
Lup000492	-0.34	-0.02	-0.03	0.18	0.16	0.06	-0.12	0.08	0.49	0.49	0.48	0.49	0.5	0.46	0	0	0	0	0	0	0	0	0	0	0	0	0	0
Lup000493	-0.1	-0.1	0.11	-0.2	-0.02	-0.07	-0.05	0.43	0.46	0.46	0.48	0.5	0.5	0.48	0	0	0	0	0	0	0	0	0	0	0	0	0	0
Lup000494	-0.22	-0.05	-0.06	0.09	-0.02	0.05	-0.04	0.32	0.48	0.49	0.48	0.5	0.5	0.49	0	0	0	0	0	0	0	0	0	0	0	0	0	0
Lup000495	-0.19	0.06	0.1	-0.09	0.05	-0.09	-0.09	0.35	0.48	0.47	0.48	0.5	0.5	0.46	0	0	0	0	0	0	0	0	0	0	0	0	0	0
Lup000496	-0.08	0.09	-0.03	-0.18	0.14	0.06	0.09	0.44	0.46	0.49	0.48	0.49	0.5	0.47	0	0	0	0	0	0	0	0	0	0	0	0	0	0
Lup000497	0.04	-0.16	0.13	0.08	0	-0.14	0.03	0.47	0.45	0.46	0.48	0.5	0.5	0.49	0	0	0	0	0	0	0	0	0	0	0	0	0	0
Lup000498	-0.48	0.09	0.07	0.05	0.11	0.04	-0.05	0	0.46	0.48	0.49	0.49	0.5	0.48	1	0	0	0	0	0	0	1	0	0	0	0	0	0
Lup000499	-0.13	0.03	0.15	0.05	0.04	-0.05	-0.19	0.4	0.49	0.46	0.49	0.5	0.5	0.46	0	0	0	0	0	0	0	0	0	0	0	0	0	0
Lup000500	0.12	0.11	0.2	-0.1	0.04	-0.05	0.12	0.41	0.45	0.46	0.48	0.5	0.5	0.46	0	0	0	0	0	0	0	0	0	0	0	0	0	0
Lup000501	0.15	0.04	0.03	0.1	0.15	0.03	-0.11	0.39	0.49	0.49	0.48	0.49	0.5	0.46	0	0	0	0	0	0	0	0	0	0	0	0	0	0
Lup000502	0.07	-0.19	-0.17	0.01	-0.11	-0.09	0.14	0.45	0.44	0.46	0.5	0.49	0.5	0.46	0	0	0	0	0	0	0	0	0	0	0	0	0	0
Lup000503	-0.01	0.03	0.09	-0.05	0.11	0	0	0.49	0.49	0.47	0.49	0.49	0.5	0.5	0	0	0	0	0	0	0	0	0	0	0	0	0	0
Lup000504	-0.19	-0.02	0.11	0.08	0	-0.17	-0.19	0.36	0.49	0.46	0.48	0.5	0.5	0.46	0	0	0	0	0	0	0	0	0	0	0	0	0	0
Lup000506	-0.13	-0.02	-0.04	-0.02	0.04	-0.17	0	0.4	0.49	0.49	0.5	0.5	0.5	0.5	0	0	0	0	0	0	0	0	0	0	0	0	0	0
Lup000510	-0.08	0	0.01	0.26	-0.08	-0.11	-0.1	0.44	0.5	0.5	0.48	0.5	0.5	0.46	0	0	0	0	0	0	0	0	0	0	0	0	0	0
Lup000511	0.01	0.07	0.12	0.15	-0.13	-0.01	0.06	0.49	0.48	0.46	0.48	0.49	0.5	0.48	0	0	0	0	0	0	0	0	0	0	0	0	0	0
Lup000512	0.04	0.1	0.12	0.2	-0.1	-0.05	0.06	0.48	0.46	0.46	0.48	0.5	0.5	0.48	0	0	0	0	0	0	0	0	0	0	0	0	0	0
Lup000513	-0.15	-0.03	-0.03	0.11	-0.16	0.01	-0.08	0.39	0.49	0.49	0.48	0.49	0.5	0.47	0	0	0	0	0	0	0	0	0	0	0	0	0	0
Lup000514	0.11	0.01	0	-0.03	-0.15	-0.05	-0.03	0.41	0.5	0.5	0.49	0.49	0.5	0.49	0	0	0	0	0	0	0	0	0	0	0	0	0	0
Lup000515	0	-0.03	-0.14	0.13	0.04	0.02	-0.11	0.5	0.49	0.46	0.48	0.5	0.5	0.46	0	0	0	0	0	0	0	0	0	0	0	0	0	0
Lup000516	0.11	0.05	-0.1	0.03	-0.13	0	0.02	0.42	0.48	0.46	0.49	0.49	0.5	0.5	0	0	0	0	0	0	0	0	0	0	0	0	0	0
Lup000517	0.08	0.12	0.01	-0.04	-0.07	0.01	0.12	0.44	0.45	0.5	0.49	0.5	0.5	0.46	0	0	0	0	0	0	0	0	0	0	0	0	0	0
Lup000518	-0.11	-0.06	0.16	-0.05	-0.13	-0.22	-0.02	0.42	0.48	0.46	0.49	0.49	0.5	0.49	0	0	0	0	0	0	0	0	0	0	0	0	0	0
Lup000519	0.13	-0.05	0.1	0.07	0.06	0.06	-0.1	0.4	0.48	0.46	0.49	0.5	0.5	0.46	0	0	0	0	0	0	0	0	0	0	0	0	0	0
Lup000520	-0.18	-0.06	0.01	-0.16	-0.05	0.08	-0.19	0.36	0.48	0.5	0.48	0.5	0.5	0.46	0	0	0	0	0	0	0	0	0	0	0	0	0	0
Lup000521	-0.17	0.11	-0.07	-0.14	0.11	-0.09	0.05	0.38	0.45	0.48	0.48	0.49	0.5	0.49	0	0	0	0	0	0	0	0	0	0	0	0	0	0
Lup000522	0.01	-0.07	-0.07	-0.03	-0.03	0.1	-0.09	0.49	0.47	0.48	0.49	0.5	0.5	0.46	0	0	0	0	0	0	0	0	0	0	0	0	0	0
Lup000523	-0.03	0.19	0.04	-0.01	-0.03	-0.16	0.03	0.48	0.44	0.49	0.5	0.5	0.5	0.49	0	0	0	0	0	0	0	0	0	0	0	0	0	0
Lup000526	0.08	-0.1	-0.1	0.09	-0.11	0.08	0.1	0.44	0.45	0.46	0.48	0.49	0.5	0.46	0	0	0	0	0	0	0	0	0	0	0	0	0	0
Lup000527	0.01	0.06	0.15	-0.17	-0.15	0.11	0.03	0.49	0.48	0.46	0.48	0.49	0.5	0.49	0	0	0	0	0	0	0	0	0	0	0	0	0	0
Lup000528	0.08	0.11	0.11	-0.13	0.1	-0.14	0.1	0.44	0.45	0.46	0.48	0.49	0.5	0.46	0	0	0	0	0	0	0	0	0	0	0	0	0	0
Lup000529	-0.17	0.08	0.06	0.15	-0.07	-0.05	-0.01	0.37	0.47	0.49	0.48	0.5	0.5	0.5	0	0	0	0	0	0	0	0	0	0	0	0	0	0
Lup000530	0.73	0.11	-0.1	-0.12	0.01	-0.15	0.13	0	0.45	0.47	0.48	0.5	0.5	0.46	1	0	0	0	0	0	0	1	0	0	0	0	0	0
Lup000531	0.16	0	0.09	-0.09	-0.09	-0.01	-0.01	0.39	0.5	0.47	0.48	0.5	0.5	0.5	0	0	0	0	0	0	0	0	0	0	0	0	0	0
Lup000532	0.17	0.11	0.09	0.09	-0.13	-0.12	0.15	0.37	0.45	0.47	0.48	0.49	0.5	0.46	0	0	0	0	0	0	0	0	0	0	0	0	0	0
Lup000533	0.13	0.05	-0.04	-0.09	0.01	0.15	0.14	0.4	0.48	0.49	0.48	0.5	0.5	0.46	0	0	0	0	0	0	0	0	0	0	0	0	0	0
Lup000534	-0.2	0.02	0.12	-0.1	-0.19	-0.04	0.18	0.35	0.49	0.46	0.48	0.49	0.5	0.46	0	0	0	0	0	0	0	0	0	0	0	0	0	0
Lup000536	-0.24	-0.04	0.05	0.01	-0.06	-0.09	0.06	0.28	0.49	0.49	0.5	0.5	0.5	0.48	0	0	0	0	0	0	0	0	0	0	0	0	0	0
Lup000537	-0.03	-0.12	-0.16	-0.06	0.07	-0.06	0.12	0.48	0.45	0.46	0.49	0.5	0.5	0.46	0	0	0	0	0	0	0	0	0	0	0	0	0	0
Lup000538	-0.12	0.13	-0.06	-0.02	-0.09	0.02	0.04	0.41	0.45	0.49	0.5	0.5	0.5	0.49	0	0	0	0	0	0	0	0	0	0	0	0	0	0
Lup000539	-0.01	-0.08	0.2	0.02	-0.08	0	-0.06	0.49	0.47	0.46	0.5	0.5	0.5	0.48	0	0	0	0	0	0	0	0	0	0	0	0	0	0
Lup000540	-0.21	0.11	0.11	-0.13	0.02	-0.18	-0.03	0.34	0.45	0.46	0.48	0.5	0.5	0.49	0	0	0	0	0	0	0	0	0	0	0	0	0	0
Lup000542	0.02	0.14	-0.17	-0.07	-0.16	0.1	0.07	0.49	0.45	0.46	0.49	0.49	0.5	0.48	0	0	0	0	0	0	0	0	0	0	0	0	0	0
Lup000543	-0.09	-0.04	0	-0.09	0.06	-0.04	-0.09	0.44	0.49	0.5	0.48	0.5	0.5	0.47	0	0	0	0	0	0	0	0	0	0	0	0	0	0
Lup000544	-0.02	-0.12	0.04	0.01	-0.1	0.01	0.02	0.49	0.45	0.49	0.5	0.49	0.5	0.5	0	0	0	0	0	0	0	0	0	0	0	0	0	0
Lup000545	0.11	-0.14	-0.01	-0.04	0.14	0.11	0.1	0.41	0.45	0.5	0.49	0.49	0.5	0.46	0	0	0	0	0	0	0	0	0	0	0	0	0	0
Lup000546	0.14	0.1	-0.02	0.05	-0.04	0.03	0.01	0.39	0.45	0.5	0.49	0.5	0.5	0.5	0	0	0	0	0	0	0	0	0	0	0	0	0	0
Lup000547	-0.01	0.01	-0.24	-0.08	0.09	-0.19	-0.02	0.49	0.5	0.46	0.48	0.5	0.5	0.5	0	0	0	0	0	0	0	0	0	0	0	0	0	0
Lup000548	-0.02	0.12	0.02	-0.09	-0.05	-0.09	0.21	0.49	0.45	0.49	0.48	0.5	0.5	0.46	0	0	0	0	0	0	0	0	0	0	0	0	0	0
Lup000549	0.02	0.01	0.01	0	-0.08	0.08	-0.01	0.49	0.5	0.5	0.5	0.5	0.5	0.5	0	0	0	0	0	0	0	0	0	0	0	0	0	0
Lup000550	-0.08	-0.01	-0.15	-0.06	0.05	-0.04	-0.2	0.44	0.5	0.46	0.49	0.5	0.5	0.46	0	0	0	0	0	0	0	0	0	0	0	0	0	0
Lup000551	0.08	-0.1	-0.1	-0.13	-0.11	0.08	-0.14	0.44	0.45	0.46	0.48	0.49	0.5	0.46	0	0	0	0	0	0	0	0	0	0	0	0	0	0
Lup000552	0.08	-0.1	0.11	0.09	0.1	0.08	0.1	0.44	0.45	0.46	0.48	0.49	0.5	0.46	0	0	0	0	0	0	0	0	0	0	0	0	0	0
Lup000553	-0.22	-0.17	0.13	0.1	0	0.03	-0.13	0.32	0.45	0.46	0.48	0.5	0.5	0.46	0	0	0	0	0	0	0	0	0	0	0	0	0	0
Lup000554	-0.14	0.02	-0.08	0.01	0.12	-0.14	0.16	0.39	0.49	0.48	0.5	0.49	0.5	0.46	0	0	0	0	0	0	0	0	0	0	0	0	0	0
Lup000555	-0.21	-0.04	-0.05	0.12	0.08	0.12	0.2	0.34	0.49	0.49	0.48	0.5	0.5	0.46	0	0	0	0	0	0	0	0	0	0	0	0	0	0
Lup000556	0.11	0.05	0	0.23	0.09	-0.23	0.04	0.41	0.48	0.5	0.48	0.5	0.5	0.49	0	0	0	0	0	0	0	0	0	0	0	0	0	0
Lup000557	-0.03	0.1	-0.21	0.06	0.02	-0.13	-0.13	0.48	0.45	0.46	0.49	0.5	0.5	0.46	0	0	0	0	0	0	0	0	0	0	0	0	0	0
Lup000558	-0.1	0.01	0.09	0.02	-0.06	0.16	0.07	0.42	0.5	0.47	0.5	0.5	0.5	0.48	0	0	0	0	0	0	0	0	0	0	0	0	0	0
Lup000559	-0.12	-0.07	-0.1	0.18	0.02	0.11	-0.07	0.41	0.48	0.46	0.48	0.5	0.5	0.48	0	0	0	0	0	0	0	0	0	0	0	0	0	0
Lup000560	-0.09	-0.1	-0.14	-0.19	-0.02	-0.15	0	0.44	0.45	0.46	0.48	0.5	0.5	0.5	0	0	0	0	0	0	0	0	0	0	0	0	0	0
Lup000561	0.03	0.13	0	-0.08	-0.12	0	-0.11	0.48	0.45	0.5	0.48	0.49	0.5	0.46	0	0	0	0	0	0	0	0	0	0	0	0	0	0
Lup000562	0.1	-0.04	0.11	-0.25	0.02	-0.06	0.04	0.43	0.49	0.46	0.48	0.5	0.5	0.49	0	0	0	0	0	0	0	0	0	0	0	0	0	0
Lup000563	0.22	-0.1	0.04	0.09	0.01	-0.18	-0.08	0.32	0.45	0.49	0.48	0.5	0.5	0.47	0	0	0	0	0	0	0	0	0	0	0	0	0	0
Lup000564	0	-0.01	0.02	0.01	-0.21	-0.05	-0.14	0.5	0.5	0.5	0.5	0.49	0.5	0.46	0	0	0	0	0	0	0	0	0	0	0	0	0	0
Lup000565	0.1	-0.06	-0.15	-0.13	-0.07	0.21	-0.02	0.43	0.48	0.46	0.48	0.5	0.5	0.5	0	0	0	0	0	0	0	0	0	0	0	0	0	0
Lup000566	0.07	-0.06	-0.1	0.09	0.12	0	-0.11	0.45	0.48	0.47	0.48	0.49	0.5	0.46	0	0	0	0	0	0	0	0	0	0	0	0	0	0
Lup000567	-0.1	-0.02	-0.17	0.15	0.1	0.03	-0.22	0.43	0.49	0.46	0.48	0.5	0.5	0.46	0	0	0	0	0	0	0	0	0	0	0	0	0	0
Lup000568	0.11	-0.05	0.06	0.01	-0.01	-0.13	-0.03	0.42	0.48	0.49	0.5	0.5	0.5	0.49	0	0	0	0	0	0	0	0	0	0	0	0	0	0
Lup000569	-0.16	0.04	-0.01	-0.04	-0.06	0.06	0.03	0.38	0.49	0.5	0.49	0.5	0.5	0.49	0	0	0	0	0	0	0	0	0	0	0	0	0	0
Lup000570	-0.17	-0.02	-0.16	-0.01	0	0.08	0.03	0.37	0.49	0.46	0.5	0.5	0.5	0.49	0	0	0	0	0	0	0	0	0	0	0	0	0	0
Lup000571	-0.18	0.1	-0.02	0.17	-0.19	0.14	-0.08	0.36	0.45	0.5	0.48	0.49	0.5	0.47	0	0	0	0	0	0	0	0	0	0	0	0	0	0
Lup000572	0.04	-0.02	-0.09	0.04	-0.15	0.04	-0.05	0.47	0.49	0.47	0.49	0.49	0.5	0.49	0	0	0	0	0	0	0	0	0	0	0	0	0	0
Lup000573	0.13	0.1	0.07	0.12	0.03	0.2	0.18	0.4	0.45	0.48	0.48	0.5	0.5	0.46	0	0	0	0	0	0	0	0	0	0	0	0	0	0
Lup000574	-0.08	0	0.04	-0.07	-0.02	-0.01	0.17	0.44	0.5	0.49	0.48	0.5	0.5	0.46	0	0	0	0	0	0	0	0	0	0	0	0	0	0
Lup000575	-0.19	0.03	0.08	0.08	-0.03	0.22	0.01	0.36	0.49	0.47	0.48	0.5	0.5	0.5	0	0	0	0	0	0	0	0	0	0	0	0	0	0
Lup000576	-0.06	-0.11	-0.1	0.09	0.12	0	0	0.46	0.45	0.46	0.48	0.49	0.5	0.5	0	0	0	0	0	0	0	0	0	0	0	0	0	0
Lup000577	-0.08	-0.1	-0.19	0.13	-0.01	0.04	-0.11	0.44	0.45	0.46	0.48	0.5	0.5	0.46	0	0	0	0	0	0	0	0	0	0	0	0	0	0
Lup000579	0.53	0.16	-0.11	-0.1	-0.09	-0.11	0.04	0	0.45	0.46	0.48	0.5	0.5	0.49	1	0	0	0	0	0	0	1	0	0	0	0	0	0
Lup000580	0.01	-0.04	-0.14	-0.17	-0.15	-0.09	0.13	0.49	0.49	0.46	0.48	0.49	0.5	0.46	0	0	0	0	0	0	0	0	0	0	0	0	0	0
Lup000581	-0.02	0.1	-0.11	-0.05	0.05	0.04	0	0.49	0.45	0.46	0.49	0.5	0.5	0.5	0	0	0	0	0	0	0	0	0	0	0	0	0	0
Lup000582	-0.03	0.13	0.04	-0.09	-0.14	-0.06	-0.05	0.48	0.45	0.49	0.48	0.49	0.5	0.49	0	0	0	0	0	0	0	0	0	0	0	0	0	0
Lup000583	-0.2	0.01	0.01	0.12	-0.15	-0.2	-0.03	0.34	0.5	0.5	0.48	0.49	0.5	0.49	0	0	0	0	0	0	0	0	0	0	0	0	0	0
Lup000584	0.08	-0.1	-0.1	0.09	0.1	0.08	-0.14	0.44	0.45	0.46	0.48	0.49	0.5	0.46	0	0	0	0	0	0	0	0	0	0	0	0	0	0
Lup000585	0.02	-0.01	0.07	0.01	0	-0.01	0.08	0.49	0.5	0.48	0.5	0.5	0.5	0.47	0	0	0	0	0	0	0	0	0	0	0	0	0	0
Lup000588	-0.15	-0.13	-0.06	-0.02	0.02	-0.04	-0.04	0.39	0.45	0.49	0.5	0.5	0.5	0.49	0	0	0	0	0	0	0	0	0	0	0	0	0	0
Lup000589	0.01	0.03	0	0.14	-0.07	-0.06	0.08	0.5	0.49	0.5	0.48	0.5	0.5	0.47	0	0	0	0	0	0	0	0	0	0	0	0	0	0
Lup000590	0.18	0	-0.05	0.1	-0.18	0.07	0.03	0.36	0.5	0.49	0.48	0.49	0.5	0.49	0	0	0	0	0	0	0	0	0	0	0	0	0	0
Lup000591	0.08	0.12	0.02	-0.06	-0.02	-0.03	0.04	0.44	0.45	0.5	0.49	0.5	0.5	0.49	0	0	0	0	0	0	0	0	0	0	0	0	0	0
Lup000592	-0.14	-0.06	-0.13	-0.07	-0.09	-0.03	-0.02	0.39	0.48	0.46	0.48	0.5	0.5	0.49	0	0	0	0	0	0	0	0	0	0	0	0	0	0
Lup000593	-0.15	0.05	-0.01	0.05	-0.08	0.06	0.01	0.39	0.48	0.5	0.49	0.5	0.5	0.5	0	0	0	0	0	0	0	0	0	0	0	0	0	0
Lup000594	-0.01	-0.05	0.05	0.03	-0.08	0.14	0.14	0.49	0.48	0.49	0.5	0.5	0.5	0.46	0	0	0	0	0	0	0	0	0	0	0	0	0	0
Lup000595	-0.11	-0.22	-0.19	-0.05	-0.18	-0.14	-0.1	0.41	0.41	0.46	0.49	0.49	0.5	0.46	0	0	0	0	0	0	0	0	0	0	0	0	0	0
Lup000596	0.11	0.11	0.12	0	-0.01	0.13	0.03	0.42	0.45	0.46	0.5	0.5	0.5	0.49	0	0	0	0	0	0	0	0	0	0	0	0	0	0
Lup000597	-0.02	0.1	0.28	0.03	0.05	-0.02	0.05	0.49	0.46	0.39	0.49	0.5	0.5	0.49	0	0	0	0	0	0	0	0	0	0	0	0	0	0
Lup000598	0.08	0.07	-0.17	-0.04	0.1	0.12	-0.06	0.44	0.47	0.46	0.49	0.5	0.5	0.48	0	0	0	0	0	0	0	0	0	0	0	0	0	0
Lup000599	0.21	-0.02	-0.18	-0.12	0.01	0	0.14	0.33	0.49	0.46	0.48	0.5	0.5	0.46	0	0	0	0	0	0	0	0	0	0	0	0	0	0
Lup000600	-0.01	-0.06	0.06	0.03	-0.01	-0.04	-0.29	0.49	0.48	0.49	0.49	0.5	0.5	0.33	0	0	0	0	0	0	0	0	0	0	0	0	0	0
Lup000601	-0.09	0.02	-0.03	-0.02	0.07	0.01	0.07	0.44	0.49	0.49	0.5	0.5	0.5	0.48	0	0	0	0	0	0	0	0	0	0	0	0	0	0
Lup000602	0.01	0.14	-0.18	-0.03	-0.03	-0.08	-0.13	0.49	0.45	0.46	0.5	0.5	0.5	0.46	0	0	0	0	0	0	0	0	0	0	0	0	0	0
Lup000603	-0.04	-0.12	-0.13	0	-0.03	-0.07	-0.11	0.47	0.45	0.46	0.5	0.5	0.5	0.46	0	0	0	0	0	0	0	0	0	0	0	0	0	0
Lup000604	0.1	0.08	0.13	0.15	0	0.09	-0.14	0.42	0.47	0.46	0.48	0.5	0.5	0.46	0	0	0	0	0	0	0	0	0	0	0	0	0	0
Lup000605	0.05	0.04	0.01	0.1	-0.19	0	-0.13	0.46	0.48	0.5	0.48	0.49	0.5	0.46	0	0	0	0	0	0	0	0	0	0	0	0	0	0
Lup000606	0.06	-0.05	0.18	0.15	-0.04	0	-0.04	0.46	0.48	0.46	0.48	0.5	0.5	0.49	0	0	0	0	0	0	0	0	0	0	0	0	0	0
Lup000607	-0.04	-0.08	0.07	-0.04	0.04	-0.05	-0.11	0.47	0.47	0.49	0.49	0.5	0.5	0.46	0	0	0	0	0	0	0	0	0	0	0	0	0	0
Lup000608	-0.18	0.23	0.13	-0.07	0.11	0.01	0.09	0.36	0.41	0.46	0.48	0.49	0.5	0.47	0	0	0	0	0	0	0	0	0	0	0	0	0	0
Lup000609	0.02	-0.12	-0.03	-0.13	0.13	0.15	0.09	0.49	0.45	0.49	0.48	0.49	0.5	0.46	0	0	0	0	0	0	0	0	0	0	0	0	0	0
Lup000610	-0.01	0.09	-0.04	-0.01	0.07	-0.1	-0.05	0.49	0.46	0.49	0.5	0.5	0.5	0.48	0	0	0	0	0	0	0	0	0	0	0	0	0	0
Lup000611	-0.07	0	0.04	0.02	0.05	0	0.04	0.45	0.5	0.49	0.5	0.5	0.5	0.49	0	0	0	0	0	0	0	0	0	0	0	0	0	0
Lup000612	-0.12	-0.11	0.01	-0.18	-0.09	-0.01	-0.19	0.41	0.45	0.5	0.48	0.5	0.5	0.46	0	0	0	0	0	0	0	0	0	0	0	0	0	0
Lup000613	-0.06	-0.2	0	0.01	-0.05	0.11	-0.21	0.46	0.43	0.5	0.5	0.5	0.5	0.46	0	0	0	0	0	0	0	0	0	0	0	0	0	0
Lup000614	-0.1	-0.03	-0.06	0.12	0.22	-0.06	0.09	0.43	0.49	0.49	0.48	0.49	0.5	0.47	0	0	0	0	0	0	0	0	0	0	0	0	0	0
Lup000615	0	-0.04	-0.06	-0.06	-0.1	-0.11	-0.18	0.5	0.49	0.49	0.49	0.49	0.5	0.46	0	0	0	0	0	0	0	0	0	0	0	0	0	0
Lup000616	0.16	-0.1	-0.07	0.07	-0.07	-0.18	-0.04	0.39	0.45	0.49	0.48	0.5	0.5	0.49	0	0	0	0	0	0	0	0	0	0	0	0	0	0
Lup000617	-0.12	-0.07	-0.17	0.08	-0.2	-0.04	-0.23	0.41	0.47	0.46	0.48	0.49	0.5	0.44	0	0	0	0	0	0	0	0	0	0	0	0	0	0
Lup000618	-0.14	-0.1	-0.1	0.09	-0.11	0.08	0.1	0.39	0.45	0.46	0.48	0.49	0.5	0.46	0	0	0	0	0	0	0	0	0	0	0	0	0	0
Lup000619	-0.17	0.14	-0.01	-0.09	0.1	-0.01	0.07	0.38	0.45	0.5	0.48	0.49	0.5	0.47	0	0	0	0	0	0	0	0	0	0	0	0	0	0
Lup000620	-0.02	-0.01	0.04	-0.21	0.04	-0.03	-0.01	0.49	0.5	0.49	0.48	0.5	0.5	0.5	0	0	0	0	0	0	0	0	0	0	0	0	0	0
Lup000621	-0.02	-0.16	-0.05	0.04	0.12	-0.01	-0.08	0.49	0.45	0.49	0.49	0.49	0.5	0.47	0	0	0	0	0	0	0	0	0	0	0	0	0	0
Lup000622	-0.21	-0.08	0.05	0.03	-0.03	0.02	-0.11	0.33	0.47	0.49	0.5	0.5	0.5	0.46	0	0	0	0	0	0	0	0	0	0	0	0	0	0
Lup000623	0.06	0.15	0.08	0.05	-0.03	-0.08	0.05	0.46	0.45	0.47	0.49	0.5	0.5	0.48	0	0	0	0	0	0	0	0	0	0	0	0	0	0
Lup000624	0.08	-0.1	0.11	0.09	0.1	-0.14	-0.14	0.44	0.45	0.46	0.48	0.49	0.5	0.46	0	0	0	0	0	0	0	0	0	0	0	0	0	0
Lup000625	0.02	0.16	0.07	0.1	0.03	0.14	-0.01	0.49	0.45	0.48	0.48	0.5	0.5	0.5	0	0	0	0	0	0	0	0	0	0	0	0	0	0
Lup000626	0.01	0.08	-0.03	-0.16	-0.04	0.07	-0.1	0.49	0.47	0.49	0.48	0.5	0.5	0.46	0	0	0	0	0	0	0	0	0	0	0	0	0	0
Lup000628	0.01	-0.04	0.15	0.11	-0.15	-0.19	0.13	0.49	0.49	0.46	0.48	0.49	0.5	0.46	0	0	0	0	0	0	0	0	0	0	0	0	0	0
Lup000629	-0.13	0.1	0.05	-0.17	0	-0.13	-0.15	0.4	0.46	0.49	0.48	0.5	0.5	0.46	0	0	0	0	0	0	0	0	0	0	0	0	0	0
Lup000630	0.11	0.13	0.13	-0.25	-0.02	0.02	-0.07	0.42	0.45	0.46	0.48	0.5	0.5	0.48	0	0	0	0	0	0	0	0	0	0	0	0	0	0
Lup000631	0.12	-0.16	-0.03	0.2	-0.12	0.06	-0.08	0.41	0.45	0.49	0.48	0.49	0.5	0.47	0	0	0	0	0	0	0	0	0	0	0	0	0	0
Lup000632	-0.18	0.02	0.06	-0.18	0.03	-0.03	0.01	0.36	0.49	0.49	0.48	0.5	0.5	0.5	0	0	0	0	0	0	0	0	0	0	0	0	0	0
Lup000633	-0.15	0.04	0.05	-0.16	0	-0.1	-0.22	0.39	0.49	0.49	0.48	0.5	0.5	0.46	0	0	0	0	0	0	0	0	0	0	0	0	0	0
Lup000634	0.13	-0.14	-0.02	-0.03	0.08	-0.07	0.02	0.4	0.45	0.5	0.5	0.5	0.5	0.49	0	0	0	0	0	0	0	0	0	0	0	0	0	0
Lup000635	-0.08	0.1	0.12	-0.13	0.15	0	-0.02	0.44	0.45	0.46	0.48	0.49	0.5	0.5	0	0	0	0	0	0	0	0	0	0	0	0	0	0
Lup000636	0	-0.1	-0.06	0.09	0.04	-0.1	-0.2	0.5	0.46	0.49	0.48	0.5	0.5	0.46	0	0	0	0	0	0	0	0	0	0	0	0	0	0
Lup000637	0	0.21	0.04	0.08	0.06	0.01	0.05	0.5	0.42	0.49	0.48	0.5	0.5	0.49	0	0	0	0	0	0	0	0	0	0	0	0	0	0
Lup000638	0.2	-0.09	0.06	-0.02	-0.16	0.04	-0.08	0.34	0.46	0.49	0.5	0.49	0.5	0.47	0	0	0	0	0	0	0	0	0	0	0	0	0	0
Lup000639	-0.13	-0.07	-0.21	0	-0.08	-0.05	-0.26	0.4	0.47	0.46	0.5	0.5	0.5	0.4	0	0	0	0	0	0	0	0	0	0	0	0	0	0
Lup000640	0.07	-0.19	-0.01	-0.02	-0.13	-0.12	0.02	0.45	0.44	0.5	0.5	0.49	0.5	0.49	0	0	0	0	0	0	0	0	0	0	0	0	0	0
Lup000641	0.09	-0.02	0.01	-0.07	-0.11	-0.24	0.08	0.44	0.49	0.5	0.48	0.49	0.5	0.47	0	0	0	0	0	0	0	0	0	0	0	0	0	0
Lup000642	0.14	0.12	-0.12	0.05	-0.08	-0.22	0.09	0.39	0.45	0.46	0.49	0.5	0.5	0.46	0	0	0	0	0	0	0	0	0	0	0	0	0	0
Lup000643	-0.23	0.03	0.11	-0.01	-0.04	0.05	0.06	0.3	0.49	0.46	0.5	0.5	0.5	0.48	0	0	0	0	0	0	0	0	0	0	0	0	0	0
Lup000644	-0.02	0.06	-0.06	0.05	0	-0.08	-0.06	0.49	0.48	0.49	0.49	0.5	0.5	0.48	0	0	0	0	0	0	0	0	0	0	0	0	0	0
Lup000645	-0.1	0.05	-0.1	0.06	0.18	0.07	0.06	0.43	0.48	0.46	0.49	0.49	0.5	0.48	0	0	0	0	0	0	0	0	0	0	0	0	0	0
Lup000646	-0.36	0	-0.04	0.01	0.12	0.11	-0.1	0.05	0.5	0.49	0.5	0.49	0.5	0.46	0	0	0	0	0	0	0	0	0	0	0	0	0	0
Lup000647	0.02	-0.17	-0.08	-0.13	-0.15	0	-0.17	0.49	0.45	0.47	0.48	0.49	0.5	0.46	0	0	0	0	0	0	0	0	0	0	0	0	0	0
Lup000648	0.09	-0.02	-0.13	-0.05	0.13	0.01	-0.05	0.44	0.49	0.46	0.49	0.49	0.5	0.48	0	0	0	0	0	0	0	0	0	0	0	0	0	0
Lup000649	0.07	0.03	-0.09	0.08	0.14	-0.06	0.03	0.45	0.49	0.47	0.48	0.49	0.5	0.49	0	0	0	0	0	0	0	0	0	0	0	0	0	0
Lup000650	0.27	-0.15	-0.03	-0.1	0.07	-0.08	-0.05	0.24	0.45	0.49	0.48	0.5	0.5	0.49	0	0	0	0	0	0	0	0	0	0	0	0	0	0
Lup000651	-0.13	0.1	0.12	-0.11	-0.03	-0.05	-0.1	0.4	0.45	0.46	0.48	0.5	0.5	0.46	0	0	0	0	0	0	0	0	0	0	0	0	0	0
Lup000652	0.09	0.07	0.02	-0.07	0.03	0.18	-0.01	0.44	0.47	0.5	0.48	0.5	0.5	0.5	0	0	0	0	0	0	0	0	0	0	0	0	0	0
Lup000653	0.2	-0.33	-0.05	-0.04	0.13	-0.17	0	0.35	0.14	0.49	0.49	0.49	0.5	0.5	0	0	0	0	0	0	0	0	0	0	0	0	0	0
Lup000654	0.11	-0.11	-0.13	0.16	0.01	0.09	0.08	0.41	0.45	0.46	0.48	0.5	0.5	0.47	0	0	0	0	0	0	0	0	0	0	0	0	0	0
Lup000655	0.07	0.19	-0.06	-0.01	-0.03	0.05	0.24	0.45	0.44	0.49	0.5	0.5	0.5	0.43	0	0	0	0	0	0	0	0	0	0	0	0	0	0
Lup000656	-0.19	0.11	-0.06	0.08	0.03	-0.08	0.12	0.35	0.45	0.49	0.48	0.5	0.5	0.46	0	0	0	0	0	0	0	0	0	0	0	0	0	0
Lup000657	-0.17	0.06	-0.19	0.22	0.07	0.05	-0.06	0.37	0.48	0.46	0.48	0.5	0.5	0.48	0	0	0	0	0	0	0	0	0	0	0	0	0	0
Lup000658	-0.18	-0.02	0	0.15	-0.02	0.06	-0.07	0.36	0.49	0.5	0.48	0.5	0.5	0.48	0	0	0	0	0	0	0	0	0	0	0	0	0	0
Lup000659	0.07	-0.01	-0.1	-0.06	0.11	-0.1	0.23	0.45	0.5	0.47	0.49	0.49	0.5	0.45	0	0	0	0	0	0	0	0	0	0	0	0	0	0
Lup000660	-0.22	0.15	0.05	0.03	0	0	-0.11	0.32	0.45	0.49	0.5	0.5	0.5	0.46	0	0	0	0	0	0	0	0	0	0	0	0	0	0
Lup000661	-0.18	0.05	0	0.09	0.09	-0.01	0.12	0.37	0.48	0.5	0.48	0.5	0.5	0.46	0	0	0	0	0	0	0	0	0	0	0	0	0	0
Lup000662	0.05	0.32	-0.12	-0.06	-0.04	-0.08	0.04	0.47	0.16	0.46	0.49	0.5	0.5	0.49	0	0	0	0	0	0	0	0	0	0	0	0	0	0
Lup000663	0.09	0.13	-0.04	0.01	0.01	-0.08	-0.08	0.44	0.45	0.49	0.5	0.5	0.5	0.47	0	0	0	0	0	0	0	0	0	0	0	0	0	0
Lup000664	-0.07	0.13	0.04	0.18	0.03	-0.06	-0.2	0.45	0.45	0.49	0.48	0.5	0.5	0.46	0	0	0	0	0	0	0	0	0	0	0	0	0	0
Lup000665	-0.08	-0.2	-0.14	-0.06	0.03	-0.22	-0.06	0.44	0.44	0.46	0.49	0.5	0.5	0.48	0	0	0	0	0	0	0	0	0	0	0	0	0	0
Lup000666	-0.2	0.06	-0.13	0.09	0.08	0.07	0.05	0.34	0.48	0.46	0.48	0.5	0.5	0.49	0	0	0	0	0	0	0	0	0	0	0	0	0	0
Lup000667	-0.04	0	0.04	0.11	-0.08	-0.04	-0.02	0.47	0.5	0.49	0.48	0.5	0.5	0.49	0	0	0	0	0	0	0	0	0	0	0	0	0	0
Lup000668	0.03	0.05	0.11	0.1	-0.02	-0.26	0	0.48	0.48	0.46	0.48	0.5	0.5	0.5	0	0	0	0	0	0	0	0	0	0	0	0	0	0
Lup000670	-0.13	0.13	0.06	-0.03	-0.15	0.01	0.14	0.4	0.45	0.49	0.49	0.49	0.5	0.46	0	0	0	0	0	0	0	0	0	0	0	0	0	0
Lup000671	0.02	0.28	-0.07	0	-0.01	0.03	-0.03	0.49	0.27	0.48	0.5	0.5	0.5	0.49	0	0	0	0	0	0	0	0	0	0	0	0	0	0
Lup000672	-0.27	-0.22	-0.01	0.13	0.05	0.07	-0.18	0.23	0.42	0.5	0.48	0.5	0.5	0.46	0	0	0	0	0	0	0	0	0	0	0	0	0	0
Lup000673	-0.19	-0.15	0.12	0.07	-0.1	-0.04	-0.12	0.36	0.45	0.46	0.49	0.5	0.5	0.46	0	0	0	0	0	0	0	0	0	0	0	0	0	0
Lup000674	-0.14	-0.04	-0.03	0.15	0.07	-0.01	0.03	0.39	0.49	0.49	0.48	0.5	0.5	0.49	0	0	0	0	0	0	0	0	0	0	0	0	0	0
Lup000675	-0.06	-0.13	-0.06	-0.1	-0.08	0	-0.09	0.46	0.45	0.49	0.48	0.5	0.5	0.47	0	0	0	0	0	0	0	0	0	0	0	0	0	0
Lup000676	-0.08	0.06	0.09	-0.11	-0.06	-0.01	-0.1	0.44	0.48	0.47	0.48	0.5	0.5	0.46	0	0	0	0	0	0	0	0	0	0	0	0	0	0
Lup000677	-0.04	-0.13	-0.25	-0.17	0.11	-0.02	0.17	0.47	0.45	0.45	0.48	0.49	0.5	0.46	0	0	0	0	0	0	0	0	0	0	0	0	0	0
Lup000678	-0.06	0.02	0.07	0.13	-0.05	-0.07	-0.19	0.46	0.49	0.48	0.48	0.5	0.5	0.46	0	0	0	0	0	0	0	0	0	0	0	0	0	0
Lup000679	0.02	0.12	-0.09	-0.13	0.12	-0.12	-0.32	0.49	0.45	0.47	0.48	0.49	0.5	0.26	0	0	0	0	0	0	0	0	0	0	0	0	0	0
Lup000680	-0.24	-0.12	0.07	0.04	0.06	0.03	-0.18	0.28	0.45	0.48	0.49	0.5	0.5	0.46	0	0	0	0	0	0	0	0	0	0	0	0	0	0
Lup000681	-0.02	-0.01	-0.04	-0.16	0.08	0.16	-0.06	0.49	0.5	0.49	0.48	0.5	0.5	0.48	0	0	0	0	0	0	0	0	0	0	0	0	0	0
Lup000682	0.04	0.01	-0.22	0	-0.16	-0.07	-0.15	0.47	0.5	0.46	0.5	0.49	0.5	0.46	0	0	0	0	0	0	0	0	0	0	0	0	0	0
Lup000683	0.02	-0.13	0.01	-0.24	0.1	0.07	0.03	0.49	0.45	0.5	0.48	0.49	0.5	0.49	0	0	0	0	0	0	0	0	0	0	0	0	0	0
Lup000684	0.04	0.27	0.04	-0.17	0.11	0.05	0.17	0.47	0.29	0.49	0.48	0.49	0.5	0.46	0	0	0	0	0	0	0	0	0	0	0	0	0	0
Lup000685	-0.11	-0.1	-0.04	0.07	0.15	0.02	0	0.41	0.45	0.49	0.49	0.49	0.5	0.5	0	0	0	0	0	0	0	0	0	0	0	0	0	0
Lup000686	-0.08	0.06	0.13	0.12	0.02	0.15	-0.1	0.44	0.48	0.46	0.48	0.5	0.5	0.46	0	0	0	0	0	0	0	0	0	0	0	0	0	0
Lup000687	0.04	-0.05	0.06	0.17	0.02	0.11	-0.22	0.47	0.48	0.49	0.48	0.5	0.5	0.46	0	0	0	0	0	0	0	0	0	0	0	0	0	0
Lup000688	0.03	-0.06	0.13	0.12	-0.22	0.13	0.06	0.48	0.48	0.46	0.48	0.49	0.5	0.48	0	0	0	0	0	0	0	0	0	0	0	0	0	0
Lup000689	-0.08	0.03	0.08	-0.14	-0.04	-0.11	0.05	0.44	0.49	0.48	0.48	0.5	0.5	0.48	0	0	0	0	0	0	0	0	0	0	0	0	0	0
Lup000690	0	0	-0.16	0.11	0.06	0.07	0.13	0.5	0.5	0.46	0.48	0.5	0.5	0.46	0	0	0	0	0	0	0	0	0	0	0	0	0	0
Lup000691	0.14	0.13	0.02	-0.03	-0.17	0.1	0.06	0.39	0.45	0.5	0.49	0.49	0.5	0.48	0	0	0	0	0	0	0	0	0	0	0	0	0	0
Lup000692	-0.17	-0.08	-0.01	0.1	-0.02	-0.02	-0.14	0.37	0.47	0.5	0.48	0.5	0.5	0.46	0	0	0	0	0	0	0	0	0	0	0	0	0	0
Lup000693	-0.05	0.02	-0.04	0	0.1	0.08	0.03	0.47	0.49	0.49	0.5	0.5	0.5	0.49	0	0	0	0	0	0	0	0	0	0	0	0	0	0
Lup000694	-0.03	0.13	-0.12	-0.04	-0.02	0.04	0.11	0.48	0.45	0.46	0.49	0.5	0.5	0.46	0	0	0	0	0	0	0	0	0	0	0	0	0	0
Lup000695	0.08	0.05	0.06	0.2	-0.06	0.06	0.17	0.44	0.48	0.49	0.48	0.5	0.5	0.46	0	0	0	0	0	0	0	0	0	0	0	0	0	0
Lup000696	-0.14	-0.24	0	0.24	-0.15	0.01	-0.12	0.39	0.39	0.5	0.48	0.49	0.5	0.46	0	0	0	0	0	0	0	0	0	0	0	0	0	0
Lup000697	-0.18	-0.02	-0.16	0	0.05	-0.04	-0.09	0.37	0.49	0.46	0.5	0.5	0.5	0.46	0	0	0	0	0	0	0	0	0	0	0	0	0	0
Lup000698	0.02	0.2	0.2	-0.17	0.17	-0.11	0.16	0.49	0.44	0.46	0.48	0.49	0.5	0.46	0	0	0	0	0	0	0	0	0	0	0	0	0	0
Lup000699	-0.18	0.04	0.1	0.02	-0.02	-0.03	-0.13	0.36	0.49	0.46	0.5	0.5	0.5	0.46	0	0	0	0	0	0	0	0	0	0	0	0	0	0
Lup000700	-0.11	-0.02	-0.07	-0.17	0.07	-0.14	-0.03	0.41	0.49	0.49	0.48	0.5	0.5	0.49	0	0	0	0	0	0	0	0	0	0	0	0	0	0
Lup000701	0.02	-0.13	0.04	0.03	0.11	-0.23	-0.11	0.49	0.45	0.49	0.5	0.49	0.5	0.46	0	0	0	0	0	0	0	0	0	0	0	0	0	0
Lup000702	0.04	-0.04	0.05	0.13	0.06	0.02	0.02	0.47	0.49	0.49	0.48	0.5	0.5	0.5	0	0	0	0	0	0	0	0	0	0	0	0	0	0
Lup000703	-0.17	0.03	-0.01	0.07	-0.04	0.02	-0.13	0.38	0.49	0.5	0.49	0.5	0.5	0.46	0	0	0	0	0	0	0	0	0	0	0	0	0	0
Lup000704	-0.02	-0.03	-0.05	-0.09	0.05	-0.12	-0.07	0.49	0.49	0.49	0.48	0.5	0.5	0.48	0	0	0	0	0	0	0	0	0	0	0	0	0	0
Lup000705	0	-0.01	0.06	0.03	-0.08	-0.06	-0.01	0.5	0.5	0.49	0.5	0.5	0.5	0.5	0	0	0	0	0	0	0	0	0	0	0	0	0	0
Lup000706	-0.01	0.19	-0.09	0.06	0.04	0.08	0.04	0.49	0.44	0.47	0.49	0.5	0.5	0.49	0	0	0	0	0	0	0	0	0	0	0	0	0	0
Lup000707	-0.02	0.06	-0.11	-0.04	-0.21	0.05	-0.19	0.49	0.48	0.46	0.49	0.49	0.5	0.46	0	0	0	0	0	0	0	0	0	0	0	0	0	0
Lup000708	-0.04	0.08	0.06	-0.12	0.05	-0.14	-0.09	0.47	0.47	0.49	0.48	0.5	0.5	0.46	0	0	0	0	0	0	0	0	0	0	0	0	0	0
Lup000709	0.02	-0.01	-0.11	-0.14	0	0.09	0.15	0.49	0.5	0.46	0.48	0.5	0.5	0.46	0	0	0	0	0	0	0	0	0	0	0	0	0	0
Lup000714	0.04	0.15	-0.22	-0.11	-0.06	-0.08	-0.1	0.47	0.45	0.46	0.48	0.5	0.5	0.46	0	0	0	0	0	0	0	0	0	0	0	0	0	0
Lup000715	0.06	0.19	-0.16	-0.08	-0.02	0.04	0.07	0.46	0.44	0.46	0.48	0.5	0.5	0.47	0	0	0	0	0	0	0	0	0	0	0	0	0	0
Lup000716	0	0.15	-0.1	-0.1	-0.03	0.04	0.15	0.5	0.45	0.47	0.48	0.5	0.5	0.46	0	0	0	0	0	0	0	0	0	0	0	0	0	0
Lup000717	-0.26	-0.11	0.05	0.07	-0.13	0.05	-0.12	0.25	0.45	0.49	0.48	0.49	0.5	0.46	0	0	0	0	0	0	0	0	0	0	0	0	0	0
Lup000718	-0.1	-0.04	0.06	0.3	-0.06	0.12	0.01	0.43	0.49	0.49	0.46	0.5	0.5	0.5	0	0	0	0	0	0	0	0	0	0	0	0	0	0
Lup000719	-0.08	-0.04	0	0.01	0.02	-0.12	-0.1	0.44	0.49	0.5	0.5	0.5	0.5	0.46	0	0	0	0	0	0	0	0	0	0	0	0	0	0
Lup000720	-0.18	-0.05	-0.13	0.03	-0.14	0.1	0.13	0.36	0.48	0.46	0.5	0.49	0.5	0.46	0	0	0	0	0	0	0	0	0	0	0	0	0	0
Lup000721	0.03	-0.05	0.02	0.13	-0.02	-0.08	0.16	0.48	0.48	0.5	0.48	0.5	0.5	0.46	0	0	0	0	0	0	0	0	0	0	0	0	0	0
Lup000722	-0.12	0.05	-0.11	0.03	0.02	-0.06	-0.27	0.41	0.48	0.46	0.5	0.5	0.5	0.4	0	0	0	0	0	0	0	0	0	0	0	0	0	0
Lup000723	-0.11	0.16	-0.05	0.09	0.13	0	-0.04	0.42	0.45	0.49	0.48	0.49	0.5	0.49	0	0	0	0	0	0	0	0	0	0	0	0	0	0
Lup000724	-0.14	0.14	0.03	-0.08	-0.04	-0.21	-0.06	0.39	0.45	0.49	0.48	0.5	0.5	0.48	0	0	0	0	0	0	0	0	0	0	0	0	0	0
Lup000725	-0.15	-0.11	0.11	0.06	0.12	-0.06	-0.04	0.39	0.45	0.46	0.49	0.49	0.5	0.49	0	0	0	0	0	0	0	0	0	0	0	0	0	0
Lup000726	-0.06	-0.07	-0.14	-0.05	0.15	0.02	0.04	0.46	0.48	0.46	0.49	0.49	0.5	0.49	0	0	0	0	0	0	0	0	0	0	0	0	0	0
Lup000727	-0.33	0.1	0.02	0.02	-0.02	-0.1	-0.07	0.1	0.45	0.5	0.5	0.5	0.5	0.48	0	0	0	0	0	0	0	0	0	0	0	0	0	0
Lup000728	-0.01	0.09	-0.15	-0.24	0.08	-0.17	0.06	0.5	0.46	0.46	0.48	0.5	0.5	0.48	0	0	0	0	0	0	0	0	0	0	0	0	0	0
Lup000729	-0.01	0.14	0.07	0.12	0.09	0.14	0.04	0.5	0.45	0.48	0.48	0.5	0.5	0.49	0	0	0	0	0	0	0	0	0	0	0	0	0	0
Lup000730	0.03	0.01	-0.06	-0.07	0.06	0.04	-0.08	0.48	0.5	0.49	0.49	0.5	0.5	0.47	0	0	0	0	0	0	0	0	0	0	0	0	0	0
Lup000731	-0.06	0.06	-0.07	-0.1	0.04	-0.03	-0.11	0.46	0.48	0.48	0.48	0.5	0.5	0.46	0	0	0	0	0	0	0	0	0	0	0	0	0	0
Lup000732	0.06	0.06	-0.12	-0.04	0	-0.02	0.18	0.46	0.48	0.46	0.49	0.5	0.5	0.46	0	0	0	0	0	0	0	0	0	0	0	0	0	0
Lup000733	-0.21	0.01	0.04	-0.06	-0.14	0.01	-0.19	0.34	0.5	0.49	0.49	0.49	0.5	0.46	0	0	0	0	0	0	0	0	0	0	0	0	0	0
Lup000734	0.1	-0.07	0.03	0	-0.05	-0.07	0.02	0.43	0.48	0.49	0.5	0.5	0.5	0.49	0	0	0	0	0	0	0	0	0	0	0	0	0	0
Lup000735	0	0.3	-0.01	0.01	-0.01	0.03	0.08	0.5	0.2	0.5	0.5	0.5	0.5	0.47	0	0	0	0	0	0	0	0	0	0	0	0	0	0
Lup000736	-0.21	0.13	0.09	0.06	-0.02	0.08	-0.06	0.33	0.45	0.47	0.49	0.5	0.5	0.48	0	0	0	0	0	0	0	0	0	0	0	0	0	0
Lup000737	-0.23	0.16	-0.22	-0.16	0.04	0.04	-0.01	0.29	0.45	0.46	0.48	0.5	0.5	0.5	0	0	0	0	0	0	0	0	0	0	0	0	0	0
Lup000738	0.01	-0.17	0.06	0.05	0.03	-0.02	0.14	0.5	0.45	0.49	0.49	0.5	0.5	0.46	0	0	0	0	0	0	0	0	0	0	0	0	0	0
Lup000739	-0.18	-0.02	-0.09	0.08	0.09	0.03	-0.08	0.36	0.49	0.47	0.48	0.5	0.5	0.47	0	0	0	0	0	0	0	0	0	0	0	0	0	0
Lup000740	0.12	0.21	0.13	-0.26	-0.04	-0.07	0.12	0.41	0.42	0.46	0.48	0.5	0.5	0.46	0	0	0	0	0	0	0	0	0	0	0	0	0	0
Lup000741	-0.06	0.13	-0.06	0.05	0.08	-0.06	-0.07	0.46	0.45	0.49	0.49	0.5	0.5	0.48	0	0	0	0	0	0	0	0	0	0	0	0	0	0
Lup000742	0.01	0.13	0.09	0.06	-0.05	0.03	-0.01	0.5	0.45	0.47	0.49	0.5	0.5	0.5	0	0	0	0	0	0	0	0	0	0	0	0	0	0
Lup000743	0	0.11	0.08	-0.12	0.07	-0.02	-0.02	0.5	0.45	0.47	0.48	0.5	0.5	0.5	0	0	0	0	0	0	0	0	0	0	0	0	0	0
Lup000744	-0.26	-0.03	0.08	0.08	0.15	0.06	-0.04	0.25	0.49	0.48	0.48	0.49	0.5	0.49	0	0	0	0	0	0	0	0	0	0	0	0	0	0
Lup000745	0.12	-0.03	-0.02	-0.03	-0.18	-0.14	-0.15	0.41	0.49	0.49	0.49	0.49	0.5	0.46	0	0	0	0	0	0	0	0	0	0	0	0	0	0
Lup000746	0.08	-0.1	0.11	0.09	-0.11	-0.14	-0.14	0.44	0.45	0.46	0.48	0.49	0.5	0.46	0	0	0	0	0	0	0	0	0	0	0	0	0	0
Lup000747	0.06	0.12	-0.1	-0.04	-0.03	0.14	-0.02	0.46	0.45	0.46	0.49	0.5	0.5	0.49	0	0	0	0	0	0	0	0	0	0	0	0	0	0
Lup000748	0	0	0.16	-0.03	-0.22	0.1	0.17	0.5	0.5	0.46	0.5	0.49	0.5	0.46	0	0	0	0	0	0	0	0	0	0	0	0	0	0
Lup000749	-0.1	-0.16	0.07	0.06	0.06	0.03	-0.13	0.43	0.45	0.48	0.49	0.5	0.5	0.46	0	0	0	0	0	0	0	0	0	0	0	0	0	0
Lup000750	-0.11	0.11	-0.2	-0.06	0.03	-0.02	0.11	0.41	0.45	0.46	0.49	0.5	0.5	0.46	0	0	0	0	0	0	0	0	0	0	0	0	0	0
Lup000751	-0.03	0.03	0.11	0.09	0.12	0.13	0.13	0.49	0.49	0.46	0.48	0.49	0.5	0.46	0	0	0	0	0	0	0	0	0	0	0	0	0	0
Lup000752	0.04	0.14	0.01	0.19	-0.14	0.05	-0.17	0.47	0.45	0.5	0.48	0.49	0.5	0.46	0	0	0	0	0	0	0	0	0	0	0	0	0	0
Lup000753	0.19	-0.1	0.13	0	-0.18	-0.02	0.01	0.36	0.45	0.46	0.5	0.49	0.5	0.5	0	0	0	0	0	0	0	0	0	0	0	0	0	0
Lup000754	0.06	-0.13	0.03	-0.05	0.01	0.08	0.18	0.46	0.45	0.49	0.49	0.5	0.5	0.46	0	0	0	0	0	0	0	0	0	0	0	0	0	0
Lup000755	-0.07	-0.05	-0.08	-0.2	0.1	-0.04	0.01	0.45	0.48	0.48	0.48	0.5	0.5	0.5	0	0	0	0	0	0	0	0	0	0	0	0	0	0
Lup000756	0.13	0.14	0.08	-0.26	0.05	-0.06	0.1	0.4	0.45	0.48	0.48	0.5	0.5	0.46	0	0	0	0	0	0	0	0	0	0	0	0	0	0
Lup000757	0.03	-0.06	-0.02	-0.02	0.16	-0.07	-0.11	0.48	0.48	0.49	0.5	0.49	0.5	0.46	0	0	0	0	0	0	0	0	0	0	0	0	0	0
Lup000758	0.01	0.22	-0.12	-0.05	-0.06	0.07	0.08	0.49	0.41	0.46	0.49	0.5	0.5	0.47	0	0	0	0	0	0	0	0	0	0	0	0	0	0
Lup000759	0.08	0.13	-0.08	-0.07	0.04	-0.01	0.18	0.44	0.45	0.48	0.48	0.5	0.5	0.46	0	0	0	0	0	0	0	0	0	0	0	0	0	0
Lup000760	0.07	0.06	-0.11	0.08	0.02	0	0.08	0.45	0.48	0.46	0.48	0.5	0.5	0.47	0	0	0	0	0	0	0	0	0	0	0	0	0	0
Lup000761	-0.1	0.3	0.16	0	-0.01	-0.13	0	0.42	0.22	0.46	0.5	0.5	0.5	0.5	0	0	0	0	0	0	0	0	0	0	0	0	0	0
Lup000762	-0.07	-0.09	0.06	0.1	-0.08	0.06	-0.21	0.45	0.46	0.49	0.48	0.5	0.5	0.46	0	0	0	0	0	0	0	0	0	0	0	0	0	0
Lup000763	-0.03	0.01	0.03	-0.06	0.11	-0.11	-0.04	0.49	0.5	0.49	0.49	0.49	0.5	0.49	0	0	0	0	0	0	0	0	0	0	0	0	0	0
Lup000764	-0.18	0.03	0.17	0.07	-0.01	-0.05	-0.05	0.36	0.49	0.46	0.48	0.5	0.5	0.48	0	0	0	0	0	0	0	0	0	0	0	0	0	0
Lup000765	0.18	-0.1	-0.02	0.02	-0.06	0.06	0.07	0.36	0.45	0.5	0.5	0.5	0.5	0.48	0	0	0	0	0	0	0	0	0	0	0	0	0	0
Lup000766	0.14	0.05	-0.08	-0.05	0.06	-0.21	0	0.39	0.48	0.47	0.49	0.5	0.5	0.5	0	0	0	0	0	0	0	0	0	0	0	0	0	0
Lup000767	0.06	-0.05	0.07	0.11	-0.02	-0.19	0.07	0.46	0.48	0.48	0.48	0.5	0.5	0.48	0	0	0	0	0	0	0	0	0	0	0	0	0	0
Lup000768	0.08	0.11	0.11	0.09	-0.11	0.08	0	0.44	0.45	0.46	0.48	0.49	0.5	0	0	0	0	0	0	0		0	0	0	0	0	0
Lup000769	0.08	0.05	-0.13	-0.13	-0.08	-0.13	0.02	0.44	0.48	0.46	0.48	0.5	0.5	0.49	0	0	0	0	0	0	0	0	0	0	0	0	0	0
Lup000770	0.06	-0.04	-0.05	0.03	-0.02	0.08	-0.25	0.46	0.49	0.49	0.49	0.5	0.5	0.41	0	0	0	0	0	0	0	0	0	0	0	0	0	0
Lup000771	-0.09	0.02	-0.11	0.13	0.17	0.11	-0.06	0.43	0.49	0.46	0.48	0.49	0.5	0.48	0	0	0	0	0	0	0	0	0	0	0	0	0	0
Lup000772	-0.1	0	-0.02	-0.04	0.08	-0.1	0.01	0.43	0.5	0.5	0.49	0.5	0.5	0.5	0	0	0	0	0	0	0	0	0	0	0	0	0	0
Lup000773	0.04	0.02	-0.1	-0.22	-0.07	0.01	0.18	0.47	0.49	0.46	0.48	0.5	0.5	0.46	0	0	0	0	0	0	0	0	0	0	0	0	0	0
Lup000774	0.01	-0.11	-0.11	-0.12	-0.07	0.05	-0.23	0.5	0.45	0.46	0.48	0.5	0.5	0.45	0	0	0	0	0	0	0	0	0	0	0	0	0	0
Lup000775	-0.08	-0.14	-0.11	0.11	-0.05	0.01	-0.12	0.44	0.45	0.46	0.48	0.5	0.5	0.46	0	0	0	0	0	0	0	0	0	0	0	0	0	0
Lup000776	-0.01	0.12	-0.02	0.04	0	0.05	0.07	0.5	0.45	0.5	0.49	0.5	0.5	0.48	0	0	0	0	0	0	0	0	0	0	0	0	0	0
Lup000777	-0.15	-0.32	0.09	-0.03	0.1	-0.02	-0.26	0.39	0.15	0.47	0.49	0.49	0.5	0.4	0	0	0	0	0	0	0	0	0	0	0	0	0	0
Lup000778	-0.01	-0.27	-0.15	0	0.03	0.07	0.07	0.5	0.29	0.46	0.5	0.5	0.5	0.48	0	0	0	0	0	0	0	0	0	0	0	0	0	0
Lup000779	0	0.02	0.01	0.05	0.15	0.04	0.2	0.5	0.49	0.5	0.49	0.49	0.5	0.46	0	0	0	0	0	0	0	0	0	0	0	0	0	0
Lup000780	0.09	0.21	-0.07	-0.07	0.12	0.03	0.16	0.44	0.43	0.48	0.49	0.49	0.5	0.46	0	0	0	0	0	0	0	0	0	0	0	0	0	0
Lup000781	0.1	-0.1	0.06	-0.02	-0.04	-0.03	-0.08	0.43	0.46	0.49	0.5	0.5	0.5	0.47	0	0	0	0	0	0	0	0	0	0	0	0	0	0
Lup000782	0.07	0.13	0.01	0	0.1	0	0.18	0.45	0.45	0.5	0.5	0.5	0.5	0.46	0	0	0	0	0	0	0	0	0	0	0	0	0	0
Lup000783	-0.23	-0.21	0.04	-0.03	0.1	0.13	-0.16	0.3	0.43	0.49	0.49	0.5	0.5	0.46	0	0	0	0	0	0	0	0	0	0	0	0	0	0
Lup000784	-0.13	-0.24	0.03	0.11	0.01	-0.01	-0.18	0.4	0.39	0.49	0.48	0.5	0.5	0.46	0	0	0	0	0	0	0	0	0	0	0	0	0	0
Lup000785	-0.1	0.04	0.08	0.03	0.14	0.11	-0.04	0.43	0.49	0.48	0.5	0.49	0.5	0.49	0	0	0	0	0	0	0	0	0	0	0	0	0	0
Lup000786	0.05	0.1	-0.07	-0.14	-0.09	-0.07	0.03	0.46	0.45	0.48	0.48	0.5	0.5	0.49	0	0	0	0	0	0	0	0	0	0	0	0	0	0
Lup000787	-0.05	-0.03	-0.02	0.14	-0.01	0.09	-0.14	0.47	0.49	0.5	0.48	0.5	0.5	0.46	0	0	0	0	0	0	0	0	0	0	0	0	0	0
Lup000788	-0.21	-0.04	0.14	-0.08	-0.12	-0.07	-0.05	0.34	0.49	0.46	0.48	0.49	0.5	0.48	0	0	0	0	0	0	0	0	0	0	0	0	0	0
Lup000789	-0.22	-0.1	0.13	0.01	0.09	0.07	-0.12	0.33	0.45	0.46	0.5	0.5	0.5	0.46	0	0	0	0	0	0	0	0	0	0	0	0	0	0
Lup000790	-0.17	-0.15	0.05	0.09	-0.09	0.08	-0.19	0.38	0.45	0.49	0.48	0.5	0.5	0.46	0	0	0	0	0	0	0	0	0	0	0	0	0	0
Lup000791	0	0.05	-0.04	0.15	-0.02	-0.01	0	0.5	0.48	0.49	0.48	0.5	0.5	0.5	0	0	0	0	0	0	0	0	0	0	0	0	0	0
Lup000792	0.01	0.06	-0.01	-0.05	-0.04	-0.08	-0.05	0.49	0.48	0.5	0.49	0.5	0.5	0.49	0	0	0	0	0	0	0	0	0	0	0	0	0	0
Lup000793	0.11	0.02	0.01	0.12	-0.01	-0.03	0.14	0.41	0.49	0.5	0.48	0.5	0.5	0.46	0	0	0	0	0	0	0	0	0	0	0	0	0	0
Lup000796	0.14	0.06	0.05	-0.23	0.07	-0.1	0.1	0.39	0.48	0.49	0.48	0.5	0.5	0.46	0	0	0	0	0	0	0	0	0	0	0	0	0	0
Lup000797	-0.08	-0.16	-0.28	0.13	0.03	0.01	0.03	0.44	0.45	0.39	0.48	0.5	0.5	0.49	0	0	0	0	0	0	0	0	0	0	0	0	0	0
Lup000799	-0.03	0.13	-0.01	-0.1	0.29	-0.04	0.11	0.48	0.45	0.5	0.48	0.46	0.5	0.46	0	0	0	0	0	0	0	0	0	0	0	0	0	0
Lup000800	-0.08	-0.12	0.05	-0.04	-0.09	-0.12	-0.24	0.44	0.45	0.49	0.49	0.5	0.5	0.43	0	0	0	0	0	0	0	0	0	0	0	0	0	0
Lup000801	0.02	-0.03	0.02	0.05	-0.02	0.26	0	0.49	0.49	0.5	0.49	0.5	0.5	0.5	0	0	0	0	0	0	0	0	0	0	0	0	0	0
Lup000802	-0.11	0.16	0.01	0.02	-0.12	0.14	-0.06	0.42	0.45	0.5	0.5	0.49	0.5	0.48	0	0	0	0	0	0	0	0	0	0	0	0	0	0
Lup000803	-0.06	-0.07	0.02	0.16	-0.15	-0.03	-0.16	0.46	0.47	0.5	0.48	0.49	0.5	0.46	0	0	0	0	0	0	0	0	0	0	0	0	0	0
Lup000804	-0.06	-0.3	-0.06	0.05	-0.03	0.03	-0.07	0.46	0.19	0.49	0.49	0.5	0.5	0.48	0	0	0	0	0	0	0	0	0	0	0	0	0	0
Lup000805	0.01	-0.02	-0.07	0.01	0.02	-0.15	-0.05	0.49	0.49	0.48	0.5	0.5	0.5	0.48	0	0	0	0	0	0	0	0	0	0	0	0	0	0
Lup000806	0.03	0.09	0.08	0.14	-0.18	0.05	0.1	0.48	0.46	0.47	0.48	0.49	0.5	0.46	0	0	0	0	0	0	0	0	0	0	0	0	0	0
Lup000807	0.07	0.03	-0.11	0.15	0.02	0.06	-0.05	0.45	0.49	0.46	0.48	0.5	0.5	0.48	0	0	0	0	0	0	0	0	0	0	0	0	0	0
Lup000808	0.1	0.09	0.06	0.04	-0.15	0.09	0.14	0.43	0.46	0.49	0.49	0.49	0.5	0.46	0	0	0	0	0	0	0	0	0	0	0	0	0	0
Lup000809	-0.07	0.12	0.01	-0.02	-0.05	0.18	0.02	0.45	0.45	0.5	0.5	0.5	0.5	0.5	0	0	0	0	0	0	0	0	0	0	0	0	0	0
Lup000810	-0.09	-0.14	0.09	0.11	-0.01	0.04	-0.21	0.44	0.45	0.47	0.48	0.5	0.5	0.46	0	0	0	0	0	0	0	0	0	0	0	0	0	0
Lup000811	-0.13	0	-0.14	0.08	0.06	-0.02	-0.18	0.41	0.5	0.46	0.48	0.5	0.5	0.46	0	0	0	0	0	0	0	0	0	0	0	0	0	0
Lup000812	0.07	-0.01	0.12	-0.02	-0.12	0	0.09	0.45	0.5	0.46	0.5	0.49	0.5	0.46	0	0	0	0	0	0	0	0	0	0	0	0	0	0
Lup000813	-0.01	0.42	0.12	0.02	0.04	0.11	0.15	0.49	0.01	0.46	0.5	0.5	0.5	0.46	0	1	0	0	0	0	0	0	0	0	0	0	0	0
Lup000814	0.08	0.15	-0.1	-0.17	0.03	0.11	-0.02	0.44	0.45	0.46	0.48	0.5	0.5	0.49	0	0	0	0	0	0	0	0	0	0	0	0	0	0
Lup000815	-0.1	0.16	0	-0.19	-0.13	-0.01	-0.13	0.43	0.45	0.5	0.48	0.49	0.5	0.46	0	0	0	0	0	0	0	0	0	0	0	0	0	0
Lup000816	0.04	0.09	0.09	0.06	0	-0.25	0.06	0.47	0.46	0.47	0.49	0.5	0.5	0.48	0	0	0	0	0	0	0	0	0	0	0	0	0	0
Lup000817	0.18	-0.08	-0.03	0.05	-0.05	-0.15	-0.03	0.36	0.47	0.49	0.49	0.5	0.5	0.49	0	0	0	0	0	0	0	0	0	0	0	0	0	0
Lup000818	-0.16	0	0.01	-0.17	-0.1	0.05	-0.12	0.38	0.5	0.5	0.48	0.49	0.5	0.46	0	0	0	0	0	0	0	0	0	0	0	0	0	0
Lup000819	-0.01	0	0.03	-0.01	-0.19	-0.01	-0.12	0.49	0.5	0.49	0.5	0.49	0.5	0.46	0	0	0	0	0	0	0	0	0	0	0	0	0	0
Lup000820	0.08	0.03	-0.01	0.01	-0.09	0.01	-0.03	0.44	0.49	0.5	0.5	0.5	0.5	0.49	0	0	0	0	0	0	0	0	0	0	0	0	0	0
Lup000821	0.03	-0.1	-0.15	0.1	-0.02	0.01	0.05	0.48	0.45	0.46	0.48	0.5	0.5	0.49	0	0	0	0	0	0	0	0	0	0	0	0	0	0
Lup000822	0.12	0.01	-0.01	0.05	0	0.08	0.05	0.41	0.5	0.5	0.49	0.5	0.5	0.49	0	0	0	0	0	0	0	0	0	0	0	0	0	0
Lup000823	-0.23	0.18	0.02	-0.15	0.11	0.07	0.13	0.3	0.45	0.5	0.48	0.49	0.5	0.46	0	0	0	0	0	0	0	0	0	0	0	0	0	0
Lup000824	0.03	-0.12	-0.04	0.06	-0.14	-0.26	-0.18	0.48	0.45	0.49	0.49	0.49	0.5	0.46	0	0	0	0	0	0	0	0	0	0	0	0	0	0
Lup000825	0.19	-0.12	-0.09	-0.05	0.04	-0.08	-0.06	0.36	0.45	0.47	0.49	0.5	0.5	0.48	0	0	0	0	0	0	0	0	0	0	0	0	0	0
Lup000826	0	0.1	-0.01	0.02	-0.14	0.03	0.16	0.5	0.46	0.5	0.5	0.49	0.5	0.46	0	0	0	0	0	0	0	0	0	0	0	0	0	0
Lup000827	-0.19	-0.12	-0.19	0.05	-0.12	0	-0.09	0.36	0.45	0.46	0.49	0.49	0.5	0.47	0	0	0	0	0	0	0	0	0	0	0	0	0	0
Lup000828	-0.22	-0.05	0.02	-0.1	0.04	0.05	-0.06	0.31	0.48	0.5	0.48	0.5	0.5	0.48	0	0	0	0	0	0	0	0	0	0	0	0	0	0
Lup000830	0.08	0.04	-0.07	0.08	-0.06	-0.09	0.16	0.44	0.49	0.48	0.48	0.5	0.5	0.46	0	0	0	0	0	0	0	0	0	0	0	0	0	0
Lup000831	0	-0.04	0.05	-0.13	0.04	0	0.01	0.5	0.49	0.49	0.48	0.5	0.5	0.5	0	0	0	0	0	0	0	0	0	0	0	0	0	0
Lup000832	-0.01	0.02	0.03	-0.19	0.11	0.03	0.27	0.49	0.49	0.49	0.48	0.49	0.5	0.4	0	0	0	0	0	0	0	0	0	0	0	0	0	0
Lup000833	0.11	0.11	0.04	-0.02	0.04	0.05	0.09	0.42	0.45	0.49	0.5	0.5	0.5	0.47	0	0	0	0	0	0	0	0	0	0	0	0	0	0
Lup000834	0.1	0.06	0.01	-0.17	-0.13	-0.05	-0.01	0.43	0.48	0.5	0.48	0.49	0.5	0.5	0	0	0	0	0	0	0	0	0	0	0	0	0	0
Lup000835	-0.15	-0.06	-0.09	-0.19	0.1	-0.24	0.05	0.39	0.48	0.47	0.48	0.49	0.5	0.49	0	0	0	0	0	0	0	0	0	0	0	0	0	0
Lup000836	-0.03	0.15	-0.23	-0.29	0.07	-0.03	-0.12	0.49	0.45	0.46	0.48	0.5	0.5	0.46	0	0	0	0	0	0	0	0	0	0	0	0	0	0
Lup000837	0.12	-0.01	0.05	-0.13	-0.16	-0.19	-0.08	0.41	0.5	0.49	0.48	0.49	0.5	0.47	0	0	0	0	0	0	0	0	0	0	0	0	0	0
Lup000838	-0.11	-0.32	-0.19	0.09	-0.01	0.1	0.01	0.41	0.16	0.46	0.48	0.5	0.5	0.5	0	0	0	0	0	0	0	0	0	0	0	0	0	0
Lup000839	0.06	0.14	0.05	-0.03	-0.08	0.01	0.13	0.46	0.45	0.49	0.49	0.5	0.5	0.46	0	0	0	0	0	0	0	0	0	0	0	0	0	0
Lup000840	-0.15	-0.16	0.15	0.11	0.03	0.19	-0.19	0.39	0.45	0.46	0.48	0.5	0.5	0.46	0	0	0	0	0	0	0	0	0	0	0	0	0	0
Lup000841	-0.06	0.15	0.07	0	-0.14	-0.01	0	0.45	0.45	0.48	0.5	0.49	0.5	0.5	0	0	0	0	0	0	0	0	0	0	0	0	0	0
Lup000842	-0.07	0.09	-0.07	0.03	0.02	0.06	0.25	0.45	0.46	0.48	0.5	0.5	0.5	0.42	0	0	0	0	0	0	0	0	0	0	0	0	0	0
Lup000843	0.04	-0.08	0	-0.07	0.05	-0.09	-0.03	0.48	0.47	0.5	0.48	0.5	0.5	0.49	0	0	0	0	0	0	0	0	0	0	0	0	0	0
Lup000844	0.12	-0.14	-0.06	0.05	-0.03	0.06	-0.01	0.41	0.45	0.49	0.49	0.5	0.5	0.5	0	0	0	0	0	0	0	0	0	0	0	0	0	0
Lup000845	-0.14	-0.13	0.02	0.06	0	0.04	-0.18	0.39	0.45	0.5	0.49	0.5	0.5	0.46	0	0	0	0	0	0	0	0	0	0	0	0	0	0
Lup000846	-0.16	0.11	0.01	0.1	-0.03	0.12	-0.14	0.39	0.45	0.5	0.48	0.5	0.5	0.46	0	0	0	0	0	0	0	0	0	0	0	0	0	0
Lup000847	-0.03	-0.05	-0.02	0.11	-0.07	0.1	0.09	0.48	0.48	0.49	0.48	0.5	0.5	0.47	0	0	0	0	0	0	0	0	0	0	0	0	0	0
Lup000848	-0.21	-0.13	-0.08	0.15	-0.02	0.03	-0.19	0.33	0.45	0.47	0.48	0.5	0.5	0.46	0	0	0	0	0	0	0	0	0	0	0	0	0	0
Lup000849	0.02	-0.08	-0.12	0.11	-0.16	-0.05	-0.21	0.49	0.46	0.46	0.48	0.49	0.5	0.46	0	0	0	0	0	0	0	0	0	0	0	0	0	0
Lup000850	0.04	0	-0.16	-0.09	0.16	-0.15	-0.09	0.48	0.5	0.46	0.48	0.49	0.5	0.47	0	0	0	0	0	0	0	0	0	0	0	0	0	0
Lup000851	0.14	0	0	-0.05	-0.04	0.1	0.15	0.39	0.5	0.5	0.49	0.5	0.5	0.46	0	0	0	0	0	0	0	0	0	0	0	0	0	0
Lup000852	-0.13	0.09	-0.03	-0.1	-0.13	-0.04	-0.16	0.41	0.46	0.49	0.48	0.49	0.5	0.46	0	0	0	0	0	0	0	0	0	0	0	0	0	0
Lup000853	0.2	0.14	0.16	0.15	-0.09	0.09	-0.09	0.34	0.45	0.46	0.48	0.5	0.5	0.47	0	0	0	0	0	0	0	0	0	0	0	0	0	0
Lup000857	-0.07	-0.11	0.04	0.12	0.05	0.02	-0.09	0.45	0.45	0.49	0.48	0.5	0.5	0.46	0	0	0	0	0	0	0	0	0	0	0	0	0	0
Lup000858	-0.12	-0.15	-0.24	-0.03	0.09	0.1	0.03	0.41	0.45	0.46	0.49	0.5	0.5	0.49	0	0	0	0	0	0	0	0	0	0	0	0	0	0
Lup000859	0.01	-0.07	0.05	0.07	-0.04	-0.04	-0.18	0.5	0.47	0.49	0.49	0.5	0.5	0.46	0	0	0	0	0	0	0	0	0	0	0	0	0	0
Lup000860	0	0.11	0.04	0.08	-0.01	0.13	0.25	0.5	0.45	0.49	0.48	0.5	0.5	0.42	0	0	0	0	0	0	0	0	0	0	0	0	0	0
Lup000861	-0.22	-0.09	-0.02	0.15	-0.11	0.19	0.13	0.31	0.46	0.5	0.48	0.49	0.5	0.46	0	0	0	0	0	0	0	0	0	0	0	0	0	0
Lup000862	0.1	0.1	0.02	0.03	-0.1	-0.26	0.01	0.42	0.45	0.5	0.5	0.49	0.5	0.5	0	0	0	0	0	0	0	0	0	0	0	0	0	0
Lup000863	0.08	-0.03	0.14	-0.13	-0.11	-0.17	-0.06	0.44	0.49	0.46	0.48	0.49	0.5	0.48	0	0	0	0	0	0	0	0	0	0	0	0	0	0
Lup000864	-0.11	0.15	-0.05	-0.03	-0.04	-0.2	-0.09	0.42	0.45	0.49	0.5	0.5	0.5	0.47	0	0	0	0	0	0	0	0	0	0	0	0	0	0
Lup000865	0.05	0.07	0.06	0.08	-0.14	-0.04	0.02	0.47	0.47	0.49	0.48	0.49	0.5	0.49	0	0	0	0	0	0	0	0	0	0	0	0	0	0
Lup000866	-0.07	-0.19	-0.06	-0.08	-0.12	-0.16	-0.22	0.45	0.44	0.49	0.48	0.49	0.5	0.46	0	0	0	0	0	0	0	0	0	0	0	0	0	0
Lup000867	0	0.01	0.13	-0.1	-0.04	0.17	-0.09	0.5	0.5	0.46	0.48	0.5	0.5	0.46	0	0	0	0	0	0	0	0	0	0	0	0	0	0
Lup000868	-0.03	-0.06	-0.01	0.1	-0.13	-0.14	-0.23	0.49	0.48	0.5	0.48	0.49	0.5	0.45	0	0	0	0	0	0	0	0	0	0	0	0	0	0
Lup000869	0.06	-0.09	0.1	0.1	0.01	-0.01	-0.01	0.46	0.46	0.46	0.48	0.5	0.5	0.5	0	0	0	0	0	0	0	0	0	0	0	0	0	0
Lup000870	0.1	-0.05	0.04	0.09	0	0	-0.17	0.42	0.48	0.49	0.48	0.5	0.5	0.46	0	0	0	0	0	0	0	0	0	0	0	0	0	0
Lup000871	0.04	0.21	-0.13	-0.01	0.22	0.01	-0.02	0.47	0.43	0.46	0.5	0.49	0.5	0.5	0	0	0	0	0	0	0	0	0	0	0	0	0	0
Lup000872	-0.14	0.22	0.15	-0.07	0.19	0.02	0.13	0.39	0.41	0.46	0.49	0.49	0.5	0.46	0	0	0	0	0	0	0	0	0	0	0	0	0	0
Lup000873	-0.03	0.15	-0.09	-0.01	-0.1	-0.14	0.02	0.48	0.45	0.47	0.5	0.49	0.5	0.5	0	0	0	0	0	0	0	0	0	0	0	0	0	0
Lup000874	-0.09	0.01	0.05	0.1	0.18	-0.01	-0.02	0.44	0.5	0.49	0.48	0.49	0.5	0.49	0	0	0	0	0	0	0	0	0	0	0	0	0	0
Lup000875	-0.04	-0.2	0.06	0.12	0.05	-0.02	-0.11	0.48	0.44	0.49	0.48	0.5	0.5	0.46	0	0	0	0	0	0	0	0	0	0	0	0	0	0
Lup000876	0	0	0.03	-0.2	0.06	0.01	-0.1	0.5	0.5	0.49	0.48	0.5	0.5	0.46	0	0	0	0	0	0	0	0	0	0	0	0	0	0
Lup000877	-0.13	-0.03	-0.08	0.05	-0.13	-0.11	-0.2	0.4	0.49	0.47	0.49	0.49	0.5	0.46	0	0	0	0	0	0	0	0	0	0	0	0	0	0
Lup000878	0.02	0.06	0.01	-0.18	0.01	0.08	-0.02	0.49	0.48	0.5	0.48	0.5	0.5	0.49	0	0	0	0	0	0	0	0	0	0	0	0	0	0
Lup000879	-0.11	-0.13	-0.07	0.16	-0.15	0.06	-0.03	0.42	0.45	0.48	0.48	0.49	0.5	0.49	0	0	0	0	0	0	0	0	0	0	0	0	0	0
Lup000880	-0.07	0.03	0	-0.02	0.07	-0.03	0.02	0.45	0.49	0.5	0.5	0.5	0.5	0.49	0	0	0	0	0	0	0	0	0	0	0	0	0	0
Lup000881	-0.19	0.03	-0.12	0.09	0.04	0.04	0.04	0.35	0.49	0.46	0.48	0.5	0.5	0.49	0	0	0	0	0	0	0	0	0	0	0	0	0	0
Lup000882	0.04	0.01	-0.03	-0.09	0.06	-0.13	-0.11	0.48	0.5	0.49	0.48	0.5	0.5	0.46	0	0	0	0	0	0	0	0	0	0	0	0	0	0
Lup000883	-0.16	-0.17	-0.11	0.08	0.01	0.2	0.03	0.39	0.45	0.46	0.48	0.5	0.5	0.49	0	0	0	0	0	0	0	0	0	0	0	0	0	0
Lup000884	0.16	-0.01	-0.04	-0.06	-0.1	-0.12	-0.04	0.38	0.5	0.49	0.49	0.5	0.5	0.49	0	0	0	0	0	0	0	0	0	0	0	0	0	0
Lup000885	0.03	0.04	-0.11	-0.2	-0.13	-0.01	-0.11	0.48	0.49	0.46	0.48	0.49	0.5	0.46	0	0	0	0	0	0	0	0	0	0	0	0	0	0
Lup000886	-0.2	-0.05	-0.02	-0.02	-0.03	0.04	-0.14	0.34	0.48	0.5	0.5	0.5	0.5	0.46	0	0	0	0	0	0	0	0	0	0	0	0	0	0
Lup000887	0.01	-0.04	0.01	-0.09	-0.08	-0.06	0.01	0.49	0.49	0.5	0.48	0.5	0.5	0.5	0	0	0	0	0	0	0	0	0	0	0	0	0	0
Lup000888	-0.06	0	0	0.03	0.07	-0.1	-0.14	0.46	0.5	0.5	0.49	0.5	0.5	0.46	0	0	0	0	0	0	0	0	0	0	0	0	0	0
Lup000889	0.08	-0.1	-0.1	-0.13	0.1	0.08	0	0.44	0.45	0.46	0.48	0.49	0.5	0	0	0	0	0	0	0		0	0	0	0	0	0
Lup000890	-0.1	-0.1	-0.03	-0.16	0.03	0.01	-0.04	0.43	0.45	0.49	0.48	0.5	0.5	0.49	0	0	0	0	0	0	0	0	0	0	0	0	0	0
Lup000891	-0.15	0.11	0.13	0.07	0.01	-0.02	0	0.39	0.45	0.46	0.48	0.5	0.5	0.5	0	0	0	0	0	0	0	0	0	0	0	0	0	0
Lup000892	0.15	0.19	0.23	-0.14	0.14	-0.11	-0.15	0.39	0.44	0.46	0.48	0.49	0.5	0.46	0	0	0	0	0	0	0	0	0	0	0	0	0	0
Lup000893	-0.09	-0.1	0	0.01	-0.05	0.19	-0.17	0.44	0.45	0.5	0.5	0.5	0.5	0.46	0	0	0	0	0	0	0	0	0	0	0	0	0	0
Lup000894	0.02	0	0.05	0.15	-0.19	-0.03	0.02	0.49	0.5	0.49	0.48	0.49	0.5	0.49	0	0	0	0	0	0	0	0	0	0	0	0	0	0
Lup000895	-0.05	-0.06	-0.19	-0.01	-0.12	-0.14	-0.07	0.47	0.48	0.46	0.5	0.49	0.5	0.48	0	0	0	0	0	0	0	0	0	0	0	0	0	0
Lup000896	0.04	0.07	0.22	0.06	0	0.07	0.07	0.48	0.47	0.46	0.49	0.5	0.5	0.48	0	0	0	0	0	0	0	0	0	0	0	0	0	0
Lup000897	0.1	0.04	-0.17	0.11	-0.11	0.12	0.11	0.43	0.49	0.46	0.48	0.49	0.5	0.46	0	0	0	0	0	0	0	0	0	0	0	0	0	0
Lup000898	-0.06	-0.05	0.24	0.15	0.15	-0.02	0	0.46	0.48	0.46	0.48	0.49	0.5	0.5	0	0	0	0	0	0	0	0	0	0	0	0	0	0
Lup000899	0.18	0.09	0.04	0.17	-0.02	-0.19	-0.02	0.36	0.46	0.49	0.48	0.5	0.5	0.5	0	0	0	0	0	0	0	0	0	0	0	0	0	0
Lup000900	0.03	-0.08	0.08	0	-0.12	0.05	-0.09	0.48	0.47	0.47	0.5	0.49	0.5	0.47	0	0	0	0	0	0	0	0	0	0	0	0	0	0
Lup000901	0.05	0.07	0.01	-0.01	-0.12	-0.05	-0.02	0.47	0.47	0.5	0.5	0.49	0.5	0.49	0	0	0	0	0	0	0	0	0	0	0	0	0	0
Lup000902	0.03	0.02	0.07	-0.08	-0.07	-0.1	-0.07	0.48	0.49	0.48	0.48	0.5	0.5	0.48	0	0	0	0	0	0	0	0	0	0	0	0	0	0
Lup000904	-0.13	0.12	0.23	0.06	-0.04	0.05	-0.12	0.41	0.45	0.46	0.49	0.5	0.5	0.46	0	0	0	0	0	0	0	0	0	0	0	0	0	0
Lup000905	0.05	-0.07	-0.08	0.03	-0.17	-0.09	-0.12	0.47	0.48	0.47	0.49	0.49	0.5	0.46	0	0	0	0	0	0	0	0	0	0	0	0	0	0
Lup000906	-0.07	0.03	-0.08	0.04	0.23	-0.09	-0.11	0.45	0.49	0.47	0.49	0.49	0.5	0.46	0	0	0	0	0	0	0	0	0	0	0	0	0	0
Lup000907	0.03	-0.16	-0.11	-0.1	-0.12	-0.03	0	0.48	0.45	0.46	0.48	0.49	0.5	0.5	0	0	0	0	0	0	0	0	0	0	0	0	0	0
Lup000908	-0.05	0.09	-0.02	-0.16	0.12	-0.03	0.11	0.47	0.46	0.5	0.48	0.49	0.5	0.46	0	0	0	0	0	0	0	0	0	0	0	0	0	0
Lup000909	-0.05	0.09	0.17	0.01	0.03	-0.14	-0.13	0.47	0.46	0.46	0.5	0.5	0.5	0.46	0	0	0	0	0	0	0	0	0	0	0	0	0	0
Lup000910	0.01	-0.04	0	-0.12	0.04	-0.15	-0.08	0.5	0.49	0.5	0.48	0.5	0.5	0.47	0	0	0	0	0	0	0	0	0	0	0	0	0	0
Lup000911	0.12	0.02	-0.04	0.11	0.04	-0.07	-0.12	0.41	0.49	0.49	0.48	0.5	0.5	0.46	0	0	0	0	0	0	0	0	0	0	0	0	0	0
Lup000912	0.06	0	0.01	0.22	0.13	0.02	0.08	0.46	0.5	0.5	0.48	0.49	0.5	0.47	0	0	0	0	0	0	0	0	0	0	0	0	0	0
Lup000913	-0.22	0.05	-0.09	-0.03	-0.06	-0.01	-0.14	0.33	0.48	0.47	0.49	0.5	0.5	0.46	0	0	0	0	0	0	0	0	0	0	0	0	0	0
Lup000914	-0.09	-0.01	-0.02	-0.09	0.15	-0.04	0.06	0.44	0.5	0.5	0.48	0.49	0.5	0.48	0	0	0	0	0	0	0	0	0	0	0	0	0	0
Lup000915	-0.04	0.02	-0.2	-0.19	0.03	0.05	0.04	0.47	0.49	0.46	0.48	0.5	0.5	0.49	0	0	0	0	0	0	0	0	0	0	0	0	0	0
Lup000916	-0.19	0.05	0.01	-0.07	0.02	0.05	-0.01	0.36	0.48	0.5	0.49	0.5	0.5	0.5	0	0	0	0	0	0	0	0	0	0	0	0	0	0
Lup000917	-0.12	-0.05	-0.12	-0.08	-0.02	-0.01	0.09	0.41	0.48	0.46	0.48	0.5	0.5	0.47	0	0	0	0	0	0	0	0	0	0	0	0	0	0
Lup000918	0.1	-0.01	0.12	0.11	0.09	0.09	0.07	0.43	0.5	0.46	0.48	0.5	0.5	0.48	0	0	0	0	0	0	0	0	0	0	0	0	0	0
Lup000919	-0.09	0.11	0.05	-0.18	-0.05	-0.03	-0.11	0.44	0.45	0.49	0.48	0.5	0.5	0.46	0	0	0	0	0	0	0	0	0	0	0	0	0	0
Lup000920	-0.1	0.12	0.1	-0.13	-0.02	-0.06	-0.09	0.43	0.45	0.47	0.48	0.5	0.5	0.47	0	0	0	0	0	0	0	0	0	0	0	0	0	0
Lup000921	0.11	-0.14	-0.01	0.12	0.14	-0.03	-0.2	0.41	0.45	0.5	0.48	0.49	0.5	0.46	0	0	0	0	0	0	0	0	0	0	0	0	0	0
Lup000922	-0.16	0.02	0.02	-0.21	-0.06	0.07	0.08	0.38	0.49	0.49	0.48	0.5	0.5	0.47	0	0	0	0	0	0	0	0	0	0	0	0	0	0
Lup000923	0.03	0.14	0.01	-0.29	-0.02	0.16	0.03	0.48	0.45	0.5	0.48	0.5	0.5	0.49	0	0	0	0	0	0	0	0	0	0	0	0	0	0
Lup000924	-0.02	0.04	-0.14	-0.05	-0.05	-0.08	-0.06	0.49	0.49	0.46	0.49	0.5	0.5	0.48	0	0	0	0	0	0	0	0	0	0	0	0	0	0
Lup000925	-0.01	0.07	0.06	-0.19	-0.16	-0.15	0.11	0.49	0.48	0.49	0.48	0.49	0.5	0.46	0	0	0	0	0	0	0	0	0	0	0	0	0	0
Lup000926	-0.08	-0.06	-0.01	0.08	-0.06	-0.02	-0.11	0.44	0.48	0.5	0.48	0.5	0.5	0.46	0	0	0	0	0	0	0	0	0	0	0	0	0	0
Lup000927	-0.17	0	-0.13	0.15	-0.03	0.11	0	0.37	0.5	0.46	0.48	0.5	0.5	0.5	0	0	0	0	0	0	0	0	0	0	0	0	0	0
Lup000928	-0.06	0	-0.13	0.03	0.14	0.08	-0.1	0.46	0.5	0.46	0.49	0.49	0.5	0.46	0	0	0	0	0	0	0	0	0	0	0	0	0	0
Lup000929	0.09	-0.26	-0.16	-0.02	0.07	-0.14	-0.05	0.44	0.31	0.46	0.5	0.5	0.5	0.49	0	0	0	0	0	0	0	0	0	0	0	0	0	0
Lup000930	-0.03	0.15	0.05	0.08	0.17	0.16	0.09	0.48	0.45	0.49	0.48	0.49	0.5	0.46	0	0	0	0	0	0	0	0	0	0	0	0	0	0
Lup000931	-0.19	-0.12	-0.01	-0.16	0.04	-0.17	0.08	0.36	0.45	0.5	0.48	0.5	0.5	0.47	0	0	0	0	0	0	0	0	0	0	0	0	0	0
Lup000932	0	0.21	-0.05	-0.04	0.03	0	-0.03	0.5	0.42	0.49	0.49	0.5	0.5	0.49	0	0	0	0	0	0	0	0	0	0	0	0	0	0
Lup000933	-0.23	0.02	-0.26	0.11	0.08	0	-0.18	0.29	0.49	0.44	0.48	0.5	0.5	0.46	0	0	0	0	0	0	0	0	0	0	0	0	0	0
Lup000934	-0.02	-0.03	0.06	-0.09	-0.13	-0.1	-0.11	0.49	0.49	0.49	0.48	0.49	0.5	0.46	0	0	0	0	0	0	0	0	0	0	0	0	0	0
Lup000935	-0.06	-0.02	0	-0.14	0.05	0.02	-0.04	0.45	0.49	0.5	0.48	0.5	0.5	0.49	0	0	0	0	0	0	0	0	0	0	0	0	0	0
Lup000936	0.01	0.13	-0.01	-0.02	0.11	-0.11	0	0.5	0.45	0.5	0.5	0.49	0.5	0.5	0	0	0	0	0	0	0	0	0	0	0	0	0	0
Lup000937	0.01	0.15	0.02	-0.01	0.21	0.11	-0.11	0.49	0.45	0.5	0.5	0.49	0.5	0.46	0	0	0	0	0	0	0	0	0	0	0	0	0	0
Lup000939	-0.05	0.13	0.11	-0.01	-0.01	0.04	0.07	0.47	0.45	0.46	0.5	0.5	0.5	0.48	0	0	0	0	0	0	0	0	0	0	0	0	0	0
Lup000940	-0.15	-0.01	-0.05	0.09	0.03	0.03	-0.06	0.39	0.5	0.49	0.48	0.5	0.5	0.48	0	0	0	0	0	0	0	0	0	0	0	0	0	0
Lup000941	0.13	0.12	0.1	0.11	-0.15	0.04	-0.22	0.4	0.45	0.46	0.48	0.49	0.5	0.46	0	0	0	0	0	0	0	0	0	0	0	0	0	0
Lup000942	-0.05	0.21	-0.01	-0.11	0.07	-0.02	0.18	0.47	0.42	0.5	0.48	0.5	0.5	0.46	0	0	0	0	0	0	0	0	0	0	0	0	0	0
Lup000943	0.05	-0.1	-0.06	0.01	-0.13	0.07	0.02	0.47	0.45	0.49	0.5	0.49	0.5	0.5	0	0	0	0	0	0	0	0	0	0	0	0	0	0
Lup000944	0.07	-0.01	-0.04	0.02	-0.05	0.01	0.01	0.45	0.5	0.49	0.5	0.5	0.5	0.5	0	0	0	0	0	0	0	0	0	0	0	0	0	0
Lup000945	-0.15	-0.09	0.03	0.07	0.14	-0.01	-0.16	0.39	0.46	0.49	0.49	0.49	0.5	0.46	0	0	0	0	0	0	0	0	0	0	0	0	0	0
Lup000946	-0.08	-0.12	0.02	0.03	0.08	0.04	-0.01	0.44	0.45	0.5	0.49	0.5	0.5	0.5	0	0	0	0	0	0	0	0	0	0	0	0	0	0
Lup000947	-0.14	0.11	-0.21	-0.04	-0.05	-0.07	0.04	0.39	0.45	0.46	0.49	0.5	0.5	0.49	0	0	0	0	0	0	0	0	0	0	0	0	0	0
Lup000948	-0.15	0.08	-0.23	-0.04	-0.09	0.13	0.05	0.39	0.47	0.46	0.49	0.5	0.5	0.49	0	0	0	0	0	0	0	0	0	0	0	0	0	0
Lup000949	0.09	-0.11	0.03	0.17	-0.07	-0.06	-0.05	0.44	0.45	0.49	0.48	0.5	0.5	0.49	0	0	0	0	0	0	0	0	0	0	0	0	0	0
Lup000950	-0.02	0.02	-0.02	0.19	-0.12	0.01	-0.05	0.49	0.49	0.5	0.48	0.49	0.5	0.48	0	0	0	0	0	0	0	0	0	0	0	0	0	0
Lup000951	-0.11	0.12	0.11	0.14	-0.06	0.08	0	0.41	0.45	0.46	0.48	0.5	0.5	0.5	0	0	0	0	0	0	0	0	0	0	0	0	0	0
Lup000952	0.07	-0.01	-0.07	0.1	0.04	0.03	-0.15	0.45	0.5	0.49	0.48	0.5	0.5	0.46	0	0	0	0	0	0	0	0	0	0	0	0	0	0
Lup000953	0.11	-0.03	-0.05	-0.05	-0.09	0.09	-0.03	0.41	0.49	0.49	0.49	0.5	0.5	0.49	0	0	0	0	0	0	0	0	0	0	0	0	0	0
Lup000954	-0.24	-0.07	-0.18	0.15	0.06	0.14	0.17	0.28	0.47	0.46	0.48	0.5	0.5	0.46	0	0	0	0	0	0	0	0	0	0	0	0	0	0
Lup000955	-0.11	0.08	0.01	0.21	0	-0.07	-0.1	0.41	0.47	0.5	0.48	0.5	0.5	0.46	0	0	0	0	0	0	0	0	0	0	0	0	0	0
Lup000956	-0.03	-0.07	0.01	0.09	-0.05	0.03	-0.18	0.48	0.47	0.5	0.48	0.5	0.5	0.46	0	0	0	0	0	0	0	0	0	0	0	0	0	0
Lup000957	0.06	0.05	-0.2	0.08	0.01	-0.23	0.06	0.46	0.48	0.46	0.48	0.5	0.5	0.48	0	0	0	0	0	0	0	0	0	0	0	0	0	0
Lup000958	-0.11	-0.06	0.06	0.06	0.04	0.06	-0.02	0.42	0.48	0.49	0.49	0.5	0.5	0.5	0	0	0	0	0	0	0	0	0	0	0	0	0	0
Lup000959	-0.2	0.1	-0.11	-0.02	0.07	-0.02	-0.02	0.34	0.45	0.46	0.5	0.5	0.5	0.49	0	0	0	0	0	0	0	0	0	0	0	0	0	0
Lup000960	0.01	-0.1	0.01	0.02	0.01	-0.1	-0.1	0.49	0.45	0.5	0.5	0.5	0.5	0.46	0	0	0	0	0	0	0	0	0	0	0	0	0	0
Lup000961	0.01	0.07	-0.1	0.1	0.01	0.16	0	0.49	0.48	0.46	0.48	0.5	0.5	0.5	0	0	0	0	0	0	0	0	0	0	0	0	0	0
Lup000962	-0.14	-0.04	-0.08	0.11	-0.11	0.08	-0.13	0.39	0.49	0.48	0.48	0.49	0.5	0.46	0	0	0	0	0	0	0	0	0	0	0	0	0	0
Lup000963	-0.1	-0.12	-0.05	0.07	0	0.09	-0.01	0.43	0.45	0.49	0.49	0.5	0.5	0.5	0	0	0	0	0	0	0	0	0	0	0	0	0	0
Lup000964	-0.08	0.09	-0.1	-0.03	0.11	-0.01	0	0.44	0.46	0.46	0.5	0.49	0.5	0.5	0	0	0	0	0	0	0	0	0	0	0	0	0	0
Lup000965	-0.2	-0.07	-0.15	0.01	0.06	-0.05	0.1	0.34	0.47	0.46	0.5	0.5	0.5	0.46	0	0	0	0	0	0	0	0	0	0	0	0	0	0
Lup000966	-0.08	0.12	0.03	-0.06	0.07	0.09	0.08	0.44	0.45	0.49	0.49	0.5	0.5	0.47	0	0	0	0	0	0	0	0	0	0	0	0	0	0
Lup000967	-0.11	-0.17	-0.05	0.1	0.11	0	-0.07	0.42	0.45	0.49	0.48	0.49	0.5	0.48	0	0	0	0	0	0	0	0	0	0	0	0	0	0
Lup000968	0.1	-0.08	0.04	0.3	-0.11	-0.04	-0.01	0.42	0.47	0.49	0.44	0.49	0.5	0.5	0	0	0	0	0	0	0	0	0	0	0	0	0	0
Lup000969	-0.13	-0.18	-0.12	0.13	0.14	0	-0.15	0.4	0.45	0.46	0.48	0.49	0.5	0.46	0	0	0	0	0	0	0	0	0	0	0	0	0	0
Lup000970	0	0.06	0	-0.03	0.13	-0.1	0.02	0.5	0.48	0.5	0.49	0.49	0.5	0.5	0	0	0	0	0	0	0	0	0	0	0	0	0	0
Lup000971	-0.07	0.15	0.03	0.02	0.01	0	0.04	0.45	0.45	0.49	0.5	0.5	0.5	0.49	0	0	0	0	0	0	0	0	0	0	0	0	0	0
Lup000972	0.07	0.01	0.12	0.11	0.08	-0.33	0.07	0.45	0.5	0.46	0.48	0.5	0.5	0.48	0	0	0	0	0	0	0	0	0	0	0	0	0	0
Lup000973	0	-0.1	0	0.08	0.1	-0.05	-0.14	0.5	0.45	0.5	0.48	0.5	0.5	0.46	0	0	0	0	0	0	0	0	0	0	0	0	0	0
Lup000974	-0.06	0.07	0.07	0.15	0.13	-0.09	-0.12	0.46	0.47	0.48	0.48	0.49	0.5	0.46	0	0	0	0	0	0	0	0	0	0	0	0	0	0
Lup000975	-0.24	0	-0.07	-0.04	0.16	0.02	0.14	0.28	0.5	0.48	0.49	0.49	0.5	0.46	0	0	0	0	0	0	0	0	0	0	0	0	0	0
Lup000976	-0.07	-0.03	-0.09	0.08	-0.02	0.07	-0.2	0.45	0.49	0.47	0.48	0.5	0.5	0.46	0	0	0	0	0	0	0	0	0	0	0	0	0	0
Lup000977	-0.09	0.14	-0.1	-0.13	-0.05	0.15	0.19	0.44	0.45	0.46	0.48	0.5	0.5	0.46	0	0	0	0	0	0	0	0	0	0	0	0	0	0
Lup000978	-0.05	0.15	-0.04	-0.02	-0.14	0.11	-0.04	0.47	0.45	0.49	0.5	0.49	0.5	0.49	0	0	0	0	0	0	0	0	0	0	0	0	0	0
Lup000979	-0.12	0.02	0.08	0.08	0.09	0.03	-0.05	0.41	0.5	0.48	0.48	0.5	0.5	0.49	0	0	0	0	0	0	0	0	0	0	0	0	0	0
Lup000980	-0.2	-0.01	-0.03	0.15	0.2	-0.04	0.04	0.34	0.5	0.49	0.48	0.49	0.5	0.49	0	0	0	0	0	0	0	0	0	0	0	0	0	0
Lup000981	-0.03	0.01	-0.08	-0.01	0.13	0.07	0.14	0.48	0.5	0.48	0.5	0.49	0.5	0.46	0	0	0	0	0	0	0	0	0	0	0	0	0	0
Lup000982	-0.02	0.15	0.21	0.14	-0.15	0.14	0	0.49	0.45	0.46	0.48	0.49	0.5	0.5	0	0	0	0	0	0	0	0	0	0	0	0	0	0
Lup000983	0.01	0.01	-0.02	0.01	-0.25	-0.02	-0.05	0.5	0.5	0.5	0.5	0.49	0.5	0.48	0	0	0	0	0	0	0	0	0	0	0	0	0	0
Lup000984	-0.11	0.01	0.01	0.1	0.03	0.05	-0.12	0.41	0.5	0.5	0.48	0.5	0.5	0.46	0	0	0	0	0	0	0	0	0	0	0	0	0	0
Lup000985	0.18	-0.12	-0.2	0.09	-0.01	-0.06	-0.01	0.36	0.45	0.46	0.48	0.5	0.5	0.5	0	0	0	0	0	0	0	0	0	0	0	0	0	0
Lup000987	-0.14	-0.1	-0.1	0.09	0.1	0.08	-0.14	0.39	0.45	0.46	0.48	0.49	0.5	0.46	0	0	0	0	0	0	0	0	0	0	0	0	0	0
Lup000988	-0.16	0.05	-0.1	-0.1	-0.08	-0.01	-0.05	0.39	0.48	0.46	0.48	0.5	0.5	0.48	0	0	0	0	0	0	0	0	0	0	0	0	0	0
Lup000989	-0.05	0.13	0.12	0.11	-0.15	-0.04	-0.08	0.46	0.45	0.46	0.48	0.49	0.5	0.47	0	0	0	0	0	0	0	0	0	0	0	0	0	0
Lup000990	-0.08	-0.05	-0.06	-0.06	0.1	-0.1	-0.04	0.44	0.48	0.49	0.49	0.49	0.5	0.49	0	0	0	0	0	0	0	0	0	0	0	0	0	0
Lup000991	-0.11	0.1	0.1	-0.13	0	-0.06	0.06	0.41	0.45	0.47	0.48	0.5	0.5	0.48	0	0	0	0	0	0	0	0	0	0	0	0	0	0
Lup000992	-0.1	0	-0.05	-0.13	-0.06	-0.07	-0.29	0.43	0.5	0.49	0.48	0.5	0.5	0.33	0	0	0	0	0	0	0	0	0	0	0	0	0	0
Lup000993	0.04	-0.19	-0.14	-0.01	-0.06	-0.07	-0.18	0.48	0.44	0.46	0.5	0.5	0.5	0.46	0	0	0	0	0	0	0	0	0	0	0	0	0	0
Lup000994	0.05	0.18	-0.04	0.05	-0.18	0.01	-0.1	0.47	0.45	0.49	0.49	0.49	0.5	0.46	0	0	0	0	0	0	0	0	0	0	0	0	0	0
Lup000995	-0.1	0.1	0.04	-0.12	-0.03	0.05	-0.01	0.43	0.45	0.49	0.48	0.5	0.5	0.5	0	0	0	0	0	0	0	0	0	0	0	0	0	0
Lup000996	0.13	0.12	-0.17	-0.08	0.07	-0.19	0.25	0.4	0.45	0.46	0.48	0.5	0.5	0.42	0	0	0	0	0	0	0	0	0	0	0	0	0	0
Lup000997	0.25	0.09	0.14	-0.05	0.17	-0.02	-0.07	0.26	0.46	0.46	0.49	0.49	0.5	0.48	0	0	0	0	0	0	0	0	0	0	0	0	0	0
Lup001000	-0.12	0.15	-0.13	0.03	0.03	0.01	0.04	0.41	0.45	0.46	0.5	0.5	0.5	0.49	0	0	0	0	0	0	0	0	0	0	0	0	0	0
Lup001001	0	0.03	-0.07	0.09	-0.08	0.06	0.08	0.5	0.49	0.48	0.48	0.5	0.5	0.47	0	0	0	0	0	0	0	0	0	0	0	0	0	0
Lup001002	-0.19	-0.13	0.22	0.13	-0.06	-0.02	-0.19	0.36	0.45	0.46	0.48	0.5	0.5	0.46	0	0	0	0	0	0	0	0	0	0	0	0	0	0
Lup001003	0.06	-0.08	-0.2	0.01	0.09	-0.09	0.19	0.46	0.47	0.46	0.5	0.5	0.5	0.46	0	0	0	0	0	0	0	0	0	0	0	0	0	0
Lup001005	-0.25	-0.04	-0.1	0	-0.15	-0.04	0.01	0.26	0.49	0.46	0.5	0.49	0.5	0.5	0	0	0	0	0	0	0	0	0	0	0	0	0	0
Lup001006	-0.11	-0.02	0.04	0.09	0.03	0	-0.02	0.42	0.49	0.49	0.48	0.5	0.5	0.49	0	0	0	0	0	0	0	0	0	0	0	0	0	0
Lup001007	-0.02	-0.07	-0.05	-0.11	0.09	-0.05	-0.04	0.49	0.47	0.49	0.48	0.5	0.5	0.49	0	0	0	0	0	0	0	0	0	0	0	0	0	0
Lup001008	-0.22	-0.08	-0.01	-0.16	0.01	0.08	-0.15	0.32	0.47	0.5	0.48	0.5	0.5	0.46	0	0	0	0	0	0	0	0	0	0	0	0	0	0
Lup001009	-0.05	-0.07	0.05	0.2	0.1	0.12	0	0.47	0.47	0.49	0.48	0.49	0.5	0.5	0	0	0	0	0	0	0	0	0	0	0	0	0	0
Lup001010	0.05	0.12	-0.04	0.01	0.03	0.02	0.09	0.47	0.45	0.49	0.5	0.5	0.5	0.47	0	0	0	0	0	0	0	0	0	0	0	0	0	0
Lup001011	-0.1	0.04	-0.06	0.02	-0.09	0.09	0	0.42	0.48	0.49	0.5	0.5	0.5	0.5	0	0	0	0	0	0	0	0	0	0	0	0	0	0
Lup001012	-0.23	0.02	0.12	0.01	0.17	0	0.13	0.29	0.49	0.46	0.5	0.49	0.5	0.46	0	0	0	0	0	0	0	0	0	0	0	0	0	0
Lup001013	-0.03	-0.04	0.03	-0.13	0.24	0.01	0.06	0.48	0.49	0.49	0.48	0.49	0.5	0.48	0	0	0	0	0	0	0	0	0	0	0	0	0	0
Lup001014	-0.14	0.11	-0.1	-0.13	0.1	0.08	0.1	0.39	0.45	0.46	0.48	0.49	0.5	0.46	0	0	0	0	0	0	0	0	0	0	0	0	0	0
Lup001015	-0.04	0.03	-0.1	0.04	-0.01	-0.01	-0.09	0.47	0.49	0.46	0.49	0.5	0.5	0.47	0	0	0	0	0	0	0	0	0	0	0	0	0	0
Lup001016	-0.08	0.16	-0.15	-0.06	0.06	-0.13	0.02	0.44	0.45	0.46	0.49	0.5	0.5	0.49	0	0	0	0	0	0	0	0	0	0	0	0	0	0
Lup001017	0.13	-0.15	-0.25	-0.05	-0.12	0.01	0	0.4	0.45	0.46	0.49	0.49	0.5	0.5	0	0	0	0	0	0	0	0	0	0	0	0	0	0
Lup001018	-0.09	-0.1	0.1	0.19	0.2	-0.16	-0.19	0.44	0.45	0.46	0.48	0.49	0.5	0.46	0	0	0	0	0	0	0	0	0	0	0	0	0	0
Lup001019	-0.07	0	-0.18	-0.25	-0.06	0.01	0.21	0.45	0.5	0.46	0.48	0.5	0.5	0.46	0	0	0	0	0	0	0	0	0	0	0	0	0	0
Lup001020	0.06	0.03	0.1	-0.07	-0.04	-0.08	0.18	0.46	0.49	0.47	0.48	0.5	0.5	0.46	0	0	0	0	0	0	0	0	0	0	0	0	0	0
Lup001022	0.15	-0.06	-0.22	-0.26	0.14	-0.05	0.23	0.39	0.48	0.46	0.48	0.49	0.5	0.45	0	0	0	0	0	0	0	0	0	0	0	0	0	0
Lup001023	0	-0.03	-0.15	0.05	-0.01	0.25	-0.11	0.5	0.49	0.46	0.49	0.5	0.5	0.46	0	0	0	0	0	0	0	0	0	0	0	0	0	0
Lup001024	-0.11	-0.1	-0.23	-0.03	-0.04	-0.05	-0.06	0.42	0.45	0.46	0.5	0.5	0.5	0.48	0	0	0	0	0	0	0	0	0	0	0	0	0	0
Lup001025	0.08	-0.09	0.05	0.04	-0.01	-0.08	0.12	0.44	0.46	0.49	0.49	0.5	0.5	0.46	0	0	0	0	0	0	0	0	0	0	0	0	0	0
Lup001026	0.1	-0.15	-0.04	0.11	-0.14	0.04	-0.1	0.43	0.45	0.49	0.48	0.49	0.5	0.46	0	0	0	0	0	0	0	0	0	0	0	0	0	0
Lup001027	0.1	-0.05	-0.17	-0.01	0.02	-0.05	-0.1	0.43	0.48	0.46	0.5	0.5	0.5	0.46	0	0	0	0	0	0	0	0	0	0	0	0	0	0
Lup001028	-0.09	-0.09	0	-0.04	0.02	-0.07	-0.11	0.44	0.46	0.5	0.49	0.5	0.5	0.46	0	0	0	0	0	0	0	0	0	0	0	0	0	0
Lup001029	0.11	0.07	0.08	0.05	-0.16	0.06	0.1	0.42	0.47	0.48	0.49	0.49	0.5	0.46	0	0	0	0	0	0	0	0	0	0	0	0	0	0
Lup001030	0.16	-0.11	-0.11	0.01	-0.16	0.07	0.11	0.39	0.45	0.46	0.5	0.49	0.5	0.46	0	0	0	0	0	0	0	0	0	0	0	0	0	0
Lup001031	-0.06	-0.04	-0.12	0.1	0	0	0.12	0.46	0.49	0.46	0.48	0.5	0.5	0.46	0	0	0	0	0	0	0	0	0	0	0	0	0	0
Lup001032	0.02	-0.12	-0.2	-0.09	-0.15	0.1	0.03	0.49	0.45	0.46	0.48	0.49	0.5	0.49	0	0	0	0	0	0	0	0	0	0	0	0	0	0
Lup001033	0.14	-0.04	-0.06	-0.06	0	-0.01	-0.05	0.39	0.49	0.49	0.49	0.5	0.5	0.49	0	0	0	0	0	0	0	0	0	0	0	0	0	0
Lup001034	0.11	-0.02	0.04	-0.09	-0.09	-0.12	-0.15	0.42	0.49	0.49	0.48	0.5	0.5	0.46	0	0	0	0	0	0	0	0	0	0	0	0	0	0
Lup001035	-0.14	0.02	-0.2	0	0.05	0.02	0.09	0.39	0.49	0.46	0.5	0.5	0.5	0.47	0	0	0	0	0	0	0	0	0	0	0	0	0	0
Lup001036	0	0.03	-0.1	0.13	-0.11	0	-0.08	0.5	0.49	0.46	0.48	0.49	0.5	0.47	0	0	0	0	0	0	0	0	0	0	0	0	0	0
Lup001037	0.01	0.05	0.11	0.15	-0.02	0.11	0.09	0.49	0.48	0.46	0.48	0.5	0.5	0.47	0	0	0	0	0	0	0	0	0	0	0	0	0	0
Lup001038	0.07	0.12	0.21	0.05	-0.08	-0.02	-0.03	0.45	0.45	0.46	0.49	0.5	0.5	0.49	0	0	0	0	0	0	0	0	0	0	0	0	0	0
Lup001039	-0.17	0.01	0.02	0.11	0.06	-0.02	0.09	0.38	0.5	0.5	0.48	0.5	0.5	0.47	0	0	0	0	0	0	0	0	0	0	0	0	0	0
Lup001040	-0.01	0.04	-0.07	0.06	-0.11	-0.02	-0.13	0.49	0.49	0.48	0.49	0.49	0.5	0.46	0	0	0	0	0	0	0	0	0	0	0	0	0	0
Lup001041	0.16	-0.01	0.04	0.07	-0.06	0.16	0.04	0.39	0.5	0.49	0.48	0.5	0.5	0.49	0	0	0	0	0	0	0	0	0	0	0	0	0	0
Lup001042	0.05	-0.16	0.07	0.12	-0.1	-0.01	0	0.47	0.45	0.48	0.48	0.49	0.5	0.5	0	0	0	0	0	0	0	0	0	0	0	0	0	0
Lup001043	0.14	0.17	-0.16	-0.11	0.03	-0.16	-0.1	0.39	0.45	0.46	0.48	0.5	0.5	0.46	0	0	0	0	0	0	0	0	0	0	0	0	0	0
Lup001044	-0.14	0.09	-0.05	-0.18	0.25	0.05	0.05	0.39	0.46	0.49	0.48	0.49	0.5	0.49	0	0	0	0	0	0	0	0	0	0	0	0	0	0
Lup001045	-0.28	-0.07	-0.09	-0.1	-0.06	0.16	-0.13	0.2	0.47	0.47	0.48	0.5	0.5	0.46	0	0	0	0	0	0	0	0	0	0	0	0	0	0
Lup001046	0.41	0.26	0.07	0.04	0.11	-0.1	0.06	0.01	0.34	0.48	0.49	0.49	0.5	0.48	1	0	0	0	0	0	0	1	0	0	0	0	0	0
Lup001047	0.01	-0.06	-0.06	0.03	-0.06	0.01	0.02	0.5	0.48	0.49	0.49	0.5	0.5	0.49	0	0	0	0	0	0	0	0	0	0	0	0	0	0
Lup001048	-0.02	-0.28	-0.1	0.08	-0.17	0.18	0	0.49	0.28	0.46	0.48	0.49	0.5	0.5	0	0	0	0	0	0	0	0	0	0	0	0	0	0
Lup001049	-0.07	0.17	-0.02	-0.02	0.16	0	-0.04	0.45	0.45	0.5	0.5	0.49	0.5	0.49	0	0	0	0	0	0	0	0	0	0	0	0	0	0
Lup001050	-0.19	-0.21	0.02	0.12	-0.18	0.06	-0.17	0.35	0.43	0.5	0.48	0.49	0.5	0.46	0	0	0	0	0	0	0	0	0	0	0	0	0	0
Lup001051	0.08	0.25	0.34	-0.07	-0.15	-0.08	0.15	0.44	0.36	0.18	0.48	0.49	0.5	0.46	0	0	0	0	0	0	0	0	0	0	0	0	0	0
Lup001052	-0.06	-0.07	0.14	0.08	-0.06	0.06	-0.23	0.46	0.47	0.46	0.48	0.5	0.5	0.45	0	0	0	0	0	0	0	0	0	0	0	0	0	0
Lup001053	-0.25	0.07	0.07	0.02	-0.07	0.2	-0.02	0.26	0.47	0.48	0.5	0.5	0.5	0.49	0	0	0	0	0	0	0	0	0	0	0	0	0	0
Lup001054	0.14	0.09	0.05	0.15	0.06	-0.01	-0.02	0.39	0.46	0.49	0.48	0.5	0.5	0.5	0	0	0	0	0	0	0	0	0	0	0	0	0	0
Lup001055	0.04	0.13	0.01	-0.01	0.02	-0.01	-0.14	0.48	0.45	0.5	0.5	0.5	0.5	0.46	0	0	0	0	0	0	0	0	0	0	0	0	0	0
Lup001056	0.03	0.02	0.11	-0.15	-0.13	-0.17	-0.12	0.48	0.49	0.46	0.48	0.49	0.5	0.46	0	0	0	0	0	0	0	0	0	0	0	0	0	0
Lup001057	-0.05	0.02	-0.07	-0.03	0.15	0.1	0.06	0.47	0.49	0.48	0.5	0.49	0.5	0.48	0	0	0	0	0	0	0	0	0	0	0	0	0	0
Lup001059	-0.02	-0.07	-0.02	0.16	-0.01	-0.05	-0.03	0.49	0.47	0.49	0.48	0.5	0.5	0.49	0	0	0	0	0	0	0	0	0	0	0	0	0	0
Lup001061	-0.04	-0.09	-0.07	0.02	0.19	-0.09	-0.03	0.47	0.46	0.48	0.5	0.49	0.5	0.49	0	0	0	0	0	0	0	0	0	0	0	0	0	0
Lup001062	0.11	0.07	-0.19	-0.22	0.14	-0.09	-0.1	0.42	0.47	0.46	0.48	0.49	0.5	0.46	0	0	0	0	0	0	0	0	0	0	0	0	0	0
Lup001063	-0.01	-0.01	-0.09	-0.12	0.05	0.04	-0.17	0.49	0.5	0.47	0.48	0.5	0.5	0.46	0	0	0	0	0	0	0	0	0	0	0	0	0	0
Lup001064	-0.02	-0.3	0.02	0.03	0.12	0.06	-0.11	0.49	0.2	0.5	0.49	0.49	0.5	0.46	0	0	0	0	0	0	0	0	0	0	0	0	0	0
Lup001065	0.17	0.07	-0.06	-0.05	0.1	-0.08	-0.08	0.37	0.47	0.49	0.49	0.49	0.5	0.47	0	0	0	0	0	0	0	0	0	0	0	0	0	0
Lup001066	-0.03	-0.17	-0.15	0.04	0.05	0.12	-0.18	0.48	0.45	0.46	0.49	0.5	0.5	0.46	0	0	0	0	0	0	0	0	0	0	0	0	0	0
Lup001067	0	0.12	-0.04	-0.13	-0.1	-0.01	-0.02	0.5	0.45	0.49	0.48	0.49	0.5	0.49	0	0	0	0	0	0	0	0	0	0	0	0	0	0
Lup001068	-0.1	-0.2	-0.29	-0.06	0.13	0.07	-0.16	0.42	0.44	0.35	0.49	0.49	0.5	0.46	0	0	0	0	0	0	0	0	0	0	0	0	0	0
Lup001069	0.03	0.03	0.09	-0.19	0.14	-0.02	-0.11	0.48	0.49	0.47	0.48	0.49	0.5	0.46	0	0	0	0	0	0	0	0	0	0	0	0	0	0
Lup001070	0.05	0	-0.01	0.17	-0.02	0.02	0	0.47	0.5	0.5	0.48	0.5	0.5	0.5	0	0	0	0	0	0	0	0	0	0	0	0	0	0
Lup001071	-0.03	0.11	-0.06	0.08	-0.25	-0.11	-0.03	0.48	0.45	0.49	0.48	0.49	0.5	0.49	0	0	0	0	0	0	0	0	0	0	0	0	0	0
Lup001072	-0.16	-0.01	-0.16	0.08	-0.32	0.13	0.05	0.39	0.5	0.46	0.48	0.31	0.5	0.48	0	0	0	0	0	0	0	0	0	0	0	0	0	0
Lup001073	-0.09	0.02	0.05	-0.12	0.02	-0.05	-0.01	0.44	0.49	0.49	0.48	0.5	0.5	0.5	0	0	0	0	0	0	0	0	0	0	0	0	0	0
Lup001074	0.23	0	0.01	0.09	-0.03	-0.07	0.08	0.29	0.5	0.5	0.48	0.5	0.5	0.47	0	0	0	0	0	0	0	0	0	0	0	0	0	0
Lup001075	0.11	0	-0.01	0.1	0.01	0.04	0.11	0.41	0.5	0.5	0.48	0.5	0.5	0.46	0	0	0	0	0	0	0	0	0	0	0	0	0	0
Lup001076	-0.03	-0.06	-0.06	-0.03	-0.03	0.1	-0.09	0.48	0.48	0.49	0.5	0.5	0.5	0.47	0	0	0	0	0	0	0	0	0	0	0	0	0	0
Lup001077	-0.04	0.05	-0.05	0.04	0.15	0.1	0.05	0.48	0.48	0.49	0.49	0.49	0.5	0.49	0	0	0	0	0	0	0	0	0	0	0	0	0	0
Lup001078	0.08	0.06	-0.14	-0.12	0.23	-0.07	0.09	0.44	0.48	0.46	0.48	0.49	0.5	0.47	0	0	0	0	0	0	0	0	0	0	0	0	0	0
Lup001079	0.09	0.02	-0.15	-0.09	-0.03	0.21	-0.2	0.44	0.49	0.46	0.48	0.5	0.5	0.46	0	0	0	0	0	0	0	0	0	0	0	0	0	0
Lup001080	-0.07	-0.11	0.04	0	0.08	-0.27	0.01	0.45	0.45	0.49	0.5	0.5	0.5	0.5	0	0	0	0	0	0	0	0	0	0	0	0	0	0
Lup001081	-0.22	0.04	0.09	0.08	-0.04	-0.02	-0.12	0.33	0.49	0.47	0.48	0.5	0.5	0.46	0	0	0	0	0	0	0	0	0	0	0	0	0	0
Lup001082	0.04	-0.09	-0.09	0.01	0.07	0.15	-0.06	0.47	0.46	0.47	0.5	0.5	0.5	0.48	0	0	0	0	0	0	0	0	0	0	0	0	0	0
Lup001083	0.04	0.06	-0.03	-0.13	-0.1	-0.17	-0.08	0.48	0.48	0.49	0.48	0.49	0.5	0.47	0	0	0	0	0	0	0	0	0	0	0	0	0	0
Lup001084	0	0.11	0.01	0.07	-0.08	0	-0.04	0.5	0.45	0.5	0.48	0.5	0.5	0.49	0	0	0	0	0	0	0	0	0	0	0	0	0	0
Lup001085	-0.05	0.04	-0.17	-0.13	-0.08	-0.11	-0.02	0.47	0.49	0.46	0.48	0.5	0.5	0.49	0	0	0	0	0	0	0	0	0	0	0	0	0	0
Lup001086	0	0.04	-0.08	-0.02	0.02	-0.03	0.07	0.5	0.49	0.48	0.5	0.5	0.5	0.48	0	0	0	0	0	0	0	0	0	0	0	0	0	0
Lup001087	0.01	0.03	-0.07	0.07	0.23	-0.11	-0.12	0.49	0.49	0.48	0.48	0.49	0.5	0.46	0	0	0	0	0	0	0	0	0	0	0	0	0	0
Lup001090	0.13	0.05	0.04	0.15	-0.52	-0.25	0.1	0.4	0.48	0.49	0.48	0	0.5	0.46	0	0	0	0	1	0	0	0	0	0	0	1	0	0
Lup001091	-0.14	0.05	0.03	0.03	0.06	-0.02	-0.03	0.39	0.48	0.49	0.5	0.5	0.5	0.49	0	0	0	0	0	0	0	0	0	0	0	0	0	0
Lup001092	0.05	0.05	0.02	0.16	0.03	0.14	-0.01	0.46	0.48	0.5	0.48	0.5	0.5	0.5	0	0	0	0	0	0	0	0	0	0	0	0	0	0
Lup001093	0.08	-0.1	-0.1	0.09	-0.11	0.08	-0.14	0.44	0.45	0.46	0.48	0.49	0.5	0.46	0	0	0	0	0	0	0	0	0	0	0	0	0	0
Lup001094	-0.26	-0.08	-0.08	-0.16	0.14	-0.01	0.01	0.24	0.47	0.47	0.48	0.49	0.5	0.5	0	0	0	0	0	0	0	0	0	0	0	0	0	0
Lup001095	-0.19	-0.02	-0.04	-0.04	-0.08	0.11	-0.06	0.35	0.49	0.49	0.49	0.5	0.5	0.48	0	0	0	0	0	0	0	0	0	0	0	0	0	0
Lup001096	0.04	-0.03	0.06	0.1	-0.12	-0.1	0.12	0.48	0.49	0.49	0.48	0.49	0.5	0.46	0	0	0	0	0	0	0	0	0	0	0	0	0	0
Lup001097	-0.08	0.08	0.05	0.09	-0.42	-0.03	-0.16	0.44	0.47	0.49	0.48	0.01	0.5	0.46	0	0	0	0	1	0	0	0	0	0	0	0	0	0
Lup001099	-0.07	0	0.09	-0.04	0.16	0.13	0.14	0.45	0.5	0.47	0.49	0.49	0.5	0.46	0	0	0	0	0	0	0	0	0	0	0	0	0	0
Lup001100	-0.18	-0.04	0.04	0.09	-0.21	0.15	-0.03	0.36	0.49	0.49	0.48	0.49	0.5	0.49	0	0	0	0	0	0	0	0	0	0	0	0	0	0
Lup001101	0.15	-0.04	-0.09	0.04	-0.01	-0.08	0.04	0.39	0.49	0.47	0.49	0.5	0.5	0.49	0	0	0	0	0	0	0	0	0	0	0	0	0	0
Lup001102	0.18	0.09	-0.05	0.15	0.04	-0.15	-0.03	0.36	0.46	0.49	0.48	0.5	0.5	0.49	0	0	0	0	0	0	0	0	0	0	0	0	0	0
Lup001103	0.19	0.02	0.14	0.02	-0.07	0.02	0	0.35	0.49	0.46	0.5	0.5	0.5	0.5	0	0	0	0	0	0	0	0	0	0	0	0	0	0
Lup001104	-0.1	0.27	0.04	-0.08	0.06	-0.07	0.02	0.43	0.3	0.49	0.48	0.5	0.5	0.49	0	0	0	0	0	0	0	0	0	0	0	0	0	0
Lup001105	-0.08	0.19	-0.01	0.15	-0.02	-0.12	-0.22	0.44	0.44	0.5	0.48	0.5	0.5	0.45	0	0	0	0	0	0	0	0	0	0	0	0	0	0
Lup001106	-0.11	-0.05	-0.05	0.02	-0.04	0.01	0.1	0.41	0.48	0.49	0.5	0.5	0.5	0.46	0	0	0	0	0	0	0	0	0	0	0	0	0	0
Lup001107	0.04	-0.19	-0.16	0.07	0.04	0.01	-0.14	0.47	0.44	0.46	0.48	0.5	0.5	0.46	0	0	0	0	0	0	0	0	0	0	0	0	0	0
Lup001108	-0.33	0.06	-0.05	-0.05	-0.3	0.03	0.04	0.1	0.48	0.49	0.49	0.38	0.5	0.49	0	0	0	0	0	0	0	0	0	0	0	0	0	0
Lup001109	-0.04	0.16	-0.14	0.02	-0.03	-0.11	0.05	0.47	0.45	0.46	0.5	0.5	0.5	0.48	0	0	0	0	0	0	0	0	0	0	0	0	0	0
Lup001110	0.05	0.2	-0.05	-0.07	0.12	-0.04	0.12	0.47	0.43	0.49	0.49	0.49	0.5	0.46	0	0	0	0	0	0	0	0	0	0	0	0	0	0
Lup001111	0.02	-0.11	0.02	0.01	0.09	-0.11	0.16	0.49	0.45	0.49	0.5	0.5	0.5	0.46	0	0	0	0	0	0	0	0	0	0	0	0	0	0
Lup001112	-0.23	-0.1	-0.03	-0.04	0.01	-0.1	-0.13	0.3	0.45	0.49	0.49	0.5	0.5	0.46	0	0	0	0	0	0	0	0	0	0	0	0	0	0
Lup001113	0.08	0.11	0.11	0.09	0.1	0.08	0.1	0.44	0.45	0.46	0.48	0.49	0.5	0.46	0	0	0	0	0	0	0	0	0	0	0	0	0	0
Lup001114	-0.22	-0.07	0.03	-0.07	0.05	-0.15	-0.2	0.32	0.47	0.49	0.48	0.5	0.5	0.46	0	0	0	0	0	0	0	0	0	0	0	0	0	0
Lup001115	-0.16	0.03	-0.07	0.1	0.11	0.1	0.03	0.39	0.49	0.48	0.48	0.49	0.5	0.49	0	0	0	0	0	0	0	0	0	0	0	0	0	0
Lup001116	-0.03	-0.23	-0.16	0.05	-0.17	0.24	-0.05	0.48	0.39	0.46	0.49	0.49	0.5	0.48	0	0	0	0	0	0	0	0	0	0	0	0	0	0
Lup001117	-0.03	-0.2	-0.03	-0.01	-0.07	-0.19	-0.08	0.49	0.43	0.49	0.5	0.5	0.5	0.47	0	0	0	0	0	0	0	0	0	0	0	0	0	0
Lup001118	0.11	-0.1	-0.03	-0.05	-0.01	-0.1	0.08	0.41	0.46	0.49	0.49	0.5	0.5	0.47	0	0	0	0	0	0	0	0	0	0	0	0	0	0
Lup001119	0.04	-0.2	-0.01	0.2	0.07	0.07	-0.02	0.47	0.43	0.5	0.48	0.5	0.5	0.49	0	0	0	0	0	0	0	0	0	0	0	0	0	0
Lup001121	-0.06	0.04	-0.02	-0.1	0.13	-0.05	-0.05	0.46	0.48	0.5	0.48	0.49	0.5	0.49	0	0	0	0	0	0	0	0	0	0	0	0	0	0
Lup001122	-0.09	0.05	-0.18	-0.09	-0.04	-0.13	-0.07	0.44	0.48	0.46	0.48	0.5	0.5	0.47	0	0	0	0	0	0	0	0	0	0	0	0	0	0
Lup001123	0	-0.13	-0.04	0.1	-0.06	0.11	-0.03	0.5	0.45	0.49	0.48	0.5	0.5	0.49	0	0	0	0	0	0	0	0	0	0	0	0	0	0
Lup001124	0.06	0.09	-0.3	0.05	0	-0.09	0.05	0.45	0.46	0.33	0.49	0.5	0.5	0.49	0	0	0	0	0	0	0	0	0	0	0	0	0	0
Lup001125	-0.17	0.13	-0.24	-0.02	0.1	0.02	0	0.37	0.45	0.46	0.5	0.49	0.5	0.5	0	0	0	0	0	0	0	0	0	0	0	0	0	0
Lup001126	-0.11	-0.03	0.06	0.02	-0.09	0.05	-0.02	0.41	0.49	0.49	0.5	0.5	0.5	0.5	0	0	0	0	0	0	0	0	0	0	0	0	0	0
Lup001127	-0.13	-0.12	0.12	0.19	0.11	0.03	0.13	0.4	0.45	0.46	0.48	0.49	0.5	0.46	0	0	0	0	0	0	0	0	0	0	0	0	0	0
Lup001128	0.06	-0.06	-0.05	0.13	0.15	-0.15	-0.13	0.46	0.48	0.49	0.48	0.49	0.5	0.46	0	0	0	0	0	0	0	0	0	0	0	0	0	0
Lup001129	-0.18	0.21	-0.05	-0.07	0.01	-0.04	0.05	0.36	0.43	0.49	0.48	0.5	0.5	0.48	0	0	0	0	0	0	0	0	0	0	0	0	0	0
Lup001130	-0.07	0.14	-0.05	0.15	-0.04	-0.05	0.14	0.45	0.45	0.49	0.48	0.5	0.5	0.46	0	0	0	0	0	0	0	0	0	0	0	0	0	0
Lup001131	-0.02	0.17	0.11	0.05	-0.08	0.01	-0.05	0.49	0.45	0.46	0.49	0.5	0.5	0.48	0	0	0	0	0	0	0	0	0	0	0	0	0	0
Lup001132	0.04	0.06	-0.11	-0.07	0.05	-0.03	0.16	0.47	0.48	0.46	0.48	0.5	0.5	0.46	0	0	0	0	0	0	0	0	0	0	0	0	0	0
Lup001133	0.09	0.05	-0.03	0.09	0.11	-0.03	-0.01	0.44	0.48	0.49	0.48	0.49	0.5	0.5	0	0	0	0	0	0	0	0	0	0	0	0	0	0
Lup001134	-0.07	-0.01	-0.12	-0.01	-0.2	0	-0.13	0.45	0.5	0.46	0.5	0.49	0.5	0.46	0	0	0	0	0	0	0	0	0	0	0	0	0	0
Lup001135	0.15	0.1	0.01	0.07	-0.12	0.03	-0.06	0.39	0.45	0.5	0.49	0.49	0.5	0.48	0	0	0	0	0	0	0	0	0	0	0	0	0	0
Lup001136	0.03	-0.02	0.01	0.05	0.05	0.03	0.13	0.48	0.49	0.5	0.49	0.5	0.5	0.46	0	0	0	0	0	0	0	0	0	0	0	0	0	0
Lup001137	-0.11	-0.22	0.02	0.08	-0.11	0.05	-0.16	0.41	0.41	0.49	0.48	0.49	0.5	0.46	0	0	0	0	0	0	0	0	0	0	0	0	0	0
Lup001140	0.09	0.03	0.09	-0.05	0.14	-0.04	0.1	0.44	0.49	0.47	0.49	0.49	0.5	0.46	0	0	0	0	0	0	0	0	0	0	0	0	0	0
Lup001141	-0.11	-0.02	-0.11	0.02	0.02	0.02	-0.03	0.42	0.49	0.46	0.5	0.5	0.5	0.49	0	0	0	0	0	0	0	0	0	0	0	0	0	0
Lup001142	-0.11	-0.01	-0.1	0.19	0.03	-0.03	-0.19	0.42	0.5	0.46	0.48	0.5	0.5	0.46	0	0	0	0	0	0	0	0	0	0	0	0	0	0
Lup001143	-0.2	-0.1	-0.13	0.11	-0.13	-0.02	-0.16	0.34	0.45	0.46	0.48	0.49	0.5	0.46	0	0	0	0	0	0	0	0	0	0	0	0	0	0
Lup001144	-0.12	0.03	-0.22	-0.19	-0.07	0.02	-0.14	0.41	0.49	0.46	0.48	0.5	0.5	0.46	0	0	0	0	0	0	0	0	0	0	0	0	0	0
Lup001145	-0.15	0.01	-0.09	-0.03	-0.05	-0.02	-0.04	0.39	0.5	0.47	0.49	0.5	0.5	0.49	0	0	0	0	0	0	0	0	0	0	0	0	0	0
Lup001146	0.14	-0.18	-0.14	0.04	0.07	-0.1	-0.05	0.39	0.45	0.46	0.49	0.5	0.5	0.48	0	0	0	0	0	0	0	0	0	0	0	0	0	0
Lup001147	0	-0.03	0.12	-0.15	-0.03	0.19	0.13	0.5	0.49	0.46	0.48	0.5	0.5	0.46	0	0	0	0	0	0	0	0	0	0	0	0	0	0
Lup001148	-0.14	0.15	0.05	0	-0.09	0.01	-0.02	0.39	0.45	0.49	0.5	0.5	0.5	0.5	0	0	0	0	0	0	0	0	0	0	0	0	0	0
Lup001149	0.22	0.23	0.15	-0.17	-0.13	0.1	0.03	0.32	0.4	0.46	0.48	0.49	0.5	0.49	0	0	0	0	0	0	0	0	0	0	0	0	0	0
Lup001150	-0.19	0.04	0.06	-0.05	0.12	0	0.01	0.36	0.49	0.49	0.49	0.49	0.5	0.5	0	0	0	0	0	0	0	0	0	0	0	0	0	0
Lup001151	-0.16	0.08	-0.01	-0.06	0.11	-0.1	0.14	0.39	0.47	0.5	0.49	0.49	0.5	0.46	0	0	0	0	0	0	0	0	0	0	0	0	0	0
Lup001152	-0.07	0.24	-0.18	0.06	-0.05	0.05	-0.13	0.45	0.39	0.46	0.49	0.5	0.5	0.46	0	0	0	0	0	0	0	0	0	0	0	0	0	0
Lup001153	-0.03	-0.13	0.17	-0.07	0.01	0.06	-0.02	0.48	0.45	0.46	0.49	0.5	0.5	0.49	0	0	0	0	0	0	0	0	0	0	0	0	0	0
Lup001154	-0.1	-0.18	0.21	0.02	-0.04	0.05	-0.08	0.43	0.45	0.46	0.5	0.5	0.5	0.47	0	0	0	0	0	0	0	0	0	0	0	0	0	0
Lup001155	-0.08	0.04	-0.08	-0.14	-0.13	-0.02	0.07	0.44	0.48	0.48	0.48	0.49	0.5	0.48	0	0	0	0	0	0	0	0	0	0	0	0	0	0
Lup001156	0.13	0.12	0.03	0.08	0.11	0.04	0.19	0.41	0.45	0.49	0.48	0.49	0.5	0.46	0	0	0	0	0	0	0	0	0	0	0	0	0	0
Lup001157	-0.02	-0.01	0.1	0.13	0.1	0.15	-0.13	0.49	0.5	0.46	0.48	0.5	0.5	0.46	0	0	0	0	0	0	0	0	0	0	0	0	0	0
Lup001158	-0.16	0.1	-0.02	0.03	-0.01	0.08	-0.08	0.39	0.45	0.5	0.49	0.5	0.5	0.47	0	0	0	0	0	0	0	0	0	0	0	0	0	0
Lup001159	0.07	0.14	0.09	-0.11	-0.03	-0.05	0.01	0.45	0.45	0.47	0.48	0.5	0.5	0.5	0	0	0	0	0	0	0	0	0	0	0	0	0	0
Lup001160	-0.27	-0.07	0.1	0.26	0.11	0.08	-0.07	0.23	0.47	0.46	0.48	0.49	0.5	0.47	0	0	0	0	0	0	0	0	0	0	0	0	0	0
Lup001161	-0.06	0.02	-0.02	0.04	0.1	-0.16	0.1	0.45	0.5	0.5	0.49	0.49	0.5	0.46	0	0	0	0	0	0	0	0	0	0	0	0	0	0
Lup001162	-0.03	0.08	0.12	0.01	0.18	-0.07	0.21	0.48	0.47	0.46	0.5	0.49	0.5	0.46	0	0	0	0	0	0	0	0	0	0	0	0	0	0
Lup001163	0.05	0.05	0.14	-0.19	-0.12	0.01	0.05	0.47	0.48	0.46	0.48	0.49	0.5	0.48	0	0	0	0	0	0	0	0	0	0	0	0	0	0
Lup001165	0.03	-0.04	0.15	0.12	-0.07	0.03	0	0.48	0.49	0.46	0.48	0.5	0.5	0.5	0	0	0	0	0	0	0	0	0	0	0	0	0	0
Lup001166	-0.08	0.01	-0.03	0.06	0.01	0.01	-0.02	0.44	0.5	0.49	0.49	0.5	0.5	0.5	0	0	0	0	0	0	0	0	0	0	0	0	0	0
Lup001167	-0.15	-0.23	-0.28	0.01	0.03	0.05	-0.21	0.39	0.41	0.39	0.5	0.5	0.5	0.46	0	0	0	0	0	0	0	0	0	0	0	0	0	0
Lup001168	-0.1	-0.06	0.19	-0.04	-0.29	-0.03	-0.05	0.42	0.48	0.46	0.49	0.42	0.5	0.48	0	0	0	0	0	0	0	0	0	0	0	0	0	0
Lup001169	-0.22	-0.03	-0.05	-0.02	0.08	0.11	-0.05	0.32	0.49	0.49	0.5	0.5	0.5	0.48	0	0	0	0	0	0	0	0	0	0	0	0	0	0
Lup001171	-0.14	0.11	0.11	0.09	-0.11	-0.14	0.1	0.39	0.45	0.46	0.48	0.49	0.5	0.46	0	0	0	0	0	0	0	0	0	0	0	0	0	0
Lup001172	-0.06	-0.14	0.15	-0.04	0.01	-0.03	-0.05	0.46	0.45	0.46	0.49	0.5	0.5	0.49	0	0	0	0	0	0	0	0	0	0	0	0	0	0
Lup001173	-0.18	0.03	0.06	-0.14	0	0.08	0.01	0.36	0.49	0.49	0.48	0.5	0.5	0.5	0	0	0	0	0	0	0	0	0	0	0	0	0	0
Lup001174	-0.13	0.1	0.18	0.06	0	0.13	0.07	0.4	0.45	0.46	0.49	0.5	0.5	0.48	0	0	0	0	0	0	0	0	0	0	0	0	0	0
Lup001175	0	0.07	0.06	0.03	-0.06	-0.24	0.04	0.5	0.47	0.49	0.5	0.5	0.5	0.49	0	0	0	0	0	0	0	0	0	0	0	0	0	0
Lup001176	0.02	0.07	0.06	-0.09	-0.14	0.02	0.04	0.49	0.47	0.49	0.48	0.49	0.5	0.49	0	0	0	0	0	0	0	0	0	0	0	0	0	0
Lup001177	0.08	-0.1	0.11	0.09	-0.11	-0.14	0.1	0.44	0.45	0.46	0.48	0.49	0.5	0.46	0	0	0	0	0	0	0	0	0	0	0	0	0	0
Lup001178	0.06	0.16	0.12	-0.24	-0.04	-0.05	0.07	0.46	0.45	0.46	0.48	0.5	0.5	0.48	0	0	0	0	0	0	0	0	0	0	0	0	0	0
Lup001179	-0.24	0.1	-0.18	0	0.03	-0.14	-0.11	0.28	0.46	0.46	0.5	0.5	0.5	0.46	0	0	0	0	0	0	0	0	0	0	0	0	0	0
Lup001180	-0.27	0.05	0.03	0.02	-0.03	-0.07	0.02	0.22	0.48	0.49	0.5	0.5	0.5	0.5	0	0	0	0	0	0	0	0	0	0	0	0	0	0
Lup001181	-0.08	0.04	0.02	0.07	-0.11	-0.05	-0.08	0.44	0.49	0.5	0.49	0.49	0.5	0.47	0	0	0	0	0	0	0	0	0	0	0	0	0	0
Lup001182	-0.12	0.11	-0.04	0.08	-0.16	-0.06	0.12	0.41	0.45	0.49	0.48	0.49	0.5	0.46	0	0	0	0	0	0	0	0	0	0	0	0	0	0
Lup001183	-0.14	0.11	-0.1	-0.13	-0.11	0.08	0.1	0.39	0.45	0.46	0.48	0.49	0.5	0.46	0	0	0	0	0	0	0	0	0	0	0	0	0	0
Lup001184	-0.02	-0.07	0.08	0.11	0.11	0.02	0.07	0.49	0.47	0.48	0.48	0.49	0.5	0.48	0	0	0	0	0	0	0	0	0	0	0	0	0	0
Lup001185	-0.17	-0.1	-0.15	-0.05	0.09	-0.07	0.19	0.37	0.45	0.46	0.49	0.5	0.5	0.46	0	0	0	0	0	0	0	0	0	0	0	0	0	0
Lup001186	-0.09	-0.11	-0.15	0.43	0.14	0.12	-0.24	0.44	0.45	0.46	0.01	0.49	0.5	0.43	0	0	0	1	0	0	0	0	0	0	0	0	0	0
Lup001187	0	-0.14	-0.08	0.08	0.21	-0.07	-0.12	0.5	0.45	0.48	0.48	0.49	0.5	0.46	0	0	0	0	0	0	0	0	0	0	0	0	0	0
Lup001188	-0.15	0	-0.02	0.42	0.08	0.08	-0.17	0.39	0.5	0.49	0.02	0.5	0.5	0.46	0	0	0	1	0	0	0	0	0	0	0	0	0	0
Lup001189	0	-0.14	-0.12	0.42	0.03	-0.06	0.03	0.5	0.45	0.46	0.02	0.5	0.5	0.49	0	0	0	1	0	0	0	0	0	0	0	0	0	0
Lup001190	-0.09	0.1	0.17	-0.12	0.15	-0.22	0.09	0.44	0.45	0.46	0.48	0.49	0.5	0.47	0	0	0	0	0	0	0	0	0	0	0	0	0	0
Lup001191	0.04	0.03	-0.04	0.13	0.06	-0.01	0.28	0.47	0.49	0.49	0.48	0.5	0.5	0.35	0	0	0	0	0	0	0	0	0	0	0	0	0	0
Lup001192	0.1	0.01	0.2	0.1	-0.02	-0.11	0.03	0.42	0.5	0.46	0.48	0.5	0.5	0.49	0	0	0	0	0	0	0	0	0	0	0	0	0	0
Lup001193	0.07	0.12	-0.11	0.19	-0.02	-0.03	0.02	0.45	0.45	0.46	0.48	0.5	0.5	0.5	0	0	0	0	0	0	0	0	0	0	0	0	0	0
Lup001194	-0.09	-0.01	-0.04	0	-0.11	0.1	0.02	0.44	0.5	0.49	0.5	0.49	0.5	0.5	0	0	0	0	0	0	0	0	0	0	0	0	0	0
Lup001195	-0.04	0.07	-0.04	0.02	-0.08	-0.12	-0.2	0.47	0.47	0.49	0.5	0.5	0.5	0.46	0	0	0	0	0	0	0	0	0	0	0	0	0	0
Lup001196	-0.02	-0.15	0.06	-0.19	-0.09	-0.18	-0.12	0.49	0.45	0.49	0.48	0.5	0.5	0.46	0	0	0	0	0	0	0	0	0	0	0	0	0	0
Lup001197	-0.03	0.02	-0.01	0.04	0.1	-0.24	-0.03	0.48	0.49	0.5	0.49	0.5	0.5	0.49	0	0	0	0	0	0	0	0	0	0	0	0	0	0
Lup001198	-0.03	0.03	0.01	-0.04	-0.11	-0.09	0.14	0.48	0.49	0.5	0.49	0.49	0.5	0.46	0	0	0	0	0	0	0	0	0	0	0	0	0	0
Lup001201	-0.17	0.06	-0.01	0.08	0.01	-0.05	0.07	0.37	0.48	0.5	0.48	0.5	0.5	0.48	0	0	0	0	0	0	0	0	0	0	0	0	0	0
Lup001202	-0.05	0	0	0.12	0	0.11	-0.14	0.47	0.5	0.5	0.48	0.5	0.5	0.46	0	0	0	0	0	0	0	0	0	0	0	0	0	0
Lup001203	-0.05	0.06	-0.02	-0.02	0.05	-0.07	-0.12	0.47	0.48	0.5	0.5	0.5	0.5	0.46	0	0	0	0	0	0	0	0	0	0	0	0	0	0
Lup001204	-0.17	0.1	-0.08	0.1	0.04	0.04	0.23	0.38	0.45	0.47	0.48	0.5	0.5	0.45	0	0	0	0	0	0	0	0	0	0	0	0	0	0
Lup001205	0.13	-0.02	-0.18	-0.03	0.04	0.03	0.12	0.4	0.49	0.46	0.5	0.5	0.5	0.46	0	0	0	0	0	0	0	0	0	0	0	0	0	0
Lup001206	0.01	-0.1	0.22	0.07	0.11	-0.13	-0.03	0.5	0.46	0.46	0.49	0.49	0.5	0.49	0	0	0	0	0	0	0	0	0	0	0	0	0	0
Lup001207	0.07	0.05	-0.05	-0.01	0.02	-0.28	0.09	0.45	0.48	0.49	0.5	0.5	0.5	0.47	0	0	0	0	0	0	0	0	0	0	0	0	0	0
Lup001208	-0.07	-0.09	-0.13	-0.15	-0.12	0	0.01	0.45	0.46	0.46	0.48	0.49	0.5	0.5	0	0	0	0	0	0	0	0	0	0	0	0	0	0
Lup001209	0.08	-0.1	-0.1	-0.13	0.1	0.08	0	0.44	0.45	0.46	0.48	0.49	0.5	0	0	0	0	0	0	0		0	0	0	0	0	0
Lup001211	0.16	0.01	-0.1	-0.15	0	-0.18	-0.1	0.39	0.5	0.46	0.48	0.5	0.5	0.46	0	0	0	0	0	0	0	0	0	0	0	0	0	0
Lup001212	0.03	0.14	0.1	-0.18	-0.13	0.08	0.05	0.48	0.45	0.46	0.48	0.49	0.5	0.49	0	0	0	0	0	0	0	0	0	0	0	0	0	0
Lup001213	-0.26	0.09	0.04	0.01	0.1	0.09	-0.08	0.24	0.46	0.49	0.5	0.49	0.5	0.47	0	0	0	0	0	0	0	0	0	0	0	0	0	0
Lup001214	-0.01	-0.01	0.13	0.03	0.16	0.04	0.1	0.49	0.5	0.46	0.49	0.49	0.5	0.46	0	0	0	0	0	0	0	0	0	0	0	0	0	0
Lup001215	-0.03	-0.06	-0.18	0.17	-0.02	0.05	0.02	0.48	0.48	0.46	0.48	0.5	0.5	0.5	0	0	0	0	0	0	0	0	0	0	0	0	0	0
Lup001216	0.02	-0.14	-0.05	0.17	0.08	0.05	-0.02	0.49	0.45	0.49	0.48	0.5	0.5	0.49	0	0	0	0	0	0	0	0	0	0	0	0	0	0
Lup001218	-0.03	0.23	0.04	0.14	0.13	-0.02	0.25	0.48	0.4	0.49	0.48	0.49	0.5	0.41	0	0	0	0	0	0	0	0	0	0	0	0	0	0
Lup001219	-0.11	0.17	0.1	-0.17	0.13	-0.12	-0.11	0.42	0.45	0.47	0.48	0.49	0.5	0.46	0	0	0	0	0	0	0	0	0	0	0	0	0	0
Lup001220	0	-0.07	0.01	-0.12	-0.19	0.03	-0.24	0.5	0.47	0.5	0.48	0.49	0.5	0.43	0	0	0	0	0	0	0	0	0	0	0	0	0	0
Lup001221	-0.02	-0.07	0.06	0.13	-0.12	0.03	-0.03	0.49	0.47	0.49	0.48	0.49	0.5	0.49	0	0	0	0	0	0	0	0	0	0	0	0	0	0
Lup001222	-0.04	0.08	0.02	-0.07	0.06	-0.03	0.13	0.47	0.47	0.5	0.49	0.5	0.5	0.46	0	0	0	0	0	0	0	0	0	0	0	0	0	0
Lup001223	-0.29	0.02	-0.16	-0.05	0.18	0	0.01	0.19	0.49	0.46	0.49	0.49	0.5	0.5	0	0	0	0	0	0	0	0	0	0	0	0	0	0
Lup001224	0.05	-0.03	-0.14	0.1	-0.1	0.07	0.15	0.47	0.49	0.46	0.48	0.49	0.5	0.46	0	0	0	0	0	0	0	0	0	0	0	0	0	0
Lup001225	-0.24	-0.12	-0.24	-0.04	0.21	0.02	-0.11	0.28	0.45	0.46	0.49	0.49	0.5	0.46	0	0	0	0	0	0	0	0	0	0	0	0	0	0
Lup001226	-0.07	0.15	0.03	-0.12	0.23	-0.09	0.06	0.45	0.45	0.49	0.48	0.49	0.5	0.48	0	0	0	0	0	0	0	0	0	0	0	0	0	0
Lup001227	-0.11	0.02	0.07	0.14	-0.1	-0.11	-0.07	0.42	0.49	0.48	0.48	0.49	0.5	0.47	0	0	0	0	0	0	0	0	0	0	0	0	0	0
Lup001228	-0.24	-0.03	-0.01	0.12	0.09	-0.06	0.02	0.28	0.49	0.5	0.48	0.5	0.5	0.49	0	0	0	0	0	0	0	0	0	0	0	0	0	0
Lup001229	0.03	0.02	0.13	0.22	-0.13	-0.05	0.02	0.48	0.49	0.46	0.48	0.49	0.5	0.49	0	0	0	0	0	0	0	0	0	0	0	0	0	0
Lup001230	0.11	-0.02	0.06	0.07	0.12	-0.06	-0.01	0.42	0.49	0.49	0.48	0.49	0.5	0.5	0	0	0	0	0	0	0	0	0	0	0	0	0	0
Lup001231	0	-0.24	0.07	0.05	-0.16	-0.1	-0.23	0.5	0.39	0.48	0.49	0.49	0.5	0.45	0	0	0	0	0	0	0	0	0	0	0	0	0	0
Lup001232	0.06	0.02	0.14	-0.09	0	-0.02	0.01	0.45	0.49	0.46	0.48	0.5	0.5	0.5	0	0	0	0	0	0	0	0	0	0	0	0	0	0
Lup001233	-0.12	-0.04	-0.02	0.03	-0.1	-0.02	-0.11	0.41	0.49	0.5	0.5	0.49	0.5	0.46	0	0	0	0	0	0	0	0	0	0	0	0	0	0
Lup001234	0.06	0.07	0.1	-0.14	0.16	-0.03	0.12	0.46	0.48	0.47	0.48	0.49	0.5	0.46	0	0	0	0	0	0	0	0	0	0	0	0	0	0
Lup001235	0.26	0.07	0.09	-0.09	0.07	-0.13	0.04	0.25	0.47	0.47	0.48	0.5	0.5	0.49	0	0	0	0	0	0	0	0	0	0	0	0	0	0
Lup001236	0.49	0.08	-0.05	-0.27	0	0.05	0.18	0	0.47	0.49	0.48	0.5	0.5	0.46	1	0	0	0	0	0	0	1	0	0	0	0	0	0
Lup001237	0.16	0.05	-0.08	-0.03	0.04	-0.1	0.02	0.39	0.48	0.48	0.5	0.5	0.5	0.49	0	0	0	0	0	0	0	0	0	0	0	0	0	0
Lup001238	0.06	0.09	-0.03	-0.06	0.05	-0.19	0.04	0.46	0.46	0.49	0.49	0.5	0.5	0.49	0	0	0	0	0	0	0	0	0	0	0	0	0	0
Lup001239	-0.08	-0.23	-0.02	0.08	0.17	-0.03	-0.05	0.44	0.39	0.49	0.48	0.49	0.5	0.48	0	0	0	0	0	0	0	0	0	0	0	0	0	0
Lup001240	-0.05	0.09	-0.03	0.09	0.06	0.17	0.06	0.47	0.46	0.49	0.48	0.5	0.5	0.48	0	0	0	0	0	0	0	0	0	0	0	0	0	0
Lup001241	0	0.01	-0.05	-0.03	-0.15	0	-0.19	0.5	0.5	0.49	0.49	0.49	0.5	0.46	0	0	0	0	0	0	0	0	0	0	0	0	0	0
Lup001242	-0.06	-0.23	0	-0.07	-0.21	-0.02	-0.04	0.46	0.41	0.5	0.49	0.49	0.5	0.49	0	0	0	0	0	0	0	0	0	0	0	0	0	0
Lup001243	-0.01	0.17	-0.05	-0.26	-0.08	-0.01	-0.11	0.5	0.45	0.49	0.48	0.5	0.5	0.46	0	0	0	0	0	0	0	0	0	0	0	0	0	0
Lup001244	0.22	0.12	-0.02	0.05	0	0.02	0.05	0.33	0.45	0.5	0.49	0.5	0.5	0.48	0	0	0	0	0	0	0	0	0	0	0	0	0	0
Lup001245	-0.03	-0.06	-0.22	-0.12	-0.09	-0.01	0.08	0.48	0.48	0.46	0.48	0.5	0.5	0.47	0	0	0	0	0	0	0	0	0	0	0	0	0	0
Lup001246	-0.08	-0.03	-0.03	-0.12	0.09	0.07	0.05	0.44	0.49	0.49	0.48	0.5	0.5	0.49	0	0	0	0	0	0	0	0	0	0	0	0	0	0
Lup001247	0	-0.16	0.04	-0.14	-0.03	-0.1	-0.18	0.5	0.45	0.49	0.48	0.5	0.5	0.46	0	0	0	0	0	0	0	0	0	0	0	0	0	0
Lup001248	0.1	0.08	0.16	0.22	0.07	-0.23	0.17	0.42	0.47	0.46	0.48	0.5	0.5	0.46	0	0	0	0	0	0	0	0	0	0	0	0	0	0
Lup001249	-0.03	0.1	0.08	-0.06	0.12	0.09	-0.05	0.48	0.46	0.47	0.49	0.49	0.5	0.48	0	0	0	0	0	0	0	0	0	0	0	0	0	0
Lup001250	-0.08	-0.04	-0.18	0.02	0.1	0.18	0.11	0.44	0.49	0.46	0.5	0.49	0.5	0.46	0	0	0	0	0	0	0	0	0	0	0	0	0	0
Lup001251	0.03	0.07	-0.01	0	-0.17	0.16	0.06	0.48	0.47	0.5	0.5	0.49	0.5	0.48	0	0	0	0	0	0	0	0	0	0	0	0	0	0
Lup001252	0.03	-0.26	-0.01	0.09	-0.17	0	-0.11	0.48	0.31	0.5	0.48	0.49	0.5	0.46	0	0	0	0	0	0	0	0	0	0	0	0	0	0
Lup001253	-0.01	-0.1	-0.03	-0.06	-0.15	0.06	-0.03	0.5	0.45	0.49	0.49	0.49	0.5	0.49	0	0	0	0	0	0	0	0	0	0	0	0	0	0
Lup001254	-0.15	0.09	-0.1	0.06	0.1	0.11	0.07	0.39	0.46	0.46	0.49	0.49	0.5	0.48	0	0	0	0	0	0	0	0	0	0	0	0	0	0
Lup001255	-0.06	0.16	-0.03	-0.04	-0.16	0.04	0.08	0.46	0.45	0.49	0.49	0.49	0.5	0.47	0	0	0	0	0	0	0	0	0	0	0	0	0	0
Lup001256	0.05	-0.05	0	-0.28	-0.01	0.09	0.05	0.47	0.48	0.5	0.48	0.5	0.5	0.48	0	0	0	0	0	0	0	0	0	0	0	0	0	0
Lup001257	-0.04	-0.15	-0.1	0.04	-0.11	-0.13	-0.15	0.47	0.45	0.46	0.49	0.49	0.5	0.46	0	0	0	0	0	0	0	0	0	0	0	0	0	0
Lup001258	0.05	0.22	-0.06	0.02	0.1	-0.07	0.15	0.47	0.41	0.49	0.5	0.49	0.5	0.46	0	0	0	0	0	0	0	0	0	0	0	0	0	0
Lup001259	0.08	-0.1	-0.1	0.09	-0.11	0.08	0.1	0.44	0.45	0.46	0.48	0.49	0.5	0.46	0	0	0	0	0	0	0	0	0	0	0	0	0	0
Lup001260	-0.19	-0.12	-0.11	0.12	-0.16	0.06	-0.03	0.36	0.45	0.46	0.48	0.49	0.5	0.49	0	0	0	0	0	0	0	0	0	0	0	0	0	0
Lup001261	-0.03	-0.12	0.04	0.16	-0.02	0.08	-0.13	0.48	0.45	0.49	0.48	0.5	0.5	0.46	0	0	0	0	0	0	0	0	0	0	0	0	0	0
Lup001262	0	-0.07	-0.04	0.04	0.13	-0.1	-0.23	0.5	0.47	0.49	0.49	0.49	0.5	0.44	0	0	0	0	0	0	0	0	0	0	0	0	0	0
Lup001263	-0.03	-0.02	-0.15	-0.01	-0.13	0.08	0.17	0.48	0.5	0.46	0.5	0.49	0.5	0.46	0	0	0	0	0	0	0	0	0	0	0	0	0	0
Lup001264	-0.05	0.02	-0.11	-0.08	0.02	-0.14	-0.01	0.46	0.49	0.46	0.48	0.5	0.5	0.5	0	0	0	0	0	0	0	0	0	0	0	0	0	0
Lup001265	-0.17	-0.05	-0.14	-0.04	0.08	0.2	0.04	0.37	0.48	0.46	0.49	0.5	0.5	0.49	0	0	0	0	0	0	0	0	0	0	0	0	0	0
Lup001266	-0.06	0.02	-0.04	-0.17	0.16	-0.14	-0.01	0.46	0.49	0.49	0.48	0.49	0.5	0.5	0	0	0	0	0	0	0	0	0	0	0	0	0	0
Lup001267	0.06	0.02	-0.01	-0.18	0.09	-0.22	-0.03	0.46	0.49	0.5	0.48	0.5	0.5	0.49	0	0	0	0	0	0	0	0	0	0	0	0	0	0
Lup001268	-0.19	-0.06	-0.11	-0.2	-0.06	-0.02	0.06	0.35	0.48	0.46	0.48	0.5	0.5	0.48	0	0	0	0	0	0	0	0	0	0	0	0	0	0
Lup001269	-0.12	-0.03	-0.08	0.04	-0.04	-0.08	-0.09	0.41	0.49	0.47	0.49	0.5	0.5	0.47	0	0	0	0	0	0	0	0	0	0	0	0	0	0
Lup001270	0.03	-0.08	0.02	0.02	0	0.01	-0.1	0.48	0.47	0.5	0.5	0.5	0.5	0.46	0	0	0	0	0	0	0	0	0	0	0	0	0	0
Lup001271	-0.14	0.08	0.12	0	0.08	-0.07	0.09	0.39	0.47	0.46	0.5	0.5	0.5	0.47	0	0	0	0	0	0	0	0	0	0	0	0	0	0
Lup001272	-0.18	-0.14	-0.21	0.14	0.01	0.07	-0.07	0.36	0.45	0.46	0.48	0.5	0.5	0.47	0	0	0	0	0	0	0	0	0	0	0	0	0	0
Lup001273	0.22	0.07	0.15	-0.2	-0.06	-0.2	0.14	0.33	0.47	0.46	0.48	0.5	0.5	0.46	0	0	0	0	0	0	0	0	0	0	0	0	0	0
Lup001274	-0.02	-0.02	-0.07	-0.14	-0.04	0.01	-0.02	0.49	0.49	0.48	0.48	0.5	0.5	0.5	0	0	0	0	0	0	0	0	0	0	0	0	0	0
Lup001275	-0.07	0.17	0.05	0.03	-0.15	0.05	-0.05	0.45	0.45	0.49	0.49	0.49	0.5	0.48	0	0	0	0	0	0	0	0	0	0	0	0	0	0
Lup001276	-0.07	0.01	-0.05	-0.08	-0.22	0.06	-0.02	0.45	0.5	0.49	0.48	0.49	0.5	0.5	0	0	0	0	0	0	0	0	0	0	0	0	0	0
Lup001277	-0.2	0.06	-0.16	0.02	0	0.03	-0.02	0.35	0.48	0.46	0.5	0.5	0.5	0.49	0	0	0	0	0	0	0	0	0	0	0	0	0	0
Lup001278	0.08	0.14	-0.06	-0.08	0.11	-0.13	0.07	0.44	0.45	0.49	0.48	0.49	0.5	0.48	0	0	0	0	0	0	0	0	0	0	0	0	0	0
Lup001279	0.15	0.05	0.04	0.21	-0.09	0.15	0.05	0.39	0.48	0.49	0.48	0.5	0.5	0.48	0	0	0	0	0	0	0	0	0	0	0	0	0	0
Lup001280	-0.04	0.03	-0.01	0.15	0.07	-0.08	-0.13	0.48	0.49	0.5	0.48	0.5	0.5	0.46	0	0	0	0	0	0	0	0	0	0	0	0	0	0
Lup001281	0.02	0.04	-0.11	0.1	0.15	-0.18	-0.16	0.49	0.49	0.46	0.48	0.49	0.5	0.46	0	0	0	0	0	0	0	0	0	0	0	0	0	0
Lup001282	-0.24	-0.02	-0.17	-0.07	-0.07	0.1	-0.01	0.29	0.49	0.46	0.49	0.5	0.5	0.5	0	0	0	0	0	0	0	0	0	0	0	0	0	0
Lup001283	-0.13	0.01	-0.01	-0.04	0.15	-0.03	-0.06	0.4	0.5	0.5	0.49	0.49	0.5	0.48	0	0	0	0	0	0	0	0	0	0	0	0	0	0
Lup001284	-0.16	0.23	0.12	-0.03	-0.03	0.05	-0.12	0.39	0.4	0.46	0.49	0.5	0.5	0.46	0	0	0	0	0	0	0	0	0	0	0	0	0	0
Lup001285	-0.06	0.19	-0.07	-0.08	-0.01	0.11	0	0.46	0.44	0.48	0.48	0.5	0.5	0.5	0	0	0	0	0	0	0	0	0	0	0	0	0	0
Lup001286	0.2	0.01	-0.01	-0.01	0.05	-0.06	0.02	0.34	0.5	0.5	0.5	0.5	0.5	0.5	0	0	0	0	0	0	0	0	0	0	0	0	0	0
Lup001287	-0.01	0.04	-0.07	-0.08	0.14	-0.09	0.09	0.49	0.49	0.49	0.48	0.49	0.5	0.47	0	0	0	0	0	0	0	0	0	0	0	0	0	0
Lup001288	0.01	0.11	-0.22	0.05	0.02	-0.1	-0.06	0.49	0.45	0.46	0.49	0.5	0.5	0.48	0	0	0	0	0	0	0	0	0	0	0	0	0	0
Lup001289	-0.05	0.06	-0.01	-0.07	0.17	-0.12	0.09	0.47	0.48	0.5	0.48	0.49	0.5	0.47	0	0	0	0	0	0	0	0	0	0	0	0	0	0
Lup001290	0.08	0.1	-0.04	-0.03	-0.02	0	0	0.44	0.45	0.49	0.5	0.5	0.5	0.5	0	0	0	0	0	0	0	0	0	0	0	0	0	0
Lup001291	-0.09	-0.11	-0.15	0.03	0.07	-0.12	-0.03	0.44	0.45	0.46	0.5	0.5	0.5	0.49	0	0	0	0	0	0	0	0	0	0	0	0	0	0
Lup001292	0.01	0.23	0.2	-0.14	0.13	-0.12	0.07	0.49	0.4	0.46	0.48	0.49	0.5	0.48	0	0	0	0	0	0	0	0	0	0	0	0	0	0
Lup001293	0.02	-0.06	-0.07	0.11	-0.03	0.17	0.14	0.49	0.48	0.48	0.48	0.5	0.5	0.46	0	0	0	0	0	0	0	0	0	0	0	0	0	0
Lup001294	0.02	0.09	-0.19	0.02	-0.01	0.04	0.18	0.49	0.46	0.46	0.5	0.5	0.5	0.46	0	0	0	0	0	0	0	0	0	0	0	0	0	0
Lup001295	0.12	0	-0.08	0.04	0.2	-0.08	0.11	0.41	0.5	0.48	0.49	0.49	0.5	0.46	0	0	0	0	0	0	0	0	0	0	0	0	0	0
Lup001296	0.07	0.1	0.08	-0.14	-0.08	0.04	0.04	0.45	0.45	0.48	0.48	0.5	0.5	0.49	0	0	0	0	0	0	0	0	0	0	0	0	0	0
Lup001297	-0.11	0.01	0.04	0	-0.11	0	0.03	0.42	0.5	0.49	0.5	0.49	0.5	0.49	0	0	0	0	0	0	0	0	0	0	0	0	0	0
Lup001298	-0.11	-0.13	-0.05	-0.08	-0.1	0	-0.08	0.42	0.45	0.49	0.48	0.5	0.5	0.47	0	0	0	0	0	0	0	0	0	0	0	0	0	0
Lup001299	-0.04	0.04	-0.18	0.04	-0.07	0.11	0.23	0.47	0.49	0.46	0.49	0.5	0.5	0.45	0	0	0	0	0	0	0	0	0	0	0	0	0	0
Lup001300	0.02	0	0.12	0.06	0.2	-0.1	0.07	0.49	0.5	0.46	0.49	0.49	0.5	0.47	0	0	0	0	0	0	0	0	0	0	0	0	0	0
Lup001301	-0.03	0.24	0.1	-0.05	0.08	-0.09	0.03	0.49	0.39	0.47	0.49	0.5	0.5	0.49	0	0	0	0	0	0	0	0	0	0	0	0	0	0
Lup001302	-0.01	-0.13	0.14	-0.07	-0.02	-0.2	-0.01	0.49	0.45	0.46	0.48	0.5	0.5	0.5	0	0	0	0	0	0	0	0	0	0	0	0	0	0
Lup001303	-0.06	-0.12	-0.12	0.15	0.09	-0.05	0.05	0.46	0.45	0.46	0.48	0.5	0.5	0.48	0	0	0	0	0	0	0	0	0	0	0	0	0	0
Lup001304	-0.1	-0.07	0.18	-0.13	-0.01	-0.03	0.07	0.43	0.48	0.46	0.48	0.5	0.5	0.48	0	0	0	0	0	0	0	0	0	0	0	0	0	0
Lup001305	-0.07	0.09	0	0.02	-0.09	-0.11	-0.05	0.45	0.46	0.5	0.5	0.5	0.5	0.48	0	0	0	0	0	0	0	0	0	0	0	0	0	0
Lup001306	-0.04	0.29	0.03	-0.13	0.03	0.05	-0.04	0.47	0.24	0.49	0.48	0.5	0.5	0.49	0	0	0	0	0	0	0	0	0	0	0	0	0	0
Lup001307	0.06	-0.09	0.05	0.01	-0.11	-0.09	-0.11	0.46	0.46	0.49	0.5	0.49	0.5	0.46	0	0	0	0	0	0	0	0	0	0	0	0	0	0
Lup001308	-0.03	-0.04	0.06	-0.04	-0.14	0.07	-0.08	0.48	0.49	0.49	0.49	0.49	0.5	0.47	0	0	0	0	0	0	0	0	0	0	0	0	0	0
Lup001309	0.08	-0.1	-0.1	0.09	0.1	-0.14	0.1	0.44	0.45	0.46	0.48	0.49	0.5	0.46	0	0	0	0	0	0	0	0	0	0	0	0	0	0
Lup001310	0.04	-0.03	0.03	0	-0.15	0.07	-0.04	0.47	0.49	0.49	0.5	0.49	0.5	0.49	0	0	0	0	0	0	0	0	0	0	0	0	0	0
Lup001311	-0.11	0.1	0.17	-0.05	0.07	0.02	-0.1	0.42	0.46	0.46	0.49	0.5	0.5	0.46	0	0	0	0	0	0	0	0	0	0	0	0	0	0
Lup001312	-0.11	0.1	0.03	-0.03	0.1	-0.02	-0.02	0.42	0.45	0.49	0.49	0.5	0.5	0.5	0	0	0	0	0	0	0	0	0	0	0	0	0	0
Lup001313	0.17	-0.11	0.02	-0.07	-0.02	0.09	-0.02	0.37	0.45	0.5	0.48	0.5	0.5	0.5	0	0	0	0	0	0	0	0	0	0	0	0	0	0
Lup001314	0.04	0.1	0	0.16	0.09	-0.12	0.08	0.48	0.45	0.5	0.48	0.5	0.5	0.47	0	0	0	0	0	0	0	0	0	0	0	0	0	0
Lup001315	0.16	0.16	0.12	-0.14	0.06	-0.18	0.05	0.38	0.45	0.46	0.48	0.5	0.5	0.49	0	0	0	0	0	0	0	0	0	0	0	0	0	0
Lup001316	-0.02	0.1	0.01	0.02	0.11	0.05	0.21	0.49	0.46	0.5	0.5	0.49	0.5	0.46	0	0	0	0	0	0	0	0	0	0	0	0	0	0
Lup001317	0.12	-0.12	-0.05	0.09	0.15	-0.05	-0.05	0.41	0.45	0.49	0.48	0.49	0.5	0.49	0	0	0	0	0	0	0	0	0	0	0	0	0	0
Lup001318	0.04	-0.15	0.12	0.02	-0.11	-0.13	-0.18	0.47	0.45	0.46	0.5	0.49	0.5	0.46	0	0	0	0	0	0	0	0	0	0	0	0	0	0
Lup001319	-0.19	0.06	0.06	-0.08	0.14	0.11	0.03	0.36	0.48	0.49	0.48	0.49	0.5	0.49	0	0	0	0	0	0	0	0	0	0	0	0	0	0
Lup001320	0.12	0.05	0	0.09	0.08	0.01	-0.15	0.41	0.48	0.5	0.48	0.5	0.5	0.46	0	0	0	0	0	0	0	0	0	0	0	0	0	0
Lup001321	-0.08	-0.24	-0.16	-0.13	0.26	-0.04	0.06	0.44	0.39	0.46	0.48	0.49	0.5	0.48	0	0	0	0	0	0	0	0	0	0	0	0	0	0
Lup001322	-0.05	0.4	0.11	0.11	0.14	0.03	0.2	0.47	0.02	0.46	0.48	0.49	0.5	0.46	0	1	0	0	0	0	0	0	0	0	0	0	0	0
Lup001323	-0.05	0.3	0.14	-0.05	0.05	0	0.12	0.47	0.19	0.46	0.49	0.5	0.5	0.46	0	0	0	0	0	0	0	0	0	0	0	0	0	0
Lup001324	0.03	0	0.03	0	0.06	-0.04	-0.12	0.48	0.5	0.49	0.5	0.5	0.5	0.46	0	0	0	0	0	0	0	0	0	0	0	0	0	0
Lup001325	-0.06	-0.02	0.06	-0.07	-0.19	-0.16	-0.09	0.46	0.49	0.49	0.48	0.49	0.5	0.47	0	0	0	0	0	0	0	0	0	0	0	0	0	0
Lup001326	0.11	0.08	0.13	0.16	-0.13	-0.05	0.02	0.42	0.47	0.46	0.48	0.49	0.5	0.49	0	0	0	0	0	0	0	0	0	0	0	0	0	0
Lup001327	-0.11	-0.02	0	0.02	0.12	0.2	-0.03	0.42	0.49	0.5	0.5	0.49	0.5	0.49	0	0	0	0	0	0	0	0	0	0	0	0	0	0
Lup001328	-0.05	-0.14	-0.14	-0.2	-0.11	-0.22	-0.01	0.46	0.45	0.46	0.48	0.49	0.5	0.5	0	0	0	0	0	0	0	0	0	0	0	0	0	0
Lup001329	-0.14	-0.1	-0.1	0.09	0.1	0.08	-0.14	0.39	0.45	0.46	0.48	0.49	0.5	0.46	0	0	0	0	0	0	0	0	0	0	0	0	0	0
Lup001330	-0.04	0.1	0.15	0.17	-0.05	0.16	-0.06	0.48	0.45	0.46	0.48	0.5	0.5	0.48	0	0	0	0	0	0	0	0	0	0	0	0	0	0
Lup001332	0.02	0	0.11	0.17	0.14	-0.03	-0.02	0.49	0.5	0.46	0.48	0.49	0.5	0.49	0	0	0	0	0	0	0	0	0	0	0	0	0	0
Lup001333	-0.17	-0.07	-0.16	-0.1	0.24	-0.11	-0.03	0.37	0.47	0.46	0.48	0.49	0.5	0.49	0	0	0	0	0	0	0	0	0	0	0	0	0	0
Lup001334	-0.07	0.09	-0.04	0.14	-0.11	-0.07	-0.01	0.45	0.46	0.49	0.48	0.49	0.5	0.5	0	0	0	0	0	0	0	0	0	0	0	0	0	0
Lup001335	-0.09	-0.01	0.08	-0.16	-0.11	-0.14	0	0.44	0.5	0.48	0.48	0.49	0.5	0.5	0	0	0	0	0	0	0	0	0	0	0	0	0	0
Lup001336	0.05	0.15	-0.02	-0.08	0.2	0.09	0.23	0.47	0.45	0.5	0.48	0.49	0.5	0.44	0	0	0	0	0	0	0	0	0	0	0	0	0	0
Lup001337	-0.21	-0.1	0.02	0.08	-0.01	0.03	0.04	0.34	0.46	0.5	0.48	0.5	0.5	0.49	0	0	0	0	0	0	0	0	0	0	0	0	0	0
Lup001338	-0.12	-0.13	-0.1	0	-0.14	-0.09	-0.22	0.41	0.45	0.46	0.5	0.49	0.5	0.46	0	0	0	0	0	0	0	0	0	0	0	0	0	0
Lup001339	-0.08	-0.08	0.09	0.07	-0.23	0.07	0.05	0.44	0.47	0.47	0.48	0.49	0.5	0.48	0	0	0	0	0	0	0	0	0	0	0	0	0	0
Lup001340	0.11	-0.05	0.06	0.04	0.06	-0.01	-0.1	0.42	0.48	0.49	0.49	0.5	0.5	0.46	0	0	0	0	0	0	0	0	0	0	0	0	0	0
Lup001341	-0.08	0.07	0.04	-0.18	-0.14	-0.09	-0.05	0.44	0.47	0.49	0.48	0.49	0.5	0.49	0	0	0	0	0	0	0	0	0	0	0	0	0	0
Lup001342	0.08	0.11	0.11	0.09	-0.11	0.08	0.1	0.44	0.45	0.46	0.48	0.49	0.5	0.46	0	0	0	0	0	0	0	0	0	0	0	0	0	0
Lup001343	-0.13	-0.01	-0.08	-0.1	0.09	0.11	0.07	0.4	0.5	0.48	0.48	0.5	0.5	0.48	0	0	0	0	0	0	0	0	0	0	0	0	0	0
Lup001344	-0.14	-0.1	0.11	-0.13	-0.11	0.08	-0.14	0.39	0.45	0.46	0.48	0.49	0.5	0.46	0	0	0	0	0	0	0	0	0	0	0	0	0	0
Lup001345	0.11	-0.15	0.03	0.16	-0.07	0.06	-0.03	0.42	0.45	0.49	0.48	0.5	0.5	0.49	0	0	0	0	0	0	0	0	0	0	0	0	0	0
Lup001346	-0.13	-0.01	-0.05	0.04	0.08	0.1	0.04	0.4	0.5	0.49	0.49	0.5	0.5	0.49	0	0	0	0	0	0	0	0	0	0	0	0	0	0
Lup001347	-0.15	0.09	-0.13	0.18	0.22	0.12	-0.02	0.39	0.46	0.46	0.48	0.49	0.5	0.49	0	0	0	0	0	0	0	0	0	0	0	0	0	0
Lup001348	0.07	-0.01	-0.24	0.02	0.08	-0.03	0.09	0.45	0.5	0.46	0.5	0.5	0.5	0.47	0	0	0	0	0	0	0	0	0	0	0	0	0	0
Lup001350	-0.06	-0.18	-0.17	0	-0.01	0.02	0.26	0.46	0.45	0.46	0.5	0.5	0.5	0.4	0	0	0	0	0	0	0	0	0	0	0	0	0	0
Lup001351	0.29	-0.07	-0.07	-0.14	0.03	-0.06	0.05	0.19	0.47	0.48	0.48	0.5	0.5	0.48	0	0	0	0	0	0	0	0	0	0	0	0	0	0
Lup001352	-0.01	0.02	0.06	0.07	-0.17	0.04	-0.03	0.5	0.49	0.49	0.48	0.49	0.5	0.49	0	0	0	0	0	0	0	0	0	0	0	0	0	0
Lup001356	0.08	-0.1	-0.1	0.09	-0.11	0.08	0.1	0.44	0.45	0.46	0.48	0.49	0.5	0.46	0	0	0	0	0	0	0	0	0	0	0	0	0	0
Lup001358	-0.13	-0.17	0.01	0.02	0.05	-0.26	0.08	0.4	0.45	0.5	0.5	0.5	0.5	0.47	0	0	0	0	0	0	0	0	0	0	0	0	0	0
Lup001359	0.11	0.17	-0.12	0.06	0.25	-0.05	0.01	0.42	0.45	0.46	0.49	0.49	0.5	0.5	0	0	0	0	0	0	0	0	0	0	0	0	0	0
Lup001360	-0.02	-0.08	-0.25	0.07	0.09	-0.04	-0.12	0.49	0.47	0.46	0.48	0.5	0.5	0.46	0	0	0	0	0	0	0	0	0	0	0	0	0	0
Lup001361	0.17	0.07	-0.04	-0.02	0.17	-0.09	-0.06	0.38	0.47	0.49	0.5	0.49	0.5	0.48	0	0	0	0	0	0	0	0	0	0	0	0	0	0
Lup001362	-0.04	0.13	0.08	0.02	0.11	0	0.07	0.47	0.45	0.48	0.5	0.49	0.5	0.48	0	0	0	0	0	0	0	0	0	0	0	0	0	0
Lup001363	0	0.04	0.14	-0.09	-0.09	-0.05	0.1	0.5	0.49	0.46	0.48	0.5	0.5	0.46	0	0	0	0	0	0	0	0	0	0	0	0	0	0
Lup001366	0.05	0.2	-0.04	0.02	-0.12	0.11	-0.03	0.47	0.43	0.49	0.5	0.49	0.5	0.49	0	0	0	0	0	0	0	0	0	0	0	0	0	0
Lup001367	0.04	-0.1	-0.18	0.11	-0.07	-0.02	-0.15	0.47	0.46	0.46	0.48	0.5	0.5	0.46	0	0	0	0	0	0	0	0	0	0	0	0	0	0
Lup001368	-0.16	-0.03	-0.12	-0.16	-0.04	0.15	-0.06	0.39	0.49	0.46	0.48	0.5	0.5	0.48	0	0	0	0	0	0	0	0	0	0	0	0	0	0
Lup001369	-0.23	0.01	0.14	0.08	0.07	0.01	-0.07	0.3	0.5	0.46	0.48	0.5	0.5	0.48	0	0	0	0	0	0	0	0	0	0	0	0	0	0
Lup001370	0.02	-0.15	-0.13	-0.07	-0.16	0.09	0.13	0.49	0.45	0.46	0.48	0.49	0.5	0.46	0	0	0	0	0	0	0	0	0	0	0	0	0	0
Lup001371	-0.04	0.05	0.05	0.11	-0.05	-0.12	-0.04	0.48	0.48	0.49	0.48	0.5	0.5	0.49	0	0	0	0	0	0	0	0	0	0	0	0	0	0
Lup001372	-0.19	0.06	-0.03	-0.03	0.04	-0.14	-0.09	0.36	0.48	0.49	0.49	0.5	0.5	0.46	0	0	0	0	0	0	0	0	0	0	0	0	0	0
Lup001373	-0.02	0.24	-0.16	-0.12	0.11	0.09	0.13	0.49	0.39	0.46	0.48	0.49	0.5	0.46	0	0	0	0	0	0	0	0	0	0	0	0	0	0
Lup001374	0.12	0.12	0.02	-0.09	-0.13	-0.16	-0.16	0.41	0.45	0.5	0.48	0.49	0.5	0.46	0	0	0	0	0	0	0	0	0	0	0	0	0	0
Lup001375	-0.12	-0.09	-0.15	-0.01	0.03	-0.08	-0.02	0.41	0.46	0.46	0.5	0.5	0.5	0.49	0	0	0	0	0	0	0	0	0	0	0	0	0	0
Lup001376	0.1	-0.01	-0.11	0.07	-0.22	0.04	-0.04	0.43	0.5	0.46	0.48	0.49	0.5	0.49	0	0	0	0	0	0	0	0	0	0	0	0	0	0
Lup001377	-0.16	-0.12	-0.25	0	-0.01	0.13	0.09	0.39	0.45	0.46	0.5	0.5	0.5	0.47	0	0	0	0	0	0	0	0	0	0	0	0	0	0
Lup001378	-0.15	-0.3	0.11	0.06	-0.16	0.04	0.02	0.39	0.21	0.46	0.49	0.49	0.5	0.49	0	0	0	0	0	0	0	0	0	0	0	0	0	0
Lup001379	-0.11	-0.2	-0.06	-0.16	-0.06	0.01	0	0.41	0.43	0.49	0.48	0.5	0.5	0.5	0	0	0	0	0	0	0	0	0	0	0	0	0	0
Lup001380	-0.04	0.35	0.1	0	0.1	0	-0.01	0.47	0.09	0.47	0.5	0.49	0.5	0.5	0	0	0	0	0	0	0	0	0	0	0	0	0	0
Lup001381	0.02	-0.1	-0.05	0.05	-0.01	0.02	0.08	0.49	0.45	0.49	0.49	0.5	0.5	0.47	0	0	0	0	0	0	0	0	0	0	0	0	0	0
Lup001382	-0.05	0.05	0	0.04	-0.03	-0.07	0.02	0.47	0.48	0.5	0.49	0.5	0.5	0.5	0	0	0	0	0	0	0	0	0	0	0	0	0	0
Lup001383	-0.09	-0.09	-0.07	-0.03	0.11	0.02	0	0.44	0.46	0.49	0.49	0.49	0.5	0.5	0	0	0	0	0	0	0	0	0	0	0	0	0	0
Lup001384	-0.08	0.03	-0.11	0.06	0	-0.06	-0.01	0.44	0.49	0.46	0.49	0.5	0.5	0.5	0	0	0	0	0	0	0	0	0	0	0	0	0	0
Lup001385	-0.11	0.16	0.19	-0.1	0.04	0	0.01	0.41	0.45	0.46	0.48	0.5	0.5	0.5	0	0	0	0	0	0	0	0	0	0	0	0	0	0
Lup001386	-0.01	-0.05	0.07	-0.06	0	0.13	0.04	0.49	0.48	0.48	0.49	0.5	0.5	0.49	0	0	0	0	0	0	0	0	0	0	0	0	0	0
Lup001388	-0.06	-0.05	0.1	0.08	0.14	0	0.05	0.46	0.48	0.46	0.48	0.49	0.5	0.48	0	0	0	0	0	0	0	0	0	0	0	0	0	0
Lup001390	-0.05	-0.03	-0.23	0.13	-0.05	0.08	0.21	0.46	0.49	0.46	0.48	0.5	0.5	0.46	0	0	0	0	0	0	0	0	0	0	0	0	0	0
Lup001391	-0.01	0.05	-0.12	0.01	-0.16	0.04	0.05	0.5	0.48	0.46	0.5	0.49	0.5	0.48	0	0	0	0	0	0	0	0	0	0	0	0	0	0
Lup001394	0.11	0.05	0.19	-0.11	0.01	0.08	-0.01	0.41	0.48	0.46	0.48	0.5	0.5	0.5	0	0	0	0	0	0	0	0	0	0	0	0	0	0
Lup001395	-0.14	-0.22	-0.23	-0.08	0.07	0.07	-0.05	0.39	0.42	0.46	0.48	0.5	0.5	0.48	0	0	0	0	0	0	0	0	0	0	0	0	0	0
Lup001397	-0.07	-0.04	0.08	0.22	0.21	-0.02	-0.09	0.45	0.49	0.47	0.48	0.49	0.5	0.46	0	0	0	0	0	0	0	0	0	0	0	0	0	0
Lup001398	0	-0.41	-0.07	0.08	-0.2	-0.1	-0.06	0.5	0.01	0.48	0.48	0.49	0.5	0.48	0	1	0	0	0	0	0	0	0	0	0	0	0	0
Lup001399	-0.04	-0.07	-0.17	0.1	-0.06	0.09	-0.01	0.48	0.47	0.46	0.48	0.5	0.5	0.5	0	0	0	0	0	0	0	0	0	0	0	0	0	0
Lup001400	0.15	-0.21	-0.21	-0.31	-0.08	-0.14	0.05	0.39	0.43	0.46	0.42	0.5	0.5	0.48	0	0	0	0	0	0	0	0	0	0	0	0	0	0
Lup001401	-0.04	-0.19	-0.11	-0.09	0.23	0.12	0	0.47	0.44	0.46	0.48	0.49	0.5	0.5	0	0	0	0	0	0	0	0	0	0	0	0	0	0
Lup001402	0.08	0.01	-0.21	-0.17	0.01	-0.1	0.24	0.44	0.5	0.46	0.48	0.5	0.5	0.43	0	0	0	0	0	0	0	0	0	0	0	0	0	0
Lup001403	0.13	0.04	0.02	0.01	-0.09	-0.14	0.17	0.41	0.49	0.5	0.5	0.5	0.5	0.46	0	0	0	0	0	0	0	0	0	0	0	0	0	0
Lup001404	-0.29	-0.04	-0.16	0.02	0.01	0.18	-0.01	0.19	0.49	0.46	0.5	0.5	0.5	0.5	0	0	0	0	0	0	0	0	0	0	0	0	0	0
Lup001405	0.09	0.2	0.17	-0.05	-0.17	-0.14	0.1	0.44	0.44	0.46	0.49	0.49	0.5	0.46	0	0	0	0	0	0	0	0	0	0	0	0	0	0
Lup001406	-0.16	0.09	-0.13	0.14	0.02	-0.05	-0.08	0.39	0.46	0.46	0.48	0.5	0.5	0.47	0	0	0	0	0	0	0	0	0	0	0	0	0	0
Lup001407	-0.11	0.06	-0.11	-0.07	-0.02	-0.01	0.13	0.42	0.48	0.46	0.48	0.5	0.5	0.46	0	0	0	0	0	0	0	0	0	0	0	0	0	0
Lup001408	-0.05	-0.09	-0.27	-0.12	0.02	-0.05	0.16	0.46	0.46	0.4	0.48	0.5	0.5	0.46	0	0	0	0	0	0	0	0	0	0	0	0	0	0
Lup001409	-0.18	-0.07	0.03	0.03	0.08	0	0.03	0.36	0.47	0.49	0.5	0.5	0.5	0.49	0	0	0	0	0	0	0	0	0	0	0	0	0	0
Lup001410	0.08	0.11	0.11	0.09	-0.11	0.08	0.1	0.44	0.45	0.46	0.48	0.49	0.5	0.46	0	0	0	0	0	0	0	0	0	0	0	0	0	0
Lup001411	-0.04	0.17	-0.02	-0.06	-0.02	-0.21	-0.06	0.48	0.45	0.5	0.49	0.5	0.5	0.48	0	0	0	0	0	0	0	0	0	0	0	0	0	0
Lup001412	-0.08	0.08	0.15	-0.13	0.18	0.06	-0.08	0.44	0.46	0.46	0.48	0.49	0.5	0.47	0	0	0	0	0	0	0	0	0	0	0	0	0	0
Lup001413	-0.03	0.05	0.06	0.29	-0.01	0.06	0.05	0.49	0.48	0.49	0.48	0.5	0.5	0.49	0	0	0	0	0	0	0	0	0	0	0	0	0	0
Lup001414	0.02	0.13	-0.08	0.02	0.16	0.05	0.05	0.49	0.45	0.48	0.5	0.49	0.5	0.49	0	0	0	0	0	0	0	0	0	0	0	0	0	0
Lup001415	-0.01	-0.16	0.12	-0.05	0.01	-0.03	-0.2	0.49	0.45	0.46	0.49	0.5	0.5	0.46	0	0	0	0	0	0	0	0	0	0	0	0	0	0
Lup001416	-0.15	0.06	0.05	-0.01	0.16	0.17	0.13	0.39	0.48	0.49	0.5	0.49	0.5	0.46	0	0	0	0	0	0	0	0	0	0	0	0	0	0
Lup001417	-0.19	0.17	-0.04	-0.08	0.05	-0.05	-0.04	0.36	0.45	0.49	0.48	0.5	0.5	0.49	0	0	0	0	0	0	0	0	0	0	0	0	0	0
Lup001418	-0.17	0.08	-0.11	0.02	0.01	-0.04	-0.11	0.38	0.47	0.46	0.5	0.5	0.5	0.46	0	0	0	0	0	0	0	0	0	0	0	0	0	0
Lup001419	0.01	0.12	0.02	-0.11	0.02	-0.09	0.05	0.49	0.45	0.5	0.48	0.5	0.5	0.48	0	0	0	0	0	0	0	0	0	0	0	0	0	0
Lup001420	0	-0.14	-0.01	0.16	0.02	0.1	-0.02	0.5	0.45	0.5	0.48	0.5	0.5	0.5	0	0	0	0	0	0	0	0	0	0	0	0	0	0
Lup001421	-0.14	-0.06	0.08	0.15	0.14	-0.11	-0.14	0.39	0.48	0.48	0.48	0.49	0.5	0.46	0	0	0	0	0	0	0	0	0	0	0	0	0	0
Lup001423	0.06	0.31	-0.21	-0.15	-0.18	0.05	-0.05	0.46	0.17	0.46	0.48	0.49	0.5	0.48	0	0	0	0	0	0	0	0	0	0	0	0	0	0
Lup001424	0.11	0.28	0.11	-0.03	0.07	-0.13	-0.07	0.42	0.29	0.46	0.49	0.5	0.5	0.48	0	0	0	0	0	0	0	0	0	0	0	0	0	0
Lup001425	-0.04	-0.13	-0.07	0.08	0.04	0.01	-0.11	0.47	0.45	0.48	0.48	0.5	0.5	0.46	0	0	0	0	0	0	0	0	0	0	0	0	0	0
Lup001426	0.08	-0.1	-0.1	-0.13	0.1	0.08	0.1	0.44	0.45	0.46	0.48	0.49	0.5	0.46	0	0	0	0	0	0	0	0	0	0	0	0	0	0
Lup001427	0.05	-0.11	-0.15	0.02	-0.09	-0.09	0.06	0.46	0.45	0.46	0.5	0.5	0.5	0.48	0	0	0	0	0	0	0	0	0	0	0	0	0	0
Lup001428	0.13	-0.06	0.07	-0.13	0.05	-0.04	0.06	0.41	0.48	0.48	0.48	0.5	0.5	0.48	0	0	0	0	0	0	0	0	0	0	0	0	0	0
Lup001429	-0.16	-0.05	-0.04	-0.1	-0.03	0.12	0.17	0.39	0.48	0.49	0.48	0.5	0.5	0.46	0	0	0	0	0	0	0	0	0	0	0	0	0	0
Lup001430	-0.01	0.13	-0.09	0.06	-0.01	-0.07	-0.06	0.5	0.45	0.47	0.49	0.5	0.5	0.48	0	0	0	0	0	0	0	0	0	0	0	0	0	0
Lup001431	0.01	0.01	-0.09	0	0	-0.2	-0.1	0.5	0.5	0.47	0.5	0.5	0.5	0.46	0	0	0	0	0	0	0	0	0	0	0	0	0	0
Lup001432	-0.1	0.15	-0.03	-0.06	0.01	-0.01	0.04	0.43	0.45	0.49	0.49	0.5	0.5	0.49	0	0	0	0	0	0	0	0	0	0	0	0	0	0
Lup001433	-0.11	0.03	-0.06	0.13	-0.01	0.08	-0.06	0.42	0.49	0.49	0.48	0.5	0.5	0.48	0	0	0	0	0	0	0	0	0	0	0	0	0	0
Lup001434	-0.09	0.05	-0.14	-0.01	0.03	-0.16	-0.13	0.44	0.48	0.46	0.5	0.5	0.5	0.46	0	0	0	0	0	0	0	0	0	0	0	0	0	0
Lup001436	0.09	-0.13	-0.18	-0.13	0.19	0.05	0.08	0.44	0.45	0.46	0.48	0.49	0.5	0.47	0	0	0	0	0	0	0	0	0	0	0	0	0	0
Lup001437	0.03	-0.13	-0.13	0.11	-0.14	-0.18	0.04	0.48	0.45	0.46	0.48	0.49	0.5	0.49	0	0	0	0	0	0	0	0	0	0	0	0	0	0
Lup001438	-0.19	0.02	0.11	0.01	0.18	-0.02	-0.11	0.36	0.49	0.46	0.5	0.49	0.5	0.46	0	0	0	0	0	0	0	0	0	0	0	0	0	0
Lup001439	-0.21	-0.03	0.05	-0.04	0.14	-0.02	-0.23	0.34	0.49	0.49	0.49	0.49	0.5	0.45	0	0	0	0	0	0	0	0	0	0	0	0	0	0
Lup001440	-0.02	0.17	-0.08	-0.06	-0.02	-0.04	-0.01	0.49	0.45	0.48	0.49	0.5	0.5	0.5	0	0	0	0	0	0	0	0	0	0	0	0	0	0
Lup001441	0.06	0.04	-0.07	0.21	0.1	-0.13	0.08	0.46	0.49	0.48	0.48	0.49	0.5	0.47	0	0	0	0	0	0	0	0	0	0	0	0	0	0
Lup001443	0.16	-0.15	-0.08	0.15	-0.08	0.09	0.06	0.39	0.45	0.48	0.48	0.5	0.5	0.48	0	0	0	0	0	0	0	0	0	0	0	0	0	0
Lup001444	0.03	0.02	-0.2	-0.11	0.02	0.05	0.1	0.48	0.49	0.46	0.48	0.5	0.5	0.46	0	0	0	0	0	0	0	0	0	0	0	0	0	0
Lup001445	-0.03	-0.1	-0.12	0.09	-0.14	0.03	-0.08	0.49	0.45	0.46	0.48	0.49	0.5	0.47	0	0	0	0	0	0	0	0	0	0	0	0	0	0
Lup001446	0.14	0.24	-0.14	-0.13	-0.18	-0.05	0.13	0.4	0.37	0.46	0.48	0.49	0.5	0.46	0	0	0	0	0	0	0	0	0	0	0	0	0	0
Lup001447	-0.02	0.06	0.02	0.03	0.04	0	-0.01	0.49	0.48	0.5	0.49	0.5	0.5	0.5	0	0	0	0	0	0	0	0	0	0	0	0	0	0
Lup001448	-0.04	-0.07	-0.1	0.02	-0.05	0.07	-0.03	0.48	0.47	0.46	0.5	0.5	0.5	0.49	0	0	0	0	0	0	0	0	0	0	0	0	0	0
Lup001449	-0.34	0.03	0.04	0.04	0.07	0.01	-0.13	0.09	0.49	0.49	0.49	0.5	0.5	0.46	0	0	0	0	0	0	0	0	0	0	0	0	0	0
Lup001450	-0.2	-0.14	-0.14	0.12	-0.15	-0.06	-0.05	0.34	0.45	0.46	0.48	0.49	0.5	0.48	0	0	0	0	0	0	0	0	0	0	0	0	0	0
Lup001451	-0.14	-0.01	-0.01	-0.05	0.13	-0.01	0.15	0.39	0.5	0.5	0.49	0.49	0.5	0.46	0	0	0	0	0	0	0	0	0	0	0	0	0	0
Lup001452	-0.14	-0.1	-0.1	0.09	0.1	0.08	-0.14	0.39	0.45	0.46	0.48	0.49	0.5	0.46	0	0	0	0	0	0	0	0	0	0	0	0	0	0
Lup001453	-0.07	-0.12	0.03	0.07	0.03	0.11	-0.15	0.45	0.45	0.49	0.49	0.5	0.5	0.46	0	0	0	0	0	0	0	0	0	0	0	0	0	0
Lup001454	-0.06	-0.01	-0.01	-0.08	-0.13	-0.06	-0.04	0.45	0.5	0.5	0.48	0.49	0.5	0.49	0	0	0	0	0	0	0	0	0	0	0	0	0	0
Lup001455	-0.16	0.01	-0.13	-0.02	0.09	0.03	-0.05	0.38	0.5	0.46	0.5	0.5	0.5	0.48	0	0	0	0	0	0	0	0	0	0	0	0	0	0
Lup001456	-0.05	0.07	-0.08	-0.15	0	-0.07	0.05	0.47	0.47	0.47	0.48	0.5	0.5	0.48	0	0	0	0	0	0	0	0	0	0	0	0	0	0
Lup001457	-0.11	0.09	0.01	0.02	0.09	-0.12	-0.06	0.41	0.46	0.5	0.5	0.5	0.5	0.48	0	0	0	0	0	0	0	0	0	0	0	0	0	0
Lup001458	0.06	-0.02	-0.01	-0.06	0.1	-0.17	-0.03	0.46	0.49	0.5	0.49	0.49	0.5	0.49	0	0	0	0	0	0	0	0	0	0	0	0	0	0
Lup001459	-0.17	0.12	-0.05	-0.16	0.09	-0.05	0.15	0.37	0.45	0.49	0.48	0.5	0.5	0.46	0	0	0	0	0	0	0	0	0	0	0	0	0	0
Lup001460	-0.09	0.13	0.1	-0.06	0.02	0.16	0.08	0.44	0.45	0.46	0.49	0.5	0.5	0.47	0	0	0	0	0	0	0	0	0	0	0	0	0	0
Lup001461	-0.02	0.03	-0.07	0.04	-0.19	0.09	-0.13	0.49	0.49	0.48	0.49	0.49	0.5	0.46	0	0	0	0	0	0	0	0	0	0	0	0	0	0
Lup001463	0.08	-0.1	0.11	0.09	-0.11	-0.14	0.1	0.44	0.45	0.46	0.48	0.49	0.5	0.46	0	0	0	0	0	0	0	0	0	0	0	0	0	0
Lup001464	-0.07	0.07	-0.08	-0.02	0.1	-0.13	-0.18	0.45	0.47	0.47	0.5	0.5	0.5	0.46	0	0	0	0	0	0	0	0	0	0	0	0	0	0
Lup001465	-0.17	0	-0.07	0.17	-0.08	-0.06	0.01	0.37	0.5	0.48	0.48	0.5	0.5	0.5	0	0	0	0	0	0	0	0	0	0	0	0	0	0
Lup001466	-0.03	0.11	0.01	-0.14	0.17	-0.07	0.04	0.48	0.45	0.5	0.48	0.49	0.5	0.49	0	0	0	0	0	0	0	0	0	0	0	0	0	0
Lup001467	-0.11	0.02	0.1	-0.14	-0.06	-0.18	-0.21	0.42	0.49	0.46	0.48	0.5	0.5	0.46	0	0	0	0	0	0	0	0	0	0	0	0	0	0
Lup001468	-0.17	0.01	0.01	-0.03	-0.03	-0.03	-0.26	0.37	0.5	0.5	0.49	0.5	0.5	0.4	0	0	0	0	0	0	0	0	0	0	0	0	0	0
Lup001469	-0.02	-0.09	-0.14	0.06	0.09	0.17	0.08	0.49	0.46	0.46	0.49	0.5	0.5	0.47	0	0	0	0	0	0	0	0	0	0	0	0	0	0
Lup001470	0.03	-0.1	0.06	-0.12	-0.04	-0.17	0	0.48	0.45	0.49	0.48	0.5	0.5	0.5	0	0	0	0	0	0	0	0	0	0	0	0	0	0
Lup001471	-0.07	-0.06	0.02	0.27	-0.09	0.12	-0.03	0.45	0.48	0.49	0.48	0.5	0.5	0.49	0	0	0	0	0	0	0	0	0	0	0	0	0	0
Lup001472	0.17	-0.03	-0.1	0.07	0.09	0.15	0.19	0.37	0.49	0.46	0.48	0.5	0.5	0.46	0	0	0	0	0	0	0	0	0	0	0	0	0	0
Lup001473	-0.12	0.13	0.04	0.07	-0.1	0.07	0.14	0.41	0.45	0.49	0.48	0.49	0.5	0.46	0	0	0	0	0	0	0	0	0	0	0	0	0	0
Lup001474	0.03	-0.11	0.03	-0.2	0	0.01	0.03	0.48	0.45	0.49	0.48	0.5	0.5	0.49	0	0	0	0	0	0	0	0	0	0	0	0	0	0
Lup001475	-0.03	0	-0.03	-0.05	0.02	-0.02	-0.21	0.49	0.5	0.49	0.49	0.5	0.5	0.46	0	0	0	0	0	0	0	0	0	0	0	0	0	0
Lup001476	-0.02	0.1	-0.08	0.02	-0.09	0.01	0.06	0.49	0.45	0.48	0.5	0.5	0.5	0.48	0	0	0	0	0	0	0	0	0	0	0	0	0	0
Lup001477	-0.04	-0.12	-0.14	-0.1	0.06	-0.09	0.06	0.47	0.45	0.46	0.48	0.5	0.5	0.48	0	0	0	0	0	0	0	0	0	0	0	0	0	0
Lup001478	-0.01	-0.09	0.14	-0.02	-0.03	-0.14	-0.19	0.49	0.46	0.46	0.5	0.5	0.5	0.46	0	0	0	0	0	0	0	0	0	0	0	0	0	0
Lup001479	-0.02	0.06	0.07	-0.03	-0.05	-0.04	-0.05	0.49	0.48	0.48	0.49	0.5	0.5	0.49	0	0	0	0	0	0	0	0	0	0	0	0	0	0
Lup001481	-0.01	-0.13	-0.01	-0.01	-0.07	0.21	0.11	0.49	0.45	0.5	0.5	0.5	0.5	0.46	0	0	0	0	0	0	0	0	0	0	0	0	0	0
Lup001482	-0.13	0.11	0.14	-0.02	0.06	0.08	0.09	0.4	0.45	0.46	0.5	0.5	0.5	0.46	0	0	0	0	0	0	0	0	0	0	0	0	0	0
Lup001483	0.09	-0.1	0.04	0.2	0.03	0.03	0.24	0.44	0.46	0.49	0.48	0.5	0.5	0.43	0	0	0	0	0	0	0	0	0	0	0	0	0	0
Lup001484	0.15	-0.16	-0.05	-0.01	-0.06	0.05	0.15	0.39	0.45	0.49	0.5	0.5	0.5	0.46	0	0	0	0	0	0	0	0	0	0	0	0	0	0
Lup001485	-0.08	0.02	-0.06	-0.07	-0.08	-0.15	-0.15	0.44	0.49	0.49	0.49	0.5	0.5	0.46	0	0	0	0	0	0	0	0	0	0	0	0	0	0
Lup001486	0.03	0.01	-0.07	-0.11	0.04	0.17	0.16	0.48	0.5	0.48	0.48	0.5	0.5	0.46	0	0	0	0	0	0	0	0	0	0	0	0	0	0
Lup001487	0.18	0.08	-0.16	-0.12	-0.09	-0.1	0.16	0.36	0.47	0.46	0.48	0.5	0.5	0.46	0	0	0	0	0	0	0	0	0	0	0	0	0	0
Lup001488	-0.2	0.08	0.03	-0.08	0.07	-0.22	-0.09	0.34	0.47	0.49	0.48	0.5	0.5	0.47	0	0	0	0	0	0	0	0	0	0	0	0	0	0
Lup001489	-0.12	0.07	0.02	-0.02	-0.02	0.06	-0.09	0.41	0.47	0.49	0.5	0.5	0.5	0.47	0	0	0	0	0	0	0	0	0	0	0	0	0	0
Lup001490	-0.05	-0.03	0.08	0.04	-0.08	-0.03	0.02	0.47	0.49	0.47	0.49	0.5	0.5	0.5	0	0	0	0	0	0	0	0	0	0	0	0	0	0
Lup001491	-0.03	0.08	0.01	-0.07	-0.03	-0.03	-0.1	0.48	0.47	0.5	0.48	0.5	0.5	0.46	0	0	0	0	0	0	0	0	0	0	0	0	0	0
Lup001492	0.02	0.2	-0.07	0.2	0.04	-0.06	0.06	0.49	0.43	0.48	0.48	0.5	0.5	0.48	0	0	0	0	0	0	0	0	0	0	0	0	0	0
Lup001493	-0.16	-0.01	0.08	0.04	0.03	-0.1	-0.05	0.39	0.5	0.48	0.49	0.5	0.5	0.48	0	0	0	0	0	0	0	0	0	0	0	0	0	0
Lup001494	0.08	-0.17	-0.03	0.12	-0.08	0.08	-0.01	0.44	0.45	0.49	0.48	0.5	0.5	0.5	0	0	0	0	0	0	0	0	0	0	0	0	0	0
Lup001495	0.02	-0.04	-0.04	0.35	-0.07	0.18	-0.2	0.49	0.49	0.49	0.23	0.5	0.5	0.46	0	0	0	0	0	0	0	0	0	0	0	0	0	0
Lup001496	-0.01	-0.07	-0.16	0	-0.07	0.03	-0.04	0.5	0.47	0.46	0.5	0.5	0.5	0.49	0	0	0	0	0	0	0	0	0	0	0	0	0	0
Lup001497	0.07	-0.07	-0.06	-0.14	-0.11	-0.14	-0.01	0.45	0.47	0.49	0.48	0.49	0.5	0.5	0	0	0	0	0	0	0	0	0	0	0	0	0	0
Lup001498	0.07	-0.12	0.17	0.07	0.05	-0.25	-0.06	0.45	0.45	0.46	0.48	0.5	0.5	0.48	0	0	0	0	0	0	0	0	0	0	0	0	0	0
Lup001499	-0.06	0.1	0.11	0.08	-0.02	0.08	-0.17	0.46	0.45	0.46	0.48	0.5	0.5	0.46	0	0	0	0	0	0	0	0	0	0	0	0	0	0
Lup001500	-0.07	0.11	0.1	-0.19	0.06	-0.09	-0.01	0.45	0.45	0.46	0.48	0.5	0.5	0.5	0	0	0	0	0	0	0	0	0	0	0	0	0	0
Lup001501	0.12	0.1	0.02	0.12	-0.04	-0.11	0.01	0.41	0.45	0.5	0.48	0.5	0.5	0.5	0	0	0	0	0	0	0	0	0	0	0	0	0	0
Lup001502	0.11	0.05	0.05	0.12	0.04	0.11	-0.14	0.42	0.48	0.49	0.48	0.5	0.5	0.46	0	0	0	0	0	0	0	0	0	0	0	0	0	0
Lup001503	-0.02	0.2	0.07	-0.15	0.01	-0.1	-0.14	0.49	0.44	0.48	0.48	0.5	0.5	0.46	0	0	0	0	0	0	0	0	0	0	0	0	0	0
Lup001504	-0.02	0.16	0.15	0.12	-0.15	-0.02	0.1	0.49	0.45	0.46	0.48	0.49	0.5	0.46	0	0	0	0	0	0	0	0	0	0	0	0	0	0
Lup001505	0.03	-0.13	-0.13	0.11	-0.07	-0.11	0.05	0.48	0.45	0.46	0.48	0.5	0.5	0.49	0	0	0	0	0	0	0	0	0	0	0	0	0	0
Lup001506	-0.14	0.11	0.11	0.09	0.1	0.08	0.1	0.39	0.45	0.46	0.48	0.49	0.5	0.46	0	0	0	0	0	0	0	0	0	0	0	0	0	0
Lup001507	0.01	-0.3	-0.06	-0.04	0.21	-0.03	0.1	0.49	0.22	0.49	0.49	0.49	0.5	0.46	0	0	0	0	0	0	0	0	0	0	0	0	0	0
Lup001508	0.08	0.11	-0.1	0.09	0.1	-0.14	0.1	0.44	0.45	0.46	0.48	0.49	0.5	0.46	0	0	0	0	0	0	0	0	0	0	0	0	0	0
Lup001509	-0.03	-0.13	-0.08	0.05	-0.06	0.02	-0.04	0.49	0.45	0.48	0.49	0.5	0.5	0.49	0	0	0	0	0	0	0	0	0	0	0	0	0	0
Lup001510	0.22	0.03	0.11	-0.05	-0.16	0.08	0.02	0.32	0.49	0.46	0.49	0.49	0.5	0.5	0	0	0	0	0	0	0	0	0	0	0	0	0	0
Lup001511	-0.2	-0.01	0.09	-0.24	-0.04	-0.21	-0.21	0.34	0.5	0.47	0.48	0.5	0.5	0.46	0	0	0	0	0	0	0	0	0	0	0	0	0	0
Lup001512	0.03	-0.03	-0.1	0.01	0.02	-0.28	-0.06	0.48	0.49	0.46	0.5	0.5	0.5	0.48	0	0	0	0	0	0	0	0	0	0	0	0	0	0
Lup001513	0.03	0.06	0.1	0.1	0.08	0.13	0.12	0.48	0.48	0.46	0.48	0.5	0.5	0.46	0	0	0	0	0	0	0	0	0	0	0	0	0	0
Lup001514	0.05	-0.04	-0.09	-0.09	0.09	-0.13	0	0.47	0.49	0.47	0.48	0.5	0.5	0.5	0	0	0	0	0	0	0	0	0	0	0	0	0	0
Lup001515	-0.06	-0.08	0.04	0.17	0.08	0.13	0.11	0.46	0.47	0.49	0.48	0.5	0.5	0.46	0	0	0	0	0	0	0	0	0	0	0	0	0	0
Lup001516	0.12	-0.16	-0.18	-0.08	-0.08	0.05	0	0.41	0.45	0.46	0.48	0.5	0.5	0.5	0	0	0	0	0	0	0	0	0	0	0	0	0	0
Lup001517	-0.05	-0.04	0.02	-0.08	0.02	-0.04	-0.09	0.47	0.49	0.49	0.48	0.5	0.5	0.46	0	0	0	0	0	0	0	0	0	0	0	0	0	0
Lup001518	-0.14	-0.03	0.02	-0.11	-0.08	-0.04	0.02	0.39	0.49	0.5	0.48	0.5	0.5	0.49	0	0	0	0	0	0	0	0	0	0	0	0	0	0
Lup001519	0.15	0.03	-0.09	-0.04	0.02	-0.19	0.08	0.39	0.49	0.47	0.49	0.5	0.5	0.47	0	0	0	0	0	0	0	0	0	0	0	0	0	0
Lup001520	0.03	-0.19	0.1	0.16	-0.04	-0.01	-0.05	0.49	0.44	0.46	0.48	0.5	0.5	0.48	0	0	0	0	0	0	0	0	0	0	0	0	0	0
Lup001521	-0.02	-0.07	0.04	0.1	-0.03	-0.02	-0.1	0.49	0.47	0.49	0.48	0.5	0.5	0.46	0	0	0	0	0	0	0	0	0	0	0	0	0	0
Lup001522	0.06	0.02	-0.07	0.11	-0.15	0.08	-0.14	0.45	0.49	0.48	0.48	0.49	0.5	0.46	0	0	0	0	0	0	0	0	0	0	0	0	0	0
Lup001523	0.02	-0.03	-0.03	0.1	-0.06	-0.15	0.17	0.49	0.49	0.49	0.48	0.5	0.5	0.46	0	0	0	0	0	0	0	0	0	0	0	0	0	0
Lup001524	-0.14	0.11	0.11	-0.13	0.1	0.08	0.1	0.39	0.45	0.46	0.48	0.49	0.5	0.46	0	0	0	0	0	0	0	0	0	0	0	0	0	0
Lup001525	0.1	0.08	0.2	-0.08	0.04	-0.06	0.1	0.43	0.47	0.46	0.48	0.5	0.5	0.46	0	0	0	0	0	0	0	0	0	0	0	0	0	0
Lup001526	-0.2	0.05	-0.03	0.12	-0.06	0.05	0.2	0.34	0.48	0.49	0.48	0.5	0.5	0.46	0	0	0	0	0	0	0	0	0	0	0	0	0	0
Lup001527	-0.22	0.2	0.05	-0.08	0.15	0.06	-0.04	0.32	0.43	0.49	0.48	0.49	0.5	0.49	0	0	0	0	0	0	0	0	0	0	0	0	0	0
Lup001528	0.11	0.14	-0.06	-0.09	-0.06	0.06	0.02	0.42	0.45	0.49	0.48	0.5	0.5	0.5	0	0	0	0	0	0	0	0	0	0	0	0	0	0
Lup001529	-0.03	0.11	0.14	-0.13	-0.01	-0.07	0.02	0.48	0.45	0.46	0.48	0.5	0.5	0.49	0	0	0	0	0	0	0	0	0	0	0	0	0	0
Lup001530	0.01	-0.05	-0.06	-0.09	0.12	-0.05	-0.08	0.5	0.48	0.49	0.48	0.49	0.5	0.47	0	0	0	0	0	0	0	0	0	0	0	0	0	0
Lup001531	0.11	0	0	-0.03	0	-0.2	0.14	0.41	0.5	0.5	0.5	0.5	0.5	0.46	0	0	0	0	0	0	0	0	0	0	0	0	0	0
Lup001532	-0.09	-0.13	-0.11	0	-0.21	-0.09	0.16	0.43	0.45	0.46	0.5	0.49	0.5	0.46	0	0	0	0	0	0	0	0	0	0	0	0	0	0
Lup001533	-0.14	0.08	0.03	-0.09	-0.03	0.11	-0.04	0.39	0.47	0.49	0.48	0.5	0.5	0.49	0	0	0	0	0	0	0	0	0	0	0	0	0	0
Lup001534	0.05	-0.03	0.15	0	-0.02	0.04	-0.06	0.47	0.49	0.46	0.5	0.5	0.5	0.48	0	0	0	0	0	0	0	0	0	0	0	0	0	0
Lup001535	0.02	0.05	-0.08	0.06	0	-0.06	0.01	0.49	0.48	0.47	0.49	0.5	0.5	0.5	0	0	0	0	0	0	0	0	0	0	0	0	0	0
Lup001536	-0.05	-0.08	-0.11	0.08	-0.01	-0.14	-0.14	0.47	0.47	0.46	0.48	0.5	0.5	0.46	0	0	0	0	0	0	0	0	0	0	0	0	0	0
Lup001537	0.16	0.13	0.06	-0.18	-0.11	-0.18	-0.04	0.39	0.45	0.49	0.48	0.49	0.5	0.49	0	0	0	0	0	0	0	0	0	0	0	0	0	0
Lup001538	-0.08	0.12	0	-0.1	0.1	-0.04	-0.18	0.45	0.45	0.5	0.48	0.49	0.5	0.46	0	0	0	0	0	0	0	0	0	0	0	0	0	0
Lup001539	0.01	0.27	0.1	-0.2	0.05	-0.13	-0.09	0.49	0.3	0.46	0.48	0.5	0.5	0.47	0	0	0	0	0	0	0	0	0	0	0	0	0	0
Lup001540	-0.11	-0.1	-0.14	0.14	-0.03	0.09	0	0.42	0.45	0.46	0.48	0.5	0.5	0.5	0	0	0	0	0	0	0	0	0	0	0	0	0	0
Lup001541	-0.09	-0.12	0.01	0.03	0.06	-0.03	-0.04	0.44	0.45	0.5	0.49	0.5	0.5	0.49	0	0	0	0	0	0	0	0	0	0	0	0	0	0
Lup001542	-0.07	0.17	0.06	0.05	0.03	0.06	-0.05	0.45	0.45	0.49	0.49	0.5	0.5	0.48	0	0	0	0	0	0	0	0	0	0	0	0	0	0
Lup001544	-0.1	0.11	-0.02	0.04	0.02	0.1	-0.2	0.43	0.45	0.5	0.49	0.5	0.5	0.46	0	0	0	0	0	0	0	0	0	0	0	0	0	0
Lup001545	0.08	0.11	-0.1	0.09	0.1	-0.14	0.1	0.44	0.45	0.46	0.48	0.49	0.5	0.46	0	0	0	0	0	0	0	0	0	0	0	0	0	0
Lup001546	-0.1	0.28	0.08	-0.11	0.03	-0.17	0.01	0.43	0.28	0.48	0.48	0.5	0.5	0.5	0	0	0	0	0	0	0	0	0	0	0	0	0	0
Lup001547	0.11	0.16	-0.01	-0.18	0.01	-0.2	-0.14	0.41	0.45	0.5	0.48	0.5	0.5	0.46	0	0	0	0	0	0	0	0	0	0	0	0	0	0
Lup001548	0.08	-0.1	-0.1	0.09	0.1	-0.14	0.1	0.44	0.45	0.46	0.48	0.49	0.5	0.46	0	0	0	0	0	0	0	0	0	0	0	0	0	0
Lup001550	-0.2	0.16	0.02	0.12	0.01	0.11	0.14	0.34	0.45	0.5	0.48	0.5	0.5	0.46	0	0	0	0	0	0	0	0	0	0	0	0	0	0
Lup001552	0.02	-0.04	-0.22	-0.03	0.08	0.02	-0.07	0.49	0.49	0.46	0.5	0.5	0.5	0.48	0	0	0	0	0	0	0	0	0	0	0	0	0	0
Lup001553	-0.01	0	-0.16	0.15	-0.01	0.05	0.02	0.49	0.5	0.46	0.48	0.5	0.5	0.5	0	0	0	0	0	0	0	0	0	0	0	0	0	0
Lup001554	0	0	-0.12	-0.16	-0.03	0.15	0	0.5	0.5	0.46	0.48	0.5	0.5	0.5	0	0	0	0	0	0	0	0	0	0	0	0	0	0
Lup001555	0.04	-0.23	-0.16	0.02	0.02	0.03	-0.09	0.48	0.4	0.46	0.5	0.5	0.5	0.47	0	0	0	0	0	0	0	0	0	0	0	0	0	0
Lup001556	-0.07	0.14	0.02	0.11	-0.09	0.13	-0.02	0.45	0.45	0.5	0.48	0.5	0.5	0.49	0	0	0	0	0	0	0	0	0	0	0	0	0	0
Lup001557	-0.06	-0.05	-0.02	0.18	-0.07	-0.23	-0.03	0.46	0.48	0.5	0.48	0.5	0.5	0.49	0	0	0	0	0	0	0	0	0	0	0	0	0	0
Lup001558	-0.06	-0.13	0.01	0.23	-0.2	-0.06	-0.11	0.46	0.45	0.5	0.48	0.49	0.5	0.46	0	0	0	0	0	0	0	0	0	0	0	0	0	0
Lup001559	-0.11	0	0.03	0.09	-0.09	-0.01	-0.03	0.41	0.5	0.49	0.48	0.5	0.5	0.49	0	0	0	0	0	0	0	0	0	0	0	0	0	0
Lup001560	-0.01	0.18	0.16	-0.09	-0.02	-0.05	0.09	0.5	0.45	0.46	0.48	0.5	0.5	0.46	0	0	0	0	0	0	0	0	0	0	0	0	0	0
Lup001561	-0.04	0.07	0	-0.1	0.11	0.05	0.11	0.48	0.48	0.5	0.48	0.49	0.5	0.46	0	0	0	0	0	0	0	0	0	0	0	0	0	0
Lup001562	-0.15	-0.03	-0.23	0.04	0.12	-0.11	-0.02	0.39	0.49	0.46	0.49	0.49	0.5	0.5	0	0	0	0	0	0	0	0	0	0	0	0	0	0
Lup001563	0.02	-0.21	-0.1	0.26	0.09	0.05	0.03	0.49	0.42	0.46	0.48	0.5	0.5	0.49	0	0	0	0	0	0	0	0	0	0	0	0	0	0
Lup001564	-0.25	0.15	0.13	0.24	-0.03	0.16	0.13	0.27	0.45	0.46	0.48	0.5	0.5	0.46	0	0	0	0	0	0	0	0	0	0	0	0	0	0
Lup001565	-0.03	-0.22	-0.02	-0.02	0.02	-0.07	0.03	0.48	0.42	0.49	0.5	0.5	0.5	0.49	0	0	0	0	0	0	0	0	0	0	0	0	0	0
Lup001566	0.03	-0.12	-0.09	-0.13	-0.07	-0.11	0.07	0.48	0.45	0.47	0.48	0.5	0.5	0.48	0	0	0	0	0	0	0	0	0	0	0	0	0	0
Lup001567	0.02	0.06	0.05	0.07	-0.13	0.12	0.06	0.49	0.48	0.49	0.48	0.49	0.5	0.48	0	0	0	0	0	0	0	0	0	0	0	0	0	0
Lup001568	-0.15	-0.01	0.04	0.01	-0.08	0.04	-0.12	0.39	0.5	0.49	0.5	0.5	0.5	0.46	0	0	0	0	0	0	0	0	0	0	0	0	0	0
Lup001569	-0.06	-0.13	0.06	-0.3	0.13	-0.02	-0.03	0.46	0.45	0.49	0.44	0.49	0.5	0.49	0	0	0	0	0	0	0	0	0	0	0	0	0	0
Lup001570	-0.01	0.01	0.19	0.3	-0.11	0	-0.06	0.49	0.5	0.46	0.47	0.49	0.5	0.48	0	0	0	0	0	0	0	0	0	0	0	0	0	0
Lup001571	0.08	0.08	0.2	0.07	-0.01	0.04	0.12	0.44	0.47	0.46	0.48	0.5	0.5	0.46	0	0	0	0	0	0	0	0	0	0	0	0	0	0
Lup001572	-0.02	-0.01	-0.01	0.09	0.04	-0.19	-0.21	0.49	0.5	0.5	0.48	0.5	0.5	0.46	0	0	0	0	0	0	0	0	0	0	0	0	0	0
Lup001573	0.01	0.04	-0.08	-0.06	0.09	-0.1	-0.16	0.49	0.49	0.47	0.49	0.5	0.5	0.46	0	0	0	0	0	0	0	0	0	0	0	0	0	0
Lup001574	0.01	0	-0.03	-0.05	-0.07	-0.15	-0.08	0.49	0.5	0.49	0.49	0.5	0.5	0.47	0	0	0	0	0	0	0	0	0	0	0	0	0	0
Lup001575	0.04	-0.21	-0.04	0.11	-0.15	-0.04	-0.01	0.48	0.42	0.49	0.48	0.49	0.5	0.5	0	0	0	0	0	0	0	0	0	0	0	0	0	0
Lup001576	-0.02	-0.01	0.09	0.04	-0.01	-0.18	0.28	0.49	0.5	0.47	0.49	0.5	0.5	0.36	0	0	0	0	0	0	0	0	0	0	0	0	0	0
Lup001577	-0.05	0	-0.08	-0.07	0.02	0.08	-0.13	0.47	0.5	0.48	0.48	0.5	0.5	0.46	0	0	0	0	0	0	0	0	0	0	0	0	0	0
Lup001578	-0.03	0.08	0.03	0.13	0.09	0.14	0.09	0.48	0.47	0.49	0.48	0.5	0.5	0.46	0	0	0	0	0	0	0	0	0	0	0	0	0	0
Lup001579	-0.05	0.09	0.15	0.04	-0.1	0.12	0.14	0.47	0.46	0.46	0.49	0.49	0.5	0.46	0	0	0	0	0	0	0	0	0	0	0	0	0	0
Lup001580	0.01	0.09	0.07	0	0.04	-0.14	-0.08	0.49	0.46	0.48	0.5	0.5	0.5	0.47	0	0	0	0	0	0	0	0	0	0	0	0	0	0
Lup001581	-0.04	-0.09	0.06	0.05	0.07	-0.03	-0.15	0.48	0.46	0.49	0.49	0.5	0.5	0.46	0	0	0	0	0	0	0	0	0	0	0	0	0	0
Lup001582	-0.01	0	0.01	0.01	0.02	0.15	-0.1	0.49	0.5	0.5	0.5	0.5	0.5	0.46	0	0	0	0	0	0	0	0	0	0	0	0	0	0
Lup001583	-0.07	-0.08	0.03	0.12	0.13	-0.12	-0.07	0.45	0.47	0.49	0.48	0.49	0.5	0.48	0	0	0	0	0	0	0	0	0	0	0	0	0	0
Lup001584	0.02	-0.08	0.09	-0.01	-0.04	-0.12	-0.19	0.49	0.47	0.47	0.5	0.5	0.5	0.46	0	0	0	0	0	0	0	0	0	0	0	0	0	0
Lup001585	0.28	0.23	0.2	0.15	-0.11	0.04	-0.06	0.21	0.41	0.46	0.48	0.49	0.5	0.48	0	0	0	0	0	0	0	0	0	0	0	0	0	0
Lup001586	0.06	0.2	0.07	-0.09	-0.03	-0.07	0.03	0.46	0.43	0.48	0.48	0.5	0.5	0.49	0	0	0	0	0	0	0	0	0	0	0	0	0	0
Lup001587	-0.04	0.11	0.11	0.05	0.07	0.12	0.15	0.48	0.45	0.46	0.49	0.5	0.5	0.46	0	0	0	0	0	0	0	0	0	0	0	0	0	0
Lup001588	0.19	0.07	0.01	0.03	-0.25	-0.24	0.08	0.35	0.47	0.5	0.49	0.49	0.5	0.47	0	0	0	0	0	0	0	0	0	0	0	0	0	0
Lup001589	-0.07	-0.16	-0.07	0.06	-0.12	0.13	-0.02	0.45	0.45	0.48	0.49	0.49	0.5	0.5	0	0	0	0	0	0	0	0	0	0	0	0	0	0
Lup001590	-0.27	-0.1	0.04	0.08	0.04	0.04	0.06	0.24	0.45	0.49	0.48	0.5	0.5	0.48	0	0	0	0	0	0	0	0	0	0	0	0	0	0
Lup001591	-0.13	-0.05	-0.01	-0.02	0.13	0.04	0.06	0.4	0.48	0.5	0.5	0.49	0.5	0.48	0	0	0	0	0	0	0	0	0	0	0	0	0	0
Lup001592	0.05	0.02	-0.22	-0.07	0.11	-0.01	-0.11	0.47	0.49	0.46	0.49	0.49	0.5	0.46	0	0	0	0	0	0	0	0	0	0	0	0	0	0
Lup001593	0.03	0.06	-0.07	-0.02	-0.23	-0.07	0.06	0.48	0.48	0.48	0.5	0.49	0.5	0.48	0	0	0	0	0	0	0	0	0	0	0	0	0	0
Lup001594	-0.02	0.01	0.15	0.12	-0.14	0.06	-0.01	0.49	0.5	0.46	0.48	0.49	0.5	0.5	0	0	0	0	0	0	0	0	0	0	0	0	0	0
Lup001595	-0.18	0.15	-0.02	0.1	-0.02	0.03	-0.01	0.37	0.45	0.5	0.48	0.5	0.5	0.5	0	0	0	0	0	0	0	0	0	0	0	0	0	0
Lup001596	-0.12	-0.02	-0.14	0.08	-0.03	0.03	0.02	0.41	0.49	0.46	0.48	0.5	0.5	0.49	0	0	0	0	0	0	0	0	0	0	0	0	0	0
Lup001597	-0.19	0.08	-0.05	0	-0.08	-0.07	-0.16	0.36	0.47	0.49	0.5	0.5	0.5	0.46	0	0	0	0	0	0	0	0	0	0	0	0	0	0
Lup001598	-0.01	0.1	-0.1	-0.03	-0.1	-0.05	0.09	0.5	0.45	0.47	0.5	0.49	0.5	0.47	0	0	0	0	0	0	0	0	0	0	0	0	0	0
Lup001599	0.12	0.26	0.07	0.05	0.06	0.16	0.04	0.41	0.33	0.48	0.49	0.5	0.5	0.49	0	0	0	0	0	0	0	0	0	0	0	0	0	0
Lup001600	0.19	0.2	-0.04	-0.08	0.06	-0.07	-0.1	0.36	0.43	0.49	0.48	0.5	0.5	0.46	0	0	0	0	0	0	0	0	0	0	0	0	0	0
Lup001602	0.08	0.13	-0.11	-0.01	-0.06	-0.2	0.14	0.44	0.45	0.46	0.5	0.5	0.5	0.46	0	0	0	0	0	0	0	0	0	0	0	0	0	0
Lup001603	0.03	0.12	-0.06	-0.17	-0.14	-0.04	-0.08	0.49	0.45	0.49	0.48	0.49	0.5	0.47	0	0	0	0	0	0	0	0	0	0	0	0	0	0
Lup001604	-0.2	-0.05	0.03	-0.04	0.16	0.09	0.06	0.34	0.48	0.49	0.49	0.49	0.5	0.48	0	0	0	0	0	0	0	0	0	0	0	0	0	0
Lup001605	-0.06	-0.02	-0.01	0.13	0.04	0.18	0.17	0.45	0.49	0.5	0.48	0.5	0.5	0.46	0	0	0	0	0	0	0	0	0	0	0	0	0	0
Lup001606	-0.11	0.05	-0.08	-0.03	-0.14	0	0.08	0.41	0.48	0.48	0.5	0.49	0.5	0.47	0	0	0	0	0	0	0	0	0	0	0	0	0	0
Lup001607	-0.12	-0.04	-0.12	-0.05	-0.02	-0.02	-0.07	0.41	0.49	0.46	0.49	0.5	0.5	0.48	0	0	0	0	0	0	0	0	0	0	0	0	0	0
Lup001608	-0.18	-0.19	-0.08	-0.05	0.07	0.01	-0.07	0.36	0.44	0.48	0.49	0.5	0.5	0.48	0	0	0	0	0	0	0	0	0	0	0	0	0	0
Lup001609	-0.05	0.11	-0.09	0.12	-0.12	-0.08	-0.03	0.47	0.45	0.47	0.48	0.49	0.5	0.49	0	0	0	0	0	0	0	0	0	0	0	0	0	0
Lup001610	-0.06	0.05	0.1	-0.13	-0.05	0.06	0.01	0.46	0.48	0.46	0.48	0.5	0.5	0.5	0	0	0	0	0	0	0	0	0	0	0	0	0	0
Lup001611	0.21	0.49	0.08	-0.11	-0.07	-0.05	0.05	0.33	0	0.48	0.48	0.5	0.5	0.49	0	1	0	0	0	0	0	0	1	0	0	0	0	0
Lup001612	-0.09	0.01	0.05	-0.07	-0.04	-0.05	-0.04	0.44	0.5	0.49	0.48	0.5	0.5	0.49	0	0	0	0	0	0	0	0	0	0	0	0	0	0
Lup001613	0.01	0.15	0.05	-0.08	-0.15	-0.09	-0.08	0.5	0.45	0.49	0.48	0.49	0.5	0.47	0	0	0	0	0	0	0	0	0	0	0	0	0	0
Lup001614	-0.05	0.03	0.05	-0.01	0.01	0.22	-0.11	0.47	0.49	0.49	0.5	0.5	0.5	0.46	0	0	0	0	0	0	0	0	0	0	0	0	0	0
Lup001615	0.04	0.09	0.04	-0.11	0.06	-0.16	0.1	0.48	0.46	0.49	0.48	0.5	0.5	0.46	0	0	0	0	0	0	0	0	0	0	0	0	0	0
Lup001616	-0.12	0.02	-0.05	-0.05	-0.07	-0.05	0.12	0.41	0.49	0.49	0.49	0.5	0.5	0.46	0	0	0	0	0	0	0	0	0	0	0	0	0	0
Lup001617	-0.2	-0.15	-0.09	0.08	0.07	-0.1	-0.01	0.34	0.45	0.47	0.48	0.5	0.5	0.5	0	0	0	0	0	0	0	0	0	0	0	0	0	0
Lup001618	-0.08	0.01	0.02	0.02	0.04	-0.01	-0.04	0.45	0.5	0.49	0.5	0.5	0.5	0.49	0	0	0	0	0	0	0	0	0	0	0	0	0	0
Lup001619	-0.1	-0.13	0.17	-0.2	0.04	-0.09	-0.1	0.43	0.45	0.46	0.48	0.5	0.5	0.46	0	0	0	0	0	0	0	0	0	0	0	0	0	0
Lup001620	-0.16	0.02	0.03	0.03	-0.04	-0.09	-0.13	0.39	0.49	0.49	0.5	0.5	0.5	0.46	0	0	0	0	0	0	0	0	0	0	0	0	0	0
Lup001621	0.2	0.1	-0.01	0.11	-0.15	0.12	-0.04	0.34	0.46	0.5	0.48	0.49	0.5	0.49	0	0	0	0	0	0	0	0	0	0	0	0	0	0
Lup001622	0.05	0.01	0.2	-0.15	-0.18	-0.23	0.04	0.47	0.5	0.46	0.48	0.49	0.5	0.49	0	0	0	0	0	0	0	0	0	0	0	0	0	0
Lup001623	-0.23	0.16	0.07	-0.03	-0.03	0.01	-0.11	0.3	0.45	0.48	0.49	0.5	0.5	0.46	0	0	0	0	0	0	0	0	0	0	0	0	0	0
Lup001624	0.11	-0.07	0.11	0.14	0.07	0.15	0.11	0.41	0.47	0.46	0.48	0.5	0.5	0.46	0	0	0	0	0	0	0	0	0	0	0	0	0	0
Lup001625	0.05	0.02	-0.17	-0.03	0.11	-0.09	0.05	0.47	0.49	0.46	0.49	0.49	0.5	0.49	0	0	0	0	0	0	0	0	0	0	0	0	0	0
Lup001626	0.13	0.08	0.12	0.02	0.06	0.05	0.13	0.4	0.47	0.46	0.5	0.5	0.5	0.46	0	0	0	0	0	0	0	0	0	0	0	0	0	0
Lup001627	0.05	-0.01	-0.14	-0.06	-0.07	-0.02	0.05	0.47	0.5	0.46	0.49	0.5	0.5	0.48	0	0	0	0	0	0	0	0	0	0	0	0	0	0
Lup001628	-0.28	0.01	0.04	-0.04	-0.09	-0.01	-0.09	0.2	0.5	0.49	0.49	0.5	0.5	0.47	0	0	0	0	0	0	0	0	0	0	0	0	0	0
Lup001630	0.03	0.04	0.09	0.06	0.16	-0.06	-0.31	0.48	0.49	0.47	0.49	0.49	0.5	0.27	0	0	0	0	0	0	0	0	0	0	0	0	0	0
Lup001631	-0.12	0.17	-0.06	0.07	0.08	0.08	0.16	0.41	0.45	0.49	0.48	0.5	0.5	0.46	0	0	0	0	0	0	0	0	0	0	0	0	0	0
Lup001632	-0.09	-0.04	-0.04	0.11	0.04	0.11	0.1	0.44	0.49	0.49	0.48	0.5	0.5	0.46	0	0	0	0	0	0	0	0	0	0	0	0	0	0
Lup001633	-0.03	0.03	0.03	-0.12	-0.01	-0.05	0.1	0.48	0.49	0.49	0.48	0.5	0.5	0.46	0	0	0	0	0	0	0	0	0	0	0	0	0	0
Lup001634	0.07	0.06	0.12	-0.12	-0.01	-0.13	0.04	0.45	0.48	0.46	0.48	0.5	0.5	0.49	0	0	0	0	0	0	0	0	0	0	0	0	0	0
Lup001635	0.57	0.19	0.01	-0.12	-0.01	-0.07	0.3	0	0.44	0.5	0.48	0.5	0.5	0.3	1	0	0	0	0	0	0	1	0	0	0	0	0	0
Lup001636	-0.04	0.11	0.15	0.13	0.04	-0.04	0.04	0.48	0.45	0.46	0.48	0.5	0.5	0.49	0	0	0	0	0	0	0	0	0	0	0	0	0	0
Lup001637	-0.13	-0.06	0.01	0.13	-0.04	0.03	0.09	0.4	0.48	0.5	0.48	0.5	0.5	0.47	0	0	0	0	0	0	0	0	0	0	0	0	0	0
Lup001638	-0.02	-0.11	0.05	0	0.03	0.15	-0.04	0.49	0.45	0.49	0.5	0.5	0.5	0.49	0	0	0	0	0	0	0	0	0	0	0	0	0	0
Lup001639	-0.15	0.05	-0.05	-0.01	0.05	-0.04	-0.09	0.39	0.48	0.49	0.5	0.5	0.5	0.46	0	0	0	0	0	0	0	0	0	0	0	0	0	0
Lup001640	-0.19	0	-0.08	0.04	0.07	0.16	-0.13	0.35	0.5	0.48	0.49	0.5	0.5	0.46	0	0	0	0	0	0	0	0	0	0	0	0	0	0
Lup001643	0.08	0.11	-0.1	0.09	-0.11	0.08	-0.14	0.44	0.45	0.46	0.48	0.49	0.5	0.46	0	0	0	0	0	0	0	0	0	0	0	0	0	0
Lup001644	-0.14	-0.13	0.13	0.16	-0.13	0.11	0.13	0.39	0.45	0.46	0.48	0.49	0.5	0.46	0	0	0	0	0	0	0	0	0	0	0	0	0	0
Lup001645	0.12	-0.28	-0.08	0.15	-0.09	-0.02	0.14	0.41	0.28	0.48	0.48	0.5	0.5	0.46	0	0	0	0	0	0	0	0	0	0	0	0	0	0
Lup001646	-0.01	-0.01	-0.31	-0.03	0.17	-0.15	0.05	0.49	0.5	0.27	0.5	0.49	0.5	0.49	0	0	0	0	0	0	0	0	0	0	0	0	0	0
Lup001647	0.01	0.05	0.11	-0.06	0.09	-0.01	-0.17	0.49	0.48	0.46	0.49	0.5	0.5	0.46	0	0	0	0	0	0	0	0	0	0	0	0	0	0
Lup001648	0.12	-0.21	0	0.13	-0.06	0.07	-0.16	0.41	0.43	0.5	0.48	0.5	0.5	0.46	0	0	0	0	0	0	0	0	0	0	0	0	0	0
Lup001649	-0.01	0.08	-0.07	-0.09	0.07	0.08	-0.18	0.49	0.46	0.48	0.48	0.5	0.5	0.46	0	0	0	0	0	0	0	0	0	0	0	0	0	0
Lup001650	-0.09	0	-0.11	-0.18	0.03	-0.06	-0.15	0.44	0.5	0.46	0.48	0.5	0.5	0.46	0	0	0	0	0	0	0	0	0	0	0	0	0	0
Lup001651	-0.05	0.23	-0.02	-0.03	0.05	-0.12	0.07	0.47	0.4	0.49	0.49	0.5	0.5	0.47	0	0	0	0	0	0	0	0	0	0	0	0	0	0
Lup001653	0	0.26	0	0.1	-0.1	-0.09	0.04	0.5	0.32	0.5	0.48	0.49	0.5	0.49	0	0	0	0	0	0	0	0	0	0	0	0	0	0
Lup001654	-0.01	0.19	0.04	0.17	0.07	0.1	0.02	0.49	0.44	0.49	0.48	0.5	0.5	0.49	0	0	0	0	0	0	0	0	0	0	0	0	0	0
Lup001655	-0.14	-0.1	-0.1	0.09	-0.11	-0.14	-0.14	0.39	0.45	0.46	0.48	0.49	0.5	0.46	0	0	0	0	0	0	0	0	0	0	0	0	0	0
Lup001656	0.03	-0.08	-0.19	0.07	0.03	0.06	0.04	0.48	0.47	0.46	0.49	0.5	0.5	0.49	0	0	0	0	0	0	0	0	0	0	0	0	0	0
Lup001657	0.16	-0.12	0.03	0.19	-0.06	-0.1	-0.02	0.38	0.45	0.49	0.48	0.5	0.5	0.49	0	0	0	0	0	0	0	0	0	0	0	0	0	0
Lup001658	0.15	0.14	0.05	-0.03	0.11	0.02	-0.02	0.39	0.45	0.49	0.5	0.49	0.5	0.5	0	0	0	0	0	0	0	0	0	0	0	0	0	0
Lup001659	0.06	0.08	0.03	-0.17	0.04	-0.13	0.04	0.46	0.47	0.49	0.48	0.5	0.5	0.49	0	0	0	0	0	0	0	0	0	0	0	0	0	0
Lup001660	-0.04	-0.06	-0.04	-0.1	0.05	-0.09	-0.16	0.47	0.48	0.49	0.48	0.5	0.5	0.46	0	0	0	0	0	0	0	0	0	0	0	0	0	0
Lup001661	-0.2	0.03	0.08	0.15	-0.03	0.07	-0.13	0.34	0.49	0.47	0.48	0.5	0.5	0.46	0	0	0	0	0	0	0	0	0	0	0	0	0	0
Lup001662	-0.23	0.02	-0.06	0.2	0.08	0.03	-0.06	0.3	0.49	0.49	0.48	0.5	0.5	0.48	0	0	0	0	0	0	0	0	0	0	0	0	0	0
Lup001663	-0.09	0.26	-0.15	-0.11	0.02	-0.03	0.02	0.44	0.33	0.46	0.48	0.5	0.5	0.5	0	0	0	0	0	0	0	0	0	0	0	0	0	0
Lup001664	-0.13	0.06	-0.02	-0.13	0.17	-0.01	0	0.4	0.48	0.5	0.48	0.49	0.5	0.5	0	0	0	0	0	0	0	0	0	0	0	0	0	0
Lup001665	-0.05	-0.12	-0.16	0.16	0.22	-0.02	0.05	0.47	0.45	0.46	0.48	0.49	0.5	0.49	0	0	0	0	0	0	0	0	0	0	0	0	0	0
Lup001666	0.1	-0.19	0.16	0.09	-0.04	0.02	-0.32	0.43	0.44	0.46	0.48	0.5	0.5	0.25	0	0	0	0	0	0	0	0	0	0	0	0	0	0
Lup001667	0.05	-0.04	-0.1	-0.01	0.08	0.08	0.24	0.47	0.49	0.46	0.5	0.5	0.5	0.43	0	0	0	0	0	0	0	0	0	0	0	0	0	0
Lup001668	-0.06	0.13	-0.19	0.11	0.16	0.13	0.07	0.46	0.45	0.46	0.48	0.49	0.5	0.48	0	0	0	0	0	0	0	0	0	0	0	0	0	0
Lup001669	-0.09	-0.04	-0.13	0.05	0.09	-0.02	0.03	0.44	0.49	0.46	0.49	0.5	0.5	0.49	0	0	0	0	0	0	0	0	0	0	0	0	0	0
Lup001670	-0.19	-0.03	0.11	0.25	0.05	-0.05	0.07	0.36	0.49	0.46	0.48	0.5	0.5	0.48	0	0	0	0	0	0	0	0	0	0	0	0	0	0
Lup001671	0.03	0.14	-0.01	-0.05	0.06	-0.13	-0.02	0.48	0.45	0.5	0.49	0.5	0.5	0.49	0	0	0	0	0	0	0	0	0	0	0	0	0	0
Lup001672	0.03	-0.01	0.01	-0.06	-0.08	-0.11	-0.07	0.48	0.5	0.5	0.49	0.5	0.5	0.48	0	0	0	0	0	0	0	0	0	0	0	0	0	0
Lup001673	-0.01	0.01	-0.05	0.06	-0.05	0.03	-0.1	0.5	0.5	0.49	0.49	0.5	0.5	0.46	0	0	0	0	0	0	0	0	0	0	0	0	0	0
Lup001674	0.06	-0.01	-0.02	-0.08	-0.08	-0.03	0.02	0.45	0.5	0.5	0.48	0.5	0.5	0.49	0	0	0	0	0	0	0	0	0	0	0	0	0	0
Lup001676	0.13	-0.11	-0.07	0.12	-0.06	0	0.15	0.4	0.45	0.48	0.48	0.5	0.5	0.46	0	0	0	0	0	0	0	0	0	0	0	0	0	0
Lup001677	0.16	-0.01	-0.01	-0.06	0.09	-0.27	0.07	0.39	0.5	0.5	0.49	0.5	0.5	0.48	0	0	0	0	0	0	0	0	0	0	0	0	0	0
Lup001678	-0.04	0.12	-0.15	0.1	-0.06	0.15	0.05	0.47	0.45	0.46	0.48	0.5	0.5	0.48	0	0	0	0	0	0	0	0	0	0	0	0	0	0
Lup001679	-0.07	-0.03	-0.05	0.01	-0.03	0.16	-0.1	0.45	0.49	0.49	0.5	0.5	0.5	0.46	0	0	0	0	0	0	0	0	0	0	0	0	0	0
Lup001680	0.07	-0.08	-0.11	0.04	-0.22	-0.03	0.09	0.45	0.47	0.46	0.49	0.49	0.5	0.46	0	0	0	0	0	0	0	0	0	0	0	0	0	0
Lup001681	-0.03	0.01	-0.08	0.05	0.08	0.04	0.03	0.49	0.5	0.47	0.49	0.5	0.5	0.49	0	0	0	0	0	0	0	0	0	0	0	0	0	0
Lup001682	0.02	-0.19	-0.15	-0.07	0.26	-0.15	0.01	0.49	0.44	0.46	0.48	0.49	0.5	0.5	0	0	0	0	0	0	0	0	0	0	0	0	0	0
Lup001683	-0.08	-0.17	0.01	0.12	-0.03	-0.03	-0.26	0.44	0.45	0.5	0.48	0.5	0.5	0.4	0	0	0	0	0	0	0	0	0	0	0	0	0	0
Lup001684	0.01	0.01	0.03	0.02	-0.12	-0.14	-0.19	0.5	0.5	0.49	0.5	0.49	0.5	0.46	0	0	0	0	0	0	0	0	0	0	0	0	0	0
Lup001685	-0.12	-0.13	0.03	0.11	-0.04	0.02	-0.04	0.41	0.45	0.49	0.48	0.5	0.5	0.49	0	0	0	0	0	0	0	0	0	0	0	0	0	0
Lup001686	0.07	-0.18	0.16	0.14	-0.11	-0.09	-0.04	0.45	0.45	0.46	0.48	0.49	0.5	0.49	0	0	0	0	0	0	0	0	0	0	0	0	0	0
Lup001687	-0.14	-0.1	0.11	-0.13	0.1	-0.14	-0.14	0.39	0.45	0.46	0.48	0.49	0.5	0.46	0	0	0	0	0	0	0	0	0	0	0	0	0	0
Lup001688	-0.1	-0.06	-0.13	0.01	0.12	-0.02	0.1	0.43	0.48	0.46	0.5	0.49	0.5	0.46	0	0	0	0	0	0	0	0	0	0	0	0	0	0
Lup001689	-0.12	-0.13	0.09	-0.11	0.12	0.01	-0.09	0.41	0.45	0.47	0.48	0.49	0.5	0.47	0	0	0	0	0	0	0	0	0	0	0	0	0	0
Lup001690	-0.13	-0.06	0.03	0.06	-0.14	-0.16	-0.07	0.4	0.48	0.49	0.49	0.49	0.5	0.48	0	0	0	0	0	0	0	0	0	0	0	0	0	0
Lup001691	0.03	0.1	-0.03	-0.08	-0.1	-0.01	0.06	0.48	0.45	0.49	0.48	0.49	0.5	0.48	0	0	0	0	0	0	0	0	0	0	0	0	0	0
Lup001692	-0.13	-0.04	0.05	0.1	0.02	0.08	-0.02	0.4	0.49	0.49	0.48	0.5	0.5	0.5	0	0	0	0	0	0	0	0	0	0	0	0	0	0
Lup001693	-0.15	-0.07	-0.07	-0.09	-0.08	-0.06	0.06	0.39	0.47	0.48	0.48	0.5	0.5	0.48	0	0	0	0	0	0	0	0	0	0	0	0	0	0
Lup001694	0.02	-0.07	0.07	-0.04	-0.03	-0.07	-0.1	0.49	0.47	0.48	0.49	0.5	0.5	0.46	0	0	0	0	0	0	0	0	0	0	0	0	0	0
Lup001695	0.04	0.05	0.05	-0.06	-0.09	-0.16	-0.09	0.47	0.48	0.49	0.49	0.5	0.5	0.47	0	0	0	0	0	0	0	0	0	0	0	0	0	0
Lup001696	0.01	0.12	-0.06	-0.14	0.07	0	-0.07	0.49	0.45	0.49	0.48	0.5	0.5	0.47	0	0	0	0	0	0	0	0	0	0	0	0	0	0
Lup001697	-0.2	0.07	-0.07	-0.02	0.14	0.11	0.18	0.34	0.47	0.48	0.5	0.49	0.5	0.46	0	0	0	0	0	0	0	0	0	0	0	0	0	0
Lup001698	0.01	0.09	-0.01	-0.06	0.01	-0.21	0.02	0.49	0.46	0.5	0.49	0.5	0.5	0.5	0	0	0	0	0	0	0	0	0	0	0	0	0	0
Lup001699	-0.13	-0.04	-0.06	0.27	-0.04	0.26	0.1	0.41	0.49	0.49	0.48	0.5	0.5	0.46	0	0	0	0	0	0	0	0	0	0	0	0	0	0
Lup001700	-0.24	0.03	-0.11	0.05	0.11	-0.05	0.01	0.28	0.49	0.46	0.49	0.49	0.5	0.5	0	0	0	0	0	0	0	0	0	0	0	0	0	0
Lup001701	0	0.06	-0.22	0.16	0.09	0.1	0.21	0.5	0.48	0.46	0.48	0.5	0.5	0.46	0	0	0	0	0	0	0	0	0	0	0	0	0	0
Lup001702	0.05	0.01	0.09	0.04	-0.07	0.15	-0.11	0.47	0.5	0.47	0.49	0.5	0.5	0.46	0	0	0	0	0	0	0	0	0	0	0	0	0	0
Lup001703	-0.03	0.12	-0.09	0	0	-0.14	0	0.49	0.45	0.47	0.5	0.5	0.5	0.5	0	0	0	0	0	0	0	0	0	0	0	0	0	0
Lup001704	-0.12	0.04	-0.08	0.02	-0.11	0.07	-0.09	0.41	0.49	0.48	0.5	0.49	0.5	0.47	0	0	0	0	0	0	0	0	0	0	0	0	0	0
Lup001705	-0.14	-0.1	0.11	-0.13	-0.11	0.08	-0.14	0.39	0.45	0.46	0.48	0.49	0.5	0.46	0	0	0	0	0	0	0	0	0	0	0	0	0	0
Lup001706	0.12	-0.02	0.08	-0.1	-0.24	-0.25	0.04	0.41	0.49	0.48	0.48	0.49	0.5	0.49	0	0	0	0	0	0	0	0	0	0	0	0	0	0
Lup001707	-0.13	0.09	0.03	-0.04	-0.08	-0.17	0.18	0.41	0.46	0.49	0.49	0.5	0.5	0.46	0	0	0	0	0	0	0	0	0	0	0	0	0	0
Lup001708	0.06	0.03	0	-0.11	0.02	-0.12	-0.01	0.46	0.49	0.5	0.48	0.5	0.5	0.5	0	0	0	0	0	0	0	0	0	0	0	0	0	0
Lup001709	0.09	-0.06	0.07	-0.01	-0.06	0.02	0	0.44	0.48	0.48	0.5	0.5	0.5	0.5	0	0	0	0	0	0	0	0	0	0	0	0	0	0
Lup001710	-0.04	0.14	0.07	-0.02	-0.07	-0.11	-0.11	0.47	0.45	0.48	0.5	0.5	0.5	0.46	0	0	0	0	0	0	0	0	0	0	0	0	0	0
Lup001711	0.08	0.01	-0.32	-0.31	0.04	0.17	-0.01	0.44	0.5	0.24	0.44	0.5	0.5	0.5	0	0	0	0	0	0	0	0	0	0	0	0	0	0
Lup001712	0.06	0.09	-0.28	-0.01	-0.13	-0.2	-0.13	0.45	0.46	0.38	0.5	0.49	0.5	0.46	0	0	0	0	0	0	0	0	0	0	0	0	0	0
Lup001713	0.18	0.01	-0.1	0.02	-0.07	-0.04	-0.06	0.37	0.5	0.46	0.5	0.5	0.5	0.48	0	0	0	0	0	0	0	0	0	0	0	0	0	0
Lup001714	-0.05	-0.11	0.03	-0.08	0.02	-0.15	0.07	0.47	0.45	0.49	0.48	0.5	0.5	0.48	0	0	0	0	0	0	0	0	0	0	0	0	0	0
Lup001715	-0.11	-0.01	-0.01	0.11	0.08	0.13	-0.13	0.42	0.5	0.5	0.48	0.5	0.5	0.46	0	0	0	0	0	0	0	0	0	0	0	0	0	0
Lup001716	-0.18	-0.04	0.16	0.11	-0.04	0.22	-0.07	0.36	0.48	0.46	0.48	0.5	0.5	0.48	0	0	0	0	0	0	0	0	0	0	0	0	0	0
Lup001717	-0.15	0.11	0.05	-0.09	0.07	0.01	-0.01	0.39	0.45	0.49	0.48	0.5	0.5	0.5	0	0	0	0	0	0	0	0	0	0	0	0	0	0
Lup001718	0	-0.02	-0.17	-0.08	0.11	0.03	-0.05	0.5	0.49	0.46	0.48	0.49	0.5	0.48	0	0	0	0	0	0	0	0	0	0	0	0	0	0
Lup001719	-0.04	-0.07	0.02	0.13	-0.01	0.2	-0.03	0.47	0.48	0.5	0.48	0.5	0.5	0.49	0	0	0	0	0	0	0	0	0	0	0	0	0	0
Lup001720	0.04	-0.05	-0.12	0.16	0.13	-0.04	0	0.48	0.48	0.46	0.48	0.49	0.5	0.5	0	0	0	0	0	0	0	0	0	0	0	0	0	0
Lup001721	0.1	-0.13	-0.04	0.18	-0.04	0.07	-0.02	0.43	0.45	0.49	0.48	0.5	0.5	0.5	0	0	0	0	0	0	0	0	0	0	0	0	0	0
Lup001722	-0.01	0.1	0.17	-0.15	-0.11	-0.03	-0.03	0.49	0.45	0.46	0.48	0.49	0.5	0.49	0	0	0	0	0	0	0	0	0	0	0	0	0	0
Lup001723	-0.21	-0.07	0.16	0.04	-0.04	0.06	0.04	0.34	0.47	0.46	0.49	0.5	0.5	0.49	0	0	0	0	0	0	0	0	0	0	0	0	0	0
Lup001724	-0.27	-0.04	-0.11	0.05	-0.02	-0.04	-0.18	0.24	0.49	0.46	0.49	0.5	0.5	0.46	0	0	0	0	0	0	0	0	0	0	0	0	0	0
Lup001725	-0.12	0.04	-0.01	0.07	0.11	-0.03	0.03	0.41	0.49	0.5	0.49	0.49	0.5	0.49	0	0	0	0	0	0	0	0	0	0	0	0	0	0
Lup001726	-0.03	-0.02	-0.03	0.02	-0.1	0.1	-0.03	0.48	0.49	0.49	0.5	0.49	0.5	0.49	0	0	0	0	0	0	0	0	0	0	0	0	0	0
Lup001728	-0.14	0.11	-0.1	0.09	0.1	-0.14	0.1	0.39	0.45	0.46	0.48	0.49	0.5	0.46	0	0	0	0	0	0	0	0	0	0	0	0	0	0
Lup001729	-0.16	-0.02	-0.08	-0.05	0.01	0.11	-0.23	0.38	0.49	0.48	0.49	0.5	0.5	0.45	0	0	0	0	0	0	0	0	0	0	0	0	0	0
Lup001730	-0.18	-0.06	0.07	0.11	0.06	0.1	0.1	0.37	0.48	0.48	0.48	0.5	0.5	0.46	0	0	0	0	0	0	0	0	0	0	0	0	0	0
Lup001731	-0.2	0.05	0.06	0.03	0.04	-0.01	0.06	0.35	0.48	0.49	0.49	0.5	0.5	0.48	0	0	0	0	0	0	0	0	0	0	0	0	0	0
Lup001732	-0.08	-0.01	-0.07	0	-0.01	-0.17	-0.12	0.44	0.5	0.48	0.5	0.5	0.5	0.46	0	0	0	0	0	0	0	0	0	0	0	0	0	0
Lup001733	0.1	0.13	-0.18	-0.16	0.04	0.07	0.01	0.42	0.45	0.46	0.48	0.5	0.5	0.5	0	0	0	0	0	0	0	0	0	0	0	0	0	0
Lup001734	0.09	-0.07	0.04	-0.17	0.04	0.2	0.06	0.44	0.47	0.49	0.48	0.5	0.5	0.48	0	0	0	0	0	0	0	0	0	0	0	0	0	0
Lup001735	-0.03	0.07	-0.01	-0.15	0.07	0.02	0.01	0.48	0.48	0.5	0.48	0.5	0.5	0.5	0	0	0	0	0	0	0	0	0	0	0	0	0	0
Lup001736	-0.23	0.07	-0.13	0.12	0.09	0.08	0.06	0.29	0.47	0.46	0.48	0.5	0.5	0.48	0	0	0	0	0	0	0	0	0	0	0	0	0	0
Lup001737	0.11	0	0	-0.19	0.14	-0.04	0.14	0.41	0.5	0.5	0.48	0.49	0.5	0.46	0	0	0	0	0	0	0	0	0	0	0	0	0	0
Lup001739	0.03	0.04	0.01	-0.08	-0.07	-0.06	-0.02	0.48	0.49	0.5	0.48	0.5	0.5	0.5	0	0	0	0	0	0	0	0	0	0	0	0	0	0
Lup001740	0.06	0.17	0	-0.01	-0.13	0.13	0.19	0.46	0.45	0.5	0.5	0.49	0.5	0.46	0	0	0	0	0	0	0	0	0	0	0	0	0	0
Lup001741	-0.04	-0.2	0.15	0.18	-0.08	-0.02	-0.17	0.48	0.44	0.46	0.48	0.5	0.5	0.46	0	0	0	0	0	0	0	0	0	0	0	0	0	0
Lup001742	-0.06	0.05	0.1	-0.17	-0.11	0.08	-0.03	0.46	0.48	0.46	0.48	0.49	0.5	0.49	0	0	0	0	0	0	0	0	0	0	0	0	0	0
Lup001743	0.05	-0.09	0.08	0.16	-0.06	0.06	0	0.47	0.46	0.48	0.48	0.5	0.5	0.5	0	0	0	0	0	0	0	0	0	0	0	0	0	0
Lup001744	0.09	-0.18	-0.07	0.1	0.03	-0.02	0.05	0.44	0.45	0.48	0.48	0.5	0.5	0.49	0	0	0	0	0	0	0	0	0	0	0	0	0	0
Lup001745	-0.09	0.16	-0.1	-0.03	-0.07	0.02	0.02	0.44	0.45	0.46	0.49	0.5	0.5	0.49	0	0	0	0	0	0	0	0	0	0	0	0	0	0
Lup001746	-0.21	0.19	0.21	-0.07	0.13	-0.11	0.14	0.33	0.44	0.46	0.49	0.49	0.5	0.46	0	0	0	0	0	0	0	0	0	0	0	0	0	0
Lup001747	-0.17	0.08	0	-0.16	-0.06	0.15	-0.04	0.37	0.47	0.5	0.48	0.5	0.5	0.49	0	0	0	0	0	0	0	0	0	0	0	0	0	0
Lup001748	-0.13	0.12	-0.06	-0.08	0.12	-0.16	0.07	0.4	0.45	0.49	0.48	0.49	0.5	0.48	0	0	0	0	0	0	0	0	0	0	0	0	0	0
Lup001749	-0.09	0.09	0.09	0.04	0.04	0.05	-0.19	0.44	0.46	0.47	0.49	0.5	0.5	0.46	0	0	0	0	0	0	0	0	0	0	0	0	0	0
Lup001750	-0.01	-0.04	0.04	-0.01	0.08	0.02	0.02	0.5	0.49	0.49	0.5	0.5	0.5	0.49	0	0	0	0	0	0	0	0	0	0	0	0	0	0
Lup001751	0.03	0.06	-0.01	0.06	-0.16	0.05	0.03	0.48	0.48	0.5	0.49	0.49	0.5	0.49	0	0	0	0	0	0	0	0	0	0	0	0	0	0
Lup001752	0.09	-0.2	-0.08	0.06	-0.01	-0.15	-0.01	0.44	0.44	0.48	0.49	0.5	0.5	0.5	0	0	0	0	0	0	0	0	0	0	0	0	0	0
Lup001753	0.02	0.11	-0.04	0.07	0	0.04	0.07	0.49	0.45	0.49	0.49	0.5	0.5	0.47	0	0	0	0	0	0	0	0	0	0	0	0	0	0
Lup001754	-0.13	0.09	-0.02	-0.11	0.08	-0.01	-0.02	0.4	0.46	0.49	0.48	0.5	0.5	0.49	0	0	0	0	0	0	0	0	0	0	0	0	0	0
Lup001755	-0.05	-0.23	0.14	0.12	0.01	-0.18	-0.09	0.46	0.4	0.46	0.48	0.5	0.5	0.46	0	0	0	0	0	0	0	0	0	0	0	0	0	0
Lup001756	-0.02	-0.09	-0.26	0.01	-0.06	-0.19	0.06	0.49	0.46	0.42	0.5	0.5	0.5	0.48	0	0	0	0	0	0	0	0	0	0	0	0	0	0
Lup001757	-0.17	0.03	-0.08	0.12	0.05	0.01	-0.12	0.38	0.49	0.47	0.48	0.5	0.5	0.46	0	0	0	0	0	0	0	0	0	0	0	0	0	0
Lup001758	-0.24	-0.07	0.05	0.03	0.06	0.08	-0.03	0.28	0.47	0.49	0.49	0.5	0.5	0.49	0	0	0	0	0	0	0	0	0	0	0	0	0	0
Lup001760	-0.09	-0.09	0.1	0.01	0.09	-0.05	-0.01	0.44	0.46	0.46	0.5	0.5	0.5	0.5	0	0	0	0	0	0	0	0	0	0	0	0	0	0
Lup001761	0.01	0.22	0.14	-0.03	-0.01	-0.11	0.28	0.5	0.42	0.46	0.5	0.5	0.5	0.35	0	0	0	0	0	0	0	0	0	0	0	0	0	0
Lup001762	-0.05	0.21	-0.15	0.02	0.06	0.15	0.08	0.46	0.43	0.46	0.5	0.5	0.5	0.47	0	0	0	0	0	0	0	0	0	0	0	0	0	0
Lup001763	-0.09	-0.23	0.02	0.23	-0.11	0.01	-0.08	0.44	0.39	0.5	0.48	0.49	0.5	0.47	0	0	0	0	0	0	0	0	0	0	0	0	0	0
Lup001764	-0.04	0.05	-0.12	-0.21	-0.17	0.01	0.05	0.48	0.48	0.46	0.48	0.49	0.5	0.49	0	0	0	0	0	0	0	0	0	0	0	0	0	0
Lup001765	0.09	0.02	0.06	-0.01	-0.14	0.07	-0.02	0.44	0.49	0.49	0.5	0.49	0.5	0.5	0	0	0	0	0	0	0	0	0	0	0	0	0	0
Lup001766	-0.17	-0.01	0.11	0.08	0.09	-0.09	0.02	0.37	0.5	0.46	0.48	0.5	0.5	0.49	0	0	0	0	0	0	0	0	0	0	0	0	0	0
Lup001768	0.06	0.15	0	0.03	0.18	0.01	0.1	0.46	0.45	0.5	0.5	0.49	0.5	0.46	0	0	0	0	0	0	0	0	0	0	0	0	0	0
Lup001769	-0.09	0.05	0.15	-0.02	0	0.04	-0.06	0.44	0.48	0.46	0.5	0.5	0.5	0.48	0	0	0	0	0	0	0	0	0	0	0	0	0	0
Lup001770	0.13	-0.02	0.04	0.01	0.02	0.09	-0.03	0.4	0.49	0.49	0.5	0.5	0.5	0.49	0	0	0	0	0	0	0	0	0	0	0	0	0	0
Lup001771	0.06	-0.23	-0.05	-0.2	0.05	0.1	-0.02	0.45	0.41	0.49	0.48	0.5	0.5	0.49	0	0	0	0	0	0	0	0	0	0	0	0	0	0
Lup001772	0.02	0.05	-0.06	0.06	0.17	-0.17	-0.03	0.49	0.48	0.49	0.49	0.49	0.5	0.49	0	0	0	0	0	0	0	0	0	0	0	0	0	0
Lup001773	0.03	0	-0.17	-0.04	-0.07	0.05	-0.05	0.49	0.5	0.46	0.49	0.5	0.5	0.48	0	0	0	0	0	0	0	0	0	0	0	0	0	0
Lup001774	0.01	0.11	-0.05	-0.19	-0.07	-0.02	0	0.49	0.45	0.49	0.48	0.5	0.5	0.5	0	0	0	0	0	0	0	0	0	0	0	0	0	0
Lup001776	-0.11	-0.17	-0.1	0.06	-0.23	-0.18	-0.06	0.42	0.45	0.46	0.49	0.49	0.5	0.48	0	0	0	0	0	0	0	0	0	0	0	0	0	0
Lup001777	-0.13	0.03	0.07	-0.15	0.02	0.11	-0.03	0.4	0.49	0.48	0.48	0.5	0.5	0.49	0	0	0	0	0	0	0	0	0	0	0	0	0	0
Lup001778	0.12	-0.11	-0.24	-0.16	0	-0.03	0.1	0.41	0.45	0.46	0.48	0.5	0.5	0.46	0	0	0	0	0	0	0	0	0	0	0	0	0	0
Lup001779	0.06	0.08	0.23	0.03	-0.09	0.08	-0.22	0.46	0.47	0.46	0.5	0.5	0.5	0.46	0	0	0	0	0	0	0	0	0	0	0	0	0	0
Lup001780	0.01	0.04	0.04	-0.07	0.01	0.08	-0.1	0.5	0.49	0.49	0.48	0.5	0.5	0.46	0	0	0	0	0	0	0	0	0	0	0	0	0	0
Lup001781	0	0	-0.14	-0.01	0.18	0.01	0.09	0.5	0.5	0.46	0.5	0.49	0.5	0.47	0	0	0	0	0	0	0	0	0	0	0	0	0	0
Lup001782	0.07	-0.22	0.03	0.06	-0.23	-0.18	-0.15	0.45	0.42	0.49	0.49	0.49	0.5	0.46	0	0	0	0	0	0	0	0	0	0	0	0	0	0
Lup001783	-0.04	-0.14	-0.05	0.07	0.07	-0.12	0.12	0.48	0.45	0.49	0.48	0.5	0.5	0.46	0	0	0	0	0	0	0	0	0	0	0	0	0	0
Lup001784	-0.01	0.08	-0.18	-0.14	-0.06	-0.04	0.22	0.49	0.47	0.46	0.48	0.5	0.5	0.46	0	0	0	0	0	0	0	0	0	0	0	0	0	0
Lup001785	-0.05	0.02	-0.02	-0.03	0.12	0.06	0.15	0.47	0.49	0.5	0.5	0.49	0.5	0.46	0	0	0	0	0	0	0	0	0	0	0	0	0	0
Lup001786	-0.01	0	0.15	0.07	-0.03	-0.1	-0.01	0.5	0.5	0.46	0.49	0.5	0.5	0.5	0	0	0	0	0	0	0	0	0	0	0	0	0	0
Lup001792	0.06	0.13	-0.17	-0.21	-0.08	-0.08	0.08	0.45	0.45	0.46	0.48	0.5	0.5	0.47	0	0	0	0	0	0	0	0	0	0	0	0	0	0
Lup001793	-0.06	-0.08	0.01	0.05	0.17	-0.04	0.06	0.46	0.47	0.5	0.49	0.49	0.5	0.48	0	0	0	0	0	0	0	0	0	0	0	0	0	0
Lup001794	-0.32	-0.1	-0.21	-0.09	0.01	0.16	0.08	0.12	0.46	0.46	0.48	0.5	0.5	0.47	0	0	0	0	0	0	0	0	0	0	0	0	0	0
Lup001795	0.11	0.04	-0.08	-0.02	-0.01	-0.17	-0.04	0.41	0.48	0.48	0.5	0.5	0.5	0.49	0	0	0	0	0	0	0	0	0	0	0	0	0	0
Lup001796	-0.08	0.06	-0.02	-0.15	-0.15	-0.1	0.14	0.44	0.48	0.5	0.48	0.49	0.5	0.46	0	0	0	0	0	0	0	0	0	0	0	0	0	0
Lup001797	-0.04	-0.07	0.05	-0.01	0.22	-0.06	-0.15	0.47	0.48	0.49	0.5	0.49	0.5	0.46	0	0	0	0	0	0	0	0	0	0	0	0	0	0
Lup001798	0.04	-0.02	-0.07	-0.03	-0.03	-0.1	0.05	0.47	0.49	0.48	0.5	0.5	0.5	0.48	0	0	0	0	0	0	0	0	0	0	0	0	0	0
Lup001799	-0.06	0.16	-0.11	-0.08	-0.03	-0.12	-0.11	0.46	0.45	0.46	0.48	0.5	0.5	0.46	0	0	0	0	0	0	0	0	0	0	0	0	0	0
Lup001800	-0.03	-0.13	-0.13	0.06	0.08	-0.1	-0.09	0.48	0.45	0.46	0.49	0.5	0.5	0.47	0	0	0	0	0	0	0	0	0	0	0	0	0	0
Lup001801	-0.05	-0.08	-0.06	0.08	-0.07	-0.02	-0.09	0.47	0.47	0.49	0.48	0.5	0.5	0.46	0	0	0	0	0	0	0	0	0	0	0	0	0	0
Lup001802	-0.11	0.06	-0.14	0.01	-0.12	-0.01	-0.27	0.42	0.48	0.46	0.5	0.49	0.5	0.4	0	0	0	0	0	0	0	0	0	0	0	0	0	0
Lup001804	-0.12	0.08	-0.12	-0.02	-0.09	-0.02	0	0.41	0.47	0.46	0.5	0.5	0.5	0.5	0	0	0	0	0	0	0	0	0	0	0	0	0	0
Lup001805	-0.12	-0.03	0.09	-0.07	0.27	0.02	-0.06	0.41	0.49	0.47	0.48	0.49	0.5	0.48	0	0	0	0	0	0	0	0	0	0	0	0	0	0
Lup001806	0.08	-0.1	-0.1	-0.13	0.1	-0.14	0.1	0.44	0.45	0.46	0.48	0.49	0.5	0.46	0	0	0	0	0	0	0	0	0	0	0	0	0	0
Lup001807	0.06	-0.03	0.29	0.17	-0.15	0.02	-0.06	0.46	0.49	0.36	0.48	0.49	0.5	0.48	0	0	0	0	0	0	0	0	0	0	0	0	0	0
Lup001808	-0.13	-0.08	-0.2	-0.14	0.06	-0.03	-0.07	0.4	0.47	0.46	0.48	0.5	0.5	0.48	0	0	0	0	0	0	0	0	0	0	0	0	0	0
Lup001809	-0.2	-0.01	0.1	0.07	0.02	-0.15	-0.11	0.34	0.5	0.46	0.49	0.5	0.5	0.46	0	0	0	0	0	0	0	0	0	0	0	0	0	0
Lup001810	-0.08	-0.01	0.06	0.1	0	-0.1	0.1	0.44	0.5	0.49	0.48	0.5	0.5	0.46	0	0	0	0	0	0	0	0	0	0	0	0	0	0
Lup001811	-0.08	-0.12	-0.23	-0.17	-0.12	-0.25	-0.14	0.44	0.45	0.46	0.48	0.49	0.5	0.46	0	0	0	0	0	0	0	0	0	0	0	0	0	0
Lup001812	0.16	0.07	-0.1	-0.08	-0.1	-0.04	0.06	0.39	0.48	0.46	0.48	0.49	0.5	0.48	0	0	0	0	0	0	0	0	0	0	0	0	0	0
Lup001813	-0.01	-0.04	0.01	-0.08	0.14	-0.14	-0.02	0.5	0.49	0.5	0.48	0.49	0.5	0.49	0	0	0	0	0	0	0	0	0	0	0	0	0	0
Lup001814	-0.04	0.01	-0.09	0.07	-0.11	-0.09	-0.05	0.47	0.5	0.47	0.48	0.49	0.5	0.48	0	0	0	0	0	0	0	0	0	0	0	0	0	0
Lup001815	0.15	-0.05	-0.13	-0.21	0.01	-0.13	0.18	0.39	0.48	0.46	0.48	0.5	0.5	0.46	0	0	0	0	0	0	0	0	0	0	0	0	0	0
Lup001816	-0.08	0	-0.1	-0.19	0.1	-0.1	-0.15	0.44	0.5	0.46	0.48	0.49	0.5	0.46	0	0	0	0	0	0	0	0	0	0	0	0	0	0
Lup001817	-0.05	-0.02	0.11	0.08	-0.03	-0.02	-0.14	0.47	0.49	0.46	0.48	0.5	0.5	0.46	0	0	0	0	0	0	0	0	0	0	0	0	0	0
Lup001818	0.03	0.07	-0.04	0.02	0.04	0.14	0.17	0.48	0.47	0.49	0.5	0.5	0.5	0.46	0	0	0	0	0	0	0	0	0	0	0	0	0	0
Lup001819	0.04	0.21	0.08	-0.01	0.06	0	0.07	0.48	0.42	0.47	0.5	0.5	0.5	0.48	0	0	0	0	0	0	0	0	0	0	0	0	0	0
Lup001820	-0.12	0.04	-0.15	0.08	0.02	0.12	-0.02	0.41	0.49	0.46	0.48	0.5	0.5	0.49	0	0	0	0	0	0	0	0	0	0	0	0	0	0
Lup001821	0.03	-0.19	-0.06	0.14	-0.03	0.02	-0.23	0.48	0.44	0.49	0.48	0.5	0.5	0.45	0	0	0	0	0	0	0	0	0	0	0	0	0	0
Lup001822	-0.1	-0.04	-0.11	0.06	0.06	-0.15	0	0.42	0.49	0.46	0.49	0.5	0.5	0.5	0	0	0	0	0	0	0	0	0	0	0	0	0	0
Lup001823	0.03	0.07	0.04	0.09	-0.11	-0.05	-0.1	0.49	0.47	0.49	0.48	0.49	0.5	0.46	0	0	0	0	0	0	0	0	0	0	0	0	0	0
Lup001824	0.17	-0.16	0.07	0.01	-0.11	-0.04	0	0.38	0.45	0.48	0.5	0.49	0.5	0.5	0	0	0	0	0	0	0	0	0	0	0	0	0	0
Lup001825	-0.14	-0.1	0.11	0.09	-0.11	0.08	-0.14	0.39	0.45	0.46	0.48	0.49	0.5	0.46	0	0	0	0	0	0	0	0	0	0	0	0	0	0
Lup001826	-0.14	-0.05	-0.13	0.11	-0.14	-0.04	0.03	0.39	0.48	0.46	0.48	0.49	0.5	0.49	0	0	0	0	0	0	0	0	0	0	0	0	0	0
Lup001827	0.26	0.15	0.13	-0.05	-0.15	-0.02	-0.01	0.25	0.45	0.46	0.49	0.49	0.5	0.5	0	0	0	0	0	0	0	0	0	0	0	0	0	0
Lup001828	0.1	-0.06	-0.11	0.01	0.03	-0.13	-0.11	0.42	0.48	0.46	0.5	0.5	0.5	0.46	0	0	0	0	0	0	0	0	0	0	0	0	0	0
Lup001829	0.13	-0.15	0.01	0.02	0.04	-0.15	0.02	0.4	0.45	0.5	0.5	0.5	0.5	0.5	0	0	0	0	0	0	0	0	0	0	0	0	0	0
Lup001830	0.1	-0.06	-0.11	-0.14	0.01	-0.16	0.07	0.43	0.48	0.46	0.48	0.5	0.5	0.48	0	0	0	0	0	0	0	0	0	0	0	0	0	0
Lup001831	-0.02	-0.02	0.01	-0.12	0.21	-0.16	-0.01	0.49	0.49	0.5	0.48	0.49	0.5	0.5	0	0	0	0	0	0	0	0	0	0	0	0	0	0
Lup001832	0.07	-0.05	0.03	-0.18	0.04	-0.03	-0.14	0.45	0.48	0.49	0.48	0.5	0.5	0.46	0	0	0	0	0	0	0	0	0	0	0	0	0	0
Lup001833	-0.07	-0.04	-0.1	0.01	0.16	-0.04	-0.04	0.45	0.48	0.47	0.5	0.49	0.5	0.49	0	0	0	0	0	0	0	0	0	0	0	0	0	0
Lup001834	0.21	0.1	0.29	0.07	-0.02	0.06	0.1	0.34	0.45	0.38	0.48	0.5	0.5	0.46	0	0	0	0	0	0	0	0	0	0	0	0	0	0
Lup001835	0.15	-0.15	0.06	0.02	0.04	0.16	-0.05	0.39	0.45	0.49	0.5	0.5	0.5	0.49	0	0	0	0	0	0	0	0	0	0	0	0	0	0
Lup001836	0.08	0.11	-0.1	0.09	0.1	-0.14	-0.14	0.44	0.45	0.46	0.48	0.49	0.5	0.46	0	0	0	0	0	0	0	0	0	0	0	0	0	0
Lup001837	-0.06	0.06	0.08	0.05	0.11	0.07	-0.01	0.46	0.48	0.47	0.49	0.49	0.5	0.5	0	0	0	0	0	0	0	0	0	0	0	0	0	0
Lup001838	-0.16	0.05	0	-0.07	0.07	-0.13	-0.12	0.38	0.48	0.5	0.48	0.5	0.5	0.46	0	0	0	0	0	0	0	0	0	0	0	0	0	0
Lup001839	-0.29	-0.04	-0.26	-0.05	0.05	-0.02	0.02	0.19	0.49	0.42	0.49	0.5	0.5	0.5	0	0	0	0	0	0	0	0	0	0	0	0	0	0
Lup001840	-0.06	0.02	-0.07	-0.04	-0.08	0.03	-0.08	0.46	0.49	0.48	0.49	0.5	0.5	0.47	0	0	0	0	0	0	0	0	0	0	0	0	0	0
Lup001841	0.16	-0.19	0.19	0	0.14	0.09	0.1	0.39	0.44	0.46	0.5	0.49	0.5	0.46	0	0	0	0	0	0	0	0	0	0	0	0	0	0
Lup001842	-0.02	-0.1	-0.06	0.15	-0.17	0.01	0.18	0.49	0.45	0.49	0.48	0.49	0.5	0.46	0	0	0	0	0	0	0	0	0	0	0	0	0	0
Lup001843	-0.13	-0.13	0.16	0.02	0.04	0.04	0.08	0.4	0.45	0.46	0.5	0.5	0.5	0.47	0	0	0	0	0	0	0	0	0	0	0	0	0	0
Lup001844	0.02	0.15	-0.04	-0.12	-0.04	-0.1	-0.11	0.49	0.45	0.49	0.48	0.5	0.5	0.46	0	0	0	0	0	0	0	0	0	0	0	0	0	0
Lup001845	0.07	0.07	-0.07	0.05	-0.02	-0.09	0.11	0.45	0.48	0.48	0.49	0.5	0.5	0.46	0	0	0	0	0	0	0	0	0	0	0	0	0	0
Lup001846	0.05	0.15	0.03	-0.13	0.17	-0.08	0.05	0.47	0.45	0.49	0.48	0.49	0.5	0.48	0	0	0	0	0	0	0	0	0	0	0	0	0	0
Lup001847	-0.11	0.17	-0.02	0.05	0.01	0.02	0.1	0.41	0.45	0.5	0.49	0.5	0.5	0.46	0	0	0	0	0	0	0	0	0	0	0	0	0	0
Lup001848	0.04	0.09	-0.06	-0.2	0.1	-0.31	-0.03	0.48	0.46	0.49	0.48	0.49	0.5	0.49	0	0	0	0	0	0	0	0	0	0	0	0	0	0
Lup001849	-0.05	0.05	0.03	-0.11	-0.03	-0.11	0	0.47	0.48	0.49	0.48	0.5	0.5	0.5	0	0	0	0	0	0	0	0	0	0	0	0	0	0
Lup001850	0	-0.07	-0.04	-0.04	-0.14	-0.18	-0.16	0.5	0.47	0.49	0.49	0.49	0.5	0.46	0	0	0	0	0	0	0	0	0	0	0	0	0	0
Lup001851	0.08	-0.02	-0.1	-0.18	0.05	-0.17	-0.06	0.44	0.49	0.47	0.48	0.5	0.5	0.48	0	0	0	0	0	0	0	0	0	0	0	0	0	0
Lup001852	0.01	-0.01	0.04	-0.07	-0.11	0.03	0.15	0.5	0.5	0.49	0.48	0.49	0.5	0.46	0	0	0	0	0	0	0	0	0	0	0	0	0	0
Lup001853	-0.12	0.06	-0.01	0.03	0.05	-0.01	-0.08	0.41	0.48	0.5	0.49	0.5	0.5	0.47	0	0	0	0	0	0	0	0	0	0	0	0	0	0
Lup001854	-0.02	-0.05	-0.11	-0.2	0	-0.1	-0.03	0.49	0.48	0.46	0.48	0.5	0.5	0.49	0	0	0	0	0	0	0	0	0	0	0	0	0	0
Lup001855	-0.05	-0.06	-0.13	-0.2	-0.21	-0.09	-0.01	0.47	0.48	0.46	0.48	0.49	0.5	0.5	0	0	0	0	0	0	0	0	0	0	0	0	0	0
Lup001856	0.03	0.07	-0.06	0.04	-0.14	0.1	-0.14	0.49	0.47	0.49	0.49	0.49	0.5	0.46	0	0	0	0	0	0	0	0	0	0	0	0	0	0
Lup001857	0.01	0.02	0.06	0.06	0	0.06	-0.04	0.49	0.49	0.49	0.49	0.5	0.5	0.49	0	0	0	0	0	0	0	0	0	0	0	0	0	0
Lup001858	0.01	-0.05	-0.05	0.11	-0.1	0.16	0.02	0.5	0.48	0.49	0.48	0.49	0.5	0.5	0	0	0	0	0	0	0	0	0	0	0	0	0	0
Lup001859	-0.01	-0.06	0.02	0.05	-0.11	-0.06	0.01	0.5	0.48	0.49	0.49	0.49	0.5	0.5	0	0	0	0	0	0	0	0	0	0	0	0	0	0
Lup001860	-0.04	0.13	-0.14	-0.1	0.22	-0.15	-0.27	0.48	0.45	0.46	0.48	0.49	0.5	0.4	0	0	0	0	0	0	0	0	0	0	0	0	0	0
Lup001861	-0.09	0.13	0.1	0.17	0.02	-0.05	-0.01	0.43	0.45	0.46	0.48	0.5	0.5	0.5	0	0	0	0	0	0	0	0	0	0	0	0	0	0
Lup001862	-0.08	0.06	-0.01	-0.04	-0.01	-0.03	0.14	0.44	0.48	0.5	0.49	0.5	0.5	0.46	0	0	0	0	0	0	0	0	0	0	0	0	0	0
Lup001864	0.11	-0.01	-0.12	0.01	0.3	-0.02	0.09	0.41	0.5	0.46	0.5	0.4	0.5	0.46	0	0	0	0	0	0	0	0	0	0	0	0	0	0
Lup001865	-0.17	-0.19	-0.03	-0.09	-0.05	-0.04	-0.12	0.37	0.44	0.49	0.48	0.5	0.5	0.46	0	0	0	0	0	0	0	0	0	0	0	0	0	0
Lup001866	-0.03	-0.14	0.15	0.12	0.01	-0.2	-0.2	0.49	0.45	0.46	0.48	0.5	0.5	0.46	0	0	0	0	0	0	0	0	0	0	0	0	0	0
Lup001867	-0.02	-0.02	0.04	0.01	-0.05	0.05	0.18	0.49	0.49	0.49	0.5	0.5	0.5	0.46	0	0	0	0	0	0	0	0	0	0	0	0	0	0
Lup001868	0.02	0.02	0.14	-0.17	-0.18	-0.03	0	0.49	0.49	0.46	0.48	0.49	0.5	0.5	0	0	0	0	0	0	0	0	0	0	0	0	0	0
Lup001869	-0.06	0.04	-0.12	-0.15	0.05	0.03	0.15	0.46	0.49	0.46	0.48	0.5	0.5	0.46	0	0	0	0	0	0	0	0	0	0	0	0	0	0
Lup001870	0.11	-0.09	0.04	0.11	-0.04	0	0.01	0.41	0.46	0.49	0.48	0.5	0.5	0.5	0	0	0	0	0	0	0	0	0	0	0	0	0	0
Lup001871	0.07	-0.06	-0.02	0.11	-0.09	-0.08	-0.06	0.45	0.48	0.5	0.48	0.5	0.5	0.48	0	0	0	0	0	0	0	0	0	0	0	0	0	0
Lup001872	0.01	0.01	-0.1	0	0.07	-0.02	0.02	0.49	0.5	0.46	0.5	0.5	0.5	0.49	0	0	0	0	0	0	0	0	0	0	0	0	0	0
Lup001873	0.04	0.04	-0.05	-0.04	-0.05	0.04	-0.03	0.47	0.49	0.49	0.49	0.5	0.5	0.49	0	0	0	0	0	0	0	0	0	0	0	0	0	0
Lup001874	-0.23	-0.02	0.12	-0.01	0.02	-0.11	-0.12	0.31	0.49	0.46	0.5	0.5	0.5	0.46	0	0	0	0	0	0	0	0	0	0	0	0	0	0
Lup001877	0.12	0	0.06	-0.09	-0.06	-0.16	0.03	0.41	0.5	0.49	0.48	0.5	0.5	0.49	0	0	0	0	0	0	0	0	0	0	0	0	0	0
Lup001878	0.03	0.09	0.07	0.16	0.15	0	0.08	0.48	0.46	0.48	0.48	0.49	0.5	0.47	0	0	0	0	0	0	0	0	0	0	0	0	0	0
Lup001880	0.08	0.11	0.11	0.09	-0.11	0.08	0.1	0.44	0.45	0.46	0.48	0.49	0.5	0.46	0	0	0	0	0	0	0	0	0	0	0	0	0	0
Lup001881	-0.01	0.1	0.22	-0.16	-0.18	-0.04	0.23	0.49	0.46	0.46	0.48	0.49	0.5	0.44	0	0	0	0	0	0	0	0	0	0	0	0	0	0
Lup001883	0.05	-0.23	-0.14	0.05	-0.12	-0.06	0.06	0.47	0.39	0.46	0.49	0.49	0.5	0.48	0	0	0	0	0	0	0	0	0	0	0	0	0	0
Lup001884	-0.06	0.1	0.02	0.01	-0.05	-0.08	0.03	0.46	0.45	0.5	0.5	0.5	0.5	0.49	0	0	0	0	0	0	0	0	0	0	0	0	0	0
Lup001885	-0.09	0.07	0.01	0.01	-0.03	-0.03	-0.27	0.44	0.48	0.5	0.5	0.5	0.5	0.39	0	0	0	0	0	0	0	0	0	0	0	0	0	0
Lup001886	-0.02	0.03	0.15	-0.05	-0.15	-0.02	-0.01	0.49	0.49	0.46	0.49	0.49	0.5	0.5	0	0	0	0	0	0	0	0	0	0	0	0	0	0
Lup001887	-0.11	0.16	0.04	-0.07	0.18	-0.04	0.05	0.42	0.45	0.49	0.49	0.49	0.5	0.49	0	0	0	0	0	0	0	0	0	0	0	0	0	0
Lup001888	-0.17	-0.01	-0.06	0.09	-0.02	-0.12	-0.01	0.38	0.5	0.49	0.48	0.5	0.5	0.5	0	0	0	0	0	0	0	0	0	0	0	0	0	0
Lup001889	-0.03	-0.09	-0.1	-0.08	-0.17	0.01	0	0.48	0.46	0.46	0.48	0.49	0.5	0.5	0	0	0	0	0	0	0	0	0	0	0	0	0	0
Lup001890	0.11	0.06	-0.14	0.02	-0.05	0.11	-0.14	0.42	0.48	0.46	0.5	0.5	0.5	0.46	0	0	0	0	0	0	0	0	0	0	0	0	0	0
Lup001891	-0.14	0.11	-0.1	0.09	0.1	0.08	0.1	0.39	0.45	0.46	0.48	0.49	0.5	0.46	0	0	0	0	0	0	0	0	0	0	0	0	0	0
Lup001894	0.02	-0.01	0.12	-0.03	0.04	-0.14	-0.06	0.49	0.5	0.46	0.49	0.5	0.5	0.48	0	0	0	0	0	0	0	0	0	0	0	0	0	0
Lup001895	0.06	0.03	-0.04	0.08	-0.11	0.05	-0.03	0.45	0.49	0.49	0.48	0.49	0.5	0.49	0	0	0	0	0	0	0	0	0	0	0	0	0	0
Lup001896	-0.09	0.02	0.1	0.14	-0.16	0.02	-0.27	0.44	0.49	0.46	0.48	0.49	0.5	0.37	0	0	0	0	0	0	0	0	0	0	0	0	0	0
Lup001897	-0.05	0.01	0.05	-0.1	0.05	0.05	0.01	0.47	0.5	0.49	0.48	0.5	0.5	0.5	0	0	0	0	0	0	0	0	0	0	0	0	0	0
Lup001898	-0.1	-0.07	-0.02	-0.04	0.08	-0.11	-0.11	0.43	0.47	0.5	0.49	0.5	0.5	0.46	0	0	0	0	0	0	0	0	0	0	0	0	0	0
Lup001899	-0.15	0.13	-0.17	0.06	0.07	-0.11	0.08	0.39	0.45	0.46	0.49	0.5	0.5	0.47	0	0	0	0	0	0	0	0	0	0	0	0	0	0
Lup001900	-0.02	0.1	-0.03	0.1	0.07	0.02	-0.09	0.49	0.45	0.49	0.48	0.5	0.5	0.47	0	0	0	0	0	0	0	0	0	0	0	0	0	0
Lup001901	-0.04	-0.04	0.08	0.22	-0.1	0.04	-0.03	0.48	0.49	0.47	0.48	0.49	0.5	0.49	0	0	0	0	0	0	0	0	0	0	0	0	0	0
Lup001902	-0.12	0.09	-0.02	0.09	-0.13	0.07	0.14	0.41	0.46	0.5	0.48	0.49	0.5	0.46	0	0	0	0	0	0	0	0	0	0	0	0	0	0
Lup001903	-0.05	0.07	-0.08	-0.02	0.01	0.19	-0.26	0.46	0.47	0.47	0.5	0.5	0.5	0.4	0	0	0	0	0	0	0	0	0	0	0	0	0	0
Lup001904	-0.01	0.09	0.04	-0.05	-0.07	-0.17	0.13	0.5	0.46	0.49	0.49	0.5	0.5	0.46	0	0	0	0	0	0	0	0	0	0	0	0	0	0
Lup001905	0.1	-0.12	-0.1	0.09	0	0.17	-0.05	0.43	0.45	0.47	0.48	0.5	0.5	0.48	0	0	0	0	0	0	0	0	0	0	0	0	0	0
Lup001906	0	0.05	-0.16	-0.06	0.09	0.09	0.1	0.5	0.48	0.46	0.49	0.5	0.5	0.46	0	0	0	0	0	0	0	0	0	0	0	0	0	0
Lup001907	-0.13	-0.09	0.14	0.01	-0.07	-0.12	-0.11	0.4	0.46	0.46	0.5	0.5	0.5	0.46	0	0	0	0	0	0	0	0	0	0	0	0	0	0
Lup001908	0.1	0.22	-0.03	0.13	0.02	0.14	0.25	0.42	0.42	0.49	0.48	0.5	0.5	0.42	0	0	0	0	0	0	0	0	0	0	0	0	0	0
Lup001909	-0.16	-0.08	-0.1	-0.08	-0.08	0.04	-0.2	0.39	0.47	0.46	0.48	0.5	0.5	0.46	0	0	0	0	0	0	0	0	0	0	0	0	0	0
Lup001910	-0.14	-0.08	-0.05	-0.08	0.11	-0.08	-0.03	0.39	0.47	0.49	0.48	0.49	0.5	0.49	0	0	0	0	0	0	0	0	0	0	0	0	0	0
Lup001911	-0.18	0.03	-0.14	0.03	0.2	0	0.08	0.37	0.49	0.46	0.49	0.49	0.5	0.47	0	0	0	0	0	0	0	0	0	0	0	0	0	0
Lup001912	-0.02	0.02	0.16	0.03	-0.02	-0.04	-0.02	0.49	0.49	0.46	0.49	0.5	0.5	0.49	0	0	0	0	0	0	0	0	0	0	0	0	0	0
Lup001913	-0.18	0.08	0.07	-0.21	-0.29	0.08	-0.15	0.37	0.47	0.48	0.48	0.46	0.5	0.46	0	0	0	0	0	0	0	0	0	0	0	0	0	0
Lup001914	-0.06	0.07	-0.02	-0.07	0.02	-0.05	-0.24	0.46	0.47	0.5	0.48	0.5	0.5	0.44	0	0	0	0	0	0	0	0	0	0	0	0	0	0
Lup001916	-0.17	-0.04	0.11	0.13	-0.11	0.02	0.04	0.38	0.49	0.46	0.48	0.49	0.5	0.49	0	0	0	0	0	0	0	0	0	0	0	0	0	0
Lup001917	-0.12	-0.06	-0.15	0.11	0.19	0.1	0.16	0.41	0.48	0.46	0.48	0.49	0.5	0.46	0	0	0	0	0	0	0	0	0	0	0	0	0	0
Lup001918	-0.21	0.03	0.05	0.14	-0.02	0.12	-0.08	0.33	0.49	0.49	0.48	0.5	0.5	0.47	0	0	0	0	0	0	0	0	0	0	0	0	0	0
Lup001919	-0.04	-0.07	-0.05	0.11	0.09	0.15	0.16	0.47	0.47	0.49	0.48	0.5	0.5	0.46	0	0	0	0	0	0	0	0	0	0	0	0	0	0
Lup001920	0.01	0.09	0	-0.15	-0.18	-0.24	-0.2	0.5	0.46	0.5	0.48	0.49	0.5	0.46	0	0	0	0	0	0	0	0	0	0	0	0	0	0
Lup001921	0.08	-0.05	0.07	-0.02	0.02	0.01	-0.1	0.44	0.48	0.48	0.5	0.5	0.5	0.46	0	0	0	0	0	0	0	0	0	0	0	0	0	0
Lup001922	0	-0.04	-0.1	0.1	0.13	0.11	0.21	0.5	0.49	0.47	0.48	0.49	0.5	0.46	0	0	0	0	0	0	0	0	0	0	0	0	0	0
Lup001923	0.08	0.06	-0.1	-0.03	0.09	0.05	0.05	0.44	0.48	0.46	0.5	0.5	0.5	0.48	0	0	0	0	0	0	0	0	0	0	0	0	0	0
Lup001924	0.17	-0.03	-0.07	-0.02	0.15	-0.12	0.01	0.38	0.49	0.48	0.5	0.49	0.5	0.5	0	0	0	0	0	0	0	0	0	0	0	0	0	0
Lup001925	-0.01	0.12	-0.12	-0.06	0.14	-0.04	-0.05	0.49	0.45	0.46	0.49	0.49	0.5	0.49	0	0	0	0	0	0	0	0	0	0	0	0	0	0
Lup001926	-0.07	-0.05	-0.08	0.09	0	0	0.03	0.45	0.48	0.47	0.48	0.5	0.5	0.49	0	0	0	0	0	0	0	0	0	0	0	0	0	0
Lup001927	0.13	-0.25	-0.1	0.14	-0.13	-0.03	-0.16	0.41	0.36	0.47	0.48	0.49	0.5	0.46	0	0	0	0	0	0	0	0	0	0	0	0	0	0
Lup001928	-0.04	0.1	-0.1	-0.08	0.08	-0.07	0.11	0.47	0.45	0.46	0.48	0.5	0.5	0.46	0	0	0	0	0	0	0	0	0	0	0	0	0	0
Lup001929	-0.05	0.1	0.06	0.05	0.08	0.01	0.07	0.47	0.45	0.49	0.49	0.5	0.5	0.48	0	0	0	0	0	0	0	0	0	0	0	0	0	0
Lup001931	-0.24	-0.02	-0.02	0.03	0	0.07	-0.16	0.29	0.49	0.5	0.49	0.5	0.5	0.46	0	0	0	0	0	0	0	0	0	0	0	0	0	0
Lup001932	-0.26	0.17	0.02	-0.18	-0.03	-0.2	-0.03	0.25	0.45	0.5	0.48	0.5	0.5	0.49	0	0	0	0	0	0	0	0	0	0	0	0	0	0
Lup001933	0.02	-0.05	-0.06	-0.09	0.06	0.02	0.13	0.49	0.48	0.49	0.48	0.5	0.5	0.46	0	0	0	0	0	0	0	0	0	0	0	0	0	0
Lup001934	0	0.08	0.09	-0.21	0.1	0.03	0.02	0.5	0.47	0.47	0.48	0.49	0.5	0.49	0	0	0	0	0	0	0	0	0	0	0	0	0	0
Lup001937	-0.07	0.01	0.21	0.17	0	0.16	0.07	0.45	0.5	0.46	0.48	0.5	0.5	0.48	0	0	0	0	0	0	0	0	0	0	0	0	0	0
Lup001938	-0.11	0.03	-0.22	0.09	0.05	0.01	0.01	0.42	0.49	0.46	0.48	0.5	0.5	0.5	0	0	0	0	0	0	0	0	0	0	0	0	0	0
Lup001939	-0.1	0.14	0.13	0.14	-0.13	-0.09	0.18	0.43	0.45	0.46	0.48	0.49	0.5	0.46	0	0	0	0	0	0	0	0	0	0	0	0	0	0
Lup001940	0.05	0.08	0	0.2	0.09	0.11	0.01	0.47	0.47	0.5	0.48	0.5	0.5	0.5	0	0	0	0	0	0	0	0	0	0	0	0	0	0
Lup001941	-0.14	-0.1	0.11	0.09	0.1	0.08	-0.14	0.39	0.45	0.46	0.48	0.49	0.5	0.46	0	0	0	0	0	0	0	0	0	0	0	0	0	0
Lup001942	-0.04	-0.12	-0.02	0.05	-0.2	-0.04	0.04	0.47	0.45	0.5	0.49	0.49	0.5	0.49	0	0	0	0	0	0	0	0	0	0	0	0	0	0
Lup001943	0.1	0.11	-0.11	-0.03	0.05	-0.18	-0.04	0.42	0.45	0.46	0.5	0.5	0.5	0.49	0	0	0	0	0	0	0	0	0	0	0	0	0	0
Lup001944	-0.09	-0.03	0.01	0.14	0.01	-0.15	0.09	0.44	0.49	0.5	0.48	0.5	0.5	0.46	0	0	0	0	0	0	0	0	0	0	0	0	0	0
Lup001945	0.05	0.01	-0.11	-0.03	-0.05	-0.08	-0.09	0.46	0.5	0.46	0.5	0.5	0.5	0.47	0	0	0	0	0	0	0	0	0	0	0	0	0	0
Lup001946	-0.05	-0.07	-0.01	-0.02	-0.14	0.07	0.09	0.47	0.48	0.5	0.5	0.49	0.5	0.47	0	0	0	0	0	0	0	0	0	0	0	0	0	0
Lup001947	0.06	0.12	-0.06	-0.09	0.07	-0.05	-0.03	0.46	0.45	0.49	0.48	0.5	0.5	0.49	0	0	0	0	0	0	0	0	0	0	0	0	0	0
Lup001948	0.02	0.16	-0.1	0.07	-0.06	0.16	0.01	0.49	0.45	0.46	0.48	0.5	0.5	0.5	0	0	0	0	0	0	0	0	0	0	0	0	0	0
Lup001949	0.16	0.13	-0.17	-0.11	-0.04	-0.04	0.02	0.39	0.45	0.46	0.48	0.5	0.5	0.49	0	0	0	0	0	0	0	0	0	0	0	0	0	0
Lup001950	0.12	0.11	-0.03	-0.16	0.11	-0.04	0.16	0.41	0.45	0.49	0.48	0.49	0.5	0.46	0	0	0	0	0	0	0	0	0	0	0	0	0	0
Lup001951	0.08	0.02	0.01	-0.01	0.02	-0.14	-0.11	0.44	0.49	0.5	0.5	0.5	0.5	0.46	0	0	0	0	0	0	0	0	0	0	0	0	0	0
Lup001952	-0.13	0.03	-0.09	0.1	0.04	-0.26	-0.13	0.4	0.49	0.47	0.48	0.5	0.5	0.46	0	0	0	0	0	0	0	0	0	0	0	0	0	0
Lup001954	0.12	-0.03	0.08	0.16	-0.07	0.06	-0.09	0.41	0.49	0.48	0.48	0.5	0.5	0.47	0	0	0	0	0	0	0	0	0	0	0	0	0	0
Lup001955	-0.06	0.04	-0.07	-0.09	0.05	-0.14	-0.12	0.46	0.49	0.48	0.48	0.5	0.5	0.46	0	0	0	0	0	0	0	0	0	0	0	0	0	0
Lup001958	0.18	0.03	-0.07	0.13	-0.06	-0.07	-0.13	0.36	0.49	0.48	0.48	0.5	0.5	0.46	0	0	0	0	0	0	0	0	0	0	0	0	0	0
Lup001959	0.09	-0.07	0.02	-0.12	-0.01	-0.19	-0.03	0.44	0.47	0.5	0.48	0.5	0.5	0.49	0	0	0	0	0	0	0	0	0	0	0	0	0	0
Lup001960	-0.07	-0.04	0.04	0.01	-0.01	0.09	-0.08	0.45	0.49	0.49	0.5	0.5	0.5	0.47	0	0	0	0	0	0	0	0	0	0	0	0	0	0
Lup001961	-0.03	0.07	0	0.26	0.1	0.01	-0.03	0.48	0.47	0.5	0.48	0.49	0.5	0.49	0	0	0	0	0	0	0	0	0	0	0	0	0	0
Lup001962	-0.02	-0.04	-0.02	0.09	0.07	-0.08	0.02	0.49	0.49	0.5	0.48	0.5	0.5	0.5	0	0	0	0	0	0	0	0	0	0	0	0	0	0
Lup001963	-0.12	-0.2	-0.09	0.09	0.19	-0.1	-0.06	0.41	0.43	0.47	0.48	0.49	0.5	0.48	0	0	0	0	0	0	0	0	0	0	0	0	0	0
Lup001964	0.1	0.09	0	-0.04	0.02	0.05	0.02	0.43	0.46	0.5	0.49	0.5	0.5	0.49	0	0	0	0	0	0	0	0	0	0	0	0	0	0
Lup001965	-0.09	0.08	0.1	-0.11	0	-0.05	0.09	0.44	0.47	0.46	0.48	0.5	0.5	0.47	0	0	0	0	0	0	0	0	0	0	0	0	0	0
Lup001966	-0.16	-0.01	0.05	0.01	0.02	0.08	0.02	0.39	0.5	0.49	0.5	0.5	0.5	0.5	0	0	0	0	0	0	0	0	0	0	0	0	0	0
Lup001967	0.03	-0.01	0.14	-0.03	-0.18	0.02	0.1	0.48	0.5	0.46	0.49	0.49	0.5	0.46	0	0	0	0	0	0	0	0	0	0	0	0	0	0
Lup001968	-0.05	0.1	0.08	-0.05	0.05	-0.22	0.02	0.47	0.46	0.47	0.49	0.5	0.5	0.49	0	0	0	0	0	0	0	0	0	0	0	0	0	0
Lup001969	0.09	0.11	-0.1	0.03	0.03	-0.04	0.16	0.44	0.45	0.46	0.49	0.5	0.5	0.46	0	0	0	0	0	0	0	0	0	0	0	0	0	0
Lup001970	-0.05	-0.12	-0.15	-0.06	0.24	0.05	0.04	0.46	0.45	0.46	0.49	0.49	0.5	0.49	0	0	0	0	0	0	0	0	0	0	0	0	0	0
Lup001971	0.08	-0.1	0.11	0.09	-0.11	-0.14	-0.14	0.44	0.45	0.46	0.48	0.49	0.5	0.46	0	0	0	0	0	0	0	0	0	0	0	0	0	0
Lup001972	0.01	0.13	0.06	0.17	-0.1	-0.03	0.07	0.49	0.45	0.49	0.48	0.5	0.5	0.48	0	0	0	0	0	0	0	0	0	0	0	0	0	0
Lup001973	0.05	0.1	-0.09	-0.11	0	0.09	0.05	0.46	0.46	0.47	0.48	0.5	0.5	0.48	0	0	0	0	0	0	0	0	0	0	0	0	0	0
Lup001974	-0.06	0.05	0.05	-0.04	-0.11	0.11	-0.1	0.46	0.48	0.49	0.49	0.49	0.5	0.46	0	0	0	0	0	0	0	0	0	0	0	0	0	0
Lup001975	0.14	0	0.1	0.04	-0.01	-0.07	-0.11	0.39	0.5	0.46	0.49	0.5	0.5	0.46	0	0	0	0	0	0	0	0	0	0	0	0	0	0
Lup001976	0.08	0.11	0.11	0.09	-0.11	-0.14	0	0.44	0.45	0.46	0.48	0.49	0.5	0	0	0	0	0	0	0		0	0	0	0	0	0
Lup001978	0.08	0.11	-0.1	0.09	0.1	0.08	0.1	0.44	0.45	0.46	0.48	0.49	0.5	0.46	0	0	0	0	0	0	0	0	0	0	0	0	0	0
Lup001980	-0.08	0.05	0	-0.09	0.09	-0.17	-0.16	0.44	0.48	0.5	0.48	0.5	0.5	0.46	0	0	0	0	0	0	0	0	0	0	0	0	0	0
Lup001982	0.08	-0.1	-0.1	-0.13	0.1	0.08	0	0.44	0.45	0.46	0.48	0.49	0.5	0	0	0	0	0	0	0		0	0	0	0	0	0
Lup001983	-0.15	-0.1	-0.1	-0.11	0.18	0.04	-0.06	0.39	0.46	0.46	0.48	0.49	0.5	0.48	0	0	0	0	0	0	0	0	0	0	0	0	0	0
Lup001984	0	0.07	-0.09	-0.11	-0.06	-0.2	-0.13	0.5	0.47	0.47	0.48	0.5	0.5	0.46	0	0	0	0	0	0	0	0	0	0	0	0	0	0
Lup001985	0.07	-0.05	-0.09	-0.07	0.09	-0.03	-0.01	0.45	0.48	0.47	0.48	0.5	0.5	0.5	0	0	0	0	0	0	0	0	0	0	0	0	0	0
Lup001986	-0.01	0.06	0.05	-0.02	-0.01	-0.22	-0.1	0.49	0.48	0.49	0.5	0.5	0.5	0.46	0	0	0	0	0	0	0	0	0	0	0	0	0	0
Lup001987	-0.05	-0.04	-0.1	-0.14	0.17	0.14	-0.07	0.47	0.49	0.47	0.48	0.49	0.5	0.48	0	0	0	0	0	0	0	0	0	0	0	0	0	0
Lup001988	0.02	0.1	0.01	0.04	0.15	-0.17	-0.07	0.49	0.45	0.5	0.49	0.49	0.5	0.48	0	0	0	0	0	0	0	0	0	0	0	0	0	0
Lup001989	-0.19	0.03	-0.1	-0.02	0.1	0.02	0	0.35	0.49	0.47	0.5	0.5	0.5	0.5	0	0	0	0	0	0	0	0	0	0	0	0	0	0
Lup001990	-0.09	0.09	-0.11	0.07	0.13	-0.08	0.07	0.44	0.46	0.46	0.48	0.49	0.5	0.48	0	0	0	0	0	0	0	0	0	0	0	0	0	0
Lup001991	-0.1	0.04	-0.17	-0.01	-0.02	0.04	-0.16	0.43	0.49	0.46	0.5	0.5	0.5	0.46	0	0	0	0	0	0	0	0	0	0	0	0	0	0
Lup001992	-0.14	0.04	0.04	0.02	-0.09	-0.02	-0.22	0.39	0.49	0.49	0.5	0.5	0.5	0.45	0	0	0	0	0	0	0	0	0	0	0	0	0	0
Lup001993	0.1	-0.07	0.13	0.16	0.01	0.05	-0.04	0.43	0.47	0.46	0.48	0.5	0.5	0.49	0	0	0	0	0	0	0	0	0	0	0	0	0	0
Lup001994	0.02	0.06	0.02	0.1	-0.09	0.08	-0.14	0.49	0.48	0.5	0.48	0.5	0.5	0.46	0	0	0	0	0	0	0	0	0	0	0	0	0	0
Lup001995	0.05	0.01	0.12	0.04	0.06	-0.02	0.06	0.47	0.5	0.46	0.49	0.5	0.5	0.48	0	0	0	0	0	0	0	0	0	0	0	0	0	0
Lup001996	-0.05	0.26	-0.14	-0.07	-0.03	0.09	0.2	0.47	0.33	0.46	0.48	0.5	0.5	0.46	0	0	0	0	0	0	0	0	0	0	0	0	0	0
Lup001997	-0.02	0.1	-0.04	0.12	0.01	-0.12	-0.04	0.49	0.45	0.49	0.48	0.5	0.5	0.49	0	0	0	0	0	0	0	0	0	0	0	0	0	0
Lup001998	-0.11	-0.07	0.1	0.13	-0.13	-0.05	-0.09	0.42	0.47	0.46	0.48	0.49	0.5	0.46	0	0	0	0	0	0	0	0	0	0	0	0	0	0
Lup001999	-0.2	0.05	-0.07	-0.04	-0.09	0.13	0.1	0.34	0.48	0.48	0.49	0.5	0.5	0.46	0	0	0	0	0	0	0	0	0	0	0	0	0	0
Lup002000	-0.02	-0.03	0.02	0.12	-0.04	0.1	0.2	0.49	0.49	0.5	0.48	0.5	0.5	0.46	0	0	0	0	0	0	0	0	0	0	0	0	0	0
Lup002001	-0.01	0.13	-0.19	-0.01	-0.05	-0.02	-0.09	0.49	0.45	0.46	0.5	0.5	0.5	0.47	0	0	0	0	0	0	0	0	0	0	0	0	0	0
Lup002002	-0.14	-0.03	0.11	0.06	-0.1	-0.06	-0.2	0.39	0.49	0.46	0.49	0.49	0.5	0.46	0	0	0	0	0	0	0	0	0	0	0	0	0	0
Lup002003	-0.14	-0.03	-0.11	0.06	0.06	-0.06	-0.14	0.39	0.49	0.46	0.49	0.5	0.5	0.46	0	0	0	0	0	0	0	0	0	0	0	0	0	0
Lup002004	-0.1	-0.1	0.13	0.06	-0.03	0.02	0.07	0.43	0.46	0.46	0.49	0.5	0.5	0.48	0	0	0	0	0	0	0	0	0	0	0	0	0	0
Lup002005	-0.2	0.1	0.09	0.05	0.04	-0.08	-0.09	0.34	0.46	0.47	0.49	0.5	0.5	0.47	0	0	0	0	0	0	0	0	0	0	0	0	0	0
Lup002006	-0.14	0.1	-0.07	-0.03	0.08	-0.02	0.04	0.39	0.45	0.48	0.5	0.5	0.5	0.49	0	0	0	0	0	0	0	0	0	0	0	0	0	0
Lup002007	0.46	0.14	-0.08	-0.02	-0.1	0.04	0.07	0	0.45	0.48	0.5	0.49	0.5	0.48	1	0	0	0	0	0	0	1	0	0	0	0	0	0
Lup002008	-0.15	-0.14	-0.06	0.18	0	-0.05	-0.03	0.39	0.45	0.49	0.48	0.5	0.5	0.49	0	0	0	0	0	0	0	0	0	0	0	0	0	0
Lup002009	0.13	0.14	-0.13	0.07	0.02	-0.17	0.01	0.4	0.45	0.46	0.49	0.5	0.5	0.5	0	0	0	0	0	0	0	0	0	0	0	0	0	0
Lup002010	0.01	0.04	0	-0.11	0.05	0.08	0.08	0.49	0.49	0.5	0.48	0.5	0.5	0.47	0	0	0	0	0	0	0	0	0	0	0	0	0	0
Lup002011	-0.05	0.12	-0.02	0.02	0.13	0.07	0.13	0.46	0.45	0.5	0.5	0.49	0.5	0.46	0	0	0	0	0	0	0	0	0	0	0	0	0	0
Lup002012	-0.15	0.14	0.02	-0.15	-0.02	-0.18	0.12	0.39	0.45	0.5	0.48	0.5	0.5	0.46	0	0	0	0	0	0	0	0	0	0	0	0	0	0
Lup002013	0.12	0.04	-0.05	0.09	-0.02	-0.21	0.18	0.41	0.49	0.49	0.48	0.5	0.5	0.46	0	0	0	0	0	0	0	0	0	0	0	0	0	0
Lup002014	0.15	0.07	0.1	-0.07	-0.06	0.04	-0.07	0.39	0.48	0.46	0.49	0.5	0.5	0.48	0	0	0	0	0	0	0	0	0	0	0	0	0	0
Lup002015	0.25	-0.04	-0.15	-0.18	-0.28	0.07	0.07	0.27	0.49	0.46	0.48	0.46	0.5	0.48	0	0	0	0	0	0	0	0	0	0	0	0	0	0
Lup002016	-0.11	0.09	0.04	0.14	-0.01	-0.02	-0.04	0.42	0.46	0.49	0.48	0.5	0.5	0.49	0	0	0	0	0	0	0	0	0	0	0	0	0	0
Lup002017	0.09	-0.15	-0.12	0.01	0	-0.03	-0.07	0.43	0.45	0.46	0.5	0.5	0.5	0.47	0	0	0	0	0	0	0	0	0	0	0	0	0	0
Lup002018	-0.01	0	-0.12	0.11	0.14	0.03	-0.02	0.49	0.5	0.46	0.48	0.49	0.5	0.49	0	0	0	0	0	0	0	0	0	0	0	0	0	0
Lup002019	-0.04	0.03	0.05	0.03	-0.16	-0.13	-0.06	0.47	0.49	0.49	0.49	0.49	0.5	0.48	0	0	0	0	0	0	0	0	0	0	0	0	0	0
Lup002020	0.03	0.12	0.23	0.04	0.05	-0.02	0.12	0.48	0.45	0.46	0.49	0.5	0.5	0.46	0	0	0	0	0	0	0	0	0	0	0	0	0	0
Lup002021	-0.12	0.01	-0.08	-0.18	0	-0.04	0.04	0.41	0.5	0.48	0.48	0.5	0.5	0.49	0	0	0	0	0	0	0	0	0	0	0	0	0	0
Lup002022	-0.26	0.06	-0.2	-0.03	0.08	0.12	0.11	0.25	0.48	0.46	0.49	0.5	0.5	0.46	0	0	0	0	0	0	0	0	0	0	0	0	0	0
Lup002023	-0.05	0.12	-0.04	0.03	-0.07	0.01	0.17	0.47	0.45	0.49	0.5	0.5	0.5	0.46	0	0	0	0	0	0	0	0	0	0	0	0	0	0
Lup002024	0.08	0.11	0.11	0.09	0.1	0.08	0.1	0.44	0.45	0.46	0.48	0.49	0.5	0.46	0	0	0	0	0	0	0	0	0	0	0	0	0	0
Lup002025	-0.03	0.16	-0.12	-0.04	0.05	0.17	0.11	0.48	0.45	0.46	0.49	0.5	0.5	0.46	0	0	0	0	0	0	0	0	0	0	0	0	0	0
Lup002026	0.08	0.13	0.02	-0.06	0.13	-0.12	-0.06	0.44	0.45	0.5	0.49	0.49	0.5	0.48	0	0	0	0	0	0	0	0	0	0	0	0	0	0
Lup002027	-0.06	0.03	-0.07	0.03	0.15	0.18	-0.16	0.46	0.49	0.48	0.49	0.49	0.5	0.46	0	0	0	0	0	0	0	0	0	0	0	0	0	0
Lup002028	0.03	-0.15	-0.11	0.15	0.06	0.11	-0.18	0.48	0.45	0.46	0.48	0.5	0.5	0.46	0	0	0	0	0	0	0	0	0	0	0	0	0	0
Lup002029	0.03	-0.09	0.17	0.08	0.09	-0.02	0.13	0.48	0.46	0.46	0.48	0.5	0.5	0.46	0	0	0	0	0	0	0	0	0	0	0	0	0	0
Lup002030	0.02	-0.07	0.12	0.01	0.02	-0.08	-0.03	0.49	0.47	0.46	0.5	0.5	0.5	0.49	0	0	0	0	0	0	0	0	0	0	0	0	0	0
Lup002031	0	-0.02	0.15	0.07	-0.15	-0.01	-0.01	0.5	0.49	0.46	0.48	0.49	0.5	0.5	0	0	0	0	0	0	0	0	0	0	0	0	0	0
Lup002032	-0.25	0.09	-0.21	-0.11	-0.05	-0.1	-0.06	0.27	0.46	0.46	0.48	0.5	0.5	0.48	0	0	0	0	0	0	0	0	0	0	0	0	0	0
Lup002033	0.02	-0.07	0.15	0.11	0.13	0.14	-0.25	0.49	0.47	0.46	0.48	0.49	0.5	0.42	0	0	0	0	0	0	0	0	0	0	0	0	0	0
Lup002034	0.08	0	0.08	0.04	0.04	0.01	-0.19	0.44	0.5	0.47	0.49	0.5	0.5	0.46	0	0	0	0	0	0	0	0	0	0	0	0	0	0
Lup002035	-0.2	0.14	0.01	0.02	-0.02	0	-0.06	0.34	0.45	0.5	0.5	0.5	0.5	0.48	0	0	0	0	0	0	0	0	0	0	0	0	0	0
Lup002036	0.14	0.24	0	-0.03	0.11	-0.04	-0.09	0.39	0.39	0.5	0.49	0.49	0.5	0.47	0	0	0	0	0	0	0	0	0	0	0	0	0	0
Lup002037	-0.34	0.14	0.03	-0.06	0.06	-0.12	0.05	0.07	0.45	0.49	0.49	0.5	0.5	0.49	0	0	0	0	0	0	0	0	0	0	0	0	0	0
Lup002038	-0.22	0.13	0.14	-0.05	0.01	-0.05	-0.13	0.32	0.45	0.46	0.49	0.5	0.5	0.46	0	0	0	0	0	0	0	0	0	0	0	0	0	0
Lup002039	-0.06	0.04	0.01	0.06	0.14	0.06	0.07	0.46	0.49	0.5	0.49	0.49	0.5	0.47	0	0	0	0	0	0	0	0	0	0	0	0	0	0
Lup002040	-0.13	-0.21	0.04	0.03	-0.07	-0.06	-0.22	0.41	0.43	0.49	0.49	0.5	0.5	0.46	0	0	0	0	0	0	0	0	0	0	0	0	0	0
Lup002041	-0.02	-0.13	-0.05	-0.2	-0.07	-0.15	-0.04	0.49	0.45	0.49	0.48	0.5	0.5	0.49	0	0	0	0	0	0	0	0	0	0	0	0	0	0
Lup002042	-0.14	0.07	0.13	-0.02	0.04	0.05	-0.03	0.39	0.47	0.46	0.5	0.5	0.5	0.49	0	0	0	0	0	0	0	0	0	0	0	0	0	0
Lup002043	-0.02	-0.09	-0.04	0.02	0.04	0	-0.01	0.49	0.46	0.49	0.5	0.5	0.5	0.5	0	0	0	0	0	0	0	0	0	0	0	0	0	0
Lup002044	-0.1	-0.03	-0.12	0.04	0.02	0.08	-0.3	0.43	0.49	0.46	0.49	0.5	0.5	0.29	0	0	0	0	0	0	0	0	0	0	0	0	0	0
Lup002045	0.11	-0.13	-0.02	0.14	-0.14	0.07	-0.14	0.41	0.45	0.49	0.48	0.49	0.5	0.46	0	0	0	0	0	0	0	0	0	0	0	0	0	0
Lup002049	0.07	0.11	-0.07	-0.09	0.13	-0.11	-0.1	0.45	0.45	0.48	0.48	0.49	0.5	0.46	0	0	0	0	0	0	0	0	0	0	0	0	0	0
Lup002050	-0.23	-0.07	0.08	-0.04	-0.14	-0.12	-0.15	0.3	0.47	0.48	0.49	0.49	0.5	0.46	0	0	0	0	0	0	0	0	0	0	0	0	0	0
Lup002051	-0.15	0.05	0.06	0.05	-0.06	-0.04	-0.09	0.39	0.48	0.49	0.49	0.5	0.5	0.47	0	0	0	0	0	0	0	0	0	0	0	0	0	0
Lup002052	-0.11	0.19	0	0.26	0.05	-0.18	0.12	0.41	0.44	0.5	0.48	0.5	0.5	0.46	0	0	0	0	0	0	0	0	0	0	0	0	0	0
Lup002053	-0.08	0.02	-0.15	0.06	-0.02	-0.01	-0.04	0.44	0.49	0.46	0.49	0.5	0.5	0.49	0	0	0	0	0	0	0	0	0	0	0	0	0	0
Lup002054	0.05	0.06	0.02	-0.01	0.09	0.07	0.14	0.47	0.48	0.5	0.5	0.5	0.5	0.46	0	0	0	0	0	0	0	0	0	0	0	0	0	0
Lup002055	-0.2	0.14	-0.1	-0.07	0.12	0.07	0.1	0.34	0.45	0.46	0.49	0.49	0.5	0.46	0	0	0	0	0	0	0	0	0	0	0	0	0	0
Lup002056	0.01	0.08	-0.11	-0.04	-0.01	-0.09	0.01	0.5	0.47	0.46	0.49	0.5	0.5	0.5	0	0	0	0	0	0	0	0	0	0	0	0	0	0
Lup002057	-0.2	-0.1	-0.06	-0.01	-0.03	0.03	-0.07	0.34	0.46	0.49	0.5	0.5	0.5	0.48	0	0	0	0	0	0	0	0	0	0	0	0	0	0
Lup002059	-0.12	0.14	-0.01	0.01	-0.14	0.08	0	0.41	0.45	0.5	0.5	0.49	0.5	0.5	0	0	0	0	0	0	0	0	0	0	0	0	0	0
Lup002060	-0.17	0.14	0.07	-0.19	0.13	-0.12	0.17	0.38	0.45	0.48	0.48	0.49	0.5	0.46	0	0	0	0	0	0	0	0	0	0	0	0	0	0
Lup002061	-0.02	0.06	-0.04	-0.1	0.03	0.05	0.09	0.49	0.48	0.49	0.48	0.5	0.5	0.46	0	0	0	0	0	0	0	0	0	0	0	0	0	0
Lup002062	-0.05	0.16	-0.09	-0.1	-0.01	0.1	-0.17	0.46	0.45	0.47	0.48	0.5	0.5	0.46	0	0	0	0	0	0	0	0	0	0	0	0	0	0
Lup002063	-0.04	-0.07	-0.07	-0.17	0.09	0.05	-0.08	0.47	0.47	0.48	0.48	0.5	0.5	0.47	0	0	0	0	0	0	0	0	0	0	0	0	0	0
Lup002064	-0.14	0.07	-0.06	-0.01	0.06	-0.03	0.11	0.39	0.47	0.49	0.5	0.5	0.5	0.46	0	0	0	0	0	0	0	0	0	0	0	0	0	0
Lup002065	-0.06	0.01	-0.08	0.05	0.07	-0.24	-0.04	0.46	0.5	0.48	0.49	0.5	0.5	0.49	0	0	0	0	0	0	0	0	0	0	0	0	0	0
Lup002066	0.1	-0.08	-0.08	0.16	-0.27	0.07	-0.09	0.43	0.47	0.48	0.48	0.49	0.5	0.47	0	0	0	0	0	0	0	0	0	0	0	0	0	0
Lup002067	0.05	0.07	-0.17	-0.1	-0.07	0.02	-0.15	0.47	0.47	0.46	0.48	0.5	0.5	0.46	0	0	0	0	0	0	0	0	0	0	0	0	0	0
Lup002068	-0.32	0.06	0.07	-0.11	0.13	-0.06	-0.03	0.13	0.48	0.48	0.48	0.49	0.5	0.49	0	0	0	0	0	0	0	0	0	0	0	0	0	0
Lup002069	-0.04	-0.04	-0.18	-0.03	-0.15	-0.12	-0.03	0.47	0.49	0.46	0.5	0.49	0.5	0.49	0	0	0	0	0	0	0	0	0	0	0	0	0	0
Lup002070	-0.11	-0.08	-0.06	-0.07	-0.03	-0.14	0	0.42	0.46	0.49	0.48	0.5	0.5	0.5	0	0	0	0	0	0	0	0	0	0	0	0	0	0
Lup002071	-0.29	0	-0.05	-0.08	0.04	0.03	-0.06	0.19	0.5	0.49	0.48	0.5	0.5	0.48	0	0	0	0	0	0	0	0	0	0	0	0	0	0
Lup002072	0.01	-0.05	-0.04	-0.01	0.03	-0.15	0.1	0.49	0.48	0.49	0.5	0.5	0.5	0.46	0	0	0	0	0	0	0	0	0	0	0	0	0	0
Lup002073	-0.04	-0.24	-0.16	0.08	-0.03	-0.07	-0.18	0.47	0.38	0.46	0.48	0.5	0.5	0.46	0	0	0	0	0	0	0	0	0	0	0	0	0	0
Lup002074	-0.06	0.04	0.06	0.02	0.1	0.07	0.01	0.46	0.49	0.49	0.5	0.49	0.5	0.5	0	0	0	0	0	0	0	0	0	0	0	0	0	0
Lup002075	0.09	-0.11	0.02	0.14	-0.19	-0.04	-0.16	0.44	0.45	0.5	0.48	0.49	0.5	0.46	0	0	0	0	0	0	0	0	0	0	0	0	0	0
Lup002076	0.11	0.03	-0.1	-0.21	0.03	-0.01	-0.09	0.41	0.49	0.47	0.48	0.5	0.5	0.47	0	0	0	0	0	0	0	0	0	0	0	0	0	0
Lup002077	0.28	-0.18	-0.29	-0.03	-0.03	-0.01	-0.15	0.2	0.45	0.35	0.49	0.5	0.5	0.46	0	0	0	0	0	0	0	0	0	0	0	0	0	0
Lup002078	-0.04	0.15	0.04	-0.02	0.06	0.08	0.1	0.48	0.45	0.49	0.5	0.5	0.5	0.46	0	0	0	0	0	0	0	0	0	0	0	0	0	0
Lup002080	-0.11	-0.01	-0.06	0.09	-0.15	0.02	-0.18	0.42	0.5	0.49	0.48	0.49	0.5	0.46	0	0	0	0	0	0	0	0	0	0	0	0	0	0
Lup002081	-0.14	-0.1	-0.1	0.09	-0.11	0.08	0.1	0.39	0.45	0.46	0.48	0.49	0.5	0.46	0	0	0	0	0	0	0	0	0	0	0	0	0	0
Lup002082	0.03	-0.02	-0.05	0.01	-0.11	-0.03	-0.06	0.48	0.49	0.49	0.5	0.49	0.5	0.48	0	0	0	0	0	0	0	0	0	0	0	0	0	0
Lup002083	0.1	0.07	-0.01	-0.01	0.06	0.03	0.1	0.43	0.47	0.5	0.5	0.5	0.5	0.46	0	0	0	0	0	0	0	0	0	0	0	0	0	0
Lup002084	0.07	0.12	0.09	0	0.17	0.1	0.07	0.45	0.45	0.47	0.5	0.49	0.5	0.48	0	0	0	0	0	0	0	0	0	0	0	0	0	0
Lup002085	-0.13	-0.01	-0.04	0.12	0.08	-0.05	-0.23	0.4	0.5	0.49	0.48	0.5	0.5	0.45	0	0	0	0	0	0	0	0	0	0	0	0	0	0
Lup002086	0.12	0.14	-0.11	-0.08	-0.14	0.09	0.02	0.41	0.45	0.46	0.48	0.49	0.5	0.5	0	0	0	0	0	0	0	0	0	0	0	0	0	0
Lup002087	0.07	0.01	-0.02	-0.07	0.03	-0.06	0	0.45	0.5	0.5	0.48	0.5	0.5	0.5	0	0	0	0	0	0	0	0	0	0	0	0	0	0
Lup002088	-0.01	0.01	-0.1	-0.01	0.02	0.05	0	0.49	0.5	0.46	0.5	0.5	0.5	0.5	0	0	0	0	0	0	0	0	0	0	0	0	0	0
Lup002089	0.03	-0.14	0.01	0.01	0.09	0.1	0.04	0.48	0.45	0.5	0.5	0.5	0.5	0.49	0	0	0	0	0	0	0	0	0	0	0	0	0	0
Lup002090	-0.02	0.14	-0.01	0	0.06	-0.04	0.13	0.49	0.45	0.5	0.5	0.5	0.5	0.46	0	0	0	0	0	0	0	0	0	0	0	0	0	0
Lup002091	0.01	-0.06	-0.03	-0.08	-0.01	-0.07	-0.02	0.5	0.48	0.49	0.48	0.5	0.5	0.5	0	0	0	0	0	0	0	0	0	0	0	0	0	0
Lup002092	-0.01	0.12	-0.13	0	-0.02	0.01	-0.02	0.49	0.45	0.46	0.5	0.5	0.5	0.5	0	0	0	0	0	0	0	0	0	0	0	0	0	0
Lup002093	0.11	-0.11	-0.11	0.02	0.13	-0.04	-0.14	0.42	0.45	0.46	0.5	0.49	0.5	0.46	0	0	0	0	0	0	0	0	0	0	0	0	0	0
Lup002094	0.01	0.07	-0.06	0.03	-0.07	0	0.03	0.49	0.48	0.49	0.5	0.5	0.5	0.49	0	0	0	0	0	0	0	0	0	0	0	0	0	0
Lup002095	0.05	-0.07	-0.21	-0.12	0.03	0.11	0.02	0.47	0.47	0.46	0.48	0.5	0.5	0.5	0	0	0	0	0	0	0	0	0	0	0	0	0	0
Lup002096	-0.14	0.08	-0.05	-0.04	0.05	-0.09	0.12	0.4	0.47	0.49	0.49	0.5	0.5	0.46	0	0	0	0	0	0	0	0	0	0	0	0	0	0
Lup002097	0.08	-0.1	-0.24	0.11	0.02	-0.19	0.07	0.44	0.46	0.46	0.48	0.5	0.5	0.48	0	0	0	0	0	0	0	0	0	0	0	0	0	0
Lup002098	0.03	-0.15	-0.03	0.03	0.06	-0.11	-0.02	0.49	0.45	0.49	0.5	0.5	0.5	0.5	0	0	0	0	0	0	0	0	0	0	0	0	0	0
Lup002099	0.22	-0.11	-0.07	0.07	-0.17	0	0.01	0.32	0.45	0.48	0.48	0.49	0.5	0.5	0	0	0	0	0	0	0	0	0	0	0	0	0	0
Lup002100	-0.31	0.05	-0.03	-0.04	0.2	0.11	-0.07	0.13	0.48	0.49	0.49	0.49	0.5	0.47	0	0	0	0	0	0	0	0	0	0	0	0	0	0
Lup002101	-0.18	0.06	-0.12	0.09	0.06	-0.11	0.04	0.36	0.48	0.46	0.48	0.5	0.5	0.49	0	0	0	0	0	0	0	0	0	0	0	0	0	0
Lup002102	-0.07	0.04	-0.03	0.1	0.03	0.15	0.18	0.45	0.49	0.49	0.48	0.5	0.5	0.46	0	0	0	0	0	0	0	0	0	0	0	0	0	0
Lup002103	-0.15	0	-0.02	0.16	-0.01	-0.09	-0.09	0.39	0.5	0.49	0.48	0.5	0.5	0.47	0	0	0	0	0	0	0	0	0	0	0	0	0	0
Lup002104	-0.1	-0.05	0.14	0.11	0.06	0.1	0.1	0.43	0.48	0.46	0.48	0.5	0.5	0.46	0	0	0	0	0	0	0	0	0	0	0	0	0	0
Lup002105	-0.02	0.09	-0.1	-0.15	0.14	-0.03	0.04	0.49	0.46	0.46	0.48	0.49	0.5	0.49	0	0	0	0	0	0	0	0	0	0	0	0	0	0
Lup002106	0	0.04	-0.01	0.11	0.08	0.1	0.29	0.5	0.49	0.5	0.48	0.5	0.5	0.34	0	0	0	0	0	0	0	0	0	0	0	0	0	0
Lup002108	-0.05	0.14	0.06	0.26	-0.05	0.1	0.04	0.46	0.45	0.49	0.48	0.5	0.5	0.49	0	0	0	0	0	0	0	0	0	0	0	0	0	0
Lup002109	0.09	-0.14	-0.05	-0.05	0.02	0.12	-0.12	0.44	0.45	0.49	0.49	0.5	0.5	0.46	0	0	0	0	0	0	0	0	0	0	0	0	0	0
Lup002110	-0.02	0.52	0.06	-0.35	0.1	-0.09	0.17	0.49	0	0.49	0.2	0.49	0.5	0.46	0	1	0	0	0	0	0	0	1	0	0	0	0	0
Lup002111	-0.11	0.09	-0.14	-0.07	0.16	0.06	-0.09	0.42	0.46	0.46	0.48	0.49	0.5	0.46	0	0	0	0	0	0	0	0	0	0	0	0	0	0
Lup002112	0.13	-0.01	-0.09	0.06	0.04	0.04	-0.03	0.4	0.5	0.47	0.49	0.5	0.5	0.49	0	0	0	0	0	0	0	0	0	0	0	0	0	0
Lup002113	-0.04	0.05	-0.1	0.07	0.1	-0.01	0.11	0.47	0.48	0.46	0.49	0.49	0.5	0.46	0	0	0	0	0	0	0	0	0	0	0	0	0	0
Lup002116	0.2	-0.06	0.02	-0.05	-0.02	0.12	0.11	0.34	0.48	0.5	0.49	0.5	0.5	0.46	0	0	0	0	0	0	0	0	0	0	0	0	0	0
Lup002117	-0.12	0.1	-0.05	-0.01	0.17	-0.15	-0.02	0.41	0.46	0.49	0.5	0.49	0.5	0.5	0	0	0	0	0	0	0	0	0	0	0	0	0	0
Lup002118	-0.05	-0.12	-0.1	0.06	-0.03	-0.01	0.05	0.46	0.45	0.46	0.49	0.5	0.5	0.49	0	0	0	0	0	0	0	0	0	0	0	0	0	0
Lup002119	0.04	-0.1	0.11	-0.13	0.09	0.21	0.05	0.48	0.45	0.46	0.48	0.5	0.5	0.49	0	0	0	0	0	0	0	0	0	0	0	0	0	0
Lup002120	0.07	-0.06	-0.02	-0.1	0.03	0.15	0.08	0.45	0.48	0.5	0.48	0.5	0.5	0.47	0	0	0	0	0	0	0	0	0	0	0	0	0	0
Lup002121	-0.3	0.03	-0.06	-0.17	0.05	-0.02	-0.04	0.17	0.49	0.49	0.48	0.5	0.5	0.49	0	0	0	0	0	0	0	0	0	0	0	0	0	0
Lup002122	0.08	0.11	0.11	-0.13	0.1	-0.14	0	0.44	0.45	0.46	0.48	0.49	0.5	0	0	0	0	0	0	0		0	0	0	0	0	0
Lup002124	-0.13	0.01	-0.08	0.02	0.05	-0.03	-0.17	0.4	0.5	0.48	0.5	0.5	0.5	0.46	0	0	0	0	0	0	0	0	0	0	0	0	0	0
Lup002125	-0.13	-0.04	-0.24	-0.07	0.09	0.02	0.01	0.4	0.49	0.46	0.49	0.5	0.5	0.5	0	0	0	0	0	0	0	0	0	0	0	0	0	0
Lup002126	0.11	-0.07	0.04	0.04	-0.17	0.04	0.14	0.42	0.47	0.49	0.49	0.49	0.5	0.46	0	0	0	0	0	0	0	0	0	0	0	0	0	0
Lup002127	-0.05	0.02	-0.14	-0.18	-0.02	0.11	0.1	0.46	0.49	0.46	0.48	0.5	0.5	0.46	0	0	0	0	0	0	0	0	0	0	0	0	0	0
Lup002128	-0.2	0.01	0.01	-0.04	-0.15	0.11	-0.04	0.34	0.5	0.5	0.49	0.49	0.5	0.49	0	0	0	0	0	0	0	0	0	0	0	0	0	0
Lup002131	0.04	0.07	0.09	0.15	-0.15	-0.06	-0.08	0.47	0.48	0.47	0.48	0.49	0.5	0.47	0	0	0	0	0	0	0	0	0	0	0	0	0	0
Lup002132	0.11	0.09	0.11	0.04	-0.01	0.02	-0.11	0.41	0.46	0.46	0.49	0.5	0.5	0.46	0	0	0	0	0	0	0	0	0	0	0	0	0	0
Lup002133	0.02	-0.1	-0.22	-0.04	0.22	-0.04	-0.14	0.49	0.46	0.46	0.49	0.49	0.5	0.46	0	0	0	0	0	0	0	0	0	0	0	0	0	0
Lup002134	-0.06	0.1	0.11	0.05	0.01	-0.15	-0.01	0.46	0.46	0.46	0.49	0.5	0.5	0.5	0	0	0	0	0	0	0	0	0	0	0	0	0	0
Lup002135	-0.18	0.12	0.05	-0.07	0.12	0.1	0.2	0.36	0.45	0.49	0.48	0.49	0.5	0.46	0	0	0	0	0	0	0	0	0	0	0	0	0	0
Lup002136	-0.01	0.06	0.16	-0.05	0.07	-0.06	-0.13	0.5	0.48	0.46	0.49	0.5	0.5	0.46	0	0	0	0	0	0	0	0	0	0	0	0	0	0
Lup002137	0.08	-0.1	0.11	0.09	-0.11	-0.14	0.1	0.44	0.45	0.46	0.48	0.49	0.5	0.46	0	0	0	0	0	0	0	0	0	0	0	0	0	0
Lup002138	0.04	0.14	0.03	0.04	-0.01	-0.11	-0.09	0.48	0.45	0.49	0.49	0.5	0.5	0.47	0	0	0	0	0	0	0	0	0	0	0	0	0	0
Lup002139	0.04	0.09	-0.01	0.08	0.03	-0.01	0.05	0.48	0.46	0.5	0.48	0.5	0.5	0.48	0	0	0	0	0	0	0	0	0	0	0	0	0	0
Lup002140	0.01	-0.07	-0.12	0.03	-0.02	0.07	0	0.49	0.48	0.46	0.49	0.5	0.5	0.5	0	0	0	0	0	0	0	0	0	0	0	0	0	0
Lup002141	-0.17	-0.13	-0.13	0	0.1	0.03	0.08	0.37	0.45	0.46	0.5	0.49	0.5	0.47	0	0	0	0	0	0	0	0	0	0	0	0	0	0
Lup002142	-0.12	0.04	-0.01	-0.03	0.04	-0.11	-0.09	0.41	0.49	0.5	0.49	0.5	0.5	0.47	0	0	0	0	0	0	0	0	0	0	0	0	0	0
Lup002143	0.04	-0.01	0	0.13	0.08	0.12	0.23	0.47	0.5	0.5	0.48	0.5	0.5	0.44	0	0	0	0	0	0	0	0	0	0	0	0	0	0
Lup002144	-0.03	0.13	0.01	0.04	0.01	-0.07	-0.11	0.48	0.45	0.5	0.49	0.5	0.5	0.46	0	0	0	0	0	0	0	0	0	0	0	0	0	0
Lup002145	0	0.04	-0.04	-0.04	0.23	0.1	0.2	0.5	0.49	0.49	0.49	0.49	0.5	0.46	0	0	0	0	0	0	0	0	0	0	0	0	0	0
Lup002146	-0.05	-0.08	0.13	0.02	-0.06	0.03	0	0.47	0.47	0.46	0.5	0.5	0.5	0.5	0	0	0	0	0	0	0	0	0	0	0	0	0	0
Lup002147	-0.14	0.01	-0.11	0.13	0.15	0.02	0.03	0.39	0.5	0.46	0.48	0.49	0.5	0.49	0	0	0	0	0	0	0	0	0	0	0	0	0	0
Lup002148	0.04	0.03	-0.04	-0.14	-0.14	-0.06	-0.07	0.47	0.49	0.49	0.48	0.49	0.5	0.48	0	0	0	0	0	0	0	0	0	0	0	0	0	0
Lup002149	-0.15	0.02	-0.01	0.07	-0.03	-0.09	-0.12	0.39	0.49	0.5	0.48	0.5	0.5	0.46	0	0	0	0	0	0	0	0	0	0	0	0	0	0
Lup002150	-0.01	-0.06	-0.27	-0.17	0.12	0.03	0.05	0.49	0.48	0.4	0.48	0.49	0.5	0.48	0	0	0	0	0	0	0	0	0	0	0	0	0	0
Lup002151	0.17	-0.2	-0.26	0.06	0.07	-0.07	0.06	0.37	0.43	0.42	0.49	0.5	0.5	0.48	0	0	0	0	0	0	0	0	0	0	0	0	0	0
Lup002152	-0.05	-0.07	-0.08	0.06	0.05	-0.03	-0.02	0.47	0.47	0.47	0.49	0.5	0.5	0.49	0	0	0	0	0	0	0	0	0	0	0	0	0	0
Lup002153	-0.09	-0.1	-0.07	0	0.05	-0.17	0.05	0.44	0.45	0.48	0.5	0.5	0.5	0.49	0	0	0	0	0	0	0	0	0	0	0	0	0	0
Lup002154	-0.16	0.08	0.11	-0.06	-0.03	0.01	0.01	0.39	0.47	0.46	0.49	0.5	0.5	0.5	0	0	0	0	0	0	0	0	0	0	0	0	0	0
Lup002155	0.13	0.05	0.05	-0.01	-0.04	0.06	-0.01	0.41	0.48	0.49	0.5	0.5	0.5	0.5	0	0	0	0	0	0	0	0	0	0	0	0	0	0
Lup002156	-0.08	0.05	0.04	-0.2	0.07	0.01	0	0.44	0.48	0.49	0.48	0.5	0.5	0.5	0	0	0	0	0	0	0	0	0	0	0	0	0	0
Lup002158	-0.06	0.02	0	-0.17	0.07	-0.03	0.15	0.46	0.49	0.5	0.48	0.5	0.5	0.46	0	0	0	0	0	0	0	0	0	0	0	0	0	0
Lup002159	-0.05	0.11	-0.07	-0.15	0.02	-0.06	0.03	0.46	0.45	0.48	0.48	0.5	0.5	0.49	0	0	0	0	0	0	0	0	0	0	0	0	0	0
Lup002160	-0.13	-0.02	-0.03	-0.07	0.09	0.04	0.04	0.4	0.5	0.49	0.48	0.5	0.5	0.49	0	0	0	0	0	0	0	0	0	0	0	0	0	0
[truncated: 28,618 more rows]
