# Supplementary material for: Candidate Domestication-Related Genes Revealed by Expression Quantitative Trait Loci Mapping of Narrow-Leafed Lupin (Lupinus angustifolius L.)
Source: Int J Mol Sci. 2019 Nov 12;20(22):5670. doi: 10.3390/ijms20225670 (PMC6888189; doi:10.3390/ijms20225670)
Supplement: Supplementary file 1 [file ijms-20-05670-s001.zip › Supplementary Table S6. Normalized gene expression values for mapping population.xlsx]

## Sheet: Arkusz1
Candidate domestication-related genes revealed by expression quantitative trait loci mapping of narrow-leafed lupin (Lupinus angustifolius L.)
Piotr Plewiński, Michał Książkiewicz, Sandra Rychel-Bielska, Elżbieta Rudy, Bogdan Wolko
International Journal of Molecular Sciences
Supplementary Table S6. Normalized gene expression values for mapping population and parental lines 83A:476 and P27255.
Gene	NCBI protein	RIL009	RIL010	RIL012	RIL013	RIL014	RIL015	RIL016	RIL017	RIL018	RIL019	RIL021	RIL023	RIL024	RIL025	RIL026	RIL027	RIL028	RIL033	RIL034	RIL035	RIL036	RIL038	RIL039	RIL040	RIL041	RIL042	RIL043	RIL044	RIL045	RIL046	RIL048	RIL049	RIL050	RIL051	RIL052	RIL053	RIL057	RIL058	RIL059	RIL061	RIL064	RIL065	RIL066	RIL069	RIL071	RIL074	RIL075	RIL076
Lup008087	OIW21684.1	43.7	29.2	50.4	20.7	37.7	20.4	23.9	12.2	46.7	19.6	49.5	29.3	44.3	47.7	41.2	53.8	18.7	20.8	44.8	17.7	13.3	52.1	21.6	40.9	44.1	25.1	62.3	45.6	34.9	50.7	65.6	15.5	36.7	22.9	49.8	54.5	23.3	43.8	20.5	20.8	32.9	51.4	39.8	34.2	49.3	14.1	16.3	47.9
Lup010761	OIW15321.1	35.8	77.1	49.2	58.2	36.8	49.2	54	71.2	41.2	60.1	53.5	28	50.4	35.7	32.8	34.3	53.5	62.5	38.3	56.2	53.2	36.2	47.5	36.5	45	80.5	55.1	43.2	49.1	50.5	44.6	61.5	39.6	61.3	47.3	47.5	63.9	34.6	52.6	55.3	33.7	49.6	34.7	50.4	37.5	60.7	39.1	45.8
Lup017564	OIW15244.1	26	14.4	27.5	11.9	33.9	13	20.9	12.2	30	15.7	27.2	28.4	29.5	23.2	30.4	25.8	13.7	17	22.6	19.4	11.9	25.1	17.4	38.3	28.5	13.6	43.6	25.6	18.7	30.3	26.8	15.7	28.3	39	37.7	38.1	15.2	23.7	12.9	17.2	33.7	27.5	31.5	29.7	31.3	15.3	29.3	30.3
Lup013727	OIW21858.1	5.6	5.5	4.6	0.4	2.9	0.8	0.4	0.5	4.1	0	4.5	5.5	0	7.4	8.1	10.2	0.8	0.4	0.6	1.4	1.4	6.4	1.2	6.3	5.2	0.8	7.4	5.2	3.4	8.2	7.1	0.7	6	0.7	2.4	6.3	0.4	4.6	0	1.2	4.9	7.1	6	4.5	5.6	0.4	0.4	0
Lup015774	OIW15391.1	1.4	4.3	2.9	4	0	3.1	5	3.2	0.7	6.5	2.4	1.3	5.3	2.2	1.4	0.4	5.4	4.6	4.6	4.6	4.7	1.4	5.4	1.8	0	4.6	2.8	0.5	2.2	2.3	1.5	4.2	0.6	4.1	0.5	1.5	6.6	1.1	6	4.4	0.8	0.7	3.2	4	1.5	3.5	6.8	4.9
Lup008825	OIW20321.1	4.7	1.2	3.8	0.4	3.3	1.2	0.8	3.2	2.6	4.6	4.9	1.7	3.7	9.8	3	5.9	8.3	2.8	3.4	1.1	2.5	6.4	2.4	2.9	5.7	1.8	8.1	9.1	5.3	6.8	9.1	2	7.2	1.1	1.9	5.5	1.6	5.7	1.6	3.6	4.5	7.5	5.6	4.9	7.7	1.6	6.8	6
Lup015783	OIW15400.1	0.5	0.8	0.4	3.1	2.4	1.2	1.3	2.7	0.4	3.9	2.4	1.3	2.9	1.3	0.3	0.4	5	5.7	1.9	1.8	2.9	2	5.4	0	1.6	4.1	1.3	1.4	3.4	1.2	0.4	3.2	0.6	3.9	0.5	0.8	3.3	1.1	4.8	1.2	0.8	2.5	0.8	0.5	1	4.7	4.9	4.1
Lup032659	OIW15420.1	1234	1255	948.7	1930.4	946.5	1573.7	1561.4	1766.3	1182.2	1781.8	1081.1	1340.3	1529	1262.8	1243.5	1194.1	1904	1455	1796.9	1683.3	1816.8	1241.7	1687.3	1161.6	933.9	1614	829.4	1106.4	1297.5	738.1	814.3	1550.1	1145.5	1307.6	887.4	756.4	1357.2	1064.9	1295	1316.7	859.3	765.7	1026.3	888.2	723	1210.7	717.9	1490.8
Lup008084	OIW15287.1	8.4	11.3	17.5	18.5	13.8	15.3	13	24.8	12.2	14.4	10.1	8.5	10.7	11.6	9.5	13.1	10.4	21.2	9.3	15.9	20.9	12.2	16.8	11	14.3	17.9	14.6	13.9	13.6	10.9	12.9	24.8	12.2	27.5	23.7	15.5	15.6	9.5	21.7	17.6	14.8	10	9.2	11.7	12.8	18	30.4	9.6
Lup007644	OIV89020.1	0	0.4	0	2.6	0	0.4	2.5	0.5	0	2	0	0	0.4	0	0	0	0.4	1.4	0	2.1	0.7	0	0.6	0	0	0.5	0	0	0.6	0	0	1.5	0.3	0.2	0	0	0	0	3.2	0.4	0	0	0	0	0	1.6	1.1	0
Lup009073	OIW21736.1	52.1	9.7	60.4	9.7	72.5	26.7	12.1	9	40.8	12.4	34.5	57.7	90.6	48.4	94.6	67.4	43.6	26.1	40.8	18	13.7	45.7	25.2	37.2	81.9	17.6	96.5	48.4	9.9	46.4	53.1	20.1	76	38.3	15.9	66.7	13.9	43.1	27.3	23.6	63.4	56.4	40.6	13	45.7	56.8	88.2	55.4
Lup017562	OIW15242.1	27.9	14.4	27.9	12.3	31	16.5	21.8	14	31.9	12.4	31.6	26.3	31.6	20.5	34.1	19.5	16.2	30	27.5	17	10.4	22.7	15	33.1	25.8	15.2	27.1	23.3	21.3	23.5	25	18	20.7	27	24.6	29	25.4	29	22.5	22	22.2	29.3	26.7	21.1	33.4	14.1	32.7	23
Lup017573	OIV97389.1	2.3	0	0.4	0.4	1.9	1.2	0	0	0	0	0.8	0.4	1.2	2.7	0.3	0.8	0.4	0	0	0.7	0	1.7	0.6	1.1	1.8	0.3	2.5	2.1	0.2	2.1	2	0.5	0.9	0.2	0	0.6	0.4	2.1	0.4	1.2	2.1	2.1	1.6	0	1	1.6	0.8	2.3
Lup008822	OIW20318.1	7.9	6.2	6.7	3.5	5.3	2.8	5.9	2.3	5.6	0.7	11	8.1	6.1	6.9	5.1	4.7	7.5	13.4	9.9	5.7	4.3	9.5	4.8	7.4	10.9	4.9	9.5	10.4	6.1	10.5	13.8	4	8.8	5.2	4.8	14.2	8.2	6.7	2.4	6.4	5.8	9.6	6.4	8.1	7.2	3.9	3.8	7.8
Lup008567	OIW15080.1	30.2	28	34.2	27.8	35.8	17.7	26.8	23.4	40.8	18.3	32.9	32.7	29.9	32.3	33.8	37.3	42.3	37.4	40.5	22.6	27.3	31.5	22.2	25.8	28.7	16.1	37.2	36	20.3	24.9	37.7	25.1	33.3	24.1	20.8	27.5	25.4	35.7	22.5	24.4	28.4	42.8	37.5	21.6	47.8	31.7	29.3	31.3
Lup001090	OIW15567.1	1.9	0.8	2.5	0	2.9	0.8	2.1	0.9	3	1.3	0.4	0.8	0	0.2	2	1.3	0	0	0.6	0.4	0.7	2	0	0.7	1.6	0.3	2.6	3.1	0.6	2.1	2	0.7	2.5	0.5	1.9	1.5	0	1.1	0	0.4	1.6	1.4	2.4	4	2.1	1.2	1.1	0.5
Lup023134	OIV89869.1	1.4	0	0.8	0.9	1.4	0	1.3	0.5	0.4	0	2	1.3	0	1.8	0.7	2.1	0.8	1.4	0.3	1.1	1.4	1.4	0	1.5	1.4	0.9	1.5	1.7	0.8	1.6	0.9	0.5	0.9	1.1	1.4	2.1	0.8	0.7	0.8	0.4	2.5	1.1	2.8	0.9	1	2.7	0.4	1
Lup013975	OIW15048.1	7.9	3.1	5.8	3.5	8.6	1.6	5.4	3.6	5.9	2.6	6.1	7.6	5.3	7.6	7.8	8.9	2.5	3.9	4.3	4.9	2.9	5.1	2.4	4.4	7.5	4	9.4	6.1	4.9	8	8.9	4.2	5.3	9.5	2.4	8.9	4.5	6.7	4.4	2.8	9.1	8.9	5.2	3.6	7.2	6.7	10.6	4.9
Lup014139	OIW15140.1	13.5	5.8	6.3	2.6	7.6	2.8	2.9	5	4.5	3.9	6.9	4.2	10.2	5.4	4.7	8.9	6.2	6.4	8	4.9	2.5	9.1	5.4	2.9	8.6	5.2	10.7	8.2	2.4	9.9	9.2	3.5	7.2	5.2	3.9	11.6	2.5	9.2	1.6	5.2	7.4	9.6	5.6	0.9	9.8	9.4	8	8.5
Lup008080	OIW15283.1	19.5	22.6	23.8	19.4	15.3	21.2	16.3	20.7	24.1	17	23.1	21.2	21.3	22.5	19.9	24.1	15.8	19.1	23.8	13.8	15.5	25.7	15	20.6	19.5	15	28.6	19.3	20.5	25.2	26.5	16.9	15.7	22	21.7	22	20.1	19.1	18.5	26	16.9	24.3	24.7	18.4	24.1	14.9	16	22.3
Lup000312	OIV90011.1	3.7	1.6	6.3	0.9	8.6	2.8	0.4	3.2	4.1	2	5.7	5.5	6.1	4.7	4.1	5.9	3.7	4.6	3.7	3.5	2.9	4.4	1.8	3.3	5.9	3.7	11	5.1	2.8	8.9	6.5	2.9	5.3	7	3.4	5.9	3.7	3.9	2.8	7.2	3.3	5	4.4	7.6	5.6	2.7	6.8	4.4
Lup028126	OIW10375.1	13.9	29.2	14.6	23.8	19.6	36.2	34.3	33.4	19.7	31.4	23.9	19.5	18.9	8.7	17.9	15.7	19.1	14.5	17.9	33.9	25.2	20.7	24.6	38.3	18.1	27.9	18.1	16	22.7	13.2	12.7	35.1	22.3	25.4	39.6	22.3	28.3	24.7	30.9	26.4	23.9	19.3	17.5	42.7	30.3	20.4	13.3	12.7
Lup000272	OIV92254.1	0.5	1.6	3.3	1.8	2.9	0.8	0.8	1.4	2.2	0.7	2	3.4	2.1	0.9	2.4	2.1	1.2	1.4	0.6	1.4	0	1.7	0.6	0.4	2	0.8	3.8	3.7	1.8	2.3	2.7	1.5	2.5	1.8	4.8	2.3	0.4	3.5	1.6	1.2	2.1	0.7	4.4	1.8	2.6	1.2	0.8	0.3
Lup024132	OIW15023.1	72.5	85.3	78.8	107.5	63	104.2	105.9	137.5	83.5	122.8	111.6	72.1	73.4	64.4	76.4	85.1	69.7	68.9	81.6	92.3	106.1	74.8	111.1	98.3	54.8	102.1	64.9	63.6	96.2	61	64.2	87.2	66.6	72.8	101.9	71.6	116.3	63.2	104	81.7	63.8	63.9	53	92.6	72.4	59.1	55.1	71.7
Lup008176	OIW15600.1	8.8	5.1	9.2	10.6	8.6	13.4	6.7	10.4	6.7	7.8	9.7	7.2	13.1	10	10.5	2.5	10	11.3	11.1	11.3	8.6	4.7	12.6	5.5	8.4	9	11.2	7.3	10.6	7.6	9.1	12.5	8.8	11.8	10.1	8.1	12.3	9.9	10.4	14.4	7.8	10	10.8	8.1	8.2	11.4	16.3	10.1
Lup012349	OIV97592.1	12.6	12.9	12.9	28.2	14.3	27.9	24.3	31.6	12.2	30	14.6	12.7	12.3	13.8	10.1	13.6	13.3	26.8	9.9	20.9	26.6	13.2	28.8	24.7	15.4	25	11.7	15.5	24.3	12.2	10.5	17.4	21.3	14.1	20.3	11.9	30.3	11.3	20.5	22.4	18.1	15.3	16.7	23.4	21.1	18.4	17.1	12.7
Lup011878	OIW20475.1	0	0	0	2.2	0	2.4	3.3	2.3	0	2	0.4	0	0	0.7	0	0	0	0	0	2.1	1.8	0	1.2	0.7	0	0.3	0.3	0	1	0	0	0.8	0.6	2.3	1.9	0.4	1.6	0.4	0.8	2	0	0.4	0	0	0	0.4	0	0
Lup009618	OIW15680.1	11.2	13.2	8.8	10.1	9.1	9.8	11.7	10.4	11.9	15.7	10.5	7.2	15.2	12	11.5	6.8	10.4	11.3	12.1	11.3	10.8	7.1	7.8	10.3	6.3	12.1	10.5	7	9.9	9.9	8.2	10.8	7.2	12	6.3	7.4	15.2	10.2	10.8	11.6	6.6	10.7	6.8	12.1	14.9	11.4	8.7	12.4
Lup024118	OIW15009.1	30.7	45.6	49.2	30.8	54.9	35.4	38.9	40.6	42.7	35.3	43	46.2	46.7	43.3	48	41.9	40.7	49.1	38.9	27.9	32.4	42.3	36	38.3	61.3	35.7	52.4	54	40	54	48.6	40.5	52.1	44.2	37.2	60	38.9	53	46.6	48.9	67.1	45.3	50.6	39.1	54.9	54.1	51.3	50.5
Lup024360	OIV89240.1	7	12.9	11.3	12.8	11.9	14.5	10	16.2	8.5	7.2	13.4	10.6	16.4	6.2	11.5	8.5	14.9	12.7	13.9	15.9	12.6	8.8	12.6	8.5	9.3	15.8	8.7	9.1	13.2	13.4	12.5	13.7	7.2	15.4	9.7	11.2	16.4	10.6	13.3	9.6	6.6	15.7	8	9	11.8	13.3	17.1	7.5
Lup009058	OIW15127.1	17.2	21.8	20.4	20.7	13.8	27.5	20.9	15.8	18.5	24.2	23.5	13.6	23.4	16.5	20.3	24.1	22.8	20.1	13	18.4	20.9	18.3	18.6	21	19.2	14.9	16.8	13.8	18.7	20.2	22.9	17.7	12.9	24.3	19.3	16.3	27.4	16.2	22.5	25.2	15.2	18.6	23.5	20.2	22.6	20.4	24.3	16.8
Lup012284	OIW15430.1	0	0	0	0.4	0	0.4	0.8	0.9	0.4	0.7	0	0	0	0.7	0	0	0.8	1.4	0	0.4	0	0	0	0	0	0	0	0	0.2	0.2	0	0.5	0	0.9	0	0.2	0	0	0	0.4	0	0.4	0	0	0	1.2	0.4	0.5
Lup016506	OIW15256.1	3.3	1.6	5.8	2.6	6.2	3.9	3.3	4.5	4.8	4.6	6.5	4.2	4.9	3.6	4.1	3.4	2.9	4.9	2.8	3.5	2.2	5.4	3	6.3	5.2	2.5	6.7	7.3	3.5	6.6	4	3	5.7	4.1	1.9	4	5.3	7.1	2	4	2.9	4.3	4.8	4.9	4.6	1.6	5.7	4.7
Lup023883	OIW15339.1	17.7	31.5	19.6	20.3	6.7	17.7	23.4	12.6	14.1	15	25.2	11.9	20.5	11.6	10.5	18.6	19.5	19.1	16.4	15.2	18	15.6	9.6	9.9	11.3	24.2	22.7	11.3	14.2	14.4	19.4	16.5	11.6	16.6	7.7	15.9	25.4	7.4	15.7	12	7.8	15.7	13.5	13	8.7	14.1	9.1	12.2
Lup027372	OIW15521.1	12.1	15.2	11.7	5.7	15.3	9.8	7.5	17.6	14.8	13.7	8.5	14.4	9.8	11.4	12.8	11	12.9	13.1	10.5	7.4	13.3	12.5	13.8	11	17.4	15.9	17.1	23	18.9	12.6	15.4	14.7	17.9	15.2	19.3	21	13.5	16.6	11.2	8.8	15.6	10	15.1	22	15.4	12.5	6.1	15.8
Lup001097	OIW15574.1	31.6	18.3	34.2	10.6	37.2	16.1	20.9	16.7	21.9	15.7	18.3	17.8	23.4	21.9	24.3	36.4	16.6	14.5	21	29	19.1	24.7	32.4	26.9	33.5	17	44.9	19	17.9	41.2	34.3	16.7	30.5	32.7	25.6	51.3	11.1	19.4	16.9	25.6	32.9	29.6	23.1	21.1	31.8	11.8	22	11.4
Lup010752	OIW15312.1	14.4	10.1	16.7	10.6	16.7	3.1	7.5	7.7	17.1	3.9	15.8	6.8	2.1	3.3	17.2	12.3	2.1	3.9	9	8.8	10.8	17.3	4.2	9.6	10	10	6.6	9.4	3.4	7.4	16	9.9	7.2	18.6	16.4	7.4	4.1	8.8	8.4	4	23.5	15.7	16.3	7.6	7.2	18.8	5.7	7.3
Lup022368	OIW17256.1	3.3	5.5	2.9	4.8	7.6	2.4	2.9	4.1	5.6	4.6	7.3	4.2	2.5	2.7	5.4	5.9	5	2.5	3.1	1.8	2.9	8.1	3	6.3	6.3	3.5	7.9	3.1	4.3	5.8	5.6	5.2	2.5	3.4	5.3	4.7	2.9	3.5	3.2	4.4	4.9	7.1	7.6	6.7	8.7	3.9	3.4	2.6
Lup000003	OIV94254.1	17.2	13.6	15.4	20.3	19.6	15.7	19.7	15.3	12.6	15	13.4	12.7	17.2	11.8	18.6	19.5	12.9	12.7	11.1	17.3	14.7	14.9	21	23.2	16.3	10.4	15.5	15.1	18.7	15.7	13.6	19.4	19.5	28.4	17.9	20.3	25	13.4	22.9	22.4	12.8	17.8	17.5	9.4	13.4	25.5	23.9	9.8
Lup005398	OIW14777.1	462.6	426.5	461.4	351.6	584.2	374.7	496.3	336.8	467	426.5	422.7	531.5	493.1	400	533	517.2	590.2	496.7	534.3	466.6	455.2	518.6	397.7	429.8	761.6	509.2	536.6	727.7	490.2	620.6	636.7	520	678.4	428.4	528.5	531.1	469.7	614.4	446.7	553.9	672.9	563.4	635.1	477.2	534.6	610.2	421.8	567
Lup000002	OIV94253.1	19.1	30.8	18.3	15.9	20.5	25.6	27.6	26.6	20.4	28.1	27.6	26.3	16.8	21	13.2	19.5	22.8	24	15.5	24	26.6	17.9	24	18.4	14	27.4	22	28.7	22.5	18.8	25.9	27.5	21.3	27.2	27.5	25.8	36.9	31.1	18.1	24.8	13.6	28.9	30.7	12.1	22.1	32.9	7.2	25.4
Lup032655	OIW15416.1	6	9	8.8	7.9	3.8	3.9	8.4	5	5.6	3.9	10.5	7.2	5.7	6.5	6.4	7.6	6.6	5.7	6.2	8.1	4	9.8	6	8.5	10.4	9	13.2	10.1	5.3	6.8	11.6	6.9	9.4	10.2	11.1	8.5	3.7	7.8	7.6	7.6	8.6	8.6	6.4	7.6	10.8	5.1	7.6	8.5
Lup030481	OIV91259.1	25.6	35.4	27.5	45.8	29.1	30.3	27.6	36.5	28.6	30	33.3	29.7	24.2	29.9	25	28.4	24.9	31.4	27.8	35.3	24.5	28.4	36.6	32.8	30.1	32.2	37.5	25.1	27.6	23.3	32.5	29	18.8	37.7	24.2	31.3	47.1	35.7	33.7	25.6	19.3	34.6	29.9	26.1	30.3	38.4	39.1	28.5
Lup023063	OIV89349.1	0	0.8	1.3	0	1.4	0.4	0.4	0	1.1	0	1.2	1.3	0	0	1	0.8	0.4	0.7	0.3	0	0	0	0	0.4	0.9	0.3	0.5	0.9	0.2	0.4	0.7	0.3	1.3	0.2	1	1.3	0	0.4	0	0	1.2	0.7	0	0	0	0	0	0.3
Lup017049	OIW14824.1	96.7	88.4	83.4	87.2	92.1	75.5	77	83.9	83.1	67.3	88	95.9	82.4	73.6	97.3	86.4	62.7	73.1	80.7	82.7	57.9	74.5	78.7	74.4	95.1	68.2	78.6	78.5	78.1	81.2	90	83.6	87.6	56.7	93.7	72.2	67.2	71.3	62.3	86.9	81.9	89.2	89.2	83.2	84.2	92.4	80.9	79.7
Lup008086	OIW15289.1	6.5	4.3	4.2	1.8	4.8	3.5	3.3	4.5	3.7	4.6	4.5	3.4	2.9	3.6	3.4	3.8	1.7	3.5	3.7	2.5	1.8	4.4	3	3.7	5.2	4.1	4.1	6.4	5.1	3.9	5.8	4.4	6.6	2.5	2.9	5.9	5.7	6	4.8	2.8	2.9	5.4	3.6	4	6.2	3.9	2.7	4.1
Lup016502	OIW15252.1	6.5	2.3	3.3	4	9.5	3.9	5.4	2.7	6.3	2.6	2.8	3.8	6.1	1.6	8.8	5.1	5	1.4	5.3	4.2	4.7	7.8	2.4	8.8	7.5	2.9	9.2	5.1	3.9	5.6	5.3	4.6	6.3	8.8	10.6	3.6	3.7	12	9.6	4	7.4	4.3	5.2	3.1	4.6	3.5	3.8	4.4
Lup030615	OIW14896.1	3.7	7	5	10.6	6.7	10.6	12.1	13.5	8.5	9.8	8.1	3	3.7	6.7	5.4	3.8	7.5	5.7	7.1	13.1	10.8	5.1	9.6	16.9	3.4	7.1	4.4	6.6	10.5	3.9	4.7	11.1	7.2	13.4	10.6	11	12.7	5.7	12.9	9.2	5.4	7.5	6.8	9	6.2	5.9	5.3	6
Lup000073	OIW16710.1	88.8	30.4	86.3	43.2	125.1	60.2	75.7	50.9	80.1	49.6	42.2	49.6	58.6	71.8	84.2	28	54.8	63.6	52.5	96.1	71.2	75.5	45.1	64.5	88.5	50.6	57.7	68.3	58.8	123.5	93.4	49.2	99.5	34	60.4	71.2	43.8	85.8	65.9	84.5	80.7	59.2	110	77.4	52.4	46.6	89.3	52.3
Lup013834	OIW15528.1	5.6	13.2	7.9	12.8	6.2	7.9	8	5.9	9.6	8.5	11	8.5	14.3	13.2	7.1	11.9	10.4	4.9	13	11	10.1	7.1	13.2	7.7	5.7	11	6.2	11	11	6.2	9.1	11	4.4	12.7	8.2	11.6	14.3	4.9	11.6	10.8	3.7	8.6	6.8	4.5	5.1	16.1	6.1	15.5
Lup010765	OIW15325.1	74.9	83.4	93.4	48	45.3	51.5	51.1	41.5	84.2	62.1	89.7	49.6	56.6	82.3	42.2	83.5	53.1	47	65.8	44.9	56.1	64.7	54.1	40.9	54.3	89.1	98.5	74.5	62.7	93.4	107.5	49.9	59	69.9	68.1	85.4	74.9	67.1	44.2	62.5	39.5	81.4	59	49.5	87.8	50.5	46.4	81.6
Lup013960	OIW15033.1	7.9	0.4	7.5	4.8	11	4.3	0.4	5.9	8.5	0	10.5	5.9	6.1	4	7.1	7.6	4.6	10.2	6.8	0.4	2.5	5.1	1.8	2.6	3.8	0.6	2.8	1.7	1	7.8	2.7	3	5.7	7	1.4	2.7	1.6	9.9	0	4	7.8	6.1	7.6	1.8	9.2	6.3	9.5	6.5
Lup030431	OIV91209.1	0	0	0.8	0.4	0	0	0	0.5	0.4	0	0	0.4	0	0.4	0.7	0.4	0	0	0.3	0	0.7	0.3	0	0	0	0	0	0.2	0	0.2	0.4	0	0.3	0	0.5	0	0.4	0	0	0	0	0.7	0	0	0	0	0	0.5
Lup031902	OIW11623.1	20.5	16.4	31.3	20.3	32.9	18.5	21.8	20.7	21.9	20.9	24.3	29.3	16	32.8	32.8	25.4	19.9	23	18.2	19.1	20.5	22	21	19.9	31.9	16.4	20.9	19.2	17.9	24.1	18	22.6	25.7	19.1	20.8	18.9	18.4	22.6	17.7	24.8	31.3	23.6	25.1	23.8	9.8	15.3	30.8	15.5
Lup009918	OIW15179.1	1.9	1.9	0.8	1.8	1	2.4	1.7	3.2	0.7	0.7	0.8	0.4	1.2	0.9	2.7	0.8	1.7	0.7	0.6	2.5	1.8	1.7	2.4	2.6	1.4	2.6	1.5	0.9	2.6	1.6	1.3	3.7	0.3	3.4	3.4	1.3	4.1	1.8	1.2	1.2	0.4	1.8	3.6	2.7	1.5	0.8	1.1	0.8
Lup008211	OIW15635.1	30.7	48.3	34.2	51.1	30.5	36.6	28	32.9	27.8	60.7	46.2	32.2	50.4	55.1	26.7	47.4	55.6	34.6	43.9	49.8	47.8	30.8	50.5	22.5	27.8	60.2	43.9	31.7	38.3	33	38.3	44.5	27.9	40.8	31.4	35.6	47.5	23.7	34.5	50.9	27.6	51.7	30.7	61.6	19	42.7	25.1	67.6
Lup016947	OIV90987.1	37.7	44.4	37.9	44.9	29.1	37.4	40.2	48.2	34.5	38.5	36.1	42.4	30.7	31.9	32.1	36.9	34.9	39.9	33.7	36.1	40.3	39.6	37.2	35	31.7	43.2	36.2	38.3	37.7	35.9	45.2	36.1	34.2	40.4	30.9	34.7	43.4	36.4	34.9	32	33.3	36	37.5	31	43.6	39.2	39.1	42.5
Lup013989	OIW15062.1	1.4	1.2	2.1	1.3	1.4	0.4	0.4	1.4	1.1	0.7	2.8	0.8	0	0.9	2	2.1	1.2	0.7	0.6	0.4	0	0	0	1.1	1.6	0.9	1.2	0.9	1	2.3	2	1.5	2.2	3	0.5	2.5	0.8	1.1	3.2	1.2	1.2	1.1	2.4	1.3	1	2	0.4	1.8
Lup023776	OIV90663.1	12.6	8.2	16.7	17.2	19.1	20.1	18.4	23	12.6	25.5	14.6	15.3	15.6	17.8	14.5	15.3	14.1	11	13.9	18.7	23.7	11.5	17.4	18.8	16.1	17.9	13.6	12.7	20.5	16.1	16.3	19.6	20.1	22.5	14.5	14.2	19.7	17.7	19.3	21.6	14.4	18.2	13.9	23.4	14.9	20	16	11.4
Lup000309	OIV90008.1	5.6	7.4	14.2	8.4	11.9	7.1	9.6	12.6	13.7	3.9	12.6	14.4	16.4	15.2	16.9	10.6	13.3	23	10.5	11.3	6.1	12.2	12	12.2	19	8.7	17.6	16.2	9.7	15.3	20.1	10.8	13.5	15.4	9.7	13.1	7.8	12.4	11.2	10	17.3	15	15.9	21.1	29.8	11.4	20.1	14.5
Lup030685	OIW14966.1	23.7	19.5	30	48	24.8	59.4	49	55.5	23.7	64.7	32	29.3	24.2	23.6	30.8	30.5	18.3	31.8	27.8	53.7	44.9	25.7	42.6	49.7	17	40.8	4.6	5.2	39.6	6.4	1.3	3.5	4.7	2.3	9.7	2.8	43	27.2	49.4	28.4	24.7	14.6	12	26.5	1	4.7	38.4	25.9
Lup016484	OIW13375.1	8.8	7.8	7.1	5.7	9.5	4.7	6.3	7.2	9.6	2.6	8.1	8.5	7	4	5.7	10.6	5.4	3.9	7.7	6	1.8	6.8	4.8	8.1	5.2	10	8.9	5.9	7.1	7.4	8.7	6.6	6	8.2	7.2	7.6	4.9	6.7	5.2	6	5.8	7.1	7.2	4.5	7.7	7.4	3.8	6.7
Lup004234	OIW15699.1	0.5	1.2	1.7	0	1.4	0.8	0.4	0.9	0.4	2	2	0.8	1.2	0.9	1.4	1.3	0.4	0.4	1.2	1.8	0.7	2.7	0.6	1.1	0	0.9	0.3	0.9	1.4	1.9	0.7	0.5	0.3	0.9	1	1.3	0.4	1.8	0.4	0.8	0.8	1.1	2	1.8	0.5	2.4	0	0.8
Lup009619	OIW15681.1	2.3	6.6	7.9	5.7	5.7	4.3	6.7	5.4	6.7	3.9	7.3	8.9	4.5	4.2	6.1	8.5	4.6	1.8	4.9	3.2	2.9	8.8	4.2	5.9	8.8	4.4	11.2	7.5	6.3	8.5	9.1	4	6.6	5.4	4.8	7.6	4.1	4.9	5.6	2.8	4.5	6.4	6.4	8.1	13.9	6.7	5.7	5.4
Lup018768	OIV98484.1	1.4	0.4	0.4	0.4	1.4	0.4	0.4	0.9	0	0	2.4	0.4	0	0.4	0.7	0.4	0.4	0	0.9	0	0	0	0.6	0.4	0.2	0.5	0.7	0.7	0.6	0.4	0.4	0.3	0.6	0.2	0.5	0.6	0	0.4	0.4	0	0	0.4	2	0.5	0.5	0.4	0.8	0.5
Lup007617	OIW18033.1	0.9	0.8	0	0	0	0.4	0.8	0.5	0.4	0	0.8	0	0.8	0	0	0	2.5	0.4	0.3	0.4	0	0	1.2	0.4	0.2	0.6	1.3	0.3	0.4	0.4	0.4	0.3	0.3	0.5	0	0.4	0.4	0.4	0.4	0.4	0	0	0	0.9	0.5	1.2	0.4	0.3
Lup003008	OIW08332.1	0	0.4	0	0	0	0.4	0.4	0.9	0.4	0.7	0	0	0.4	0.4	0	0	0.8	0	0	1.1	0.7	1	0	0	0.2	0.3	0.3	0.5	0	0.6	0.7	1	0.6	0.2	0	0	0	0.4	1.2	1.2	1.2	0	0	0	0	0	0	0.3
Lup012069	OIW05478.1	0	1.6	0.8	1.3	0	1.2	1.3	1.4	0.4	1.3	0.8	1.3	1.6	0.9	0.7	1.7	0.8	1.8	0.3	2.1	1.8	0	0.6	1.1	0.7	1.8	0.8	1	0.6	0.4	0.4	1.7	1.3	0.7	0	0.6	2	0.7	1.6	0.8	2.1	0.7	0	1.3	1	1.2	0	1
Lup016141	OIW15535.1	77.6	79.5	80.9	53.3	90.2	76.3	84.5	75.7	82.4	58.8	47.5	78.9	72.6	62.9	69	72	56.9	126.8	81	78.8	82.3	74.8	54.7	78.1	69.7	69.3	70.2	75.7	54.8	96.7	90.3	79.1	104.5	61	87.9	95.8	60.2	85.8	70.3	71.3	121.8	77.1	94.8	81.4	106.8	55.2	108.3	71.5
Lup029789	OIW21133.1	0	0	0.4	0	0	0	0	0	0	0	0	0	0	0.2	0	0	0	0	0	0	0	0.3	0	0	0.5	0	0	0.3	0	0.2	0	0	0.3	0	0	0	0.4	0	0	0	0.4	0.4	0.4	0.9	0	0	0	0
Lup023715	OIV89318.1	18.1	12.1	17.9	19.4	17.7	15.7	11.3	24.8	20.8	11.1	17.4	17.8	21.3	16.1	23.7	16.1	17	14.8	16.7	18	12.6	22	15	23.6	22	11.2	20.5	19.3	22.5	18.6	19.8	15.5	16	16.8	13.5	19.9	15.2	21.5	19.3	11.2	22.2	20.7	20.7	22.5	25.7	15.3	16.7	19.2
Lup028730	OIW16673.1	1.9	4.7	1.3	3.1	3.8	2.4	2.5	1.8	1.1	2	4.1	1.7	4.5	0.7	2.4	2.5	2.5	2.8	1.2	3.5	1.1	1.7	2.4	3.7	2.5	2.8	4.6	2.3	2.4	4.7	2.9	3.2	2.2	4.8	1.9	3.4	4.5	2.5	3.2	4	2.1	0.7	4	4	3.1	6.7	1.5	1.6
Lup024364	OIV89244.1	16.7	15.2	14.2	26	15.8	21.2	15.5	20.3	16	13.7	18.3	20.8	24.6	18.5	20.3	18.2	22	14.8	17.6	24.4	15.8	19	13.2	15.8	14.9	13.5	14.6	15	18.1	14.4	19.8	17.9	12.9	19.5	20.3	15.9	18.4	13.1	15.7	14	10.3	20.7	17.9	14.8	19	24.7	23.2	15
Lup007575	OIV92584.1	2.8	9	6.3	7.5	2.4	4.3	7.1	7.2	5.6	5.9	5.3	4.2	2.9	2	2.4	6.8	2.5	8.1	3.7	1.4	4.7	6.4	3.6	3.3	2.3	6.4	3.8	5.1	4.7	4.7	5.3	6.2	2.8	6.8	5.8	4	5.7	4.9	5.2	3.6	3.3	4.6	5.6	3.6	3.6	5.1	2.7	4.4
Lup008417	OIW15661.1	84.2	97.8	66.7	81.1	41.5	67.6	61.5	67.6	65.7	81.6	94.1	59.4	72.6	75.8	56.8	80.1	90.1	58.3	82.5	60.1	69.4	71.4	60.1	47.5	56.4	78.3	73.8	62.7	55	63.1	78.2	71	44.6	68.3	66.2	69.7	92.1	57.6	61.5	70.9	35.4	86	68.9	58.9	63.7	77.2	36.9	81.6
Lup023710	OIV89313.1	16.3	26.5	21.7	26.4	15.8	26.7	24.7	22.5	20.4	21.6	25.2	21.6	21.3	11.6	19.3	22.9	22.8	17	19.2	27.6	15.8	16.9	22.8	21.4	15.2	29.7	24.2	18.8	16	20.6	24.5	27.3	15.4	23.6	24.2	24.8	17.2	17.3	21.7	15.6	12.3	18.6	19.9	8.5	13.9	22.7	11.4	16.1
Lup030673	OIW14954.1	6.5	6.2	6.3	12.8	9.5	11	13.4	17.1	7.4	7.2	9.7	4.2	9	6.5	11.2	5.9	9.5	13.1	6.5	12.7	10.8	7.1	13.8	24.7	13.8	13.6	10.7	6.4	10.1	7.2	4.2	15	8.2	22.2	21.3	8	18.4	9.9	14.9	17.2	14.4	9.6	8.8	17.1	13.4	12.5	9.1	7
Lup021053	OIV93465.1	0.5	0	0	0	0	0.4	0	0.5	0	1.3	0.4	0	0	0	0	0	0	0	0	0	0	0	0	0	0	0	0	0	0.4	0	0	0	0	0.5	0	0	0.4	0	0	0.4	0	0	0	0	0	0	0	0
Lup030622	OIW14903.1	0.5	1.6	1.7	0.4	0.5	0	0	0.5	0.7	0	0.4	0	2.1	0.4	0.7	0.4	0.4	0.4	0.6	0	0	1	0	0	0.2	0.5	0.5	0.2	0	0.6	0.7	0	0.6	0.2	0	0.2	0	1.8	0	0.4	0.8	0	1.2	0	0	0	0	0.8
Lup032361	OIV99102.1	4.2	4.3	7.5	6.2	7.2	5.9	6.3	2.3	6.3	5.2	6.9	9.8	6.1	5.6	6.4	4.2	6.6	4.6	9.3	7.8	3.6	4.1	4.8	8.8	8.8	5.5	8.2	7.8	9.1	8	9.1	7.1	6.6	7.5	9.7	9.5	6.1	8.5	5.2	7.2	8.2	6.1	6.8	6.7	5.6	5.1	7.6	7.3
Lup018668	OIV90484.1	5.1	9	7.5	8.4	3.8	8.3	6.7	6.3	4.1	4.6	8.1	4.2	6.1	6.9	7.4	7.2	8.3	4.9	6.8	6.7	5.4	7.1	7.2	4.1	5.2	5.7	8.4	4.9	5.1	8	7.3	5.9	7.2	7	7.7	5.5	7.4	2.1	9.2	8	6.2	4.6	6.8	7.6	4.6	4.7	7.2	4.9
Lup008165	OIW15589.1	9.8	12.1	9.6	10.1	7.2	8.7	9.2	9.9	7.8	11.1	7.7	6.4	12.7	10.7	8.8	9.3	12.5	9.2	12.4	9.2	7.6	6.4	14.4	7.7	8.8	11.6	14.5	5.7	11.8	8.9	18.7	10.8	6.6	18.2	5.3	9.7	13.5	6.7	10.4	10	8.2	12.1	13.1	8.5	7.2	12.9	11.4	12.7
Lup017557	OIW15237.1	3.7	1.2	3.8	0.9	1.4	0.8	1.7	0	2.2	1.3	2.8	0.4	0	2.2	1	1.3	0.4	0.4	1.2	1.4	0	2.7	0.6	1.8	1.4	0.5	1.2	0.7	0.2	0.8	0.9	0	0	0	0	1.1	0.4	0	0.4	0.4	1.2	3.6	0.4	0	0	0	0.8	0.5
Lup026329	OIV99991.1	510.1	432.7	445.6	482.1	491.6	487.6	477.1	450.4	449.2	532.3	433.7	523.4	467.3	562.1	484.3	438	452.8	436.3	511.7	508.7	495.1	468.9	470.3	439.7	580.6	538	445.7	532.6	538.7	507.6	507.8	514.6	576.7	401.2	545.4	441.5	469.7	495.4	428.6	475.8	470	442.8	476.9	504.6	443.2	439.5	373.6	470.5
Lup018997	OIW16282.1	1.4	1.9	1.7	1.8	2.4	2	0.8	1.4	1.1	2.6	0.8	0.4	1.6	2.9	0.7	1.3	2.9	3.9	1.2	2.1	2.2	0.3	3	1.1	2.7	2.5	2.6	2.4	3	0.6	2.5	1.3	0.6	2.3	2.4	1.9	1.2	3.5	2	2.4	1.2	0.7	0.4	1.3	1	1.6	3.4	1.6
Lup006881	OIV95419.1	123.7	140.2	117.1	112.4	137.9	138.4	124.7	148.8	128	114.3	155	115.8	137.3	111.7	125.4	133.4	118.3	127.2	110.9	139.3	119	137.1	142.4	120.8	94.4	107.9	122.5	114.6	116.9	120.8	113.3	116.8	94.5	134.3	115.9	127.1	127.8	115.1	141	127.4	93.4	126	139.4	98.9	125.8	123.4	125.4	134.6
Lup020354	OIW19229.1	5.6	5.5	5.8	2.6	4.3	3.1	4.2	2.7	3.7	3.3	6.1	5.1	4.9	4.2	5.4	3.4	4.6	5.3	4.6	4.6	4.3	6.4	6	2.9	4.8	4	6.6	3.7	6.3	6.6	7.1	5.4	8.2	5	3.9	7	6.1	6	3.2	4.4	4.5	7.1	6.8	4.9	7.2	5.1	4.6	3.4
Lup004463	OIW15928.1	0.5	0.8	0.4	0	0	0	1.3	0.5	1.1	0.7	2	1.3	1.6	1.3	1	2.5	0.4	0.7	0	0.7	0.4	3.4	0	1.5	2	0.3	1.2	0.7	0.8	0.6	1.5	1.2	0.9	0.2	1	1.5	1.6	1.1	0.8	0.4	1.2	0.7	0.8	0.5	2.1	0.4	0	1
Lup020341	OIW19216.1	142.3	67	105	102.2	159.9	117.2	146.9	107.3	114.6	121.5	101.8	152.3	149.2	153.6	162.6	98.7	111.7	147.3	112.5	167.6	140.9	125.6	158	161.3	188.3	145.9	185.1	156.7	167	192.2	184.1	215.3	188.7	181.5	184	198.1	122.5	146.9	138.2	151.4	175.3	148.1	173.3	197.4	161.2	152.8	217.8	151.5
Lup029554	OIW02778.1	12.6	18.3	12.5	17.6	11.5	18.9	17.2	21.2	16.3	17	18.3	14	14.3	13.2	14.9	9.3	17.8	18	17	19.4	14	14.9	12	17.7	14.9	14.6	17.3	12	19.5	19.2	20.5	24.6	16.6	19.7	17.9	21.8	27.8	17.3	18.5	16	15.6	20.3	19.9	19.8	23.6	22.3	19.8	14.2
Lup022492	OIW17380.1	0	0	0	0	0.5	0	0	0	0	0	0.4	0	0	0.2	0	0.4	0	0	0	0	0	0	0	0	0.5	0	0.2	0	0	0	0	0	0	0	0	0.2	0.4	0	0	0	0	0	0.4	0	0	0	0	0.3
Lup031036	OIW03523.1	4.7	5.8	4.6	5.3	3.8	5.1	5.9	5	2.6	4.6	4.1	4.2	5.3	0.4	4.1	6.4	5.8	2.5	2.8	7.4	2.5	3.4	5.4	5.9	5.2	3.5	6.4	3.1	3.9	3.9	3.4	6.1	3.8	7.3	3.9	4.7	6.6	2.8	7.6	8	4.9	4.6	9.6	3.6	8.7	4.3	3.4	3.6
Lup004855	OIV93623.1	0.5	0.4	0.4	2.2	4.3	0.8	4.6	0.9	0.4	0	1.2	0	2.9	2	2	4.2	0.4	1.8	1.2	0	0.4	0	0	0.4	1.1	0.3	0.5	2.6	2.8	2.3	1.8	2	1.3	1.6	1.9	2.1	1.2	3.5	0.8	0.4	1.6	0	1.2	1.8	0	0.4	0	2.6
Lup002558	OIW21391.1	1.4	3.9	3.8	1.8	2.9	3.5	2.5	5	3.3	0.7	4.5	3	2.5	4	3	4.7	6.2	2.8	3.4	3.5	2.2	3.4	3	5.2	3.4	2.6	6.1	3.5	3.5	4.9	2.5	3	4.4	4.1	4.8	6.3	2	3.5	4.8	2	4.5	3.6	2.8	5.8	2.6	5.5	1.9	3.6
Lup005108	OIV96268.1	56.7	77.5	60	71.4	59.2	69.6	58.2	73.5	70.1	76.4	78.7	70	74.2	62.4	63.9	70.3	78.4	75.9	75.7	67.9	73.3	69.7	68.5	62.2	57.3	67.9	74.1	64.9	64.9	72.4	72	68.8	70.6	67.4	60.9	70.6	69.6	64.3	79.9	74.9	53.1	72.1	84.5	53.5	67.8	68.9	59.7	76.1
Lup007542	OIW18051.1	0.5	0.4	0	0.4	0.5	0.4	0.4	0.9	0	0	0	0	1.2	0.2	0	0	0	0.4	0.3	0.7	0	0.3	0	0	0.5	0.8	0.2	0.3	0.2	0.6	0.2	0.3	0.3	0	0	0	0.4	0	0.8	0.8	0.4	0	0.8	0.5	0.5	0.8	1.1	0
Lup025405	OIW17118.1	1.9	0.4	0.4	1.3	0.5	0	0.8	0.9	0.4	1.3	0.8	1.3	2.1	3.1	1	3.4	0.4	2.1	0.6	1.8	1.4	2	1.2	2.6	1.6	1.7	1.3	0.9	1.2	1.2	2.7	1.2	0.9	2.7	2.9	1.5	1.2	2.1	1.6	0	2.5	1.8	1.6	1.3	2.1	0	2.7	1
Lup012672	OIV97915.1	2.8	0.8	2.5	0.9	1	1.2	1.3	1.4	1.9	2.6	1.6	3.8	1.6	0.4	1	2.1	0.8	1.1	1.2	1.8	0.7	2.4	0.6	3.7	1.4	0.8	1.6	0.7	2	1.9	1.6	1.9	2.8	1.6	1.9	2.7	2	3.5	2	1.6	4.1	1.4	3.2	1.8	1	0.4	1.1	0.5
Lup001072	OIW15549.1	2.3	0.8	0.8	0	3.8	0	0.4	0	0	0	0.4	1.3	0.4	0.4	0	0.4	0.4	0.4	0.3	0.7	0	1	0.6	0.7	1.6	0.2	1	0.9	0.4	2.1	3.4	0.5	0.3	1.4	0	1.5	0	0.7	2	0	1.6	0	0.4	0.5	0.5	0.8	1.1	0.3
Lup024762	OIW12829.1	4.2	2.3	3.8	2.2	2.4	4.3	3.8	1.4	3.7	2.6	5.3	1.3	3.7	2.5	2	2.5	2.1	1.1	5.3	1.1	0.7	4.7	2.4	2.6	2.5	2.8	4.3	2.1	2.6	3.5	4.4	2.4	2.5	2	1.4	3.4	1.6	2.5	2	3.6	1.6	3.2	2.4	3.1	3.1	1.6	3.8	2.6
Lup020230	OIV95780.1	22.8	28	27.9	35.7	24.3	35.4	28.9	31.1	23.4	25.5	25.2	25.4	27.5	25	26	25.4	22.4	18.7	26.3	26.5	28	25.1	39	31.3	26	31.4	26.1	23.9	26.6	30.5	25	27.7	31.7	30	25.6	21.8	26.6	18	27.7	29.6	28.4	27.5	25.9	27.4	18.5	25.1	23.9	29.5
Lup018725	OIV92153.1	0.9	2.3	0.4	1.3	0	2.8	2.5	3.2	1.9	1.3	0.8	0.8	1.2	0.2	0.7	0.8	1.7	0	1.2	2.1	1.1	2.4	1.8	1.5	0.9	1.2	1.6	0.7	1	1.6	1.8	1.7	1.3	1.1	0.5	1.5	1.2	0.7	2	0.8	0.4	0.4	2.4	0.5	0.5	1.6	0.8	1.3
Lup008240	OIW20280.1	43.7	31.9	37.9	50.7	37.2	49.9	40.6	35.6	38.6	45.1	35.7	30.1	46.7	50.2	42.9	36.4	39.8	43.1	34.3	38.5	46	31.8	42.6	35.7	38.5	36.5	29.1	32.4	39.2	32.4	45.2	32	28.3	24.7	32.4	20.1	33.6	37.8	43	47.7	37.9	42.8	32.3	36.9	17.5	43.5	42.6	48.4
Lup021336	OIW14196.1	0	0.4	0	0	0.5	0	0.4	0	1.1	0.7	0.4	0	0	0.9	0	0.4	0.4	0	0.3	0	0	0	0	0.7	0	0.2	0.3	0.2	0.2	1.2	0.5	0	0.3	0	0	0.8	0	0.4	0	0	0	0.7	0	0.9	0	0	0.4	0.3
Lup018612	OIW15177.1	10.2	3.9	8.3	6.6	14.3	7.1	7.1	6.3	5.9	10.5	11.4	9.8	8.2	4.7	11.2	8.5	7.5	7.8	9.9	6.4	5.8	7.4	3.6	7.4	7.9	4.9	12.3	8.9	9.5	8.9	11.4	7.9	8.5	9.3	6.3	8.5	8.2	9.5	8.4	9.2	9.5	8.9	8	5.4	6.7	7.4	5.3	3.4
Lup015351	OIW21943.1	45.6	27.3	40.4	41	57.8	29.9	45.6	46	40.1	36.6	37.7	50.5	34	54.6	51.7	49.6	49.4	19.1	38.6	55.1	36.3	42	39	57.1	59.1	42.8	40.3	47	53.2	53.4	38.8	46.9	49.3	39	51.2	59.7	42.6	37.8	50.6	36	61.7	52.5	39	27.9	34.4	52.9	30.4	51.5
Lup016140	OIW15534.1	22.8	18.3	26.7	25.1	22.9	24.4	30.1	15.8	20	26.1	20.7	17.8	33.2	28.1	26.4	22.9	22	27.6	29.4	27.9	23.7	20.3	26.4	28.4	27.8	22.1	29.3	20.7	24.6	25.4	21.9	28.2	20.7	39.7	19.3	26.1	23.8	18.7	32.1	29.2	21	27.8	20.7	23.4	25.7	26.2	37.6	21.7
Lup027393	OIV93214.1	0.9	0.8	1.3	1.8	0.5	1.2	2.5	0.9	1.5	1.3	1.2	1.7	1.6	0	0.7	0	0.4	1.8	1.5	1.1	1.1	1.4	0	0.7	1.6	1.4	1.2	1.6	0.4	1.2	1.5	1	0.6	1.1	0	0.9	0.8	0.4	1.2	1.2	0.4	1.8	1.6	2.7	1	2.7	0.8	0.3
Lup020972	OIW03044.1	0	0	0	0	0.5	0	0	0	0	0	0.4	0	0	0.2	0	0	0	0.4	0	0	0	0.3	0	0.4	0	0.2	0.5	0.2	0	0.2	0	0	0	0	0	0	0	0	0	0	0.4	0	0.4	0	0.5	0	0	0
Lup018981	OIW16266.1	1.4	0	2.5	0.4	1	1.2	2.1	0	0.4	0.7	0.4	0.8	0.4	1.1	1.7	1.7	1.2	0	1.5	1.1	0.7	0	0.6	1.5	1.4	1.2	1	0.9	0.4	1	0.7	0.5	0.3	0.7	2.4	1.7	1.2	1.4	0.8	0.4	1.6	0.4	0.4	2.2	1.5	0.8	0.4	1.3
Lup010732	OIW15292.1	4.2	3.9	4.6	5.3	5.7	2.4	2.9	2.7	2.6	3.9	4.5	2.5	2.9	2.7	1.7	1.7	5.4	4.2	6.2	4.6	2.5	4.4	4.2	5.9	3.8	3.5	4.1	3.3	3.9	4.1	6	5.2	5.7	9.1	1	5.1	7.8	3.9	8	6.8	7	5.7	4.4	4.5	2.1	5.5	7.6	2.8
Lup028131	OIV89092.1	24.6	24.9	21.7	23.8	33.9	32.6	25.1	20.3	23.7	24.2	30.8	25	23.8	25.6	22	30.9	27.4	19.4	21	32.5	28	35.9	25.2	26.1	35.1	25.8	34.5	29.9	25.8	38.3	38.1	35.2	24.8	33.6	33.8	47.5	26.6	29.3	39.4	27.2	35	36.4	27.9	35.1	31.3	29.8	29.6	24.9
Lup008614	OIW04731.1	1.4	4.3	2.9	1.3	0.5	2.8	1.3	2.3	1.1	0.7	2	1.7	2.1	1.6	1.4	0.8	2.5	2.5	1.2	1.8	1.1	1.4	3	1.1	2	1.4	1.3	1.2	1.4	2.1	1.8	1.9	2.5	3	1.9	2.1	3.3	1.1	0.8	2	1.6	3.2	4.4	4.9	2.6	2.7	0.8	1.6
Lup032098	OIW09949.1	1.9	1.9	2.1	1.8	3.8	3.5	2.5	0.5	1.5	1.3	0.8	2.1	1.2	0.4	1.4	2.1	1.2	0.7	1.5	2.8	2.2	2	1.8	2.2	1.6	1.2	2	2.3	1.6	2.3	2.9	1	2.2	3	0.5	2.1	3.7	2.8	3.2	3.6	1.6	2.5	1.2	2.7	2.6	3.5	1.9	1
Lup028573	OIW12165.1	0.5	1.6	0.8	2.2	0.5	0.8	0.8	0.5	1.1	2	0.4	0.4	1.6	0.9	0.3	0.4	1.2	1.4	0.6	1.1	1.8	0.3	0.6	0	0.9	0.8	0.3	0.7	0.4	0.6	1.1	1.5	0.9	2	1	0.8	1.2	1.4	0.4	0.8	0.4	0	2.4	0.5	1	0.8	2.3	0.8
Lup000071	OIW16699.1	0.9	1.9	2.1	3.1	1.9	2.4	2.5	1.4	0	2	2.4	0.4	3.7	2.7	1.4	0.8	1.2	2.8	1.5	4.2	2.2	1	0.6	1.5	1.6	1.5	1.8	1.6	1.2	1.6	1.8	2	0	3.6	0.5	1.5	1.6	2.1	4	2	1.6	2.1	0.4	1.3	0.5	1.6	1.5	0.8
Lup032867	OIW17000.1	1.9	1.9	2.9	0.4	3.8	1.6	1.7	0	2.2	3.9	1.6	1.3	5.3	1.3	1.7	1.3	0.4	0.4	2.5	2.1	1.1	2	0.6	0.4	2	1.2	4.1	1.2	1.4	2.1	1.6	0.7	3.8	2.3	1.4	2.3	0.8	2.1	2	2.4	1.2	0.7	2.8	1.8	1	1.6	0.8	2.1
Lup003995	OIW06601.1	0	0	0	0	0	0	0	0	0.4	0	0	0	0	0	0	0	0	0	0	0	0	0.3	0	0.4	0	0.2	0.7	0	0	0	0	0	0	0	0	0	0	0	0	0	0	0.4	0.4	0	0	0	0	0
Lup004563	OIW16028.1	0	0.8	0.4	0	1	0.4	0	0	0.7	0	0.4	0.8	0.4	0.4	0	0.8	0.8	0.7	0	0	0	0.7	0	0.7	0.7	0.2	2.6	0.3	0.8	0.4	0.4	0.2	2.5	1.1	1	0.4	0	0	0	0	0.8	0	0	0.5	0.5	0	0	0.3
Lup030701	OIW14982.1	0.5	0.8	0.8	0	0	0.8	1.3	0	0.7	0.7	0.8	0	0.4	0.4	0	0	0.4	0	0.6	0.4	0	0.3	1.2	0	0.9	0.2	0.2	0.7	0.4	0	0.2	0.8	0.3	0.9	0	0.6	0.8	0.4	0	0.4	0.4	0.7	0.8	0	0	0.4	1.5	0.3
Lup002664	OIW07030.1	10.2	15.2	12.9	19.8	19.6	14.9	14.6	9.9	14.8	17	15	14	17.2	11.6	11.2	22	17.8	12.4	13.9	12	10.4	13.5	17.4	14	10.9	13.5	13.2	8.5	11	13.2	16	13.7	10.4	17	13.5	17.4	16.4	14.8	16.9	16.4	15.2	13.2	18.3	15.7	16.4	20.8	16	12.7
Lup030346	OIV91124.1	1.4	0.8	0.8	1.3	1.9	0.4	0.4	0.5	0.7	0.7	1.2	1.7	0.8	0.9	1	1.3	0.8	0.4	0	1.1	0.7	0.3	1.8	0	1.4	0.8	1.5	1	1.4	1	0.9	1.2	0.9	0.7	0.5	1.3	0	0.4	1.2	1.6	0.8	1.1	2	1.3	0	0	0	0.8
Lup020591	OIV92929.1	1.9	3.5	0.8	2.6	2.4	1.2	2.9	1.4	2.6	2.6	2.4	0.8	0.8	1.3	1.7	1.7	3.7	0.7	0.6	1.8	0.4	1	1.8	1.8	2.5	1.7	1.8	1.9	1.4	1.9	1.6	1.3	1.3	0.7	1.9	1.5	1.2	3.2	2.8	1.2	2.9	1.4	2.4	0.9	0.5	2.7	0.4	0.3
Lup010712	OIW11394.1	35.8	36.2	22.5	29.5	22.9	26.7	28.9	33.4	31.5	30	37.3	32.7	22.5	17.6	29.4	25	29.9	18.7	24.7	27.2	25.2	18.3	29.4	29.5	23.5	27.1	25.6	27.2	35.5	18.6	29.6	32.2	27	28.1	25.1	24.2	30.7	27.9	25.7	28	23.5	18.9	33.1	18.9	18.5	28.2	15.6	20.7
Lup025377	OIW18934.1	3.3	5.1	1.7	0	3.3	2	2.9	3.6	2.2	0.7	4.5	3	1.6	3.3	1	3.4	4.2	1.1	2.2	2.1	4	4.1	1.8	3.3	2.7	4	3	3.7	2	2.9	4.2	2.5	4.4	2.5	3.9	1.7	4.1	3.5	3.2	2.4	2.5	1.8	2.8	4.5	3.6	2.4	0.8	2.3
Lup009923	OIW03276.1	7	8.6	7.1	8.4	8.6	9.4	10.5	8.1	5.6	7.2	6.5	10.6	9	1.3	5.1	5.9	6.6	4.6	6.2	6.7	5	6.8	7.2	6.6	3.6	6.9	7.9	6.1	5.7	6	4.7	4.6	7.2	6.4	8.7	9.1	8.2	7.8	6.8	7.6	4.1	6.4	9.6	6.7	6.2	10.6	3.4	7.8
Lup010579	OIW19018.1	4.7	6.2	4.2	4.4	2.9	5.1	2.5	6.3	3.3	6.5	4.9	6.4	2.5	2.7	4.4	4.7	5.4	5.7	1.5	4.2	1.4	5.4	7.2	3.7	2.9	4.8	4.3	4.7	3.9	6.2	3.4	4	4.4	7.7	3.4	2.8	2.9	3.9	3.2	3.2	2.9	5.4	5.2	2.2	3.6	4.3	3.8	5.2
Lup011881	OIW20478.1	0	0	0.4	0.4	0	0	0.4	1.8	0	0.7	0	0.8	0	0	0	0.4	0.4	0	0	0	0.7	0.7	0	0.4	0.5	0.3	0.5	0.3	0.4	0.2	0.4	0.2	0.3	1.4	0.5	0.8	1.6	0.4	1.2	0	0.8	0	0	0	0	0	1.5	0.3
Lup030831	OIW15160.1	16.3	14	14.6	10.1	15.8	14.2	10.9	8.1	11.1	9.8	11.8	10.2	11.1	15.4	13.2	8.9	11.2	7.8	8.7	15.9	7.2	17.6	12.6	15.8	16.3	13	18.7	11.3	9.1	16.7	16.9	15.8	20.1	21.3	14	18	18.4	14.5	14.1	9.2	12.3	18.2	14.7	20.2	21.6	16.8	15.2	18.6
Lup006416	OIW05004.1	0.5	0.4	0	0.9	0	0.4	0.4	0.5	1.1	0.7	0	0.4	0.4	0.7	1.7	0.4	0.8	0	0	0.4	0.7	0.7	0.6	0.4	1.6	1.1	0.2	0.9	0.8	0.2	1.3	0.7	1.9	0	1.4	0	0.4	0.4	0.4	0.4	0.4	0.4	0.8	0.9	0	0.8	0	1.3
Lup018747	OIV89579.1	0.5	1.6	1.7	0.9	1	1.6	0.8	0.5	0.4	0.7	0.8	0.4	0.8	1.1	0	0.4	0.4	0.7	0.6	1.4	1.4	1	1.2	0	0	0.8	1.2	0.2	0.8	1.2	1.3	1	0.9	0.2	0	0.4	0.8	0	0.4	0.8	0.8	0	2	0.5	0.5	1.6	0.4	0.5
Lup030616	OIW14897.1	2.8	7.8	7.5	11.5	3.3	10.6	13.8	11.7	4.8	10.5	10.1	5.9	5.7	4.9	2.7	10.2	3.3	5.7	6.8	12	7.9	4.4	11.4	11.4	5	13.6	8.1	3.3	13	5.6	6.9	13.5	6.6	9.3	11.1	7.6	12.7	2.5	13.3	8.8	3.7	3.9	6	7.6	1.5	5.1	1.5	7
Lup004324	OIW15789.1	1.4	1.9	3.3	3.5	1.4	2.8	2.1	3.6	2.2	0	2	0.8	2.5	0.4	0.7	1.7	2.1	1.1	2.5	1.8	1.8	3	1.8	1.1	1.6	1.2	0.8	1.4	1.6	2.7	2	2.4	1.6	2	0	2.1	1.6	1.8	3.2	1.2	1.2	2.5	1.6	2.2	2.6	1.6	1.1	1.3
Lup004495	OIW15960.1	401.7	534	278.9	237.1	688.3	274.9	560.8	440.9	561.6	350.1	572.8	529.3	632.5	781.3	649.3	558.7	728	80.5	269.8	331.9	264.3	364.6	425.9	379.3	637.2	271.8	594	198.7	432.4	1123.3	741.7	292.9	440.1	532.8	487.4	838.6	411.2	641.9	280	322	621.8	258.7	333.5	286	134	244.4	330.6	221.4
Lup003291	OIW08615.1	0	0	0	0	0	0	0	0	0	0	0.4	0	0	0.2	0.3	0	0	0	0	0	0	0	0	0.7	0.2	0.2	0.2	0	0.2	0	0	0	0	0	0	0	0.4	0	0	0	0	0.4	0	0.5	0	0	0.4	0
Lup018488	OIW19678.1	59.5	83.7	44.2	57.3	37.7	53.9	54	55.5	60.8	38.5	54.8	47.9	59.4	40.1	40.2	63.5	74.3	144.5	51	47.4	56.5	70.4	51.1	46.4	34.2	48.7	46.5	55.7	54.4	47.8	43.2	55.1	33.6	50.1	49.8	58.5	63.5	64.3	58.2	45.7	35.8	60.7	60.2	37.8	67.8	44.7	71.8	38.6
Lup019539	OIW06890.1	3.3	3.1	1.3	4.4	5.3	2.4	2.9	3.2	1.9	3.9	2.8	4.7	2.5	1.8	5.4	3.4	2.9	4.2	3.1	3.9	3.2	1.4	4.2	2.6	4.3	3.5	3.8	1.6	5.1	3.7	2.9	3	4.4	6.1	1.9	2.7	4.1	4.6	2	4	3.3	3.6	4	0.5	3.6	4.7	3.4	1.3
Lup001108	OIV89783.1	0.5	0	0	0	1	0	0	0	0.4	0	0	0.4	0	0.4	0	0	0	0	0	0	0	0	0	0	0	0	0.5	0.2	0.4	0.2	0.2	0	0.3	0	0	0.2	0	0.4	0.4	0	0	0.4	0	0	0	0	0	0.3
Lup006309	OIW21567.1	0.9	1.6	1.7	3.1	0	1.6	1.3	0.5	0	2	0.4	2.5	1.6	0.7	2	0	2.1	1.1	2.2	0.4	1.4	3	1.2	2.6	1.4	1.4	2	1.4	0.2	2.1	0.7	1.5	1.9	4.8	1.9	1.5	2.9	0.7	2.4	1.6	1.2	1.1	3.6	1.8	1	4.3	2.3	1.6
Lup011888	OIW20485.1	0.9	0	0.8	0	0	0.4	0	0	0	0	0	0	0.4	0.2	0	0	0	0	0.3	0	0.7	1	0	0.7	1.6	0	0.3	0	0	0	0.5	0	0.3	0.7	0	0.6	0.4	0	0	0.4	0.4	0.4	1.2	0	0	0	0	0
Lup008219	OIW15643.1	15.8	15.2	18.8	22.5	13.4	24	20.9	12.6	12.6	16.3	19.5	11.9	25.8	14.3	14.5	16.1	14.9	19.4	19.5	23	15.8	19	19.2	15.8	12.9	15.3	15.8	8.7	15.6	17.3	16.3	20.4	16	26.1	13	18	16.4	16.9	16.9	23.2	18.1	21.4	17.9	13.9	19	13.7	24.7	19.7
Lup008145	OIW13112.1	0.9	1.2	2.5	0.4	2.4	1.2	1.7	2.3	2.6	2.6	2	2.1	1.6	2.5	1.7	2.1	1.7	2.1	1.9	2.1	1.4	2	1.2	3.3	2.7	2	4.4	3.3	3.5	4.5	3.3	3	1.6	4.3	2.9	4.4	1.2	1.8	1.6	2	2.1	3.6	3.2	3.1	3.6	4.7	2.7	1
Lup028404	OIW21055.1	4.7	1.9	2.5	1.3	3.8	3.1	2.9	3.6	2.2	1.3	1.2	3	2.9	3.6	3.7	2.5	2.5	2.8	3.1	2.5	2.2	3	0.6	4.4	3.2	2.6	3.9	2.3	2.4	4.5	2.7	4.2	3.5	1.8	4.8	3.2	1.2	1.4	0.4	2.4	0.4	1.4	3.2	2.7	3.1	2	3	2.1
Lup010762	OIW15322.1	109.7	146.8	152.1	119	137.9	133.3	131.4	98.3	150.2	126.7	149.3	128.5	141.8	122.9	145.7	161	110.4	115.5	145.5	113.1	110.4	131.7	114.1	134.4	115.7	118.8	139.6	122.4	115.9	131.3	130.2	108.4	110.2	142.5	112.1	144.9	99.9	105.2	116.1	114.5	104.9	108.1	105.6	105.7	120.2	96	119.7	113.1
Lup019730	OIW20665.1	56.3	27.3	49.2	53.8	52.5	44	68.2	59.1	43	28.1	36.5	56.4	36.5	124.9	71.7	36	36.1	71.4	34.9	49.1	53.9	43.7	57.1	70.3	113.9	53.8	120.3	79.6	72.6	80.2	56.6	85.1	83.5	70.6	117.9	91.1	74.5	71.7	74.3	80.9	77.8	64.9	95.2	94.4	46.2	71.7	118.2	86
Lup002496	OIW17207.1	8.4	16	10	9.3	6.7	10.2	5.9	18.5	8.9	14.4	8.5	8.5	14.3	12.9	7.4	12.3	8.3	6	8.3	8.5	9.3	7.8	10.8	8.5	3.8	6.6	10	7.3	8.9	6.8	8.2	8.1	9.4	7.3	10.1	10.8	10.2	7.8	11.2	10	3.3	12.5	7.6	7.2	3.1	15.3	0.4	11.4
Lup013636	OIW02999.1	2.8	2.3	0.8	1.3	2.9	3.9	2.1	2.7	2.6	0	2.8	0.8	4.1	2.5	5.1	1.3	2.1	1.4	2.8	1.8	1.4	3.4	1.8	2.9	3.8	3.2	4.6	3.3	3.4	2.9	2.7	2.5	4.7	4.3	4.8	6.6	2	3.5	2	2	3.7	2.9	1.2	4.9	4.1	3.1	3.4	3.9
Lup030741	OIW03677.1	25.1	17.9	20.4	25.1	12.9	9.4	6.3	17.1	15.2	9.8	14.2	22.9	18.9	20.1	41.9	18.2	11.2	8.5	12.1	21.9	11.1	18.6	18	37.2	25.8	19.6	26.1	17.6	19.3	21.4	22.5	39.5	38.6	27.5	23.7	22.5	14.7	8.1	14.9	17.2	35.4	22.1	17.9	27.9	17.5	20.4	20.5	15
Lup028356	OIW11265.1	88.3	76	70.9	50.7	97.4	74.3	79.5	37.9	68.3	42.5	55.2	59.4	78.3	93.4	60.5	58.9	63.5	66.8	105.7	50.9	82.3	63.3	75.7	41.6	107.7	66.2	74.8	50.3	45.5	86.4	67.8	42.2	63.1	60.8	64.2	102.1	45.9	78	38.2	54.9	75.7	42.5	49.4	55.8	47.8	43.5	48.3	50.7
Lup030983	OIW03563.1	0.5	0.4	2.1	2.2	1.4	1.6	0.8	2.7	0.7	2	0.8	3.4	0.4	0.9	1	3	1.7	1.1	3.4	2.5	1.1	0.7	0	1.5	0.7	2.3	3.5	0.7	0.4	0.6	0.2	2.2	0.3	0.2	1.4	0.6	0.4	0.4	2.4	0.4	0.8	1.1	0	2.2	0.5	2.7	0.8	1.3
Lup025940	OIW20945.1	2.8	3.9	2.5	4.8	4.3	4.3	5	2.3	4.1	3.9	2	2.1	4.1	2.5	2.7	3.8	5.4	1.8	2.8	2.8	4.7	3.4	4.8	3.3	2.9	2.5	3.1	3.5	4.7	3.9	3.4	2.5	3.1	3	3.4	1.1	4.5	3.9	6.8	4.8	0.8	3.9	3.6	3.6	3.6	2.7	4.2	3.9
Lup020372	OIW19247.1	0	0	0	0	1	0.4	0.4	0	0.4	0	0.4	0.8	0.8	0.2	0.7	0	0.4	0	0.6	0	0.4	1	0	0.7	0.5	0.2	0.7	0.2	0.2	0.6	0.7	0	0.3	0	0.5	0	0	0	0.8	0	0.8	0.7	0	0.5	0	0	0	0.5
Lup032192	OIW16521.1	20.5	12.5	14.2	17.2	13.8	11.8	18.8	14.4	17.4	13.7	20.7	18.2	13.1	17.8	15.2	19.5	12	17	15.5	18	19.1	14.9	13.8	19.2	16.3	18.7	18.9	16.5	16.2	17.1	18	14.3	15.7	17.9	18.8	22.7	15.2	13.1	16.5	14.8	15.6	17.5	19.5	19.8	16.9	12.5	21.3	18.4
Lup009559	OIV98066.1	42.8	40.1	45	44.5	54.9	38.1	47.7	45.1	57.9	70.5	53.1	79.7	36.5	37	41.6	35.6	50.2	16.6	69.5	55.5	57.2	51.8	34.2	31.3	81	41.1	24.2	58.5	56.8	55.3	59.8	53.3	58.7	79.9	50.7	40	42.6	68.9	43	46.1	61.3	44.6	47.4	63.4	21.6	38.4	27	51.5
Lup004611	OIW16076.1	43.2	37.8	46.7	34.4	29.6	47.2	32.2	30.2	41.5	36.6	39.8	30.5	45.1	55.7	33.5	37.3	49.4	37.4	41.4	44.9	28.8	35.5	44.5	36.8	32.8	44.9	43.2	34.8	38.1	32.8	41.7	47.4	26.7	43.8	28.5	31.8	41	30.4	34.9	51.7	28	51	41.4	39.6	40.1	53.3	52.1	38.1
Lup001864	OIW16625.1	0	0	0	1.3	0.5	0.8	0.4	0.9	0.4	2	0	0.8	0.8	0.2	0	0	0.4	0	0	0.4	0.4	1	0.6	0.4	0.7	0.2	1.8	0	0.2	0.8	0.4	1	0.3	0.2	0	0.2	0	0	0.4	0.4	0.4	1.4	0.4	0	0	0.8	0.8	0.3
Lup015038	OIV92047.1	0.5	1.2	1.7	0.9	0.5	1.6	0	0	1.1	0	0.4	2.5	0.4	0.9	0.3	2.1	0.8	1.4	0.9	0.7	0.7	1.4	0.6	2.2	1.6	1.8	3.1	1.4	0.6	1.2	2.5	1	0.9	2.3	2.9	0.8	1.2	1.1	0.8	1.2	0.4	1.1	2.4	0.5	2.1	0	0.4	2.3
Lup033075	OIW13426.1	3.7	3.5	2.5	2.6	1.4	2	3.3	3.6	3	3.3	2	3	3.3	1.1	3.4	1.7	2.5	3.9	2.8	2.1	1.8	3.4	5.4	2.2	2.7	2.9	2.1	4	2	3.9	2.7	3	2.2	4.1	1.4	2.7	2	3.2	5.2	3.6	2.1	3.2	2	2.2	4.6	1.6	1.9	1.6
Lup010942	OIW11740.1	7.9	7.8	9.6	10.6	12.4	7.5	8.8	8.1	10	7.2	9.7	10.6	9	14	12.8	11	9.1	11	7.4	11	9	11.2	10.8	11	20.8	12.9	20.9	15.7	16.6	15.3	15.2	13.8	13.5	21.3	20.8	22.2	18	16.9	15.3	16.4	17.7	23.9	17.5	16.6	13.9	12.1	19.4	13.2
Lup018837	OIW16122.1	14.9	14	15.8	14.1	17.7	15.7	6.7	10.4	13.4	7.8	14.6	19.5	11.5	17.6	18.9	10.2	10.4	2.8	14.8	11.3	8.6	11.2	12	15.1	19.5	13.5	18.2	10.4	19.5	12	16.1	20.9	23.2	27.9	19.8	16.3	11.1	9.2	14.9	14	18.1	25	17.5	19.8	3.6	24.7	1.1	16.8
Lup014195	OIW01012.1	16.3	16.4	20.4	12.8	16.7	11.4	18.8	21.6	17.8	20.2	19.5	25.4	11.1	20.1	24.3	14.4	21.2	20.1	17.6	11.7	12.6	13.9	22.8	16.2	24.7	17.6	25.5	23.3	19.7	29.7	19.8	16.5	14.4	22.7	28	18.2	18.4	23.7	19.3	25.6	24.7	19.6	15.5	23.4	24.1	14.9	23.6	16.3
Lup022113	OIV94916.1	0.5	1.2	1.7	0	2.4	0	1.3	0	0.4	0	0.4	1.3	0.8	0.4	1.4	0.8	0.4	0.7	1.2	1.4	0	1	1.2	1.8	0	0.5	0	0.7	0.8	0.8	0.5	0.5	1.6	1.1	2.4	1.5	0.8	0.4	1.2	0	0.8	0.4	0.8	1.8	2.1	0	1.5	0.8
Lup016521	OIV93670.1	0.9	0	0	0	0.5	0	0	0.5	0	0	0	0.8	0.4	0.2	0.3	0.8	0	0.4	0.3	0.4	0	0	0	0	0.5	0	0.5	0.7	0.4	0.8	0.5	0	0.3	0	0.5	0.2	0.8	0.4	0	0.4	0	0.4	0.4	0	0	0	0.8	0.5
Lup015263	OIW21939.1	2.3	1.2	1.7	0.9	2.4	0.4	3.3	1.8	3.7	3.3	4.1	1.7	1.6	2.9	2.7	1.7	1.2	1.8	1.2	3.2	2.2	4.1	1.8	1.8	3.8	0.9	2.1	3.5	2	4.1	3.3	1.3	2.2	6.6	0.5	2.3	1.2	3.5	2	4	4.1	2.5	3.2	2.2	3.1	2.4	4.6	1.3
Lup029031	OIW17681.1	1.9	2.3	1.7	2.6	4.8	1.2	4.2	3.2	2.2	2.6	2	2.1	4.1	2.7	6.4	2.5	4.2	3.9	2.5	4.2	3.2	4.7	4.2	4.1	3.4	3.5	4.6	3.1	4.3	5.2	2.2	3.7	3.1	7.3	2.4	6.4	3.3	6.4	4.4	4.8	4.5	6.1	4.4	3.6	4.1	7.8	3	1.8
Lup014839	OIV98250.1	46	63.9	44.6	20.7	41.5	24.4	54.8	37	42.7	47.7	58.8	48.4	28.3	51.7	34.5	72.4	46.1	60.4	56.6	19.8	23.4	55.5	46.3	14.4	52.1	40.6	84.8	61.5	39.2	72	42.4	28.2	25.4	76	55.1	34.1	34.8	61.4	60.7	53.7	39.9	74.2	29.1	46.3	85.8	29.4	27	32.1
Lup032916	OIW14574.1	2.8	2.3	0.8	0	0.5	0.4	0	0	0	0	0	3	2.5	0	3.7	0.8	1.7	6.7	0.6	1.1	0.4	2	0	1.8	5.7	4.8	2	2.1	0.2	2.3	1.5	0.2	4.1	0.9	4.3	0.4	0.8	2.5	0	0.4	2.9	3.2	2	0.5	5.6	0	2.3	2.1
Lup013723	OIW21854.1	2.3	1.6	4.6	2.2	2.4	1.2	1.3	2.3	2.6	0	1.6	2.1	0.8	1.6	0.3	1.3	2.9	0.4	1.5	1.4	0.4	1.7	0	2.2	1.8	1.5	3.5	1.7	0.8	1.6	1.5	0.2	0.9	0	3.4	0.2	2.5	0.7	2	0	0.8	3.2	1.2	3.6	3.1	0.8	0.4	1.8
Lup023827	OIV95596.1	0.9	0.4	2.1	1.3	1.9	0.8	0.4	0.5	0.4	0	1.2	0	0.4	0	0.3	2.5	1.2	0.4	2.5	1.8	1.4	0.3	0	1.5	2	1.5	2.1	1	0.2	1.2	1.6	1	0.9	0.2	1.9	1.9	0.4	0.4	0	0	0.8	0	0.8	0	2.6	1.2	1.5	1
Lup001168	OIW04972.1	13.5	6.2	12.1	11.9	13.8	15.7	12.1	9.9	13.4	5.2	11	5.9	11.9	13.6	14.5	11.4	10	14.8	13.9	16.3	7.2	13.2	10.8	11	15.8	12.1	13.6	13.4	11.4	14.6	17.2	12.6	15.1	18.4	15.5	17.8	6.6	12.7	10.8	8.8	17.3	12.5	13.5	11.7	13.4	10.6	24.7	9.8
Lup022549	OIW17437.1	0	0	0	0	0	0	0	0	0	0	0	0	0	0.2	0.3	0	0	0	0	0	0	0.3	0	0	0	0	0	0.3	0	0	0.2	0	0.6	0	0	0	0	0.4	0	0	0	0.4	0.4	0	0	0	0.4	0.3
Lup002225	OIV92462.1	2.8	5.1	3.8	2.2	6.7	1.2	2.1	0.9	5.2	2.6	5.3	3.4	4.9	3.8	4.1	3	3.3	6.4	4.9	2.8	4	6.4	4.8	4.4	6.3	5.8	5.9	5.4	4.5	6	4.4	3.4	2.8	6.4	4.8	5.3	5.3	7.8	8.4	1.6	5.8	7.5	5.2	4.9	3.1	3.5	6.1	4.9
Lup006398	OIW19089.1	7.4	12.1	8.3	2.2	2.4	4.7	5.9	2.3	3	4.6	6.1	5.1	6.6	7.8	2.7	8.9	8.7	2.8	5.9	4.6	3.6	4.4	6	3.3	8.6	8.4	10.2	6.3	4.5	8	5.4	1.9	5.3	5.4	6.3	8.9	5.3	7.4	5.2	1.6	9.1	2.1	4.8	4.5	5.6	3.9	1.1	6.7
Lup002756	OIW11809.1	71.1	56.5	98.4	46.7	56.8	50.7	50.6	45.1	66.4	46.4	56.4	43.7	77.1	67.1	45.3	84.7	63.1	27.9	68.3	41	39.6	73.8	70.3	79.2	102.8	49.7	109.2	48.2	60.5	53.8	70.4	76.5	53.4	64.9	90.8	87.5	72.1	71.3	63.1	48.5	52.3	83.5	56.6	63.4	76.5	83.8	51.7	49.7
Lup032286	OIV99027.1	1.9	0	2.1	1.8	1	1.6	2.5	2.3	3	2	1.6	0.8	1.6	1.8	1	1.7	1.7	3.2	1.2	1.8	0.7	2	3	1.8	2.3	2	1.6	0.7	1.6	1.4	2	1.3	1.6	3.4	1	1.5	2	0.7	4	2.4	2.5	1.1	1.6	2.2	2.1	2.7	2.3	1
Lup031085	OIW21217.1	1.4	1.9	0	0	1	0.8	0.4	0.9	2.6	0	2.4	0.8	1.2	3.3	1.7	3.8	0.4	1.4	0.9	0	0.7	2	2.4	1.5	3.6	1.7	3.3	0	0.4	2.5	3.1	1.9	2.8	5.4	2.9	2.7	1.6	3.2	0	3.6	1.6	2.5	3.2	0.9	1.5	2.4	4.9	1.3
Lup019859	OIW17890.1	7	5.1	7.5	9.3	3.8	7.1	7.1	8.1	5.2	9.8	8.1	4.7	5.7	5.4	2.4	3.4	5.4	5.3	5.6	6.7	7.9	6.8	6	6.6	6.1	7.4	6.9	4.9	6.1	5.8	2.9	7.1	3.8	8.6	6.3	6.1	9.4	5.3	4.8	4	4.5	5.7	4.4	3.1	2.1	3.9	7.2	4.4
Lup019814	OIW05183.1	0	0	0	0	0	0	0	0	0	0	0	0	0	0	0	0	0	0	0	0	0	0	0	0	0	0	0	0	0	0	0	0	0	0.2	0	0	0.4	0	0	0.4	0	0	0	0	0	0.4	0	0
Lup000090	OIV92913.1	29.8	32.3	33.8	31.3	35.8	35.4	31	27	33.4	33.3	46.7	26.3	27.5	25	23.7	32.2	29.1	35	35.5	34.6	29.1	31.8	30	25.8	24.9	24.7	34	24.9	24.6	26.2	35.4	25.8	18.5	24.7	24.6	34.1	33.6	20.8	34.1	30.8	23.5	29.3	33.5	35.5	22.6	31.7	22.4	18.6
Lup032985	OIW14643.1	0.9	2.3	0.8	0.4	1	0.4	0.4	0.5	0.7	0.7	0.4	0.8	0.8	2.7	0.3	3	1.2	1.4	0.6	0.4	0.4	1.4	0.6	0	1.6	0.6	1.8	1	1.4	0.2	1.6	0.2	0.6	0.7	1.4	0.6	0.8	1.4	0.8	1.2	1.6	0	2.4	1.8	2.1	2.4	1.5	1
Lup004530	OIW15995.1	53.5	8.2	46.3	37.5	13.4	57.8	12.1	12.6	26.3	44.4	9.3	14.4	17.2	9.4	12.5	11.4	12.5	54	38.9	49.8	45.7	50.4	79.3	15.1	13.8	45.4	9.9	54.8	13.6	6	8.5	48.6	11.3	23.8	11.1	9.8	12.7	9.2	63.9	49.7	10.3	38.9	40.2	62.1	49.8	40	72.2	12.4
Lup025185	OIV95514.1	0	0	0	0	0	0	0	0	0	0	0	0	0.4	0.4	0	0	0.4	0	0.3	0	0	0.3	0	0	0.2	0	0.5	0	0	0	0	0	0	0.2	0	0.2	0	0	0	0.4	0	0.4	0.4	0.5	0	0	0	0.3
Lup012845	OIW02531.1	0	0	0	0	0	0	0	0	0	0	0	0	0.4	0	0	0	0	0.4	0	0	0	0	0	0	0	0	0.2	0	0	0	0	0	0	0.2	0	0	0	0	0	0	0	0.4	0	0	0	0.4	0.4	0
Lup027348	OIW21003.1	0	0.8	0.4	1.8	3.3	3.9	6.3	0.9	0.4	2	2	1.3	2.5	2.2	0.7	2.1	1.7	0	1.2	4.6	1.8	1.4	1.8	1.1	0.7	1.1	0.7	0.3	0.8	0.8	0.4	2	1.9	11.6	0.5	1.7	0.8	1.4	1.6	0.8	1.2	2.1	0.4	0.5	4.6	0.8	5.3	0.8
Lup017479	OIV99669.1	10.2	7	6.7	15.4	9.5	11.8	8.4	9	9.6	5.9	8.9	5.1	9	6.5	11.5	10.6	12	9.5	9.3	11.7	6.1	8.8	12	12.9	7.5	9.4	11.8	9.1	12.8	12	11.1	9.3	7.5	11.1	4.3	7.8	13.9	10.2	14.5	9.2	12.8	12.8	11.2	8.1	14.4	14.5	13.3	6.2
Lup005998	OIW09022.1	7.4	5.1	6.3	3.5	7.6	2.8	3.8	6.3	4.8	4.6	4.1	4.7	5.7	6.5	5.7	5.9	4.6	4.9	8.3	6	4	4.4	6.6	8.8	8.8	5.4	7.2	7.5	6.7	5.4	7.1	11	10	5.2	7.7	7.2	5.3	8.5	6.4	4.8	4.1	4.6	6	8.1	8.2	6.3	4.2	6
Lup030483	OIV91261.1	0	0.4	0	0	1	0.4	0.4	0.5	0	0	0.4	0.4	0	0	0.3	0	0.8	0.7	0	0.7	0	0.3	0	0	0	0.3	0.3	0	0	0.2	0	0	0	0.9	0	0	0	0.7	0	0	0	0.7	0	0	0.5	0.4	0.4	0
Lup019160	OIW16444.1	17.2	24.9	22.1	27.8	23.4	23.2	22.6	35.6	24.1	22.2	25.6	22.9	21.7	21	22.3	25.4	22.4	21.5	24.7	22.3	20.9	23.4	27.6	19.9	17.9	26.1	25.2	20.2	18.3	23.7	20.3	21.9	25.1	22.5	18.4	23.5	26.6	19.4	25.3	21.6	26.3	27.5	27.1	21.6	23.6	26.6	19.8	19.9
Lup005417	OIW14796.1	2.8	4.7	3.3	4.8	2.9	2.4	1.7	5	4.8	1.3	5.3	5.5	2.5	3.6	4.7	5.1	2.9	2.1	3.4	3.2	4	4.1	2.4	4.4	2.9	3.1	5.9	4.7	3.5	3.3	5.6	2.7	4.1	6.6	7.2	3.6	4.9	4.2	5.2	2.4	3.7	4.3	5.6	5.8	2.1	4.7	2.3	4.9
Lup032068	OIW09919.1	0	0	0	0	0	0	0	0	0	0	0	0	0	0.2	0	0	0	0	0	0	0	0.3	0	0	0	0	0	0	0	0.2	0.4	0	0	0	0.5	0	0	0.4	0	0	0	0	0	0	0	0	0	0
Lup027793	OIW10847.1	3.3	2.7	9.6	1.8	6.2	3.5	1.7	4.5	3.7	3.3	2.8	3	4.9	5.1	5.4	5.1	2.5	3.5	7.4	3.2	6.5	8.5	3	14	5.7	4	6.4	3.5	3.5	6.6	8.7	7.9	12.9	7.5	3.4	7	4.9	3.5	6.4	6.8	6.2	6.1	7.2	2.2	2.1	0.8	4.2	4.1
Lup033008	OIW14666.1	20	17.5	12.5	11.5	16.7	7.9	15.1	17.6	16.3	15.7	13.8	17	14.3	9.6	11.5	11.4	12	16.3	15.8	10.3	13.7	15.6	15.6	11.4	16.7	23.6	17.9	21.8	15.8	18.1	16.5	17.7	22.3	15.2	17.9	18	13.1	12.4	11.6	12.4	14.8	11.8	12.7	13.5	10.8	13.3	13.7	15.3
Lup025733	OIV89859.1	6.5	8.2	9.6	4.8	4.3	3.9	4.2	5.4	6.3	6.5	9.7	2.5	7	7.1	8.1	7.6	6.6	8.8	4.9	9.2	2.9	7.8	7.8	6.3	8.6	8.4	11.7	9.8	7.9	10.7	11.6	9.9	6.6	8.2	9.7	10	7	12.7	6	5.6	9.1	7.5	4	6.7	7.7	4.3	6.5	6
Lup004417	OIW15882.1	20	17.9	23.3	12.3	22.4	20.8	15.9	20.3	21.9	17	28.4	20.8	22.5	16.7	25.3	25.4	16.6	13.4	17.3	19.1	11.9	20.3	17.4	30.9	16.5	20.8	24.2	17.6	22.9	21.9	22.3	21.2	22.3	28.4	25.6	26.3	19.7	19.8	19.3	19.6	25.5	20.7	23.5	22	22.6	23.1	23.2	17.3
Lup008582	OIW15095.1	9.3	7	9.6	4.8	6.7	6.7	7.1	7.7	5.2	11.8	7.7	5.1	6.6	4.9	9.1	7.6	6.6	6.7	9.6	8.1	7.2	7.4	6.6	8.8	12.7	8.1	10.2	11.3	8.9	9.1	11.1	6.9	10.4	8.8	9.7	8	11.5	6.7	8.4	5.6	9.1	7.1	6.8	8.5	8.2	7.4	6.5	9.1
Lup022019	OIV94822.1	4.2	0.4	1.7	1.3	1.4	2	4.6	4.1	3	0.7	6.1	3.4	4.1	5.4	4.7	5.5	2.1	1.8	5.9	4.9	3.6	2	9	3.3	1.6	2.3	3.3	4.9	3.9	0.8	1.5	1.5	3.8	2.3	3.9	4.4	6.1	1.8	2	1.2	4.5	1.1	1.6	1.8	4.6	1.2	2.7	5.7
Lup000372	OIV89994.1	3.3	0.8	2.9	1.3	1.4	0.8	0.8	2.7	2.6	2	4.1	1.3	2.5	2.5	1.4	5.1	1.7	1.1	2.5	2.1	1.4	2.4	1.8	2.9	1.4	2.9	5.3	3.5	2.2	2.9	5.1	3	0.9	1.8	1	3.8	3.3	2.8	0.4	2	2.9	2.9	0.8	1.8	4.6	3.1	1.1	3.4
Lup001913	OIV90435.1	1.4	0	0.4	0	0.5	1.2	0	0	0	0	0.8	0.4	0.8	1.6	0.7	0.8	0.8	0.4	0.3	0	0.4	0.3	1.2	1.8	1.4	0.5	1	0.3	1	1	1.8	0.5	0.6	2	0.5	3	0.8	0.7	0.8	0	0.8	0.4	0.8	0.5	1	0.8	0.4	0.3
Lup013128	OIV93301.1	2.3	3.5	3.3	2.6	2.4	3.5	5	2.7	3.7	5.2	3.2	2.1	2.5	1.3	1.4	3	4.6	1.1	2.5	2.1	1.1	1.4	3.6	2.2	2.5	2.8	3.3	2.4	2.2	1.9	2.9	2.5	1.9	4.8	0.5	2.1	4.5	2.1	4	4.4	2.5	3.6	2	4	3.1	6.3	0.8	3.6
Lup013984	OIW15057.1	2.3	5.5	2.1	6.2	2.4	5.5	3.3	2.3	1.9	1.3	3.2	3.4	1.6	3.3	3	2.5	2.5	14.1	2.2	2.5	5	1.7	3	4.1	3.2	5.1	4.4	4.4	3	1	2.2	2.4	2.8	2.7	3.4	3	2	1.8	1.2	2.8	2.1	1.1	3.6	1.8	6.7	2	7.2	3.6
Lup014922	OIV96245.1	11.6	12.9	16.3	21.2	15.8	20.8	18	16.2	12.6	11.8	17.8	14.4	16	10.3	14.2	15.3	13.7	17	11.1	25.8	15.1	12.9	12	16.6	16.7	12.7	20.1	11.7	14	16.5	17.2	15.8	11.3	24.7	15	18	18.8	15.2	17.7	18.4	10.7	18.2	19.1	13.5	21.1	14.9	19.4	11.4
Lup010743	OIW15303.1	2.3	1.9	1.7	3.1	1.9	2.4	1.7	2.3	3	2	2.4	1.3	1.2	2	1	4.7	1.7	1.1	3.7	2.8	1.4	2.7	1.8	1.5	3.6	4.3	3.8	3	2	1.9	4.4	4.6	2.5	1.1	2.4	3.6	1.2	2.1	1.6	0.4	4.1	3.6	3.6	4.9	2.1	4.7	2.3	2.6
Lup000799	OIW04239.1	21.4	22.2	25.4	20.3	21	29.1	22.6	26.1	22.6	22.2	28.8	21.6	28.7	17.6	28.1	18.6	22	18.7	21	28.6	19.4	21.3	30.6	29.8	24.7	19.6	26.5	16.4	20.3	25.4	23.2	27.5	15.7	31.3	19.8	24.2	26.6	20.8	27.3	23.2	22.2	24.6	24.7	22	16.9	28.6	26.2	18.4
Lup032513	OIW04321.1	0.5	0	0	0	0.5	0	0	0	0	0	0	0	0	0	0	0	0	0	0	0	0	0.7	0	0	0.2	0	0.3	0	0.6	0.6	0	0	0	0	0	0	0	0.4	0	0.4	0.4	0.7	0	0.9	0	0	0	0
Lup022430	OIW17318.1	1.4	1.2	2.9	1.3	3.3	2.4	1.7	3.6	3.3	0	1.6	2.5	2.9	2.2	2.4	2.1	2.1	1.8	1.5	4.2	3.2	2.4	3.6	4.1	2	1.7	3.6	2.4	1.4	1.6	2	3.4	3.1	4.1	1	3.4	1.6	1.8	2.8	3.2	0.8	2.1	0.8	2.7	2.1	2.7	1.1	1
Lup012208	OIW11689.1	0.5	0	0	0	0	0.4	0.4	0	0	0	0.4	0	0.4	0.4	0	0	0	0.4	0	0.4	0.4	0.7	0	0	0.5	0	0.8	0.2	0.2	0.2	0.2	0.2	0	0.5	0.5	0.4	0.4	0	0.4	0.4	0	0	0.4	0	0	0	0	0.5
Lup024058	OIW02607.1	0.5	0	0.4	0	0.5	0	0	0.5	0	0	0.4	0.4	0	1.3	0.3	0.4	0	0	0.3	0.4	0.7	1	1.8	0	0.2	0.3	0	0.3	0.2	1	2	0.2	1.9	1.6	1.4	0.8	1.2	0	0	0	2.5	0.4	0.4	1.3	0	0	0	0.3
Lup011738	OIV96742.1	0	0	0	0	0	0	0	0	0	0	0	0.4	0	0.2	0.7	0	0	0.4	0	0	0.4	0.3	0.6	0.7	0.2	0	0.2	0	0	0.2	0	0	0	0	0.5	0	0	0.4	0.4	0	0.4	0.4	0.4	0.5	0	0	0	0.3
Lup030423	OIV91201.1	8.8	6.2	5.8	9.3	7.2	10.6	8.8	6.8	4.1	8.5	8.5	5.9	11.5	6.5	8.1	8	11.6	11.7	6.2	8.5	10.1	5.8	7.8	12.2	6.8	8.9	11.8	5.9	10.8	11.1	10.2	13.2	6.6	15.7	7.7	10.6	13.5	8.8	12.5	10.4	8.2	7.5	9.2	11.7	8.2	16.8	17.9	8
Lup015813	OIV89618.1	0	2.3	0.8	1.8	1.9	0.4	1.7	0.5	1.5	2	1.6	0.8	1.2	0.9	1.4	3	0.8	1.1	0.6	2.8	0.7	0.3	2.4	1.1	0.9	1.1	1.3	0.9	1.4	0.4	1.1	0.5	0.6	1.8	0	0.8	2	1.1	1.2	2	2.1	2.5	1.2	2.7	1.5	1.6	2.3	0.3
Lup003480	OIW19346.1	5.6	3.9	5.4	4.8	2.4	2	4.2	5	4.8	2.6	8.9	5.5	6.1	4	5.1	4.2	4.6	4.2	4.3	4.2	4.7	3.4	6	6.3	7.9	6.1	8.5	4.9	5.7	4.7	5.4	6.9	3.1	5.4	8.7	6.4	6.6	5.3	4.8	4.4	3.3	6.1	6.4	7.2	6.7	4.3	6.1	4.4
Lup003582	OIV97008.1	3.7	6.2	5.4	8.4	6.7	6.3	4.2	7.2	6.7	8.5	7.7	6.8	6.1	7.4	6.1	8.5	4.2	4.9	4	3.9	7.6	8.1	11.4	7.4	8.4	10.1	14.1	7.7	8.9	7.2	8.5	10.8	7.8	10.9	10.6	9.7	11.9	9.9	6	6.4	7	10.3	7.2	9.4	10.8	8.2	6.8	9.8
Lup021877	OIV90746.1	0.5	0	0	0	0	0	0.4	0.5	1.1	0	0.4	0	0	0.7	0	0	0	0	0.3	0.4	0	0	0.6	0	0	0.6	0.3	0.3	0	0	0.5	0.2	1.3	0	0	0.6	0	0	0	0	0	0	0	0.5	0	0.4	0	0.8
Lup028369	OIW11278.1	0.9	0.4	1.3	1.3	0.5	0.8	1.3	1.4	0.7	1.3	0	0.8	0.8	0.9	1	1.3	1.7	0.4	1.5	0	0.7	1	1.2	1.1	0.9	0.3	1.6	0.7	2.6	0.8	0.4	1.2	2.2	2	1	1.7	0.8	0.4	0.8	0.8	1.6	1.1	1.6	0.9	1	1.2	1.5	0
Lup002015	OIV91397.1	20.5	9	16.3	15.4	16.7	5.1	8.4	9.9	12.2	5.2	11	12.7	11.5	16.1	15.5	6.8	12	7.4	9.9	13.4	10.1	16.6	9.6	13.3	12.9	8.9	5.8	7.8	12	21	19.4	17.7	10.7	13.8	10.1	14.2	12.3	10.6	12.5	12	14.8	7.1	14.7	15.3	7.7	10.6	20.5	10.9
Lup030623	OIW14904.1	10.7	16	15	5.7	6.7	6.3	8.8	5	12.6	7.8	16.6	11.5	9.8	12	6.1	10.2	11.2	10.6	13.6	11	4.3	7.1	9	7.4	14.7	9.7	19.2	12.2	7.9	14.2	14.3	7.3	16	12.7	7.2	10.2	7.8	13.8	7.2	13.6	12.3	14.6	11.2	5.8	15.9	13.3	13.3	9.1
Lup028180	OIW09581.1	103.2	145.7	172.2	100.9	145.1	107	180.8	166.4	156.2	130	143.2	151.4	103.3	99.2	107.5	123.7	85.1	45.2	127	55.9	166.5	121.5	93.7	68.5	342.9	142.4	136.3	179.5	241.9	225.6	178.8	149.9	174.2	71.5	166.7	227.5	140.5	163.1	91.2	137	103.3	129.9	128.3	149.8	63.2	74.4	46	112.6
Lup019064	OIW16348.1	41.8	19.5	40	27.3	28.6	22.4	32.6	20.3	31.9	26.8	36.1	33.5	28.7	21.6	35.8	35.6	29.9	33.2	24.1	29	45.7	24	24	38.3	38.5	28.8	37.5	41.4	35.7	44.9	45.2	31.4	53.4	42.9	49.8	33.5	43	53.3	44.2	48.5	51.4	34.3	29.5	44.5	40.1	43.5	25.1	25.6
Lup017280	OIV99470.1	46	50.6	45.4	49.4	39.1	51.9	44.4	47.3	46	47	55.6	47.1	37.3	38.6	39.5	40.7	43.6	33.6	46.7	53	32.7	50.4	44.5	53	39.2	42.8	42.6	30.8	35.5	34.8	37.4	33.6	29.8	32.9	37.7	37.3	59.8	35	51	39.2	44.4	41.4	36.3	32.8	42.1	27	27.7	38.3
Lup003260	OIW08584.1	7.4	3.9	7.5	5.3	7.2	3.9	3.3	2.7	6.3	2	6.5	6.4	4.1	3.6	3	5.5	3.3	2.1	3.4	4.2	4.3	5.1	5.4	5.2	6.3	5.1	5.4	2.8	3.4	3.9	5.1	5.7	6	5.2	6.3	3.4	4.5	4.2	3.2	7.2	3.7	4.6	6.8	4.9	5.6	5.1	6.1	2.8
Lup032495	OIW04303.1	13.5	7.4	15.4	13.2	21	9.8	13.8	12.2	8.9	11.8	9.7	16.5	19.3	12.5	22	14	18.7	8.1	13.3	19.4	17.3	14.9	19.8	12.9	19.5	15.2	24	12.4	11.8	19	16.9	14	17	18.2	15.9	17.6	11.9	16.6	17.3	14.4	31.3	15.7	12.7	17.1	7.2	17.6	14.4	13.5
Lup026273	OIV99935.1	1.4	1.6	1.7	0.4	1	0.4	0	0.5	0	0	0.8	0.8	1.2	0.9	0.7	2.1	0.8	0	1.2	0.7	0.4	1	1.2	0	1.8	1.5	1.5	0.7	0.8	1.2	0.4	1.9	0.9	1.6	1.9	1.9	0	1.1	0.8	0.8	1.6	1.4	1.6	0.9	1	0.8	0.4	0.5
Lup016145	OIW15539.1	0	0.4	0	0	0.5	0	0	0	0	0.7	0.8	0.4	0	0	0.7	0	0	0	0	0	0	0.3	0	0	0.2	0	0	0	0	0.4	0.2	0	0.3	0	0	0.2	0	0	0	0	0	0	0.8	0.5	0	0	0	0
Lup011849	OIW07722.1	2.8	5.8	2.9	1.3	1.4	5.1	3.3	4.5	1.9	3.3	2.8	1.7	3.3	2.9	1.7	2.1	4.6	1.8	2.5	6	2.2	3.4	0	2.2	2.7	1.5	3	3	1.4	2.9	3.6	3	2.2	2.5	4.3	4.2	1.6	2.1	3.2	1.2	2.5	2.5	6	1.8	2.1	5.9	1.1	1.3
Lup013939	OIW04557.1	32.5	46	35	39.7	33.9	36.2	37.7	32.5	28.9	35.3	49.5	33.9	30.3	33.2	35.2	37.3	38.6	34.3	40.2	38.9	25.2	34.9	36	34.6	32.6	33.6	32.2	29.9	27.2	30.9	34.5	23.9	22	24.5	19.3	25.9	33.6	29	41.8	37.2	29.2	36.4	33.1	27.9	32.4	38	35.7	31.8
Lup025502	OIV94440.1	2.3	3.1	4.2	1.3	1	1.6	3.3	3.2	1.9	5.9	5.3	2.5	4.1	1.1	2.7	3	1.7	1.4	3.7	2.1	2.9	3	4.2	2.2	2.3	2.6	3.3	2.3	2.8	2.5	5.1	3.5	1.9	4.3	1.9	3.2	2.5	2.1	4.4	2.8	2.5	3.9	4.4	1.3	5.1	3.5	0	2.3
Lup009068	OIW21731.1	6.5	4.3	4.6	3.1	6.2	4.3	5.9	6.3	4.8	5.2	4.9	6.8	4.5	5.4	5.1	5.1	5	3.9	3.7	6	2.9	6.1	2.4	3.3	5.4	3.2	4.9	6.4	5.1	3.9	4	5.7	4.7	3.2	2.9	5.1	2.9	5.7	4.4	4.4	7	5.4	8.8	2.7	3.6	4.3	5.3	4.9
Lup007442	OIV95286.1	14.4	12.1	14.2	16.3	21.5	18.1	10	14.9	14.8	8.5	17	17.8	15.6	18.3	15.2	19.1	11.6	18.4	13	13.1	13.7	21.7	15	18.8	13.8	12.3	15.5	15.7	14.2	21.2	19.9	20.6	17	26.1	21.7	24.1	18.8	13.4	22.9	16.4	22.6	19.6	20.3	14.8	20.5	13.3	25.8	14.8
Lup028340	OIW11249.1	4.2	1.9	0.8	4.4	0.5	2.4	2.1	3.2	0.7	3.9	2	1.3	2.5	0.7	0.7	1.7	3.3	1.1	0.9	4.9	0.7	3.7	3.6	1.8	0.9	3.1	1.6	1.6	2.8	1.6	2.9	1.2	2.5	1.6	0.5	1.3	2	2.8	2	1.6	0.8	2.5	3.6	3.6	2.1	4.7	0.4	2.3
Lup017048	OIW14823.1	10.2	7.8	12.1	14.1	6.7	13.8	8	14.4	8.2	15.7	12.6	8.9	9.4	11.1	11.8	10.6	9.5	10.2	10.8	9.9	13.7	8.5	14.4	11	13.1	13.3	7.9	8.4	15	13.2	12.3	15.3	10.7	18.2	5.8	10.8	15.6	13.1	13.3	11.2	12.8	10.7	12.7	15.7	14.9	12.1	10.3	10.1
Lup024771	OIW12838.1	0.9	2.3	1.3	2.2	0	3.1	2.1	1.4	1.5	0	1.2	0.4	0.8	0.9	2	0.8	1.2	1.4	1.9	2.5	1.4	1.7	1.8	0.7	0.7	0.9	2.6	1	1.4	2.5	1.5	1.3	0.9	2.7	2.4	4.2	1.2	2.1	1.6	3.2	0.8	2.1	1.6	0.9	2.6	0.8	0.8	0
Lup017903	OIV91911.1	0	0.4	1.3	0	1	0	0	0	0.7	0.7	0.8	0	0	0	0	0	0	0	0.3	0	0.4	1.4	0	0	0.2	0	0	0	0	0	0.2	0.7	0	0	0.5	0	0	0	0	0	0.4	0.7	0.4	0.5	0	0	0	0
Lup017989	OIV92638.1	0	0.4	0.4	0	0	0	0.4	0	0.4	0	0.4	0	0	0	0.3	0	0	0	0	0	0	0.7	0	0	0.2	0	0	0	0.2	0.2	0.2	0	0	0	0.5	0	0	0.4	0	0	0	0	0	0	0	0	0	0.3
Lup027975	OIW10224.1	0.5	2.7	0.8	0.9	1	2	2.5	1.8	1.1	0.7	1.6	0.8	2.5	0	1.4	0.8	1.2	1.4	0.6	0.4	0	1	1.8	0.7	1.4	1.1	2.1	0.7	1.4	0.4	1.6	1	0.6	0.9	0	3.8	0.8	1.8	0.4	2.4	1.6	1.4	1.2	0	1.5	2.4	1.5	0.5
Lup008179	OIW15603.1	2.8	0.8	2.5	0	1.9	1.2	3.3	1.4	0.7	2.6	2.8	2.5	0.4	0.9	0.7	2.1	1.2	1.8	0.9	1.4	1.1	4.4	0.6	2.6	2.3	1.7	2	2.1	1.8	2.5	0.9	0.5	1.9	0.9	2.9	0.4	2.5	1.1	2.8	0.4	2.1	1.1	1.6	2.7	2.6	2.4	2.7	1.3
Lup010734	OIW15294.1	1.9	3.1	1.7	0.4	3.8	2.8	3.8	2.3	2.6	0.7	2.4	3.8	2.5	1.6	2.7	3	2.5	1.4	1.2	3.2	4.3	1.4	2.4	1.8	2.5	2.5	4.8	2.6	2	2.9	3.3	2.4	3.5	3.6	2.9	4.5	2.5	4.6	2	3.2	4.1	3.2	3.6	3.1	3.6	1.2	2.3	2.6
Lup004664	OIW12500.1	0.5	0.4	0	0	0	1.2	0	0.5	0	0.7	0	0	0	0	0.3	0.4	0.4	0	0	0	0.4	0	1.2	0.4	0	0	0	0	0.2	0.2	0	0	0	0	0	0.2	0.4	0.4	0	0	0	0	0.4	0	0	0.4	0	0.3
Lup011877	OIW20474.1	30.7	42.1	25.8	32.6	22	24	43.5	30.2	28.2	30	34.5	21.2	24.6	23.4	26.4	27.1	25.7	23.7	27.2	33.6	28.8	27.1	36	26.5	28.5	36.6	44.7	32.4	28.6	30.9	40.4	40	23.2	37	35.3	32.6	30.3	21.5	36.2	26	15.6	28.5	23.9	23.8	16.4	24.7	17.1	35.2
Lup028018	OIW10267.1	4618.5	3536.7	4489.8	4011.1	4834	3749	3691.9	3876.1	3695.8	4595.7	3608.8	4269	3954.6	4627.6	5053.6	4460.5	3432.3	5503.3	3738.5	4125.9	4889.9	4122	4889	4266	4802.8	4090.5	4037	4882.6	4490.6	4314.9	4743.6	4179.6	5376.7	4971.4	4890.5	5358.6	3559.8	4359.7	5192.9	3948.2	4908	4994	5484.4	4542.3	5954.5	4636.2	7004	4795.4
Lup017136	OIV99326.1	1.4	3.5	1.7	0.9	3.8	2.8	5	5	2.2	2	3.2	1.3	1.6	4	2.4	2.1	2.9	2.8	1.5	1.8	3.2	3.4	3	1.5	1.8	4.1	1.8	1.9	2	3.1	4.9	3.7	0.9	4.1	1.4	1.9	4.5	2.5	4	4	3.3	2.5	2.4	0.9	3.1	1.2	3	2.3
Lup012582	OIV97825.1	13.9	11.7	18.3	9.3	17.2	12.6	14.2	9.5	13.7	10.5	13.4	8.5	15.6	13.6	13.2	13.6	12.5	3.5	14.5	13.4	8.6	11.2	15.6	8.8	11.1	12.9	16.9	10.3	14	16.5	13.8	15.7	13.2	15.4	13	24.8	11.9	10.2	8.8	14.4	18.9	16.1	15.9	10.3	9.8	11.4	6.5	9.3
Lup032137	OIW21324.1	14.4	17.5	16.3	15.4	20	24	21.3	19.4	19.3	17.6	17	13.6	24.2	17.6	19.3	21.2	24.1	13.8	17.9	21.6	10.4	14.6	14.4	17.7	16.7	22.7	28.4	13.1	16.8	18.4	17.6	17.7	12.6	37	14.5	19.1	14.3	12.7	16.9	14	16.5	22.8	15.1	7.2	18	11	32.3	16.1
Lup028527	OIW21078.1	0.5	0	0	0	0	0	0	0	0	0	0	0	0	0	0	0	0	0.4	0	0	0.4	0	0	0	0.2	0.2	0	0	0	0	0	0	0	0.2	0	0	0	0	0	0.4	0	0	0	0	0	0	0	0
Lup008077	OIW15280.1	8.8	23	6.3	18.5	14.8	16.5	17.6	16.2	9.3	26.8	8.5	8.9	11.9	20.5	12.5	16.5	17.4	16.6	14.8	8.8	11.5	14.2	16.2	9.9	10.2	12.7	7.7	12.7	16.8	14.4	19.8	13.2	11.3	7.9	12.6	6.4	12.7	12.4	10	15.6	8.2	10.3	10	10.3	10.8	7.1	11	12.2
Lup003303	OIW08627.1	1.9	0	1.7	0	1	0.8	0	0	0.7	0.7	0.8	0.8	1.6	1.1	0.7	3	0.4	1.4	0.6	0.4	0.4	1.7	1.2	1.5	1.4	1.5	0.2	0.5	2.2	1.2	0.2	0.2	0.3	2	1.4	2.3	1.6	1.1	1.2	1.2	1.2	1.4	1.2	0.9	1.5	0.8	0.4	0.8
Lup000433	OIW10495.1	0.5	0.4	0	0.4	0	0.8	0	0.5	1.5	0	0.8	0.4	0.4	0.4	0.7	1.7	0.8	0.4	0.6	0.4	0.7	0.7	0.6	0.7	0.5	0.6	0.7	0	0.6	1	0.7	1	0.9	0.5	0	0.2	0.4	0.4	0	0.4	0.4	0.7	0.8	0	0.5	0.4	0.4	1.6
Lup005350	OIW14729.1	0	0	0	0	0	0	0	0	0	0	0	0	0	0	0	0	0	0	0	0	0	0	0	0	0.7	0	0.2	0	0	0.2	0	0	0	0	0.5	0	0	0	0	0	0	0	0	0.5	0	0	0	0
Lup005279	OIV95731.1	1.9	2.7	3.3	4	2.4	3.1	4.6	2.7	1.9	2	1.2	2.1	2.9	2	1.7	2.1	2.5	1.8	1.5	2.1	0.4	3.4	1.8	1.1	3.2	1.7	1.6	1.9	2.2	2.3	2	4	1.9	3.9	2.4	2.5	3.3	1.4	2.8	2	2.1	2.5	3.2	0.9	3.6	2	2.7	1.3
Lup010976	OIW21800.1	65.6	57.6	60.9	73.6	77.3	70	61.5	76.6	60.5	62.7	64.9	89.5	93.1	68.9	75	70.3	73.5	85.8	73.2	91.6	88.5	73.5	81.1	92.1	82.8	58.7	52.3	64.3	72.6	62.1	68.6	86	68.1	83.5	76.3	64.6	94.6	75.6	98	74.5	72.4	89.9	101.2	74.7	84.2	123.8	79.4	73.5
Lup017899	OIV91907.1	0	0	0	0	0.5	0	0	0	0	0	0	0	0	0	0.7	0	0.4	0	0	0	0	0.3	0	0.4	0	0.2	0.2	0	0	0	0	0.2	0	0	0.5	0	0	0	0	0	0	0	0.4	0	0.5	0	0	0
Lup031636	OIW21307.1	0	0	0	0	0.5	0	0	0	0	0	0	0	0	0.2	0.3	0	0	0	0	0	0	0	0	0	0.2	0	0.2	0	0	0	0	0	0	0	0.5	0	0	0	0	0	0	0	0	0	0	0	0	0
Lup025942	OIW20947.1	13.9	18.7	15.4	15	15.8	19.7	13	11.7	14.8	16.3	21.1	8.1	16.4	13.6	9.8	18.6	17.4	16.6	17	21.6	15.8	14.9	22.2	13.3	14	11.8	15.3	11.5	14.8	15.1	17	18.7	7.5	19.3	13.5	17.2	16.4	16.2	20.9	16.4	17.7	15.7	12.4	14.8	14.4	14.1	20.1	11.7
Lup014269	OIW09746.1	4.7	3.9	5	4.4	2.4	2.8	2.5	5.4	1.1	5.2	2.4	2.5	5.7	2.7	5.1	3.8	2.1	3.2	3.4	6.4	6.8	5.1	3.6	5.2	5.9	6	3.5	4	3.5	2.7	4.2	2.7	2.5	6.6	2.4	2.3	2.5	1.4	2.8	1.6	7.4	2.9	5.2	2.7	6.2	2.7	8.4	3.6
Lup011887	OIW20484.1	137.2	190.5	153	134.8	199.5	192.7	176.6	119	141.7	190.1	155.8	123.4	206.2	121.8	116.6	201.2	210.9	228.2	136	201.1	135.2	134.1	208.4	152.5	122.7	151	135.1	212.4	144.3	141	170.8	170.6	137.2	183.8	139.6	214.2	120.4	131.4	203.2	169.8	107.8	147	129.9	142.1	138.6	107.7	302.1	139.8
Lup023885	OIW15341.1	27.9	35.1	28.8	19.8	21	18.9	21.8	12.2	27.1	20.2	44.6	20.8	18.9	16.3	23.7	36.9	25.3	18	24.7	14.1	17.6	30.8	17.4	16.6	21.1	34	43.2	22.1	20.5	27.2	33.2	17.7	17	25	22.7	28.8	29.1	22.2	17.7	23.2	14.8	34.3	20.3	21.6	26.2	14.5	11	30.6
Lup025751	OIW13272.1	4.2	4.7	6.3	6.6	5.7	3.9	3.8	7.2	5.6	4.6	5.7	8.1	11.1	4.5	15.5	5.1	5.8	2.5	6.5	11.7	9	9.5	3	12.5	13.4	10.7	9.5	7	6.9	6.8	9.2	11	13.2	9.5	15.9	9.1	2.5	2.8	9.6	4	20.6	5.4	6.4	8.1	4.6	8.2	9.1	6.5
Lup002719	OIW07085.1	0	0	0	0	0	0	0	0.5	0	0	0	0	0	0	0	0	0	0	0	0	0.4	0.3	0	0.7	0	0	0	0	0.4	0.6	0	0.2	0	0	0.5	0	0.4	0.7	0	0	0	0	0.4	0	0	0	0	1
Lup015986	OIW10614.1	0.9	0.4	0.8	0	0.5	0.8	0	0	0.4	0	0.4	0.4	0	1.1	1	0.8	0	0	0.6	1.1	0	1	0	1.1	1.1	0.8	0.2	0.5	1	0.4	0.2	0.3	0.6	0.9	0	0.6	0.8	1.4	0.4	0	1.2	0.7	0	0.9	0.5	0.4	0.4	0.5
Lup021148	OIW15172.1	9.8	8.6	12.5	6.6	13.8	13.4	11.7	14.4	11.9	10.5	10.5	13.1	8.6	13.8	18.3	14.8	15.4	13.8	13	9.2	15.8	13.2	22.2	17.3	16.7	16.7	18.2	17.1	18.3	17.7	18.7	18.7	19.8	17	20.3	20.1	13.5	12.4	18.5	19.2	19.8	17.8	15.1	16.2	16.4	18	20.1	19.2
Lup025976	OIV98111.1	0.5	0	0.4	0.4	1	0.8	0.4	0.9	1.5	0	0.4	1.3	0	0	1.7	1.7	0.4	0	1.5	0.7	0.7	0.7	0	0	1.4	0.8	0.3	0.9	1	1	0	0.7	0.9	0.7	1.4	1.1	1.6	0.4	0.8	0	0.4	0.7	1.2	0	1	0.8	0.4	0.8
Lup025272	OIW18829.1	0	0	0	0	0	0	0	0.5	0	0	0	0	0	0	0	0	0	0	0	0	0	0	0	0	0	0.3	0	0	0	0	0	0	0	0	0	0	0	0	0	0	0	0	0	0	0	0	0.4	0
Lup016577	OIV93726.1	0.5	1.6	1.3	1.3	1	0	2.1	1.4	0.4	1.3	1.2	0.4	1.6	0.4	1	0.4	0.8	1.1	0.6	1.1	1.4	0.7	0.6	0	0.5	0.3	1	1	0.8	0.4	0.2	0.3	0.9	0.5	0.5	0.9	2.5	0.4	0.8	1.6	0	0	0.8	0.9	1	0.8	0.4	0.8
Lup030189	OIW03913.1	16.3	18.3	15.4	16.7	14.3	12.6	14.6	13.5	17.1	24.2	16.2	14.8	19.3	13.8	14.5	15.7	14.5	14.5	13.3	15.6	14	13.9	16.2	18.8	10.9	12.6	16.6	10.8	12.6	14	10.9	14.2	11	19.5	9.7	14	16	17.7	21.3	18.8	9.1	23.6	15.5	11.7	13.4	18	15.6	14.5
Lup016445	OIW16865.1	0	1.6	1.7	0.9	0.5	0.8	0.4	0	0.7	0.7	0.4	0	0	0	0	0.4	0	0.7	0.9	1.1	0.7	0.7	1.2	0.4	0.9	0.3	0.3	0.2	0.4	0.6	0	0.3	0	0.2	0	0.4	1.2	0	0	0.4	0.4	0	0.4	0.5	0.5	0.4	0.4	0
Lup024134	OIW15025.1	18.1	23.8	20.4	11	12.4	16.1	17.6	8.6	19.3	18.3	17	17.4	19.7	18.3	17.6	17.4	17	23	20.1	15.2	13.3	20	19.2	14.4	18.1	13.3	24.8	16.9	14.2	17.9	17.8	16	15.4	22.2	12.1	22.5	18.8	18	14.9	17.2	18.5	27.5	13.1	13.5	24.1	14.9	14.1	19.4
Lup028185	OIW09586.1	1.4	0.4	1.3	0.4	0.5	0.4	0.4	0	0.7	0.7	0	0.4	0	0.9	1.4	1.7	0.8	0.4	0.9	0.7	0.4	0.3	0.6	1.8	0.9	0.3	2.3	1	0.2	1	0.7	0.7	1.6	0.5	1	2.5	0.8	1.1	0	1.2	0.4	0.4	0.8	0	0	0.4	0.4	0
Lup013664	OIW04816.1	0	0	0	0	0.5	0	0.4	0	0	0	0.4	0	0	0	0	0	0	0	0	0	0	0.3	0	0.4	0.2	0	0	0	0	0.2	0.4	0	0	0	0	0.2	0	0	0	0	0	0	0	0	0	0	0	0.3
Lup016216	OIW00967.1	3.7	1.6	1.3	3.1	5.3	3.1	2.1	2.3	4.1	4.6	1.6	3	2.9	2.9	3	3	2.9	2.1	1.9	3.9	2.9	5.4	1.8	4.1	8.1	4	6.1	7.1	3	8.2	2.7	3.7	2.2	2.7	5.3	4.7	0.8	4.2	1.2	3.6	2.1	2.9	3.6	2.7	2.1	1.6	1.5	2.1
Lup007254	OIW03102.1	14.4	14.8	21.7	12.8	17.2	17.3	15.9	14	13.4	15.7	17.4	14.8	14.3	12.3	13.5	17.8	15.4	13.4	13.9	13.8	12.9	15.6	22.8	15.8	14	15	14.3	13.6	12.2	14.8	12	13	10	16.1	9.7	18.2	14.7	12	19.7	18	10.7	12.1	17.5	10.3	14.4	13.7	13.7	15.5
Lup002424	OIW21367.1	0.5	1.6	0.8	0	1.4	0.4	1.7	0.9	2.6	0	2	0.8	0.4	0.7	1.7	1.7	2.5	0.4	0.3	1.8	1.4	1.4	2.4	2.6	1.6	0.8	1.5	0.7	2	0.8	1.8	1.2	1.6	1.1	1	2.1	1.2	2.1	0.8	0.4	1.6	1.4	2	2.2	5.1	1.6	0.4	1.6
Lup018281	OIV98166.1	0	0.8	0	0	0	0.4	0	0	0.4	0.7	0	0	0	0.4	0	0	0.4	0	0.3	0	0.4	0	0	0	0	0.3	0.5	0.7	0.2	0	0.2	1	0.3	0.2	0	0.2	0.4	0.4	0	0.4	0	0	0.8	0	0	0	0.4	0
Lup021430	OIW14290.1	0	0.4	0.4	0.4	0	0.4	0.4	0	0	0.7	0	0.4	0	0	0	0	0.8	0	0	0.4	0.4	0	0	0	0.5	0.5	0.5	0.3	0	0.6	0.2	0.5	0.3	1.6	0	0	1.2	0	0.8	0.4	1.2	0.4	0.4	0.5	0.5	0.4	0	0.3
Lup026090	OIV99752.1	24.2	28.4	23.3	24.2	24.8	26	27.2	27.5	24.1	26.1	28.4	19.5	20.5	16.5	23.7	14	17	15.5	16.4	23.3	17.3	18.6	18.6	21.7	20.4	20.1	20.5	23.7	21.3	22.3	18.5	19.4	18.8	23.8	18.8	21.2	26.2	25.8	20.5	25.2	21	26	20.3	24.3	30.8	31.3	12.2	21.5
Lup005004	OIW02411.1	0	0.4	0	0	0	0.4	0	0.5	0	0.7	0	0	0.8	0.2	0.3	0.8	0	0.7	0.3	0	0	0	0	0.4	0	0.3	0.8	0	0.4	0	0	0.3	0	0	0	0.4	0.8	0	0.4	0.8	0	0	0	0	0	0	0	0
Lup012870	OIW02556.1	9.3	12.1	12.1	12.3	14.3	24	10.5	11.3	7.4	6.5	8.5	12.7	27.1	12.5	32.1	17.4	8.7	32.1	16.7	18.7	16.2	17.3	6.6	15.8	17	23.8	34.4	12.5	18.5	12	14.9	26.1	19.5	13.4	26.1	22.9	14.3	13.1	16.9	16.8	21.4	11.4	21.1	14.4	24.6	14.1	26.2	17.1
Lup002373	OIW02149.1	344.5	204.5	172.2	175.8	203.8	193.9	307.2	184.8	160.6	193.3	207.7	202.3	188.6	321.8	326.8	253.7	183	205.6	305.3	207.9	344.8	333.8	380.2	181.6	148.5	154	210.6	169.8	265.8	282.3	132.7	302.6	313.6	120.5	174.9	305.5	278.1	304.4	296.4	175.4	186.4	160.2	310.8	175.4	133.5	177.4	177.1	174.8
Lup024077	OIW02626.1	4.2	2.3	0.8	6.2	2.4	8.3	4.6	0.5	1.9	1.3	6.1	8.9	8.6	2	8.8	14.4	2.5	6	6.5	4.9	1.8	10.2	2.4	9.9	3.8	9	11	6.8	7.9	2.1	2.4	9.6	4.4	3.2	2.9	8.7	5.7	1.4	0.4	7.6	0.8	7.5	13.1	0.9	4.6	2	9.9	11.4
Lup016465	OIW03316.1	0.5	0.4	0.4	0	1	0.4	0.8	0.5	0.4	0.7	0	0	0	0.4	0.3	0	0	0	0	0.7	0.4	0.3	0.6	0	0	0.3	0	0.3	0.4	0.2	0.5	0.2	0.3	0.5	0	0.2	0	0.4	0	0	0	0	0	0	0.5	0	0.4	0
Lup024704	OIW12771.1	19.5	16.4	15.4	21.2	19.1	18.1	18.4	14.4	21.1	13.1	19.9	11	20.1	19.4	19.6	19.9	23.7	14.8	19.8	19.1	19.4	20.7	18	19.5	22.2	19.8	24	19	20.7	28	21.8	27.5	20.4	26.1	28	25	20.9	27.9	20.1	19.6	21	27.8	27.9	18	17.5	24.3	14.4	13.5
Lup009079	OIW01969.1	70.2	47.1	79.2	60.8	89.3	70.8	67.4	46.4	52.7	52.3	84.4	50	97.6	55.7	109.5	95.7	54.8	48.7	73.5	79.2	66.9	75.5	84.1	77	65.2	73.1	103.4	56.1	64.9	88.2	59.7	77.1	67.2	83	61.8	97.5	56.9	59.7	74.3	57.7	67.5	62.4	61.8	52.6	32.4	49	76.4	51.5
Lup022567	OIW17455.1	10.7	9	13.3	12.8	13.4	13.4	12.6	8.1	12.6	15.7	16.2	9.3	9.4	12.9	12.2	13.1	9.1	10.2	11.7	14.5	9	9.5	9.6	11.4	11.3	8.6	10.7	9.4	10.8	14.6	17	12.6	8.8	14.5	4.8	13.3	9.8	8.8	14.5	14.4	9.1	16.8	10.8	14.4	8.7	10.2	12.9	12.7
Lup015155	OIW02272.1	50.7	46.7	47.5	49.4	56.3	42.1	53.1	53.2	63.8	55.5	60.8	47.5	40.2	31.2	35.8	49.6	50.6	46.6	36.2	43.1	34.2	39.6	32.4	46.8	56.4	56.9	49.2	63.6	48.9	55.9	56.4	40.8	48.7	54.5	48.8	54	47.1	49.8	42.2	38.4	38.7	57.1	44.2	42.7	72.9	62.7	29.6	46.6
Lup014691	OIW03466.1	0	0	0.8	0.4	0	0.4	0.4	0	0.7	0	0.8	0.4	2.1	1.1	0.3	0.4	0.4	0	0.3	0.4	0.7	0	0	0.7	0.7	0.5	0.7	0	0.6	0.4	0	0.8	0.3	0.2	1.4	0.8	0.8	2.8	0	0.8	1.2	2.1	0.8	0	1.5	0.4	0.4	0.5
Lup003359	OIW08683.1	1.4	9	3.8	3.1	3.8	2	5.9	2.3	3	8.5	6.5	2.1	7	5.8	5.1	3	7.5	0.7	1.9	8.1	0.4	3	4.8	5.5	2	2.5	6.7	6.3	2.6	4.1	4.2	7.4	4.1	4.1	5.3	2.8	4.9	1.4	9.2	4	2.5	6.8	5.6	4.5	9.8	5.1	8.4	6.5
Lup007483	OIV95327.1	0.5	2.3	1.7	0.4	0	0.4	0	0	0.7	0	0.8	0.4	0.8	0.4	2.7	2.1	1.2	0.7	0.6	0	0.7	1	0	1.1	0.5	0.5	1.3	0.5	0.2	1	0.2	1.3	0.6	0	0	0.8	0.4	0.7	0	0.8	0.8	0.7	0.8	0.5	2.1	0.8	0.4	0.5
Lup008504	OIW02357.1	33.9	41.7	36.3	33.9	34.8	35.8	44.4	32.9	42.3	35.9	45.8	41.1	42.6	44.8	44.6	44.1	41.5	48.4	36.8	44.9	37.8	48.1	32.4	36.8	52.7	54	58.9	51.2	52.6	61.4	56.2	65.8	51.8	57.4	54.1	62.9	53.7	52.3	48.6	50.5	60.1	51.7	60.2	53.1	64.7	53.7	50.2	45.8
Lup026661	OIW02121.1	11.2	24.1	20	22.5	13.4	24	10.9	26.6	22.3	20.2	15.8	22.1	28.3	20.3	8.8	13.6	25.3	16.3	10.8	33.2	17.3	9.8	9.6	26.5	17.9	16.4	8.9	33.4	15.8	15.1	26.1	6.7	8.8	21.8	29.5	9.7	19.7	13.4	7.6	20.4	31.3	26.8	13.5	14.4	47.2	24.3	16	22.3
Lup031606	OIW11856.1	4.7	1.9	2.5	1.8	3.3	2.4	1.3	1.8	3	2	3.2	3	2.9	0.4	3.4	4.7	2.9	4.6	3.4	1.1	2.2	4.4	1.2	2.2	2.7	3.1	5.4	3.5	3.2	3.1	1.3	0.7	0.9	0.2	3.4	1.1	4.5	2.1	0.8	1.2	4.9	3.9	2	0.9	1	1.6	3.8	2.6
Lup005936	OIW08960.1	1.4	3.1	2.9	3.5	5.3	3.1	2.9	4.1	4.8	4.6	4.9	3	2.9	3.8	5.4	5.9	4.2	4.9	4.3	4.2	4.7	2	1.8	3.3	5.9	5.8	7.7	5.2	4.7	6.8	6.7	4.9	3.5	5	4.8	5.1	5.7	3.5	3.6	4	5.4	3.9	6.4	6.7	4.1	5.9	1.9	6.5
Lup000412	OIW10474.1	0	0.8	0	0.4	0	0.4	0	0	0	0	0.4	0	0.4	0.2	0.3	0.4	0	0.4	0.6	0.4	0	0.3	0	0	0.7	0.3	0.5	0.3	0.2	0.2	0.4	0.3	0.3	0.2	0.5	0.6	0.4	0.4	0	0.8	0	0.4	0.8	0.5	0.5	0	0	0
Lup006270	OIV95401.1	0.5	0	0	0	0	0.8	0.8	0	0	0	0.8	0	0	0.2	0	0	0	2.8	0	0	0.7	0.7	0.6	0	0.2	0	0.2	0	0.2	0	0	0	0	0	0	0	0.8	0.4	0	0	0	0	0.4	0	0	0	1.1	0
Lup028772	OIW19901.1	9.3	9.7	12.9	8.8	18.1	14.2	14.2	9.9	13.4	16.3	15.8	11.9	14.3	13.4	18.3	14.4	6.6	23	14.2	19.4	11.9	7.8	15	11.8	19.5	11.8	14.3	9.2	12.6	10.3	8.7	10.1	14.4	5.2	25.6	11.7	16.8	13.4	4.8	12	30.5	11.1	17.1	15.7	22.6	9.8	28.5	8
Lup004971	OIW02378.1	28.4	17.5	16.3	5.3	8.6	11.4	2.1	4.5	2.6	2	6.9	19.5	37.3	49.9	75.4	31.8	3.3	3.5	12.4	12.4	34.5	70.1	30.6	24.7	3.4	17.3	49	5.2	7.3	13	25.8	56.3	15.1	32.7	6.8	99.1	18.4	11.7	2.4	38	14	27.1	45.4	3.1	1	6.3	2.3	0.5
Lup014779	OIW02080.1	4.7	14.4	10.4	10.1	2.9	5.5	5.4	9	5.9	7.8	6.5	11.9	14.8	9.4	4.1	7.2	10	0.4	5.9	15.6	2.5	2	4.8	8.1	11.1	5.5	5.4	11.7	6.7	4.5	8.9	4.4	3.8	3.4	9.7	4.5	7.8	1.8	2	6.4	7.4	6.1	4	10.3	7.2	9	1.5	12.7
Lup010078	OIV93446.1	0	0	0	0	0	0.4	0	0	0	0	0	0	0	0	0	0.4	0.4	0	0	0	0	0	0	0	0	0.3	0.2	0	0	0.2	0.2	0	0	0.2	0	0	0.4	0	0.4	0	0	0	0	0	0	0	0	0
Lup003847	OIW06222.1	1.4	0.4	1.3	0.4	1.9	0.8	0.8	0.9	0.7	0	0.8	0	0.4	0.2	1.4	1.3	0.8	0	0.6	1.8	1.8	1.4	0	0.7	1.4	0.8	0.8	1.2	0	1.6	0.7	0	0.6	0.7	0.5	0.8	1.6	1.1	0.4	0.4	1.2	0.7	1.2	0	2.1	0.4	2.3	0.5
Lup027210	OIV97227.1	6.5	7.4	9.2	3.5	11	7.9	8.8	7.2	9.3	8.5	6.5	8.9	7	8.9	7.8	10.2	10.4	3.5	5.3	7.4	5.4	12.2	10.2	8.1	8.6	6	9	6.6	6.7	8.9	6.5	7.6	12.6	9.8	6.3	9.8	5.7	6	5.2	8	7.4	8.2	8.4	8.5	5.6	8.2	4.6	8
Lup017077	OIV99267.1	3.7	0.8	1.3	1.8	3.3	1.6	2.1	0.9	0.7	0.7	2	2.5	2.9	2.7	5.7	2.5	1.2	1.8	2.8	2.1	1.8	1.4	3	6.6	2	1.1	6.1	1.6	1.8	2.7	1.3	0.7	1.6	0.5	4.8	0.8	1.6	1.8	2	2.8	1.6	2.9	1.6	3.1	1.5	1.6	5.3	2.1
Lup030385	OIV91163.1	0	0	0.4	0	0.5	0.4	0	0	0.4	0	0.4	0	0.4	0	0	0.4	0.4	0	0.6	0	0.4	0	0	0.4	0.2	0.2	0.3	0	0.2	0.2	0.2	0.3	0	0	0	0.4	0.4	0.7	0.4	0	0	0.4	0.8	0	0.5	0.4	0.4	0.3
Lup008620	OIW04737.1	1.9	1.6	2.5	2.6	3.3	1.6	2.5	2.7	0.7	2	2.8	2.1	4.5	4.7	2.4	5.1	2.9	1.8	4.6	3.9	3.6	3.4	1.2	4.8	3.2	2.1	2.1	1.9	4.9	4.5	2.9	1	2.2	1.4	6.3	3.2	2.5	3.9	3.6	2	3.3	3.2	4	3.6	3.1	2.4	2.7	2.3
Lup014789	OIW02090.1	2.3	3.1	2.5	3.1	4.8	2.4	2.5	1.4	1.9	2.6	3.7	3.4	4.1	2.7	4.7	4.7	2.5	4.6	3.7	1.8	3.6	2.4	0	2.9	2.3	3.5	6.2	2.8	4.5	3.3	3.1	5.7	6.6	2.7	2.9	3	7.4	3.9	3.2	4	3.7	2.9	4	4.9	2.1	6.7	3.8	3.1
Lup029231	OIW21098.1	1.4	4.3	2.9	4.4	1	0.4	2.5	2.3	3	3.9	0	2.1	1.2	1.8	0.3	1.7	1.2	1.4	2.5	0.7	0	1	0.6	1.1	3.2	2	2	1.2	1.6	2.5	1.3	2	1.6	6.1	1	2.3	3.3	1.1	1.2	2.8	1.2	0.4	0.4	1.8	0.5	2	0.8	2.6
Lup030412	OIV91190.1	0.5	0.4	1.3	0	0.5	1.2	0	0.5	0.7	0	0.4	1.3	1.2	0.4	0.3	1.7	0.8	1.8	0.9	0.7	0	0.3	0	1.1	1.1	1.4	1.6	0.7	1	1	0.7	0.8	0.6	1.6	0	0.9	1.6	0.7	0.4	0.8	1.2	0.7	0.8	0.9	0	0	0	0.3
Lup029934	OIW21160.1	3.3	1.6	0.8	2.6	2.9	2.4	4.2	3.2	2.2	2.6	5.3	3.4	2.9	3.1	2.4	2.1	2.5	2.8	2.5	1.8	1.8	2.7	3.6	2.6	3.8	2	2.8	1.9	4.5	4.5	4.7	5.4	1.6	5.7	1.4	3.2	1.6	3.9	2	5.6	2.9	2.5	2.8	3.6	2.6	2.7	4.2	3.4
Lup026005	OIV93250.1	0	0	0	0	0	0	0	0	0	0	0	0	0	0.2	0.3	0	0.4	0.4	0.3	0	0	0.3	0	0	0	0.5	0	0	0	0	0.2	0.5	0.3	0.2	0.5	0.4	0	0	0	0	0.4	0	0	0	0	0.4	0	0
Lup000679	OIW04119.1	7	9	10.8	7.5	7.2	10.6	6.7	9.5	7.4	10.5	9.7	6.8	7.8	7.6	8.5	12.7	7.9	6.4	6.2	9.2	9.7	10.5	6	9.2	9.1	7.8	10.5	7.8	9.1	9.5	11.4	9.6	7.5	10.9	10.6	9.8	10.6	8.5	3.2	16	7	5.7	8	9	6.2	9.4	10.3	8
Lup026824	OIW11458.1	2.3	2.3	1.3	0.9	1	1.6	2.1	0.9	1.1	0	2.8	1.7	1.6	0.9	1.4	0.8	1.7	0.4	1.5	0.4	0.7	1	2.4	1.5	1.4	0.8	0.3	1.9	1.2	0.8	2	1.7	0.9	2	1.9	0.9	1.6	1.1	2	3.6	0.4	2.9	1.2	3.1	2.6	5.9	0	0.8
Lup005899	OIW08923.1	28.8	32.3	29.2	37.9	46.8	41.7	33.9	25.7	24.1	22.2	24.3	29.3	49.6	27.2	49.3	44.1	33.2	18	54.7	48.1	33.1	35.5	33.6	39.8	48.2	50.9	48.8	44.8	35.5	36.5	19	35.2	34.5	15.4	56	51.3	27	32.5	49.8	24.8	48.2	23.9	37.8	21.6	16.4	21.2	41.4	30.3
Lup028191	OIW09592.1	0.5	0	0	0.4	1	0.4	0	0	0	0	0.8	0.4	1.2	0.4	0	0	0.4	0.4	0	0.7	0.4	0.3	1.8	0.4	0.9	0.2	0.3	0.7	0.4	0.2	1.1	0.7	0.6	0.2	0	0	0.4	0	0.8	0.4	0.4	0.4	0	0.9	0.5	0	0	0.8
Lup026134	OIV99796.1	3.7	2.7	1.3	0.9	1.9	4.7	0.8	2.3	3.7	0	2.8	1.7	2.9	2	3.7	2.5	2.1	3.5	2.5	1.8	1.4	4.7	1.8	2.6	4.3	2.9	3	4.4	2.2	4.5	2.7	3	0.9	7.3	5.8	3.2	3.3	4.6	5.2	1.2	6.2	4.6	4.8	2.2	3.6	2.7	3.4	2.1
Lup020762	OIV93100.1	63.7	54.9	66.7	63.5	64.9	51.5	69.9	75.7	57.9	55.5	75.9	54.7	66	67.6	66.9	69.5	66	74.9	64.9	67.9	79.1	66.7	80.5	73.7	52.3	59.5	58.9	60.2	62.7	71.8	63.5	56.3	54.9	74.2	67.6	60.6	72.9	72.7	75.5	73.7	67.9	74.9	76.9	58.5	57	76.4	101.5	74.6
Lup008517	OIW02370.1	2147.2	2109.5	2056.7	2501.5	2522	2445	2182.4	2789.2	2374.4	2372.3	1989.8	2414.7	2307.1	3158.6	2811.1	2232	2244.7	2776.2	2584.9	2404.4	2750.6	2613.5	2325.8	2393.6	2604.1	2397.7	2145.8	2473.1	3201.2	2426.5	2300.3	2782.6	2747.5	2028.5	2475.2	2370.7	2545.3	3011.2	2839.9	2788.9	3072.5	2248.3	2707.9	2940.3	2600.4	2705.3	3405.8	2626.7
Lup026717	OIW15344.1	0.5	1.2	0.4	0.9	0.5	2	0.4	0.9	1.1	0.7	0.4	0.8	0.8	0.4	2.7	2.5	0	1.1	1.2	0.7	0	1	0	0.4	2.9	2.1	2.8	1.7	0.6	2.5	2	1	1.6	2.3	1	1.5	3.3	2.1	1.2	2.8	1.6	1.1	3.2	1.8	2.6	2.7	0.8	2.3
Lup025563	OIV94501.1	8.4	8.6	9.6	6.2	8.6	10.2	8.4	8.1	7	2	8.5	5.9	12.7	7.8	10.1	8.5	6.6	9.2	10.2	9.5	5	10.2	6.6	9.6	14.9	10.9	13	9.4	11.2	12.8	14	13.2	14.4	12.9	11.1	13.1	10.6	14.5	12.5	14	13.2	12.8	9.6	11.7	11.8	8.6	10.3	10.1
Lup006928	OIV95466.1	18.6	14	16.3	19.8	19.6	14.2	16.7	16.2	27.5	8.5	19.5	18.7	16.8	19	15.5	15.3	14.5	9.2	19.2	13.8	19.1	17.6	19.2	14.7	29.9	25.9	20.2	17.8	24.6	16.5	21.8	14.3	15.7	15.4	25.1	25.4	18.4	23.3	16.5	13.2	17.7	17.5	23.9	13	10.3	16.1	5.7	17.6
Lup025154	OIV92722.1	2.3	3.1	5	2.6	3.3	3.5	4.2	6.3	4.1	4.6	3.7	1.3	1.6	3.6	2.4	2.5	2.5	2.5	3.4	2.5	2.2	2	3	1.1	2.5	2.6	2.6	1.6	3	2.9	4	3.5	3.1	5.7	1.9	3	3.3	2.1	2.4	3.2	3.7	3.9	1.6	1.3	3.1	2.7	3.8	2.8
Lup028213	OIW09614.1	2.8	3.9	2.1	1.3	1.9	4.3	1.3	2.3	1.9	3.3	2.8	1.3	1.2	2.5	0.7	3	3.3	1.8	2.5	1.8	2.2	3.4	3	3.7	0.9	1.4	2.5	3.8	2.4	1.2	2.9	2.9	1.3	7	0.5	2.8	2.5	1.8	3.2	2	1.6	4.3	3.2	0.5	3.1	4.7	0.8	3.1
Lup015141	OIW02258.1	0	0	0	0	0	0	0	0.5	0.4	0.7	0.4	0	0	0	0	0	0	0	0	0	0	0	0	0	0.2	0	0	0.2	0	0	0	0	0	0	0	0	0	0	0	0	0	0	0	0	0	0.4	0	0
Lup031600	OIW11850.1	0	0	0	0	0	0.4	0	0	0.4	0.7	0	0	0	0.2	0	0.4	0.4	0	0.6	0	0.7	0.7	0	0.7	0	0	0.5	0	0	0.2	0.4	0.2	0	0.2	0	0.6	0.4	0	0	0	0.4	0	0.4	0	0	0	0.4	0
Lup018580	OIW20642.1	2.8	4.3	2.5	2.6	2.9	3.1	3.8	1.8	3.3	2.6	2	1.7	3.3	2.2	3.4	3.8	2.1	2.5	3.7	3.9	2.9	3	3	5.2	3.6	3.7	4.1	3.8	2.8	2.9	2.7	4	2.2	3.6	5.3	3.4	4.9	4.6	2.8	4	2.5	4.3	6	2.7	4.1	6.3	4.2	3.9
Lup010039	OIW00961.1	14.4	9	10.4	10.6	11	9	11.3	10.8	6.7	10.5	11	8.1	7.4	11.8	7.4	9.7	10	6.7	7.7	12.4	9.3	9.8	4.8	13.3	7.7	8	10.9	9.4	10.6	8.2	12.9	8.8	12.9	13.2	7.2	11.4	8.6	10.6	11.2	8	9.5	13.9	9.2	8.5	12.8	15.7	12.9	11.7
Lup014952	OIW14566.1	50.2	67.4	90	80.2	58.7	80.6	87.9	83.4	91.6	84.9	92.5	66.2	65.6	67.1	54.1	75.4	62.7	74.9	83.4	59	79.1	66	79.9	50.8	57.3	63	70.2	53.8	73.1	60	75.3	74.5	58.7	65.3	56.5	62.1	66.8	59	49.4	56.9	58.9	61.4	61.8	79.6	77	67.4	66.9	64
Lup028837	OIW05372.1	0	0	0	0	0	0	0	0	0	0	0	0	0	0	0.7	0	0	0	0	0	0	0	0	0	0	0	0.2	0	0	0	0.2	0.3	0	0	1	0	0.4	0	0	0	0	0.4	1.2	0	1.5	0	0	0
Lup024069	OIW02618.1	79	55.3	72.1	51.6	98.3	99.5	60.3	50.5	64.9	74.5	54.4	95	138.1	118	84.5	86.8	78.9	68.5	90.5	127.3	79.5	88.4	89.5	85.4	120.2	117.1	154.9	83.2	108.2	140	100.8	143.8	98.3	118.2	128.5	183.7	82.7	87.6	96.4	118.1	152.3	115.6	110.4	139	99.6	95.2	226.5	104.9
Lup001630	OIW21361.1	0	0.4	0	0	0	0.4	0	0	0	0	0	0	0	0.4	0	0	0	0	0	0	0.7	0	0	0	0	0	0.2	0.2	0	0	0	0	0	0	0	0	0	0	0	0	0	0	0.8	0	0	0.4	0.4	0
Lup008758	OIV92085.1	0	0	0	0	0	0.4	0	0	0	0	0	0	0	0	0	0	0	0	0	0	0	0	0	0.4	0	0	0.3	0.2	0	0	0	0	0	0	0	0.2	0.4	0	0.8	0	0	0	0	0	0	0	0	0
Lup020784	OIV93122.1	0.5	0	0	0	0	0.4	0	0	0	0	0	0	0	0	0	0.4	0	0	0	0	0	0	0	0	0	0.2	0	0	0	0	0	0	0.3	0	0	0	0	0	0	0	0	0	0	0	0	0	0	0
Lup030146	OIW03870.1	1.4	1.6	1.3	0.4	1	2	1.7	1.4	1.1	2	2	1.3	0	1.3	1.4	1.7	2.9	0.7	0.6	0.7	1.8	0.3	1.8	2.2	1.6	1.5	0.7	0.3	1	1	2.2	0.8	0.9	1.4	0.5	2.1	0	0.7	1.6	0	0	1.4	1.6	0.9	2.1	2	0.4	1
Lup000399	OIW10461.1	4.2	11.3	10.4	7.1	5.3	11.8	8	8.1	7.4	9.8	4.9	8.5	9.8	8.5	8.1	15.7	8.3	5.7	8.7	7.1	7.9	8.5	9.6	5.2	12.4	10.3	9.4	9.8	8.7	6.8	10.9	10.1	8.2	9.3	12.1	9.8	11.5	14.8	11.2	10.4	9.1	11.1	9.6	10.3	14.4	9.4	10.3	7.8
Lup032403	OIV90526.1	17.7	33.9	30.8	23.4	23.9	36.2	28.5	18.9	31.2	28.1	43.8	19.5	34.4	36.6	33.8	37.7	21.6	17	26.6	19.4	39.2	37.6	18	19.9	20.6	23.1	39.1	32.2	24.1	22.1	24.1	35.1	35.5	27	38.6	35.6	32.4	18.4	14.9	18.8	36.6	31.4	34.7	31.9	31.8	29	28.5	24.3
Lup018755	OIV98216.1	0.9	1.9	1.3	1.3	2.9	2.8	2.5	3.6	1.5	2.6	4.1	3	2.9	2.9	2	3.4	1.7	1.8	1.5	2.5	1.4	3	0.6	2.6	2.9	2	5.3	2.4	2.4	2.7	3.4	3.2	3.8	3.6	5.3	3.8	2	3.9	2.4	3.2	1.2	3.9	3.2	2.7	1.5	2	1.1	2.8
Lup029393	OIV98990.1	0	0.4	0.8	0	0	1.2	0.4	0.5	1.1	1.3	1.6	0	0	0.2	2.4	0.4	0	0.4	1.2	0.7	0.4	1	0.6	0.4	0.9	0.8	0.2	1.6	0.2	0.4	0.9	0.2	1.6	0.5	1.9	0.9	1.2	1.1	0.8	0.4	0.4	0	0.4	0.9	1	0	0	0.5
Lup032193	OIW16522.1	0	0	0	0	0	0.4	0	0	0	0	0.8	0	0	0	0	0	0	0	0.9	0	0.4	0.3	0	0.4	0	0.2	0.3	0.2	0.4	0	0.2	0	0	0	0	0.2	0.4	0	0	0	0.4	0	0	0	0.5	0	0.4	0.3
Lup019299	OIW18067.1	2.3	2.3	0.8	1.3	1	1.2	2.1	1.8	0.7	2	1.6	0.4	3.7	1.8	2	2.5	1.7	2.8	2.8	3.5	1.8	1.4	4.2	0.7	1.8	2.3	1.8	1.6	2.6	2.9	2.2	2.9	2.2	3.9	4.3	3.4	3.7	2.8	2.8	1.6	2.9	1.8	2.8	2.2	6.2	3.1	2.7	2.3
Lup030388	OIV91166.1	1.4	1.6	1.7	1.3	0.5	1.6	1.7	1.8	3	0.7	2.4	0.4	0.4	0.7	1.4	1.7	2.1	1.1	0.3	2.1	0.7	1	0.6	1.8	0.5	1.4	1.2	0.7	1.2	1.9	0.7	1.5	1.6	2	0.5	0.4	1.2	1.4	1.6	0.4	0.8	2.1	0.8	1.3	0.5	2	0.8	0.8
Lup020368	OIW19243.1	0.5	0	0	0.9	0	0	0	0.5	0.4	1.3	0	0	0	0.2	0.3	0	0.8	0.4	0.3	0	0.4	0	0.6	0.4	0.2	0	0.2	0	0.6	0.2	0.4	0	0.9	0	0	0	0	0	0.4	0	0.8	0	0	0	0.5	0.8	0	0
Lup016161	OIW21954.1	1.4	1.6	1.7	0	0.5	2.4	2.5	0.9	0.4	2	1.6	2.1	2.1	0.2	1.7	0.8	0	1.8	2.5	1.1	0.7	0.7	1.8	2.2	1.1	1.5	2	0.7	0.6	1	0.9	0	0.3	0	1.9	0.4	1.2	0.7	2	2.8	1.2	1.4	1.6	0.5	0	0	1.9	1
Lup016158	OIW21951.1	15.8	20.6	14.2	18.9	15.3	19.7	16.7	15.8	16.7	17.6	18.3	14.4	16	10.5	16.2	22	15.8	19.1	17	14.1	16.5	16.6	14.4	15.8	18.8	16.7	18.4	18.3	12	18.1	14.5	14	9.7	20.6	17.4	15.3	13.9	19.4	10.4	19.2	13.6	16.8	15.1	13.9	19	13.3	14.1	15.8
Lup030076	OIW03800.1	0.5	0.8	0.4	0.4	0	0.4	0	0.5	0	0.7	0.8	0.4	1.2	0.9	1	2.5	0.8	0.7	0.3	0.4	0.4	0.3	0	0	0.9	0	1.5	0.3	0.4	1.2	0.5	0.7	0.3	0.2	0	0.6	0	0.7	0.8	1.2	0.4	0	0.4	0	0	0	0.8	1.3
Lup020171	OIW08070.1	4.7	7	7.1	3.5	2.9	1.2	2.9	5.4	6.7	5.2	8.1	6.8	4.5	2.5	6.4	5.1	6.2	3.2	3.7	5.7	2.5	3.7	5.4	4.4	4.3	4.6	6.4	6.6	5.5	3.9	6.7	5.7	6.9	5	2.9	4.7	7.4	2.5	3.2	5.6	3.7	5.7	5.6	3.1	7.7	5.5	2.3	3.6
Lup009964	OIV92366.1	0.5	0.4	0	0	0.5	0	0	0	0	0.7	0.4	0.4	0.8	0	0	0	0	0.4	0.3	0	0	0	0	0	0.9	0.5	0.7	0.5	0.2	0.2	0.2	0.5	0.3	0.2	1.4	0.6	0	1.1	2	0	0	0.4	1.2	0.5	1	0.4	0	0.3
Lup019208	OIV90572.1	5.6	6.6	5.4	9.3	11	4.3	7.1	6.3	6.3	3.9	8.1	5.5	9.8	3.6	8.5	6.8	7.1	7.4	7.1	6	8.6	7.8	6	7.4	11.8	9.8	7.9	9.6	10.5	7.8	9.8	7.9	6	8.6	9.7	8.1	11.9	12.7	5.6	8.8	11.9	8.2	9.6	7.6	5.1	7.1	4.9	4.1
Lup026681	OIW20969.1	11.6	10.9	8.3	7.5	8.1	6.3	6.7	11.3	10	10.5	10.5	12.3	5.3	8.7	9.5	6.8	5.4	9.2	8.7	8.5	8.3	4.4	6	6.6	10.9	13.3	7.2	10.8	11.2	11.8	13.8	7.3	11.9	9.8	12.1	6.6	9.4	7.8	6	10.4	7.4	10.7	12.7	13.5	6.2	9	5.3	9.6
Lup022747	OIW10940.1	0	1.2	1.3	0.4	1	0	0	0	1.1	0	1.2	0.4	1.6	0.2	2.7	0.8	0	0.7	0.9	1.1	0	0.7	1.2	1.8	0.7	2	3.5	0.9	0.4	1.2	0.7	1.3	0.3	0.7	2.4	1.5	0.4	1.8	1.6	0.4	0.4	0.4	0	1.3	0.5	0.4	1.1	0.8
Lup008782	OIW01601.1	4.2	3.5	1.7	4	1.4	2	3.8	3.2	2.6	0.7	2.8	0.8	4.1	1.6	3.4	3.8	2.9	2.8	4.3	2.8	1.8	3.4	2.4	4.1	1.4	2.1	6.2	3	1.2	2.3	2.5	3.5	3.8	3.6	4.8	2.7	4.5	1.8	2.4	3.6	4.5	4.6	2	1.8	3.6	2.7	1.5	2.1
Lup004832	OIV93600.1	11.6	5.5	12.9	7.5	15.8	12.2	10.9	9	9.3	11.1	8.1	9.8	13.5	14	12.5	13.6	10.8	10.6	12.7	8.8	5.8	6.8	6.6	9.9	11.3	11.2	14.5	12	13.4	11.3	13.8	13.7	7.2	12.5	6.8	17	12.7	8.1	12.9	8.8	12.3	8.2	10	10.8	9.2	13.3	6.8	9.8
Lup032953	OIW14611.1	0	0.4	0.4	0	0.5	0	0	0	0	0	0	1.3	0.4	0.4	0.3	1.7	0	0	0.3	0.4	0.4	0.3	0	0.4	0.2	0.3	2.6	0	0	0.6	0	0.3	0.6	0	1	0.2	0	0	0	0.4	1.2	0	0.4	0	0	1.2	1.9	0.5
Lup024137	OIW04026.1	7.4	10.9	12.5	6.2	11.5	11.4	8.8	13.1	8.2	9.1	8.1	8.1	10.2	8.3	11.8	17.8	12.5	10.2	10.8	10.6	5.8	10.8	9.6	15.5	8.8	8.3	13.6	8.7	10.1	15.7	11.2	12	8.5	12.9	15	12.1	10.6	13.1	16.1	9.2	14	13.9	13.5	10.3	18.5	12.9	7.6	8
Lup010847	OIV95027.1	0.5	0.8	0	0	0	0	0.4	0.5	0	0	0	0	3.3	1.8	1.4	3.4	0.8	0	0.3	0	0.4	2	0	0.4	0.2	1.7	3.6	0	0.4	0.8	1.3	2.7	0	0	0	0.4	0.4	0	0	0	0	0	0	1.3	0	0.4	0	2.8
Lup027954	OIW10203.1	0.5	1.2	0	0.9	0	0.4	1.7	0	0.4	2	0.8	0.4	0.4	0.7	0	0.4	0.8	0.4	0.9	0.4	0	1	0.6	0	0.7	0.8	0.3	0.2	0.6	0	0.2	1	0	0	0	0.4	0	0.4	1.6	0.4	0.4	1.1	0	0.5	0	0.4	0.4	1
Lup010110	OIW07137.1	0.5	0	0.8	0.4	0.5	0.4	0.8	0	0	0	0.8	0.4	0.8	0	0	0	0.4	0.7	0	0.7	0	0	0	0	0.2	0.2	0.2	0.2	0.4	1.2	0	1.2	0.3	0.2	0	0.4	0.4	1.1	0	0.4	0	1.1	0.8	0.5	1.5	1.6	0.4	0.5
Lup000123	OIW04687.1	0	0.8	0.8	0	0	0	0.4	0.5	0.4	0	0.4	0.4	1.6	0.4	1.7	0.4	0.4	0.7	0.6	1.1	1.1	0	0	0.7	3.4	2.5	3.8	0.3	0.4	0	0.4	1	2.5	0	3.4	0.2	0	0.4	1.2	0	2.9	0	0.4	0.5	1	0	1.9	1
Lup024030	OIW02579.1	2.8	6.6	3.3	4	6.2	6.7	2.9	4.5	3.3	3.3	7.7	6.4	4.5	5.4	6.4	10.2	4.2	5.3	3.7	6	6.1	4.4	5.4	7.7	8.8	9	11	6.4	7.9	5.2	6.2	5.4	6.6	9.3	7.7	8.9	4.9	7.8	4	10	3.3	8.2	4.8	6.3	5.1	5.1	6.8	9.6
Lup013902	OIW04520.1	0	0	0	0	0	1.2	0	0.5	0	0	0	0.4	0	0.2	0.3	0.4	0.4	0.4	0	0	0	0	0	0.4	0	0.3	0.5	0.3	0.6	0	0	0	0	0	0	0.4	0.4	0	0	0	0	0	0.8	0	1	0	0	0.3
Lup026338	OIW00001.1	0	0	1.7	0	0.5	0.4	0.4	0.5	0.4	0	0.8	0.8	0	0.9	0.7	0	0.4	1.1	0	0.4	0	0	0	0	0.5	0.3	0	0.2	0.2	0	0.2	0	0.3	0.5	0	0.6	0.4	0	0	0.4	0.4	0	0	0.5	0.5	0.8	0.4	0.3
Lup020044	OIW07943.1	20.5	17.9	22.9	26.4	24.3	22.4	20.1	22.5	18.9	11.1	26.4	21.6	23.8	19	17.9	16.1	23.7	19.4	19.8	17.7	17.3	23.4	18.6	24.3	29.7	17.6	21	16.9	22.3	24.3	16.7	29.8	27	30	13.5	18.8	13.9	22.6	17.3	20.4	20.6	25.7	18.3	27	16.9	22.3	27	15
Lup026122	OIV99784.1	0.9	0.4	0	0.4	1	0.4	0.8	0	1.1	0	0.4	0	0.4	0.2	0.7	0	1.2	0	0	0.7	0.4	1.4	0.6	0	0	0.6	0.3	0.3	0.2	0.6	0	0	0	0	0	0	1.2	0	0.4	0.8	0.4	0.7	0	0.5	0	0.4	0.8	0.3
Lup023284	OIV89321.1	1.9	3.9	2.5	4.4	2.4	4.3	3.3	4.5	4.8	5.2	2	1.7	3.7	4.5	6.1	7.6	2.1	3.2	5.9	3.9	2.5	3.7	2.4	1.5	4.3	5.7	5.6	5.7	6.5	2.7	2.4	3.9	1.9	3.4	2.4	4	5.3	1.1	6	4.4	3.7	2.1	1.2	0.5	1	2.7	1.1	4.7
Lup004071	OIW06677.1	1.9	1.6	2.1	2.6	0.5	2.8	1.3	1.8	1.5	0	1.2	0.8	1.2	1.8	2.4	1.3	1.7	2.8	1.9	2.1	1.8	0.3	1.8	0.7	1.8	2	2	1.2	1.8	1	2.5	3	1.3	1.1	1.9	4	2	1.1	3.2	2.8	1.6	3.6	1.6	2.2	0.5	2.4	0.8	1.3
Lup030355	OIV91133.1	0	0	0.4	0	0	0	0	0	0	0	0	0	0	0	0	0	0.4	0	0	0.4	0	0	0.6	0	0	0	0.3	0.3	0.4	0.2	0	0.7	0.3	0.9	0	0	0	0	0.4	0	0	0.4	0	0	0.5	0.8	0	0.3
Lup019153	OIW16437.1	20	31.9	34.2	28.6	23.4	29.9	32.6	34.3	32.6	29.4	30.8	22.5	34.4	26.1	23.7	33.9	36.5	25.4	25.3	29.3	24.1	28.1	18.6	22.1	35.1	33.3	33.2	37.8	28.8	32	28.5	29.7	25.4	36.1	29.5	38.3	34.4	29	26.5	26.4	28	27.5	25.5	22.9	25.7	27.4	33.1	32.6
Lup004434	OIW15899.1	3.7	4.3	3.3	5.7	2.4	5.1	2.9	4.1	5.2	2.6	1.6	3	2.5	2.2	2.4	2.5	2.9	3.5	3.4	4.9	1.8	4.1	4.2	2.2	2	3.4	2.6	3.1	2.2	1.4	2.2	3.4	3.1	2	3.4	3.8	1.2	0.4	2.4	2	1.2	1.1	0.8	0.9	5.6	3.9	0.4	3.4
Lup026759	OIW17006.1	1.4	2.7	4.6	4.4	4.8	3.5	3.3	5.4	1.9	1.3	3.7	4.2	3.7	4.5	5.4	5.1	4.2	7.4	3.7	2.5	4.7	5.1	3	3.3	4.1	6.6	7.2	5.4	3	5.6	8.7	4.4	6.3	6.1	7.2	4.7	5.3	3.5	4	6	5.8	6.8	6.8	5.8	6.2	4.7	8	4.9
Lup011804	OIW03167.1	1.4	2.7	3.3	0.9	4.8	1.2	1.7	0.9	2.2	1.3	2.4	0.4	4.5	1.8	2.4	5.1	2.9	1.8	1.9	2.1	2.5	2.7	2.4	7	2.5	3.7	6.6	0.9	3	1.9	2.9	4.6	2.2	2.5	3.9	5.3	4.9	2.1	3.2	2.4	1.6	2.5	2.4	2.2	2.6	2.4	1.1	4.7
Lup012827	OIW02513.1	8.4	16.4	7.9	5.7	10	13.4	6.3	10.4	12.6	4.6	15.4	15.7	15.2	11.4	12.8	13.6	11.2	13.8	14.2	6	9	11.5	9	16.2	7.2	11	15.5	11.3	11.8	11.8	11.4	14	6.6	12.3	6.3	16.1	11.5	11.7	7.2	8.4	5.4	11.4	13.1	9.4	8.7	8.2	8.4	12.7
Lup005892	OIW08916.1	188.8	187.7	211.3	189.9	217.6	192.7	181.6	199.7	184.4	184.8	215	165.4	210.3	226.6	224.8	245.7	205.9	203.5	211.4	202.9	187.7	206.8	187.4	203.7	225.2	200.8	270.9	200.1	219.4	233.2	239.6	202.5	178.9	260	256	270.6	237.5	200.6	261.1	228.3	208.2	255.5	205.2	233.4	284	231.9	259.6	213.1
Lup022576	OIW17464.1	0	0.8	1.3	0	1.4	0.4	0.4	0.5	0.4	0	0.4	0	0	0.2	0.3	0	1.7	1.1	0	0	0	0.7	0	0.4	0	0.6	0.8	1	0	0.4	0.4	1	0	0.5	1	1.9	0.8	1.4	0.8	0.8	1.2	0.4	0	0	0	0.4	0	0
Lup030041	OIW03765.1	14.9	16.7	19.6	14.5	13.8	19.7	13.4	16.2	17.4	13.7	14.6	13.6	16.4	18.1	14.2	14.8	17.4	14.8	16.4	16.6	18.3	19	13.8	14.4	14.3	17	20.7	12.9	12	19.6	15.8	17.4	13.2	15.2	15.5	14.8	23.8	14.1	18.5	14.4	15.2	16.4	17.5	13	14.4	19.6	14.1	21.2
Lup006257	OIV95388.1	82.8	89.2	96.7	81.5	80.2	79	79.1	97.4	82	89.5	77.9	84.4	86.5	63.1	84.2	72	79.3	78.8	76.6	73.9	68	74.1	75.7	77.7	84.2	84	78.3	79.6	72.6	69.5	70.9	72.8	78.5	61.9	81.2	65	50	68.5	62.3	50.9	71.6	60.3	66.5	79.2	69.8	61.1	61.6	72.5
Lup007267	OIW03115.1	0.5	0.8	0	0.4	0	0	0	0	0	0	0.4	0.4	0	0.2	0.3	0	0	0	0	0	0.4	0.3	0	0	0	0	0	0.3	0.2	0.8	0	0.2	0	0.2	0	0.4	0	0.4	0	0.4	0.4	0.4	0.4	0.5	0.5	0.4	0.4	0
Lup029199	OIW00209.1	0.5	0.4	0	0.4	0	0	0	0	0.4	0	0	0	0	0	0	0	0	0	0	0	0	0	0	0	0	0	0	0.2	0	0	0	0	0	0	0	0	0	0	0	0	0	0	0	0	0.5	0	0	0
Lup019873	OIW17904.1	0	0.8	0.4	0.9	0.5	0.8	0.8	1.4	0.4	1.3	0.4	0.4	1.2	0.4	2	0	0.4	1.4	0.9	1.1	0	3.4	0.6	0.4	0.5	0.8	1.3	0.7	1	0.6	0.2	0.7	0	1.1	1	0.8	2	1.1	0.8	1.2	0.4	0	0.8	0.9	1.5	0.8	0.4	0.5
Lup021918	OIV89873.1	0	0	0	0	0	0	0	0	0	0	0.4	0	0	0	0.3	0.4	0	0	0	0	0	0	0	0	0	0.2	0	0	0	0	0	0	0	0	0	0.2	0.4	0	0	0	0	0	0	0	0	0	0	0
Lup015225	OIW01900.1	0	1.2	0.4	0.4	0.5	0	0.4	0.5	0.4	1.3	1.6	0	0	0.4	0.3	0	0.4	0	0.6	0.4	0.4	0.7	0	0	1.1	0.3	1.2	0.2	0.6	0.4	0.9	0	0.9	0.9	0	0.6	0	0	1.2	0	0	1.1	0.4	0.5	0.5	0	0	0.8
Lup015176	OIW08215.1	1.4	0	0	0	0	0	0.8	1.4	0.7	0	0.8	0	0	1.1	0	0	0.8	0.4	0.6	1.1	0.7	0.3	1.2	1.5	0.2	0.3	0	0	0.4	1	0.4	0.5	0.3	1.8	0	0.2	0.4	0.4	0	0.4	0.4	0.4	0	0	0.5	0	0.8	0.3
Lup015609	OIV90876.1	3.3	1.2	6.3	1.8	6.2	1.2	3.8	3.6	1.5	5.2	5.3	2.5	2.9	2.2	2	2.5	0.8	1.8	1.5	5.3	1.8	1	2.4	5.2	2.7	1.5	1.5	1.6	1.8	3.5	1.3	2.9	1.9	2.3	1	1.7	0.8	2.5	4	1.6	1.2	1.4	2	3.1	2.6	5.1	9.1	1.6
Lup006434	OIW05022.1	0	0.4	0.8	1.3	0	0.4	1.3	0	0.4	0	0.4	0.4	0	1.1	0.3	0.4	0.4	0	0	0	0.7	0	0	0.4	0	0.3	0.3	0.2	0.2	0	0.5	0.2	1.6	0.9	0	0	0	0.4	0	0	0.4	0.4	0	0	0	0.4	2.3	0
Lup001896	OIW20123.1	0	0	0	0	0	0.4	0	0	0	0	0	0.4	0	0.2	0	0	0	0	0.3	0	0	0	0	0	0	0	0	0	0	0	0	0	0	0	0.5	0	0	0	0	0	0	0	0	0	0.5	0	0	0
Lup007900	OIV96508.1	5.1	1.6	3.8	2.2	2.4	1.2	1.7	3.6	2.6	4.6	2.4	1.7	1.2	2.7	2	1.3	3.3	1.8	1.9	2.1	2.5	2.4	2.4	2.2	1.8	2.6	2.6	2.8	2.6	2.5	2.2	2.4	1.6	3.6	2.9	2.8	2.9	1.8	3.6	2	2.1	1.1	3.2	1.3	2.6	2.4	0.8	2.8
Lup010280	OIW18416.1	0.5	0.4	0	0	0	0	0	0	0	0	0	0	0	0	0	0.4	0	0	0	0	0.4	0	0	0	0	0.3	0	0.2	0	0	0.2	0.2	0	0	0	0	0	0	0	0	0	0	0.4	0	0.5	0	0	0
Lup021898	OIV89423.1	0	0	0	0	0	0	0	0	0	0	0	0	0	0	0	0	0	0	0	0	0	0.3	0	0	0	0.2	0	0	0	0	0	0	0	0	0	0	0	0	0	0	0	0	0	0	0.5	0	0	0
Lup020911	OIV98884.1	0	0	0	0	0	0	0	0	0	0	0	0	0.8	0	0.7	0	0	0	0	0	0	0	0	0	0	0.5	0.5	0.2	0	0	0	0	0.6	0	0.5	0	0	0	0	0	0.4	0	0	0	0	0	0	0
Lup021676	OIV94336.1	5.1	3.5	5.8	4.8	12.4	5.9	6.3	5.9	7	3.3	6.1	6.4	9	4.9	10.1	6.4	5.8	5.3	3.1	7.8	6.1	7.1	8.4	12.5	6.8	4.3	11.8	4.5	5.5	6	5.6	9.4	11	7.9	11.1	7.6	8.2	9.5	5.6	6.8	5.8	7.9	5.2	8.5	5.6	6.3	8.7	4.9
Lup026925	OIW11559.1	5.6	5.5	2.1	6.6	6.2	5.1	7.1	5.9	3.7	2.6	5.7	5.9	5.7	5.8	6.4	3	3.3	14.1	4	4.9	7.9	4.1	7.2	8.1	5.7	5.8	4.9	7.7	5.5	4.7	8	6.4	5.3	12.3	4.3	7.4	3.3	4.6	4.8	6.8	6.2	5	5.2	4.9	9.2	5.1	6.5	7.5
Lup009408	OIW19388.1	0	0	0	0	0.5	0	0	0	0	0	0	0	0	0	0	0	0.4	0.4	0	0	0.7	0.7	0	0	0	0	0.3	0.3	0	0	0.4	0	0	0.5	0	0.2	0.8	0	0	0.4	0	0	0.8	0	0	0	0	0.3
Lup028373	OIW11282.1	0	0	0	0	0	0	0	0	0.4	0	0	0	0	0	0.3	0.4	0	0	0	0	0	0	0	0	0.5	0	0.2	0.2	0.6	0	0	0.2	0	0.2	1.4	0.2	0	0	0	0.4	0	0	0	0	0	0	0.4	0
Lup008136	OIW13103.1	0.5	0	0	0	0	0	0.4	0	0	0	0	0	0	0.2	0	0	0	0	0	0.4	0	0	0.6	0	0	0.2	0	0	0	0	0.2	0	0	0	0	0	0	0	0	0	0	0	0	0	0	0	0	0
Lup012295	OIV97538.1	5.6	5.1	7.9	6.2	8.1	9.4	8.8	7.7	7.4	9.8	8.9	6.8	9.4	10.3	8.1	6.8	5.4	6.7	8.7	10.3	9	9.8	11.4	7.4	9.1	12.3	10	12.4	11.8	10.7	10	9.6	7.8	10.9	10.6	12.9	15.6	8.5	9.2	10.4	9.9	11.8	10.8	13.9	10.8	9.8	7.2	9.1
Lup023171	OIW20791.1	0.5	0.8	0	0.4	1.4	0.8	0	0.9	0.4	0	0.4	0.4	0.4	0	0.7	0.8	0	0.4	0	0.7	0.7	0	0	1.1	0.5	0.2	0.5	0.5	0	0.2	0	0	0	0.2	0	0	0.4	0	0.4	0.8	0.8	0	1.2	0.9	0	0	0	0.3
Lup014556	OIV93305.1	10.7	9.7	7.9	5.7	9.1	7.9	8.8	11.7	10.4	10.5	8.5	5.9	10.7	13.8	7.8	11.9	11.2	10.6	9	7.4	9.7	8.1	10.2	9.2	14.5	13.5	15.9	10.3	7.9	10.3	12.5	13.8	14.8	12.9	13	12.5	13.9	10.6	12.9	11.2	16.9	14.6	12	9.4	13.9	9.4	13.3	10.4
Lup014143	OIW15144.1	0	0	2.1	0.9	1	1.6	1.3	0.9	2.6	1.3	0.8	1.7	1.2	1.8	2.7	0.8	2.9	0.4	1.5	1.8	0.4	1.7	0.6	0.7	1.4	1.1	1.6	1.6	1.8	1.6	0.7	1.7	0	1.8	3.4	2.3	2.9	2.8	0.4	2.4	3.7	1.4	2.8	1.8	2.6	2.4	0.8	1
Lup022575	OIW17463.1	5.1	11.7	6.3	10.1	8.6	8.7	7.1	11.7	8.9	4.6	9.3	5.5	9.4	8.7	9.5	12.3	10	5.3	9.3	8.5	9.7	10.2	10.2	6.6	7.7	9.2	11.5	4.4	5.5	7.2	10.5	9.8	7.2	6.1	7.7	6.6	9.8	3.2	12.1	7.6	7	6.4	9.2	3.1	11.8	5.1	8	12.2
Lup009281	OIW13930.1	4.2	5.1	2.1	4.4	3.8	3.9	5	4.1	4.1	3.9	4.9	2.1	2.1	3.3	4.1	8	1.7	3.2	2.2	2.8	3.6	6.4	3.6	3.3	3.8	4.1	6.6	5.6	3	5.2	3.3	3.2	2.5	5	6.3	5.7	2.5	4.9	4	3.2	2.9	5.7	3.2	3.1	3.6	3.9	0.8	5.4
Lup000832	OIW04272.1	0.5	4.3	4.2	2.6	1.4	2	1.3	3.2	1.9	1.3	1.2	1.3	2.9	3.6	1.7	3.4	2.9	3.9	1.9	1.8	2.2	3.4	1.8	5.5	2.3	3.4	3.1	2.1	3.9	3.7	4.2	4.4	2.8	2.3	1.9	1.7	2	2.5	3.2	3.2	4.1	5	0.4	2.7	1.5	4.3	1.1	3.9
Lup025164	OIV92434.1	3.3	5.5	6.7	3.5	4.3	4.7	4.2	5.4	6.7	7.2	10.5	5.9	4.9	2.9	4.4	5.1	5.4	3.5	4.6	6	2.9	5.8	5.4	6.3	4.3	7.8	8.1	7.1	5.9	5.8	4.9	7.3	4.4	7.3	4.3	6.4	8.2	3.9	4	6	2.5	6.1	3.6	4.5	4.1	5.5	4.6	6.5
Lup023426	OIW05640.1	0	0	0	0	0	0	0	0	0	0	0	0	0	0	0	0	0	0	0	0	0	0	0	0	0	0	0.2	0	0	0	0	0	0	0	0	0	0	0	0	0.4	0	0	0	0	0	0	0	0
Lup023443	OIW05657.1	2.8	6.6	2.9	4	7.2	7.9	3.8	4.5	3.7	4.6	4.1	2.5	4.9	3.6	5.1	3.8	5	6	4.3	7.4	6.5	7.1	3.6	2.9	2.9	7.5	6.4	4	4.5	2.5	5.6	9.9	5	13.2	2.4	3.2	6.1	4.2	5.2	6.8	4.9	6.1	6.8	5.4	1.5	3.1	5.7	3.6
Lup001860	OIW16621.1	2.8	3.9	5.4	2.6	2.4	3.5	2.9	4.5	4.5	1.3	3.2	2.1	3.3	1.1	1.4	3.4	3.7	2.8	2.8	1.8	2.9	1.7	5.4	4.8	1.6	2.9	5.1	3	3.2	3.1	3.8	3.9	2.5	4.8	3.9	3.6	6.1	4.2	3.6	5.2	6.2	3.9	4.8	2.2	6.2	5.9	1.9	1.8
Lup009982	OIV92384.1	1.4	0.4	1.7	0.9	2.4	0	0.4	0.5	1.5	0	0.8	0.4	0.8	0	0.7	0	0.8	0.7	0	0	0.4	0.3	0	0.7	0.5	0.3	1	0.3	0.8	0.8	0.7	0.5	0.3	1.4	0.5	0.2	0.4	0.7	0.4	1.2	0.4	1.4	0.4	0.5	1	1.6	0	0.5
Lup015587	OIV90854.1	0	0	0	0	0	0	0	0	0	0	0	0	0	0.2	0.3	0	0	0	0	0	0	0	0	0.4	0	0	0	0	0.2	0	0	0	0	0	0	0	0	0	0	0	0	0	0	0	0	0	0	0
Lup000227	OIW17796.1	0	0	0	0	0.5	0	0.4	0	0.4	0	0	0	0	0	0	0	0	0.4	0	0	0	0	0	0	0	0	0	0	0	0	0	0.2	0	0	0	0	0	0	0	0	0	0.4	0	0	0	0	0.4	0
Lup024348	OIW11654.1	0	0	0	0	0	0	0	0	0	0	0.4	0.4	0.8	0	0.3	0	0	0	0	0.4	0	0.3	0	0.7	0.7	0.2	1.5	0	0	0	0.2	0.2	0.3	0	0	1.5	0	0	0.4	0	1.2	0.4	0	0	0	0	0.4	0
Lup023564	OIW05778.1	3.3	0	2.5	0.9	1.9	3.1	5	3.2	2.2	2	1.2	0.8	3.3	1.3	3	0.8	2.9	1.8	2.5	3.2	1.8	3.7	1.8	3.3	2.5	2	2.6	2.3	2.2	2.7	2	2.9	1.9	4.3	3.4	2.8	4.5	2.8	4.4	2.8	6.2	1.4	2.4	4.5	2.1	2.7	1.9	1.8
Lup026237	OIV99899.1	0.5	0.4	0.8	3.1	1.4	2	0.4	1.8	3.7	1.3	1.2	1.7	3.3	0.7	5.4	2.1	0	1.1	1.5	3.2	2.2	2.7	0.6	1.5	3.6	0.3	2.5	2.4	0.6	1	0.7	2.5	5	0.9	2.4	1.7	2.5	3.9	3.6	2.4	8.2	2.1	1.2	2.7	2.1	1.6	0.4	3.1
Lup001802	OIW06175.1	4.2	3.5	5	6.2	3.3	3.1	3.3	3.6	4.8	3.9	6.5	3.8	6.1	4	4.4	7.2	3.7	3.2	3.7	5.3	3.2	4.7	3.6	3.7	3.6	5.2	8.7	2.6	3.2	3.5	4.5	3.7	3.8	5	3.4	5.9	7.4	3.2	5.2	4	3.3	6.1	5.2	6.3	6.7	5.1	4.9	4.7
Lup022361	OIW06139.1	0	0.8	0.4	0	0	0	0.4	0	0.4	0	0	0	0	0	0	0	0.4	0	0	0	0	0	0.6	0	0.2	0	0.3	0.2	0	0	0.2	0.2	0.3	0	0.5	0.2	0	0	0.4	0	0	0	0	0	0	0	0	0
Lup029183	OIW00193.1	0	0	0.8	1.3	0	0.4	0	1.4	0	0	0.8	0.4	0	0.7	0.7	2.1	0.8	0.4	0.6	0	1.8	2	0.6	1.8	0.2	0.8	1.2	0.3	0.4	0.4	0.2	0	0	0	0.5	0.2	0.8	0.7	0	0.8	0.8	0.7	0.8	0.5	0	1.6	1.1	1.8
Lup003503	OIW19369.1	0	0	0.4	0	0	0.4	0.4	0.5	0	0.7	0	0	0.4	0.2	1	1.3	0.4	0.4	0	0	0.4	0	0	0.4	0	0.6	0.3	0.3	0.2	0	0.5	0.8	0	0.7	1	0.4	1.2	0.4	0	0.4	0	0	0.4	0	0	0.4	0	0.5
Lup008300	OIV89923.1	1.9	0.4	2.1	2.2	1	0	0.8	0.5	0	1.3	3.2	0.8	1.2	1.6	1.4	3	1.2	1.1	0.9	1.1	0.4	1.7	0	1.5	2.3	3.2	3.6	1.6	1	1.4	3.1	0.8	0.9	0.7	1	1.3	0.8	2.1	2	0.4	2.1	0.7	2.4	1.3	0.5	0.4	2.3	0.5
Lup027543	OIW00292.1	18.6	24.1	17.5	26	21	25.2	21.3	27	20	20.9	24.7	24.2	22.1	26.3	26.7	26.7	17.8	19.1	24.1	20.5	20.9	29.1	22.8	21	28.7	24.5	29.9	21.4	24.1	24.9	23.2	20.4	22.6	25.6	24.2	23.7	29.1	25.8	26.9	24.4	18.9	25	26.3	21.6	26.7	26.6	18.2	28
Lup002852	OIW13332.1	3.3	3.5	4.2	4	4.3	6.3	3.3	3.2	3.3	3.3	5.3	3.8	3.7	2.5	3	3.8	2.9	2.8	5.6	3.5	2.5	3.7	4.2	4.1	3.4	5.4	7.2	4	5.9	5.8	6.2	5.6	5.7	8.4	5.3	7.2	3.3	6	6	5.6	4.9	5.7	7.6	4.5	6.2	4.7	4.6	4.1
Lup004970	OIW02377.1	182.7	37	119.2	42.7	47.7	13.4	23	27	16.7	15	67.7	104.3	52.9	221.4	80.4	25	17.4	4.9	15.8	62.6	51.4	82.3	176.6	179	32.1	18.5	44.1	36	5.5	107.4	202.9	67.3	100.8	228.9	59.4	113.4	20.9	20.5	12.9	50.5	75.3	146.3	57.8	26.1	5.6	49.7	4.2	23.3
Lup010572	OIW20396.1	0	0.4	0	0	0	0	0	0	0	0	0	0	0	0	0	0	0	0	0	0	0	0	0.6	0	0	0	0	0	0	0.2	0	0	0	0	0	0	0	0	0	0	0	0	0	0	0	0.4	0	0
Lup004465	OIW15930.1	10.2	12.9	8.3	14.5	15.3	10.2	12.6	11.7	10.8	6.5	18.7	15.3	11.9	6	14.2	12.3	13.3	17.7	15.1	8.1	12.2	12.2	7.8	15.1	14.9	11	16.1	11.7	12.4	16.7	16.5	11.3	17.9	13.2	19.8	15.3	14.3	14.5	14.1	12.8	17.7	13.9	12.4	12.1	14.9	12.1	11.4	13.2
Lup005557	OIW10409.1	0	0.4	1.3	0.9	0	1.2	0.4	0.9	0.4	0	0	0.4	0.4	0.4	0.7	0.8	0	0	0.3	0.4	0	0	0	1.5	0.7	0	0.7	0.2	0.6	0	0.2	0.7	0	0	1.4	0.2	1.2	0	0	0	0	0.4	0	0	0	0	0	0.3
Lup011794	OIW03157.1	3.3	1.9	2.9	2.6	9.5	8.7	3.3	4.1	2.6	0.7	4.9	2.1	7.4	3.3	5.1	7.6	4.2	4.6	5.6	9.2	1.8	3.4	9	4.8	3.8	5.1	10.4	2.8	3.9	5.8	5.1	6.1	2.5	4.5	2.9	8.1	4.1	1.8	9.2	3.6	1.2	8.2	1.2	4.9	3.6	3.5	6.5	3.9
Lup021520	OIV95130.1	0.5	0.8	2.9	1.8	4.3	4.3	3.3	0.5	1.5	3.9	1.6	2.1	2.5	5.1	3	2.5	1.7	2.5	1.9	2.1	2.9	0.7	5.4	2.6	2.3	5.4	6.7	5.4	3.5	2.5	5.6	2.9	3.1	5.2	3.9	3	2.9	5.3	3.2	4.4	4.9	2.9	4.4	3.1	3.6	5.1	2.3	4.1
Lup009160	OIW18966.1	3.7	3.1	3.8	4.8	1.9	3.5	0.8	4.1	5.9	5.2	4.1	4.2	2.5	2.2	4.1	2.5	7.1	4.2	3.1	2.5	5	1.4	2.4	4.1	2.7	6	1.8	5.6	5.5	6.6	2.2	4.6	5	5.9	3.9	1.1	2.9	4.2	2.4	3.2	1.6	1.8	2.8	2.7	4.1	3.5	3	5.4
Lup019509	OIW14461.1	0	0	0.4	0	0	0	0	0	0	0	0.4	0	0.4	0.2	0	0.4	0	0	0	0	0	0	0	0.7	0.2	0	0	0.2	0	0	0	0.2	0.3	0	0.5	0	0.4	0	0.4	0	0	0	0	0	0	0	0	0
Lup025624	OIV94562.1	0.9	1.9	2.1	1.3	2.4	2	1.3	0.5	0.4	0.7	0	2.5	1.2	1.6	1.4	2.5	2.1	1.1	0.9	2.1	1.8	1.7	0	0.7	3.4	1.7	1.5	1.4	3.5	3.1	2.2	3.4	2.2	2.5	0	1.3	3.7	2.8	3.2	3.2	1.2	1.8	1.2	0.5	2.6	2.7	1.1	0.8
Lup004844	OIV93612.1	0	0	0	0	0	0	0.4	0	0	0	0	0	0.4	0.2	0.7	0	0	0.4	0	0	0.4	0	0	0.4	0.7	0	0	0.7	0.2	1.4	0.4	0.7	0	0.2	1	0.2	0	1.1	0	0	0.8	0.4	0	0.5	0	0.4	0	0
Lup017717	OIW01160.1	2.3	3.1	0.8	2.6	1.9	2.4	3.3	1.4	3	0	0	2.1	4.1	0.7	4.1	1.7	2.5	1.8	1.5	2.5	2.5	2	3	2.2	2.9	1.4	2.8	3.1	2	2.5	3.1	3.9	1.9	2.3	3.4	3.2	2.9	2.5	0.4	2	1.6	0.4	3.6	3.6	3.6	3.9	4.9	1
Lup023610	OIW05824.1	0.5	0	0.4	0	0.5	0	0	0	0	0	0	0	0	0	0	0	0	0	0	0	0	0	0	0	0	0.2	0	0	0	0	0	0	0	0.2	0	0	0	0	0	0	0	0	0	0.5	0	0	0	0
Lup029079	OIW17729.1	25.6	26.5	30.4	24.7	24.8	33	25.5	28	26.7	24.2	35.3	18.7	28.3	30.3	27.7	21.6	26.2	26.5	31.2	23.3	27	33.2	22.2	31.3	26	35.7	39.6	44.8	41	42.9	39.5	31.9	23.2	27	35.3	43	37.3	43.1	26.1	26.4	25.1	35.7	30.3	33.3	32.4	29.8	22	27.4
Lup018862	OIW16147.1	14.4	17.9	18.3	12.8	11.9	17.7	16.3	11.7	13.7	16.3	15.4	12.3	13.5	12.5	18.6	17.4	16.2	11.7	15.1	19.4	18	15.6	14.4	22.8	15.2	14.3	20.9	14.5	12.6	19.6	16.5	16.2	14.4	16.3	20.8	19.9	14.3	14.8	15.3	20	11.1	20	16.3	14.4	16.4	16.8	12.5	15
Lup014596	OIW02073.1	8.4	10.5	16.3	11.9	11.9	12.6	6.7	9.5	17.4	12.4	10.5	13.6	18.4	12.9	7.8	8.5	18.3	7.8	10.8	18.4	6.1	10.5	10.2	19.2	12	10.6	11.2	13.4	8.7	8.9	14.7	13.2	6	13.6	8.7	8.7	8.6	9.2	11.2	11.6	18.5	15	13.5	19.8	15.9	12.9	9.1	17.9
Lup029603	OIW02827.1	1.4	1.2	4.2	1.8	2.9	0.4	2.9	2.7	2.2	2.6	2.4	4.2	2.9	1.6	3.4	1.7	0.8	0.4	1.2	2.1	0	1.7	1.8	0.7	4.1	2	2.5	3.1	2.4	4.7	3.8	1.9	1.9	3.4	1	2.5	1.2	4.6	2.4	2.4	1.6	2.9	1.6	3.6	0.5	4.7	3.4	2.3
Lup029997	OIW09971.1	12.6	12.5	13.8	13.2	14.8	13.4	16.3	19.8	12.6	13.1	13.8	11.9	17.2	11.4	21.3	17.8	10.8	18.7	11.7	13.8	19.8	15.6	25.2	19.2	23.5	21.8	30.7	27.5	24.3	19.6	19.6	23.9	22.6	31.3	30	29.4	24.6	24	21.7	17.6	18.5	19.3	16.7	22.5	22.1	15.7	28.5	16.1
Lup029494	OIW02718.1	0	0	0	0	0	0	0	0	0.4	0.7	0	0	0	0	0	0	0	0	0	0	0	0	0	0	0	0.2	0.2	0	0.2	0	0.2	0	0	0.2	0	0	0	0	0	0	0	0	0	0.5	0	0	0	0.3
Lup009818	OIV96391.1	11.2	8.2	5.8	8.8	9.1	9.4	10	5	7.4	7.8	8.5	10.6	9	7.8	11.2	8.5	12	8.8	8	9.5	9.3	7.8	7.2	5.2	9.5	9.4	7.7	8.2	7.5	7.4	7.1	12.3	12.9	8.2	8.2	6.8	5.7	6.4	8.8	4.8	9.1	6.8	8.4	5.4	8.7	8.2	5.7	6.5
Lup005510	OIW16776.1	2.3	1.2	3.3	2.2	1.4	0.8	2.1	2.7	3	3.3	4.1	3.8	2.9	2.7	3.7	4.2	3.3	3.9	2.2	3.2	2.9	2.4	3	3.3	1.8	4.9	5.1	2.3	3.2	2.5	4.5	4.4	2.5	4.5	3.9	3.6	3.3	4.6	4.8	2.8	2.1	2.5	3.2	0.5	2.6	4.7	3	2.1
Lup011519	OIW06794.1	23.7	22.2	17.5	19.4	14.8	14.2	23.9	10.4	17.1	17.6	17.4	15.3	16.4	15.4	12.5	19.9	19.5	18	12.1	20.1	16.5	19	22.8	18.8	17	16.7	23.7	17.8	15	16.1	22.1	18.4	16.6	22.7	15.9	21.2	22.1	14.8	18.9	19.6	12.3	19.6	20.3	21.6	21.6	20.8	20.5	17.3
Lup005581	OIV93878.1	0	0	0	0	0	0	0.8	0	0.4	0.7	0	0	0	0.9	0.3	0	0.4	0	0	0.7	0	0	0	0	0.5	0.2	0.2	0.5	0	0.6	0.4	0.2	0.3	0.7	0	0.4	0.4	0	0.4	0.4	0	0	0	0.5	0	0	0.4	0.8
Lup015265	OIW03335.1	51.6	43.6	49.2	40.1	45.3	44.8	44.4	41	50.1	43.1	49.5	42.8	41.8	50.6	40.2	39	35.3	45.6	34.6	44.2	39.6	43.7	46.3	40.5	39.4	37.6	47.3	42.3	44	48.5	46.6	38.3	26.7	80.1	49.3	37.9	49.6	46.3	54.6	48.9	36.6	41.4	45	34.2	56	45.4	44.1	37
Lup026915	OIW11549.1	7	3.5	11.7	4	14.8	7.1	6.3	5.4	9.3	2	5.7	5.9	14.3	11.4	8.5	13.1	12.5	8.1	9	10.6	6.1	9.8	9.6	13.3	8.1	7.1	20.4	8.4	9.5	20	13.2	5.6	6	15.4	10.6	18	4.5	8.8	11.2	15.2	7	17.1	8	7.6	11.8	9	15.6	5.7
Lup013593	OIW02956.1	5.6	3.9	2.5	7.1	9.5	5.5	6.3	6.3	5.9	4.6	5.7	4.2	6.6	3.3	7.8	6.8	5.8	4.2	5.3	5.7	3.2	7.8	5.4	7.4	9.3	7.2	15.1	7.7	3.9	10.3	6.7	7.9	8.5	15.2	12.6	9.8	4.1	7.1	10.4	3.6	10.3	7.9	5.2	6.7	19	7.8	14.4	1.8
Lup001218	OIW09247.1	0.5	0.4	0	0	0	0	0	0	0	0	0	0	0	0	0	0	0	0	0	0	0	0	0	0.4	0	0	0	0	0	0	0	0	0	0	0	0	0	0	0	0.4	0	0	0	0	0	0	0	0.5
Lup016800	OIV98473.1	45.1	47.9	55	68.7	89.3	44.8	67.4	65.4	47.1	43.1	79.9	56.8	78.3	71.8	68.3	66.9	83	64.3	40.8	70.3	79.5	41	41.4	72.9	57.9	33.4	38.8	34.8	46.3	68.5	75.3	74.4	46.5	54.9	30.9	39.2	58.2	62.1	34.9	77.3	35.4	40.7	36.3	67	51.9	57.2	72.6	55.7
Lup009299	OIW13948.1	1.9	1.2	1.3	0.4	0.5	0.8	0.4	1.4	0.4	0	0.4	1.7	2.1	1.6	0	0.8	1.2	0.7	0.9	1.4	0.7	2	0.6	0.7	2.3	2.8	3.1	0.9	2.4	0.6	1.8	2.4	2.2	2	4.3	2.3	0.8	1.8	1.2	2	1.2	2.9	1.2	1.8	1.5	0.8	1.5	0.8
Lup012324	OIV97567.1	69.3	55.7	70.9	65.2	82.6	81	62.4	71.2	73.1	53.6	64.9	67	75.8	63.6	82.1	68.6	68.9	97.1	70.1	73.9	98.5	75.5	72.7	75.5	95.1	82.5	69.7	73.1	77.1	79.2	71.8	94.4	99.2	81	82.6	71.6	97.1	99.6	69.5	88.5	104.9	95.6	92.4	109.7	118.1	102.2	99.6	76.1
Lup008485	OIV98829.1	0	0.4	0	0	0.5	0	0	0	0	0	0.4	0.8	0	0.2	0	0	0	0.4	0	0	0	0	0	0	0	0	0.2	0	0	0	0.2	0	0.3	0.2	0	0	0	0.4	0	0	0.4	0.4	0.4	0.5	0	0.8	0	0
Lup022528	OIW17416.1	0	0	0	0	0	0	0	0	0	0	0	0	0	0	0	0	0	0	0	0	0.4	0	0	0	0	0.3	0	0	0.2	0	0	0	0	0	0	0	0	0	0	0	0	0	0	0	0	0	0	0
Lup007661	OIV93758.1	7.9	4.7	10	10.6	9.5	11.4	6.3	12.6	9.3	7.8	9.3	11	9.4	9.1	8.5	8	8.7	10.2	9.9	9.5	11.5	10.8	8.4	12.9	13.4	10.1	15.9	12.5	13.4	11.1	13.4	12.8	13.2	11.6	19.3	16.3	9	10.6	11.2	10.8	11.1	10	13.9	7.6	12.3	7.8	16.3	9.1
Lup022838	OIW11031.1	0	0.4	0	0.4	1	0.8	0.8	0	0.4	0.7	0.8	0.4	0.4	0.2	2.4	0.4	0.8	0.4	0.9	0.4	0.7	1.4	1.2	2.6	0.2	0.9	2	0.5	0.8	0	0.4	0.8	2.5	0.7	1.4	1.7	0.8	1.4	2	0.8	1.2	1.4	2	0.5	0.5	2	0	0.5
Lup016211	OIV97450.1	101.4	86.9	104.2	98.7	109.8	115.6	114.2	80.2	107.6	54.2	84	78	93.5	39.2	97.3	105.9	77.6	85.5	80.7	113.1	88.8	102.9	111.7	142.9	94.4	114.5	151.9	89.5	116.1	91.1	91.6	108.4	99.8	101.7	133.8	125.8	118.8	139.5	141.8	129.4	173.3	114.2	90.4	90.8	120.7	119.1	166.8	92.7
Lup027178	OIV96074.1	8.8	9.3	5.8	7.1	5.7	13.8	11.7	9.5	8.5	7.2	12.2	11	11.9	8	6.1	11.4	11.2	7.4	9.3	9.9	11.5	7.1	9	8.1	6.3	10.1	11	8.2	5.9	15.7	10.5	11.8	6	8.4	11.1	13.1	10.6	7.8	10	10.4	6.2	7.1	10.8	8.5	6.7	11.4	4.9	8
Lup005516	OIW16782.1	0.5	2.3	2.9	1.8	1.9	3.5	1.7	2.3	2.2	2	1.6	2.5	0.8	1.3	1.7	1.7	2.9	11.3	3.1	2.8	2.9	4.1	1.8	3.3	2.9	3.2	4.6	2.4	1.4	2.5	2.2	2.7	3.5	1.6	0.5	4	5.3	6	3.6	3.6	7.4	3.6	4.4	5.8	11.3	2	3.4	1.6
Lup004717	OIW12553.1	29.3	28	13.3	19.8	14.8	22.8	19.3	28.4	18.2	22.9	19.5	13.1	11.9	29	18.3	9.7	19.5	12	17.6	20.5	19.1	19.3	21.6	15.1	21.7	19.3	19.7	21.1	17	21.4	22.7	21.6	29.5	22.7	17.9	20.5	14.7	19.4	17.7	16.8	12.8	23.2	23.5	14.8	18	25.1	28.9	18.1
Lup019303	OIW18071.1	5.1	6.2	3.3	3.5	4.3	2.8	3.3	3.2	3.7	5.2	1.2	2.1	2.1	2.7	2.4	1.7	3.3	3.5	2.2	1.8	4	3.4	2.4	1.5	4.1	4.1	1.3	4.2	4.9	1.6	2.7	2.7	5.7	3.4	2.9	2.5	3.3	1.8	2	0.8	4.1	3.6	2	1.8	2.1	3.5	1.9	2.1
Lup018567	OIW20629.1	1.9	1.6	1.3	1.8	1	0.8	3.3	1.4	3	2.6	3.2	0.8	1.2	1.8	0.7	1.7	0	0.4	2.2	1.8	1.8	3.4	3	0.7	2.3	1.7	1.3	1.9	1.8	2.7	3.1	1.7	1.9	2.5	1.9	3	2	1.4	2.4	1.2	0	1.8	2.4	0.5	1	1.2	0	1.6
Lup030546	OIV89797.1	126.9	140.2	120.9	130.4	120.8	118.4	136	135.7	123.2	122.8	131.4	106.5	130.4	117.5	116.6	131.7	130.3	111.3	127.3	114.9	124.4	139.5	122.5	122.3	112.5	128.9	135.3	122.8	120.7	123.5	132.7	123.1	118	122.3	130.9	126.9	138.4	133.5	130.5	128.6	125.1	124.9	131.1	118.7	116.6	130	118.2	138.3
Lup029795	OIW21139.1	4.7	6.2	4.6	5.3	3.8	4.7	2.9	5.9	6.3	5.2	4.5	6.4	3.3	6.7	5.7	6.4	2.9	2.8	4	6	5.4	5.1	3.6	8.8	7.9	6	5.1	5.1	3.9	6	6.9	5.9	4.4	7.5	9.2	7.4	3.3	5.3	6	4.8	6.6	3.2	4.8	6.3	2.1	3.9	4.6	4.4
Lup022599	OIW17487.1	5.6	9.3	6.3	4.8	6.2	5.9	6.7	5.9	5.9	3.9	4.9	4.7	6.1	4.5	7.1	10.6	4.2	4.2	4.6	7.8	7.9	5.8	7.8	4.8	5.4	6.1	15.6	5.7	4.7	6.8	6	5.9	5	5.9	5.8	13.4	5.3	3.2	5.2	3.6	4.1	5.7	5.2	1.8	3.1	1.6	4.2	3.4
Lup012348	OIV97591.1	1.9	3.9	3.8	2.2	1	2	0.8	2.3	0.7	0.7	0.8	1.3	2.5	1.3	2	1.7	1.2	1.4	1.9	1.1	1.8	3	0.6	4.1	3.2	3.1	2.6	2.3	2	1.9	1.1	1.7	3.8	2.3	1	3.4	1.2	1.8	2.8	2.4	3.3	1.1	3.2	2.2	3.1	2.7	1.9	1.8
Lup016833	OIW19203.1	7.4	12.1	11.3	8.8	12.4	7.9	10.5	10.4	7.8	11.1	10.5	11.5	11.5	8.9	9.8	11.9	8.7	8.8	11.4	9.9	12.2	8.8	6.6	14.4	9.5	9.5	10.9	8.7	9.3	8.9	9.8	10.8	8.5	9.3	7.7	14	11.9	7.1	8.4	7.6	9.9	10.7	10.8	7.6	10.3	9	10.3	8.3
Lup004251	OIW15716.1	7.9	4.3	9.2	7.1	7.2	7.5	6.7	6.3	9.6	8.5	5.3	5.9	4.1	5.1	6.4	7.2	3.3	8.5	4.6	7.4	5.4	5.1	5.4	10.3	4.5	4.8	5.1	6.3	4.5	6	6.7	6.7	6	8.8	4.8	5.3	6.6	5.3	8	5.2	3.7	5.7	8.4	4.9	10.8	8.6	9.1	4.9
Lup018700	OIV92128.1	0	0	0	0	0	0	0.4	0	0.4	0	0	0	0	0.2	0	0	0	0	0	0	0	0	0	0.4	0	0	0.2	0	0	0	0.2	0	0	0	0	0	0	0	0	0	0	0	0	0.5	0	0	0	0
Lup002033	OIV91415.1	2.8	3.1	4.6	4.8	3.3	5.1	2.9	1.4	5.6	3.3	4.1	5.1	7.4	3.6	4.7	4.7	3.7	4.9	3.7	4.2	4	3.7	6	5.9	5.4	3.5	7.2	2.3	6.1	6.6	4.2	5.2	3.5	6.6	4.3	5.9	4.9	4.9	9.2	6	6.2	6.8	6.4	4	6.2	3.9	9.5	3.9
Lup015022	OIW06377.1	0	0	0	0	0	0	0	0	0	0	0	0	0	0	0	0	0	0	0	0	0	0	0	0	0	0.3	0	0	0	0	0	0	0	0	0	0	0	0	0.4	0	0.4	0	0.4	0	0	0	0	0
Lup008448	OIW07561.1	0	0	0	0	0	0.4	0	0	0	0	0	0	0	0	0	0	0	0	0.3	0	0	0	0	0	0	0	0	0	0	0	0	0	0	0	0	0	0	0	0	0	0	0	0	0	0	0	0	0
Lup017985	OIV92634.1	3.3	5.8	3.3	1.8	3.3	2.8	2.9	1.4	4.1	3.3	4.5	2.5	2.9	4.5	6.4	5.5	4.6	4.6	1.2	3.5	4.7	3.4	2.4	5.2	5.4	6.6	9.7	4	6.1	6	6.7	4.9	3.1	4.5	5.3	5.3	5.7	4.9	3.6	9.6	4.9	6.4	4.4	4.5	8.2	4.7	5.3	6
Lup015524	OIV90791.1	0	0	0.4	0	0.5	0	0	0	0.4	0	0	0	0	0.2	0.3	0	0	0	0	0	0.4	0	0	1.5	0.5	0.2	1.5	0.3	0	0.6	0	0.5	0.3	0.2	1	1.3	0.4	0.7	0	0.4	0.4	0.4	0.8	0.5	0	0.4	0.4	0.3
Lup017874	OIV91882.1	0	0	0	0	0	0	0	0	0	0	0	0	0	0	0	0	0	0	0	0	0	0	0	0	0	0	0	0	0	0	0	0	0	0	0	0	0	0.4	0	0	0	0	0.4	0	0	0	0	0
Lup021168	OIW11926.1	0	0	0	0	0	0.4	0.8	0.5	0	0	0	0.8	8.2	0.2	6.4	1.3	2.1	0.4	0.6	3.5	0.4	1.7	0.6	5.9	2.7	5.2	7.1	0.2	0.4	1.4	1.1	5.4	9.1	1.1	5.8	2.7	0	0	1.6	0.4	3.3	0.4	0.4	0.9	0	0.8	0	1
Lup008222	OIW15646.1	0	0	0	0	1	0	0	0	0	0	0	0.4	0	0	1	0.4	0	0.4	0	1.1	0.4	0	0	1.1	0.2	0.5	1.2	0.2	0.4	0.2	0	0.3	0.9	0.2	0.5	0.8	0	0	0	0	0.4	0	0.8	0	0	0	0.4	0
Lup027873	OIW10927.1	33	36.6	31.3	39.7	40.6	47.2	45.2	41.9	29.3	29.4	76.7	42	60.7	54	44.3	41.5	39.8	20.8	29.4	27.6	28.8	33.2	49.3	38.3	38.3	33.9	50.6	33.4	36.3	43.7	49.3	42.3	29.5	30.2	33.8	46.6	54.9	60	32.5	45.7	23.9	40.3	46.6	18.9	14.9	38	10.6	35
Lup009098	OIW00617.1	4.7	7	4.2	5.7	6.7	6.3	7.5	4.5	2.6	2	4.1	6.8	4.9	5.1	7.1	4.2	5.4	2.8	6.5	7.8	7.6	5.4	1.2	6.3	4.1	5.2	6.7	5.6	3.9	3.9	5.8	6.1	6	6.1	3.4	5.5	8.6	3.9	7.2	5.6	9.5	5.7	4.8	3.6	3.1	5.1	6.8	4.7
Lup033054	OIW14712.1	0	0	0	0	0.5	0	0	0	0	0	0	0	0	0	2.4	0	1.2	0	0.3	0	0	0	0	0	0.2	0.6	0.3	0	0	0.4	0.4	0.2	0	0	1.4	0	0	0	0.4	0	0	0.4	0	0	0	0	0.4	0.3
Lup005233	OIW06462.1	0	0	0	0	0	0	0	0	0	0	0	0	2.1	0	1.7	0.4	0	0	0	0.4	0	0.3	0	1.5	3.6	0.9	6.7	0	0	0.4	0.4	1.2	2.8	1.6	1.9	3.8	0	0	0.4	0	0.4	0	0	0.9	0	0.4	0.4	0.3
Lup025670	OIV97080.1	0	0	0	0	0	0	0	0	0	0	0	0	0	0	0.3	0.4	0	0	0	0	0	0	0	0	0	0	0	0	0	0	0	0	0	0	0	0	0	0.4	0	0	0	0	0	0	0	0	0	0
Lup031072	OIW01890.1	0	0	0	0	0	0	0	0	0	0	0	0	0	0	0.3	0	0	0	0	0	0	0	0	0	0	0	0	0	0	0	0	0	0	0	0	0.4	0	0	0	0	0.4	0	0	0	0	0	0	0
Lup026795	OIW11429.1	0	0.8	0.4	0.4	0.5	0.4	0.8	0.5	1.1	0	0.4	0.4	0.4	0.2	0	0	0.4	0.4	0.3	0.7	0.4	0.3	0	0.4	0.7	0.2	0.5	0.2	0.8	0.8	0.5	0.3	0.6	0.2	0.5	0.4	0.8	0	0.4	0.8	0.8	0.7	0	0	1	0.8	0	0.3
Lup028781	OIW05316.1	0.5	1.6	1.3	0.9	1	1.2	1.7	0.5	0.7	0.7	1.2	0.4	0.8	0.2	0.3	0	0.8	0.4	0.9	2.8	0.4	1	0.6	0.4	0.2	0.5	1.2	1	0	1.2	0.9	1	3.5	0.9	1.9	0.8	0.4	0.4	0.8	1.2	0.4	1.1	0.8	0	2.1	1.6	0.8	0.5
Lup004818	OIV93586.1	13.5	19.9	22.1	11	18.6	18.5	14.6	18	18.9	18.9	15.8	16.1	21.3	19.2	17.6	17.4	19.5	16.6	17	14.1	17.6	17.9	12.6	13.6	19.9	21	22.2	18.8	18.5	20.6	24.7	18.9	16.3	29	20.8	26.9	20.1	19.4	24.5	15.6	16.1	15	14.3	13.9	20	15.7	20.5	18.4
Lup005965	OIW08989.1	16.7	33.1	27.5	16.3	10	14.5	35.2	10.4	14.8	9.8	61.3	12.7	80.8	17.8	21	212.6	29.1	5.3	54.4	29.7	8.3	28.4	38.4	35.7	63.8	56.6	120.3	25.8	28.4	64.7	71.6	39.6	15.4	17.2	64.7	134.5	47.1	16.2	42.6	38.4	16.9	54.2	23.5	40.9	12.3	18.4	11	50.7
Lup026213	OIV99875.1	1.4	0.8	1.3	1.3	1	1.2	0	0	1.5	1.3	0.8	0.8	0.8	0.2	0	0.8	0	0	0	0.4	0.4	1	0	0.4	1.1	0.5	1.2	0.7	0.8	0.8	1.8	0.8	1.3	2.7	1	0.4	0.4	0.4	1.2	0	0.4	2.1	0.8	0.5	0	1.6	0.4	0.3
Lup017822	OIV91830.1	27.9	13.2	22.1	27.3	32.9	15.7	18	19.4	17.8	17.6	20.7	21.2	27.1	24.5	39.9	26.7	19.5	17	22.9	35.3	20.9	25.7	25.2	27.3	50.5	32.2	52.1	25.2	30.4	26.6	34.3	42.8	45.2	66.3	51.7	42.6	27.8	27.5	43.8	30.8	47.3	34.3	39.8	28.3	23.6	30.2	48.6	32.1
Lup015589	OIV90856.1	154.8	163.2	130.1	172.3	137	125.8	160.7	151.9	135.4	165.3	149.7	139.1	131.2	120.6	147	165.2	139.9	147	154.8	161.9	135.2	144.9	151.4	152.5	131.3	151.6	124.4	136.5	139.2	125.6	128.9	132	126.8	120.7	122.2	122.7	160.1	124.6	118.1	146.6	139.1	133.8	135.1	151.1	127.9	144.9	126.2	154.8
Lup023401	OIW05615.1	1155	1173.2	1343.5	1191.5	1260.5	1278.8	1027.4	927.3	1154	1169.8	1188.6	991.7	1255.2	1665.9	1340.1	1411	1276.4	1324.3	1366.5	1147.4	1141.2	1171.7	1460.9	1269.5	1565.4	1470.8	1953.5	1171.5	1260.7	1333.1	1446.5	1630.2	1663.8	1502.1	1468	1474.3	1475.2	1359.4	1359.3	1612.7	1721	1539.3	1359.7	1383.8	1561.6	1392.8	2111.8	1757.5
Lup021226	OIW05241.1	0	0	0	0	0	0	0	0	0.4	0	0.4	0	0	0	0	0	0	0	0	0.4	0	0	0	0	0	0	0.2	0	0	0.2	0.2	0.2	0	0.2	0	0	0	0	0	0	0	0	0	0	0	0.4	0.4	0
Lup032023	OIW04915.1	0.5	0.4	0.8	1.3	1	0.4	1.3	0	0.7	1.3	1.2	0	0.8	0.7	0.7	1.3	0.8	0.4	1.5	0.7	1.1	1	0.6	1.1	0.7	1.1	1.5	0.7	1	0.8	1.3	1.5	1.3	0.7	1.9	0.4	0	0.7	1.2	0.4	1.2	0.4	0.8	0	2.1	1.2	1.9	0
Lup027662	OIV89835.1	0.9	0.4	0.4	0	0.5	0.4	1.3	0	0	0	0.4	0.8	0.4	1.1	0.7	0.8	0.4	0.4	0	0	0	0	0	0	0.2	0.2	0.3	0.5	0.6	0.8	0.5	0.2	0.3	0.2	0	0.4	0.4	0.4	0	0.8	0.4	0.4	0	0.5	0	0.4	0	0.8
Lup027657	OIW05527.1	0	0	0	0	0	0	0	0	0	0	0	0	0	0	0.3	0	0	0	0.3	0	0	0	0	0	0	0	0	0	0	0	0	0	0	0	0	0	0	0	0	0	0	0	0	0	0	0	0	0
Lup012014	OIW03417.1	1.9	2.7	1.7	1.3	1.9	3.1	0	1.4	0.7	1.3	1.2	0.8	2.1	0.9	2.7	0.8	0.4	1.1	0.3	2.8	1.8	1.4	2.4	1.8	1.8	1.2	3.1	1.2	1	2.1	1.5	2.2	1.3	0.5	1.4	1.3	2.5	1.4	3.6	1.6	1.6	2.9	1.6	1.3	1	1.2	1.1	1.3
Lup018417	OIW19607.1	10.2	9.3	12.5	10.6	7.2	8.3	13.4	8.6	11.1	5.2	6.9	11	12.7	7.4	7.4	8.5	8.7	6.4	7.4	9.5	6.5	9.8	8.4	8.5	8.6	10.6	9.2	11.1	11.4	8.5	6.7	9.3	10.4	6.6	11.1	9.1	8.6	7.1	6.4	6.8	11.5	8.2	10.8	13	8.2	10.2	6.1	7
Lup009720	OIV96293.1	15.8	11.3	9.6	10.6	9.5	9.4	14.2	9	11.1	5.9	10.1	8.9	9	10.5	9.5	14.4	12.5	15.2	13	11.3	10.1	7.4	12	9.9	12.9	18.7	16.3	17.1	15	10.5	17	11.3	11.9	9.1	13.5	16.1	14.7	13.1	5.2	13.2	17.7	17.5	14.3	14.8	15.4	10.2	10.6	8.3
Lup017711	OIW01154.1	5.1	8.2	5	4.8	9.5	6.7	8.8	7.2	9.6	7.2	7.3	5.9	7.4	7.8	9.8	9.3	7.9	12	9	6.4	9.7	13.2	7.2	6.3	9.5	8.7	14.6	10.3	9.5	12.2	9.4	11.5	11.3	15	11.1	12.5	12.7	9.5	8	8.4	9.9	10.7	10.8	9	10.3	12.1	12.9	10.1
Lup018820	OIW16105.1	6	11.3	7.5	5.7	4.8	6.7	7.5	5.4	7	5.9	8.9	8.5	8.2	4	4.7	9.3	5.8	6	4	7.8	5	10.5	7.8	7.7	4.1	8.9	5.1	7.5	8.1	6.2	6.7	8.1	6.3	6.6	8.7	5.5	7.8	5.7	8	5.6	2.1	3.9	6.8	7.2	6.7	4.3	2.3	5.7
Lup011205	OIW02311.1	0	0.8	0	0	0.5	1.2	0.4	0.9	1.1	0	0	0.4	0.4	0.4	1.4	2.1	0.4	1.1	0	0.7	0.4	0.3	0	0.7	0	0.8	0.5	0.7	0.6	0.8	0.2	0.3	1.3	0.5	0	0.6	1.2	0.4	1.2	0.8	0.8	0.7	0.4	0	0	1.2	1.5	0
Lup013787	OIV94170.1	0	0	0	0	1.9	0	0.4	0	0	0	1.2	0	0	0.7	0.3	0.4	1.2	0	0	0	0	0.3	0.6	1.1	0	0	0.3	0.3	0	1	0.2	0.2	0	0.5	0	0	0	0	0.4	0	0.8	1.4	0	0.5	0	0	0.4	0.3
Lup002647	OIW07013.1	0.9	1.6	1.7	1.8	1	2.8	1.7	1.4	1.1	1.3	1.6	1.3	1.6	0.2	1	2.1	0.4	0.7	1.5	1.8	0.7	1.4	3	1.1	1.1	0.9	1.5	1.4	2	1.2	0.7	1.3	1.9	1.6	2.4	1.1	2.9	3.5	2	1.6	2.9	1.8	1.2	0.5	1	0.4	0	1
Lup032930	OIW14588.1	6	6.6	8.3	4.8	3.8	7.5	5.9	8.6	9.6	0.7	10.1	6.4	6.1	4.9	5.7	15.7	6.2	3.2	6.8	7.1	4.7	11.2	2.4	5.9	7.7	10.1	12	4.9	5.1	7.4	6.9	7.8	6.6	8.8	5.3	9.5	4.1	7.1	4	7.2	5.8	7.9	7.6	4	4.1	4.3	6.5	5.7
Lup024410	OIV93195.1	2.8	1.9	0.8	4	1.9	1.6	1.7	3.2	1.1	1.3	3.2	0.8	0.8	2.2	1.4	2.5	1.2	1.8	2.8	2.5	1.4	2	2.4	0.7	0.7	2	1.2	3.3	2.4	2.5	2.2	3	1.9	1.6	1	2.1	2.9	1.1	2.4	0.8	2.5	1.8	1.6	2.2	0.5	2	0.8	3.4
Lup009191	OIV96649.1	12.6	12.1	20.4	10.6	11	12.6	13.4	14.9	16.3	8.5	14.6	9.8	11.1	13.6	15.2	8.9	14.9	10.2	15.8	17.3	16.5	16.2	10.2	14.7	17.2	14.7	19.2	8	13.8	14.4	15.1	15.8	8.8	13.2	12.1	14.8	12.3	13.4	14.5	13.2	16.5	14.6	18.7	19.8	10.8	17.2	16.3	17.1
Lup026567	OIV91714.1	79	61.9	100.5	94.3	102.6	91.2	74.1	97.8	79.8	75.8	83.6	68.3	79.5	87.6	101.4	92.3	83.8	67.1	81.6	83.8	98.2	83.3	89.5	104.2	108.2	96.9	134.3	87.4	106.1	111.1	111	108.7	96.7	135.5	113.5	120.6	101.6	89.3	118.9	115.3	114.4	106.3	94	116.9	102.7	106.5	135.7	97.6
Lup029142	OIW00152.1	0	0.4	0	0.9	0	0	0	0	0	0.7	0	0	0	0	0	0	0	0.7	0	0	0.4	0	0	0	0.7	0	0	0.2	0	0	0	0.3	0	0	0	0	0	0	0	0	0	0	0	0	0	0	0	0
Lup020581	OIV92919.1	7.9	9	8.3	4.8	7.2	8.3	3.8	7.7	8.2	8.5	7.3	7.2	7.8	4.5	8.1	10.6	7.1	3.5	7.1	3.5	7.9	8.1	4.8	9.6	6.3	8.4	13	9.8	10.3	8.9	8.2	8.6	6.9	10.4	8.7	13.3	7	6.7	9.2	5.6	9.1	9.6	10	6.7	11.8	5.5	11.4	8
Lup014647	OIW11835.1	12.1	12.1	18.3	5.7	9.5	13.8	34.7	8.1	11.1	7.2	31.6	12.3	28.7	12.9	11.8	75	13.3	4.6	27.8	18.4	8.3	14.6	14.4	20.3	101.2	41.5	62.8	19.2	23.5	31.8	27.7	37.8	14.4	17.9	91.8	79	12.3	20.5	18.9	9.6	19.8	17.8	12.4	14.4	9.8	5.5	3.4	23.3
Lup003393	OIW08717.1	26	30.4	29.2	25.6	22.9	31.1	24.7	24.8	30	19.6	33.7	25.9	27.1	22.7	36.8	22	25.3	22.3	21.6	34.3	27	33.9	19.8	29.8	23.1	21.3	25.2	24.9	23.7	23.3	23.9	35.4	19.8	29	35.3	29.2	27.8	36.7	25.7	25.2	29.6	24.6	37.1	22.9	28.2	34.5	60	29.3
Lup001186	OIW18097.1	19.5	15.2	13.8	10.1	20.5	14.2	18.4	10.4	9.3	17.6	9.7	14.4	16	17.4	18.6	17.8	16.2	10.2	14.5	18	13.7	16.2	14.4	15.8	12.9	17.9	17.3	8.5	9.1	17.3	15.6	16.5	13.5	16.8	16.9	14.4	15.2	9.2	14.9	19.2	12.8	15.7	14.3	12.6	19	17.6	18.6	16.8
Lup001220	OIW09249.1	0	0.4	1.7	0	0.5	0.4	0	0	0	0	0.8	0.4	0.4	0.2	1	0.8	0	0.4	0.3	0.7	0	0.3	0	0.4	0.5	0.9	0.3	0	0.6	0.6	0	0.8	0.3	0.2	0.5	0.6	0.8	0	0	1.2	0	0	0.8	0.5	0.5	0.4	1.1	0.3
Lup010480	OIW01319.1	2.3	0.8	4.6	4.4	6.7	3.5	3.8	2.3	3	1.3	2	0	2.5	1.6	4.1	2.5	2.1	5.3	1.2	2.8	3.2	2.4	1.2	2.2	2.3	3.1	7.4	4	2.2	4.7	4.9	1.3	4.1	3.4	7.7	6.8	0.8	4.6	5.6	6	4.9	6.4	6.8	8.1	5.6	4.3	6.1	2.8
Lup027093	OIV95989.1	0	0.4	0	0.9	0	0	0.4	1.8	0	0.7	1.2	1.3	0.8	0.2	0	0	0.8	0.7	0	0.7	0	1.4	0	0	0.2	0.2	0.3	0.5	0.6	0	0.2	0.2	0	0.5	0	0	0.4	0	0.4	0.4	0.4	0.4	0.8	0	0	0	0.4	0.3
Lup013332	OIW18580.1	58.1	58.8	62.9	62.6	52	57.4	59.8	59.5	55.3	60.7	54.8	46.2	63.1	51.5	58.5	66.1	64.8	76.3	63	60.1	59	48.4	55.3	51.9	54.8	53.5	65.4	62.9	58	52	59.7	41.1	45.8	49	54.1	58.7	67.2	67.4	61.1	55.7	65.4	62.8	56.2	57.1	71.9	66.6	63.5	62.9
Lup010230	OIW07395.1	0	0.4	0.8	0	0	0.4	0	0	0	0.7	0	0	0.8	0	0	0.4	0	1.1	0.6	0.4	0	0.7	0	1.5	0.7	0.8	0.8	0.2	0	0.4	0	0	0.3	0.5	1	0.8	2.5	0	0.8	0	0	0	0	0.5	1	0.8	0.4	0.8
Lup023376	OIW05590.1	7.9	1.6	5.8	5.3	8.6	5.9	3.8	6.3	6.7	3.3	6.1	7.2	6.1	8.9	5.4	11	4.6	3.9	4.6	3.9	7.6	3.4	7.2	8.1	8.4	6.9	5.4	5.9	4.3	8.7	5.4	3.2	6.6	5.7	7.2	13.1	9	6.4	4	4.4	4.9	2.1	2.8	5.4	7.2	6.3	14.8	5.4
Lup025326	OIW18883.1	0	0.8	1.3	0	0.5	0.4	0	0	0.7	0.7	1.2	1.3	0.4	0.4	0	0.8	0	0.4	0.3	0.7	0	0.7	0	0.4	0.7	0.3	0.8	0.2	0.4	0.6	0.5	1	0	0.2	1	0.2	0.4	0	0	1.2	0	0.4	0	0.5	0	0	0.8	0.8
Lup011174	OIW02280.1	0.5	0	0.4	0.9	0.5	1.2	0	2.3	1.9	0	0	0.8	1.2	0.2	1.4	4.2	0.4	0.7	0	1.4	1.1	0	1.8	1.8	0.9	0.9	2	0.9	1	1.4	0.7	0.7	1.3	0.9	1.9	2.3	0	1.1	1.2	0.8	0.8	1.1	2	0	1.5	0	0.4	0.8
Lup022534	OIW17422.1	2.3	1.2	2.5	2.2	4.8	1.2	3.3	0	3	1.3	4.5	2.5	2.9	2.7	4.1	3.4	2.5	1.1	2.5	6	1.8	3.7	1.8	2.6	2.9	1.8	2.8	2.4	2.8	3.5	4	2.7	5	5.2	1.4	3.6	2.9	2.1	2.8	3.6	2.9	3.6	3.2	2.7	4.1	5.9	3	3.4
Lup013327	OIW18575.1	18.6	22.2	18.8	19.8	22.4	19.7	21.3	16.7	20	13.7	19.9	15.7	21.7	16.7	22.6	21.2	18.3	11.3	14.8	21.9	18	19.3	15.6	21	22.9	17.3	23.5	18.1	21.9	21.9	23.6	24.3	22.9	32	19.3	23.3	14.7	13.4	19.3	18	14	21.4	23.1	16.6	15.9	17.2	22.4	19.4
Lup006944	OIW21640.1	0.5	0.4	0.4	0.9	1.9	1.2	0	0	1.1	0	0.4	0.8	2.5	0.4	2.4	0.4	0.4	0.7	0	0.4	0.7	0.7	0.6	1.5	0.2	0.8	3.6	0.9	2	0.6	0.5	0.5	0.3	0.2	0	0.6	0.4	1.4	0.4	0.4	1.2	1.8	2	0.5	0	0.8	0	0.8
Lup003649	OIW05260.1	0.5	0.4	0.4	0.4	0	0.4	0.4	0.9	0.4	0	0.8	0	1.6	0.4	0	0.4	0.4	0	0.6	1.4	0	0.7	0	0.7	0.9	0.8	0.7	0.3	0	0	0.2	0.2	0	0.5	0	0.2	0.4	0.7	0.4	0.4	0.4	0	0	0	0	0.4	0.8	0.3
Lup028911	OIV97160.1	0	0.4	0	0	0	0	0	0.9	0	0	0.4	0	0.4	0.2	0.3	0.4	0	0	0	0	0.7	0.3	0	0	0	0.3	0.2	0.5	0	0.2	0.4	0	0.3	0.2	0	0.6	0.4	0.7	0.4	0.8	0	0	0	0	0	0	0	0.3
Lup026274	OIV99936.1	23.7	17.9	12.5	21.2	25.3	20.4	11.3	14	23	22.9	21.5	15.3	11.5	17.6	16.9	15.7	28.2	2.8	17.6	16.3	15.8	25.1	25.2	18	18.6	14.3	19.6	14.3	14.6	26.6	18.9	23.4	14.8	26.5	15.5	28	11.1	11.7	15.3	15.6	19.8	15	12.7	13.9	11.8	19.2	12.2	16.1
Lup017160	OIV99350.1	0	1.6	0	0	0	0.8	0.8	0	0.7	0	0.4	0.8	0.4	0	0.3	0.8	0.8	0.7	1.2	0.7	0	0	0.6	0.7	0.2	1.4	1.5	0.7	1	1	1.1	2	1.6	1.4	1.4	0.9	1.2	1.1	0.8	0	1.2	1.1	1.6	0	0.5	0.8	0	1
Lup009120	OIW00639.1	0.5	1.9	2.1	0.9	0.5	0.4	0.8	0.9	0.4	0.7	1.2	0.8	0	0.4	1	0.4	0.8	0.7	0.6	0.4	0	0.3	1.8	0.7	0.5	0.8	0.2	0.7	0.4	0.6	1.6	0.2	0	0.9	0	0.2	0	1.1	1.2	0.4	1.6	0.7	0	0.5	2.1	0.8	0.4	0.5
Lup013552	OIW18800.1	0.5	0	0.8	0	0	0	0	0	0	0	0	0	0	0	0	0	0	0	0.3	0	0	0	0.6	0.7	0.2	0	0	0.3	0	0	0.2	0	0.6	0	0	0	0	0	0.4	0	0.4	0	0	0	0	0	0	0
Lup022351	OIV89388.1	86.5	107.1	110.9	108.4	105.5	105.4	101.7	103.7	97.6	101.2	103.8	84.8	107.4	114.6	97.7	105.1	110.8	108.1	107.8	96.1	106.1	104.9	102.7	110.1	117.7	120	123.6	123.6	124.8	115	123.9	109.6	111.4	133.2	135.3	125.6	123.3	115.5	114.1	116.9	118.9	119.9	84.5	105.2	113.5	104.6	126.2	104.3
Lup030333	OIV91111.1	0	0.4	0	0	0	0	0	0.9	0	0.7	0	0.4	0	0	0.3	0	0.8	0	0.3	0	0	0.3	0.6	0	0	0	0.2	0.2	0.2	0.2	0	0.3	0.3	0	0	0	0	0.4	0	0	0	0	0	0	0.5	0.4	0	0
Lup023012	OIV92412.1	19.5	21.8	27.1	20.7	20.5	16.1	23	25.2	17.8	15	22.7	14.8	16.4	39.7	12.5	16.9	18.7	19.1	17.6	20.9	21.2	24	21.6	14.4	21.1	20.2	26.8	15.8	15.4	19.8	28.3	27.7	25.7	39.7	23.2	22.3	15.6	20.5	22.5	19.6	12.3	32.5	25.5	24.3	31.3	27.4	36.5	17.3
Lup012505	OIV97748.1	0.5	0	0	0	0	0	0	0	0	0.7	0	0	0	0	0	0	0	0	0	0	0	0	0	0	0	0	0	0	0	0	0	0	0	0	0	0	0	0	0	0.4	0	0	0	0	0	0	0	0
Lup029884	OIW06128.1	0.9	0.4	0.4	0.9	0	0.4	0.4	0.9	0	0.7	0	0	0.4	0.2	0	2.1	0	1.1	0	0.7	0.4	1.4	0	1.1	0	0.6	1	0.5	0.8	1	0.9	1.2	0.9	1.4	0.5	1.1	1.2	0	2	0.8	0.4	0.4	0.8	0	1	0.8	0	0
Lup014261	OIW01078.1	13	11.7	11.3	13.2	14.3	14.2	11.3	14.9	12.2	9.8	12.2	17	24.6	8.5	18.3	15.3	13.3	15.9	12.1	23	10.4	17.6	13.2	23.6	13.8	14.9	21.9	12	13	16.7	14.7	19.7	18.8	14.7	22.7	19.3	21.7	17.3	18.9	15.6	20.2	15	15.5	11.2	25.7	22.7	9.5	11.1
Lup026143	OIV99805.1	2.3	1.2	1.3	0.4	0.5	0	0.4	0.5	0.4	0	2	0.4	0.4	1.1	3	0.4	0	1.1	0.3	0.4	0	0.3	1.8	1.1	0.9	0.8	0.8	0.3	0.8	0.6	2.2	0.8	3.1	1.6	0.5	2.7	0.4	0.7	0	0.4	0	1.4	0.4	0.5	0	0	0	0.8
Lup027431	OIV89109.1	0.9	0	0	0	0.5	0.4	0	0.5	0	0	0.8	0	0.4	0.4	0	0.4	0	0	0.9	0	0	0.3	0	0.4	0.5	0.2	0.2	0	0.2	0	0.7	0.3	0	0.2	0.5	0.4	0.8	0	0	0	0	0.7	0.4	0	0.5	0	0	0
Lup018675	OIW09760.1	0.5	0.8	0	0	1.4	1.2	0	0	0.7	2	1.2	1.3	1.2	0.7	2	0.8	3.7	1.1	0.6	0.7	0.7	0.7	1.8	1.1	1.4	0.3	0.8	0.5	1	1.6	0.7	1.9	0.3	1.4	1.9	1.9	0.8	0.7	0	0.4	1.6	1.8	2.8	0.9	1.5	1.2	2.7	2.1
Lup021728	OIW08262.1	0	0.4	2.1	1.3	0.5	0	0.4	0.5	0	0	0.4	0.8	3.7	0.7	9.5	1.3	1.2	0	0	2.5	0.4	1	0.6	6.3	2.5	2.9	12	0.2	0.4	0.4	0.4	4.9	5	5.4	3.4	1.5	0.8	0	0.4	0.4	4.9	0.4	0.4	1.3	0.5	0	1.9	0.8
Lup017596	OIW13036.1	9.3	7.8	9.6	8.4	8.6	7.9	7.1	5.9	12.2	12.4	12.6	5.5	11.5	7.1	9.5	8.5	9.1	6	8.3	7.4	5.4	8.5	6	4.1	7.5	6.6	7.2	7.7	7.9	8.2	6.9	8.1	10	11.1	4.3	6.6	7.4	3.2	6.8	7.6	3.3	8.2	6.4	6.7	3.6	7.8	4.6	6.2
Lup023612	OIW05826.1	0	0	0	0	0	0	0	0	0	0	0	0	0	0	0.3	0	0	0	0	0	0	0	0	0	0	0.2	0	0	0	0	0	0	0	0	0	0	0	0.4	0	0	0	0	0	0	0	0	0	0
Lup021462	OIW14322.1	0	0	0.8	0	0	0	0	0	0.4	0	0.4	0	0	0	0	0	0.4	0	0	0	0	0	0	0	0	0	0.7	0	0	0.4	0.5	0.3	0.3	0	0	0	0	0	0	0	0	0	0.4	0.5	0	0	0.4	0.3
Lup010344	OIW01183.1	7	6.6	2.9	7.1	5.7	6.7	3.3	5.4	1.9	10.5	8.5	6.4	5.3	4.5	5.4	8	5.4	6	5.9	8.5	7.9	7.8	2.4	6.6	6.1	11.3	16.4	8.7	6.9	6.4	8.9	7.1	6	8.4	7.7	12.5	5.3	6	8.8	8.4	5.4	7.1	10.4	9	12.3	5.1	6.8	7.5
Lup012087	OIW14494.1	0.5	0	0.4	0	0	0	0	0	0.4	0.7	0	0.4	0	0	0	0	0.4	0	0	0.7	0.4	0	0	0	0	0	0.2	0	0	0.2	0	0	0.3	0.2	0	0.2	0	0	0.4	0	0.8	0	0	0.5	0.5	0	0	0
Lup012010	OIW03413.1	0	0	0	0	0	0	0	0.5	0	0	0.4	0	0	0	0	0	0	0	0	0	0	0.3	0.6	0.4	0.5	0.2	0	0	0	0.2	0	0	0.3	0	0	0	0.4	0.4	0	0	0	0	0	0	0	0	0.4	0
Lup006135	OIW21521.1	0.5	1.6	0.4	0	0	1.2	0.8	0.5	0.7	0	0	1.3	1.2	0.9	1	0.4	0.8	0	0.9	0.7	0.4	0	0	1.1	0.5	1.2	1.5	0.7	1.2	1.4	0.2	0.8	0.9	1.8	0	0.4	1.2	1.8	2.4	1.6	0.4	0	1.6	0.9	0	0.8	0.4	0
Lup022621	OIW17509.1	0	0	0	0	0	0	0	0	0	0	0	0	0	0.2	0	0	0	0	0.3	0	0.4	0	0	0	0	0.3	0	0	0	0	0.2	0	0	0	1	0	0	0	0	0	0	0	0	0	1	0	0	0
Lup030984	OIW03564.1	0.5	0.8	0.4	0.4	0.5	0	0.4	0	0.4	0.7	0	0	1.2	0.4	0.3	0.8	0	0	0.9	0	0.4	0.7	0.6	0	0.5	1.1	2	0.7	0	0.4	1.3	1.3	0.3	0.2	0	0.9	0	0.4	0.8	0.4	0	0.7	0.4	0	0	0.4	0.4	1.8
Lup010684	OIV90384.1	0	0	0	0	0	0	0	0	0	0	0	0	0.4	0	0	0	0	0	0	0	0	0	0	0	0	0	0.2	0	0	0	0	0	0	0	0	0	0	0	0	0	0	0	0	0	0	0	0	0
Lup007559	OIV94011.1	0.5	0.4	0	0	0.5	0	0	0	0	0	0	0.4	0	0.2	0	0	0	0	0.3	0	0	0	0	0	0	0	0	0	0	0	0	0	0	0	0	0	0	0	0	0	0	0	0	0	0	0	0	0
Lup002490	OIW17201.1	1.9	1.2	0.4	0.4	3.3	0.4	2.1	0.9	0.7	1.3	1.6	1.7	2.9	2.7	1.7	2.1	3.3	3.2	1.5	2.1	1.8	2.4	0.6	2.6	3.4	1.7	2.3	1.6	1.8	3.5	1.6	2.2	2.8	3	0.5	1.1	3.3	2.5	1.6	4.8	4.9	3.6	1.6	2.2	5.6	2.7	3.4	0.8
Lup000617	OIW03346.1	0	0.4	0	0	0	0.4	0.4	0	0	0	0	0.4	0	0	0	0.4	0	0	0	0	0	0.3	0	0	0.2	0	0.3	0.2	0	0.2	0	0.3	0	0.2	0	0	0	0	0.4	0	0.4	0	0.4	0.5	0.5	0	0	0.5
Lup021745	OIW08279.1	4.2	5.8	7.1	3.1	5.7	4.7	5.4	7.7	5.2	0	4.1	4.2	6.6	10.5	5.7	5.9	5.8	4.6	4.6	4.9	3.2	4.4	2.4	5.5	7	4	6.2	4.7	6.5	8.7	6.3	6.2	4.1	9.5	4.3	7.2	4.1	3.9	6.4	4	5.8	8.2	3.6	7.6	3.6	6.3	5.3	3.6
Lup007165	OIV89689.1	6	6.2	7.1	5.3	8.6	10.2	7.5	8.6	2.6	4.6	5.3	4.7	5.3	3.6	12.8	5.1	8.3	5.3	4.6	6.7	4	6.8	3.6	5.2	9.3	6.4	11.8	5.1	7.1	6.6	7.1	4.4	7.2	9.1	6.8	7.4	7.8	7.4	11.2	10	7.4	8.9	9.2	7.2	7.2	8.2	6.1	1.6
Lup006160	OIW21539.1	0	0	0	0	0	0	0	0	0	0	0	0	0	0.2	0	0	0	0	0	0	0	0.3	0	0	0.2	0	0	0.2	0.2	0.2	0	0	0	0	0	0	0	0	0	0	0	0	0	0	0.5	0	0	0.3
Lup005742	OIW00392.1	3.3	4.7	4.6	4	2.4	3.5	5	7.2	4.5	5.2	3.7	3.4	3.7	3.6	3	3.8	4.2	4.2	4	4.2	4	2	8.4	2.2	6.3	2.3	4.8	3.5	6.3	4.5	5.3	4.7	3.1	4.3	2.4	6.1	3.7	5.3	7.2	3.6	6.2	5.7	2.4	4.5	5.1	2.4	7.6	6.7
Lup013749	OIW09525.1	0	0	0	0	0	1.2	0	0	0.7	0.7	0.8	0.4	1.2	0.4	0.3	0.8	0.4	0	0.3	0.4	0	0.3	0	0.4	0.2	0.6	0.5	0.2	0.2	0.8	0.4	0.3	0	0.5	0.5	0.6	0	0.7	0.4	0	1.2	1.4	0	0	0	0	0.4	1
Lup001336	OIW09365.1	32.1	34.3	28.3	36.1	26.7	33.4	29.7	34.3	37.1	41.1	38.1	28.8	28.3	25.6	27	27.5	35.3	38.9	25.6	35.7	27.3	40.6	34.8	26.9	29	31.7	31.2	30.5	33.5	23.7	35.2	29.3	24.2	30	29.5	28.6	23.3	33.5	32.5	36.4	31.3	33.5	29.1	27.4	30.3	32.5	22.4	29.3
Lup017811	OIW20627.1	0	0	0	0	0	0	0	0	0	0	0	0	0	0	0	0	0	0	0	0	0	0	0	0	0	0	0	0	0.2	0	0.2	0	0.3	0	0	0	0	0	0	0	0	0	0	0	0	0	0	0
Lup030720	OIW15001.1	13.9	9.7	14.2	10.1	5.7	6.7	5.9	9	11.9	5.2	11.8	9.3	8.6	10.3	8.5	13.6	7.5	9.5	10.2	8.8	8.6	9.1	6	9.2	8.6	12.1	12	7.5	7.5	10.7	15.1	9.4	6.9	14.3	11.1	8.5	11.5	13.4	9.2	8.4	9.1	11.4	14.3	6.7	14.9	12.5	14.1	8.8
Lup001262	OIW09291.1	7	8.6	9.2	7.5	9.1	9.8	8.8	11.3	11.5	7.8	13.8	8.5	13.9	4.9	10.5	11.9	12.5	9.9	10.5	11.7	12.2	11.2	7.2	11.4	12.4	11.6	15.1	12.4	10.3	14.6	16.5	16.7	12.9	18.8	16.9	16.3	11.5	13.1	12.9	12	11.9	15	12.4	14.8	15.4	17.6	10.3	6.5
Lup004472	OIW15937.1	0	0	1.3	0.4	1	0	0.8	0.5	0.4	0	0	0.4	1.6	0.4	0.3	0.8	0.4	0	0.3	0	0	0.3	0.6	0.7	0.7	0.3	0.5	0.3	0.6	0.6	0.5	0.2	0.3	0.5	0.5	0.4	0.4	1.1	0.8	0	1.2	0	0.4	0.9	1	0.4	0	0.3
Lup022387	OIW17275.1	6	7	6.3	7.1	6.7	8.3	5.9	5.4	4.8	4.6	8.1	5.5	7	3.6	6.4	7.6	10.4	3.9	4.6	9.2	6.8	6.1	4.8	5.9	4.3	7.1	8.2	6.4	3.7	8	7.3	7.8	6.9	11.8	7.7	7.4	10.6	6	10.4	10.4	8.2	10.7	10	8.1	7.2	10.2	2.7	3.6
Lup001881	OIW20108.1	0	0	0.4	0	0	0	0	0	0.4	0	0	0	0	0	0	0	0	0.4	0	0.4	0	0.3	0	0.4	0	0	0	0.2	0	0	0.2	0	0	0	0	0	0	0	0	0	0	0	0	0	0	0	0	0
Lup021961	OIW10124.1	0.9	1.2	0.8	0.4	0	0	0.8	0.9	0.7	0.7	0.4	1.3	0.4	0.7	0.3	0.4	2.1	0	0.6	1.4	1.4	1	0.6	0.7	0.9	0.9	1.6	0.2	1	1	0.4	0.7	0.6	0.9	1	0.6	0.4	1.1	0.4	1.2	0.4	0.7	0.4	0.9	0	0.8	1.1	1
Lup025817	OIV89165.1	3.3	2.7	3.8	3.1	1.9	2	2.5	3.2	1.1	0.7	2	2.1	1.2	1.3	1.4	2.5	1.2	0	1.5	2.5	1.4	1.7	0.6	1.8	1.6	2.3	1.8	0.9	2.4	2.5	2	2.2	2.8	3.6	1.4	1.1	0.4	1.1	0.8	2.8	1.6	1.4	3.6	2.7	1.5	3.1	2.7	1.8
Lup002685	OIW07051.1	0	0	0	0	0	0	0	0	0	0	0	0	0	0	0	0	0	0	0	0	0	0	0	0	0	0.2	0	0	0	0	0	0	0	0	0	0	0.4	0	0	0	0	0	0	0	0	0	0	0
Lup014417	OIW07471.1	0	0	0	0	0	0	0	0	0	0	0	0	0	0	0	0	0	0	0	0	0	0	0	0	0	0	0.2	0	0	0	0	0	0	0	0	0	0	0	0	0	0	0	0	0	0	0	0	0
Lup011661	OIW05974.1	0.5	0.8	0.4	0.9	1.4	0	0.8	1.4	0	0.7	1.2	1.7	0.8	0.4	0.3	0	0	0.4	1.5	0.7	0.7	0.7	1.2	0.4	1.1	0.6	0.8	1	1.4	0.8	0.5	0	1.3	0.7	0	0.2	1.2	0.7	1.6	1.2	0.8	0.7	1.2	1.8	0	1.2	0.8	1.6
Lup016261	OIW09034.1	17.2	19.5	17.9	19.4	22	16.1	20.1	23.9	18.2	17	21.9	19.9	20.9	16.7	16.9	17.4	22	14.5	14.2	20.1	13.7	18.6	17.4	21	16.1	18.5	18.9	13.9	17.5	13.6	17.8	19.7	14.4	21.1	14.5	16.5	12.7	18	17.7	23.2	14.8	22.8	18.3	15.7	25.2	27	26.2	17.3
Lup024992	OIW10432.1	0	1.6	2.1	1.8	3.8	2	1.7	0.9	1.9	0	2	0.4	2.5	2.7	2.4	4.7	1.2	1.1	0.3	1.4	1.8	1	0.6	4.8	1.4	1.7	5.1	0.9	1.6	1.6	1.6	1.9	3.5	3.4	1.4	2.1	2.9	0.4	3.6	2	0.8	1.4	1.2	3.1	0.5	1.6	1.5	4.4
Lup029035	OIW17685.1	10.2	8.6	6.7	5.3	10	6.7	6.7	11.7	5.2	7.2	7.7	8.9	6.6	4.9	6.8	6.8	9.5	8.8	8	11	8.3	6.8	6.6	11.4	8.6	6.9	8.2	7.1	5.7	5.2	6.5	8.4	11.6	8.6	4.8	9.1	9.8	8.1	10.4	8.4	12.3	8.9	9.2	5.8	10.3	10.6	4.2	8.8
Lup029486	OIW02710.1	0	0	0	0	0	0.4	0.8	0	0.4	0	0	0	0.4	0	0	0	0	0.4	0	0	0	0	0	0	0.2	0.3	0	0	0.2	0	0	0.2	0	0	0	0.2	0	0	0	0	0	0	0	0	0.5	0	0	0.3
Lup008279	OIV97060.1	5.1	6.6	4.6	3.5	6.2	4.3	3.3	4.1	6.3	5.2	6.5	2.1	2.5	2.7	3.4	5.9	4.2	3.2	3.1	3.2	3.2	3.4	1.8	5.5	2.9	4.6	6.4	5.6	3.9	7.8	5.1	3.9	5.7	5.9	4.8	4.2	2.9	3.2	2.8	4.8	1.2	5	4	2.2	2.1	2.4	4.6	4.9
Lup001022	OIV92888.1	5.6	4.3	3.8	7.9	3.8	5.1	2.9	10.4	4.5	5.9	5.7	4.7	7.8	4	4.4	2.5	5.8	1.4	4.9	3.2	3.2	5.4	3	3.3	2.5	2.5	3	3.1	3.5	4.9	5.1	4.9	4.7	5.2	2.4	4.5	9.4	3.9	6	6.8	3.7	5.7	4.8	6.3	3.6	7.1	1.5	2.8
Lup012444	OIV97687.1	9.3	10.9	13.3	14.5	10	4.7	11.3	13.1	14.8	9.1	7.7	4.2	9.4	5.4	5.7	8.9	9.5	2.1	6.8	8.1	3.2	7.8	9	4.4	11.8	11	12	2.8	11.2	7.4	12.7	9.8	10.4	8.8	5.3	3.8	7.4	9.5	5.2	9.2	3.7	9.3	8	5.8	6.7	6.3	1.9	8
Lup030708	OIW14989.1	1.4	0.4	0.4	0.4	1	0.4	0.4	0.5	0.4	0.7	0	0	0.4	0.7	1	0	0	0	0.6	0.7	0	0	0	0.7	0.9	0.6	0.8	0.2	1.4	0.8	0.5	0.2	0.3	0.5	0	0.4	2.9	0.7	0.4	1.2	0	0	1.2	0	2.1	0.8	0	0
Lup006480	OIW17795.1	0	0	0	0	0	0.8	0	0	0	0	0	0	0	0.2	0.3	0	0	0	0	0	0	0	0	0	0	0	0	0	0	0	0	0	0	0	0	0.2	0	0	0	0.4	0	0	0	0	0	0	0	0
Lup008224	OIW15648.1	0	1.2	2.1	0.9	2.4	3.1	0	0.9	0.7	0	0.8	1.7	1.2	1.6	2.7	1.3	1.2	1.1	0.9	1.4	1.1	0.7	0	1.1	0.9	1.4	2	1.4	2.2	2.5	1.3	2	0.3	1.8	2.4	1.9	1.6	3.2	0	1.2	4.1	2.1	3.2	2.2	1.5	2.7	0.4	1
Lup006821	OIV95845.1	1.9	0.4	0.8	0.9	0	0.4	0	0	0	0	0.4	0.4	0.8	0.2	0.7	0.4	0	0	0	1.1	0.4	0.7	0	1.1	0.7	0.3	0.7	0.3	0	0.2	0.4	0.7	0.3	1.1	1.9	1.1	0.4	0.7	0.4	1.2	0.8	1.4	0.4	0.5	0	0	0.4	0.3
Lup013318	OIW18566.1	2.8	5.8	4.2	2.2	2.9	5.5	2.5	4.5	3.3	7.2	1.2	2.5	2.9	4	4.1	5.9	2.9	1.4	5.9	5.7	4	2.7	6.6	3.7	3.4	3.8	4.4	4	8.3	6	5.6	0.8	2.8	2.3	5.3	5.7	7	5.7	4.8	4.8	2.5	4.3	3.6	2.2	1	3.5	0.8	2.3
Lup027267	OIV89939.1	1.4	3.5	2.1	1.8	1.4	2.8	1.3	2.3	2.2	2	2.4	2.5	1.2	3.6	1.4	2.5	2.1	2.5	2.8	1.4	3.2	2	1.8	1.1	8.1	12.3	11.7	10.1	7.9	10.7	9.6	7.8	6.9	10.7	11.1	7.6	4.5	4.6	3.6	2.4	2.9	3.2	5.2	2.7	4.6	5.1	3.4	4.1
Lup031265	OIW18145.1	46	57.6	57.5	54.6	57.8	53.1	49.8	60.9	57.5	55.5	51.9	53	45.5	49.9	57.8	47.4	58.9	55.8	53.5	47.4	56.5	54.2	55.3	53.8	50.2	50.3	46	52.4	54.8	52	45.7	58.7	56.8	51.1	48.8	53.6	44.2	51.6	49.8	53.7	47.3	49.6	55	45	53.9	52.5	63.8	48.2
Lup016136	OIW20611.1	0.9	1.2	1.3	1.8	2.4	2.8	2.5	1.8	1.9	1.3	2	1.3	2.1	2	1.7	1.7	2.9	1.1	1.9	1.1	2.5	2.4	1.8	1.5	2	2.3	3.8	1.9	2.4	2.7	3.1	2.5	1.9	4.3	2.4	3.6	2.9	3.9	2.8	2.4	2.9	2.1	1.6	1.8	1.5	2	4.9	0.8
Lup016641	OIV98314.1	0.9	1.2	1.3	0	1.9	0.8	1.3	0.5	1.5	0.7	0.8	0.8	1.6	0.4	1.4	0.8	0.8	0.4	1.9	0.7	0	2	2.4	2.6	0.9	0.5	2.3	0.5	1	2.3	2.2	2.2	0.9	1.6	3.4	2.7	2.9	2.8	1.6	2	1.6	2.5	2.8	0.9	1	1.2	0	0.3
Lup012895	OIW07769.1	1.9	2.3	1.7	2.6	1.9	2	3.8	1.4	2.2	0.7	2.8	0.4	2.1	2.7	3.7	2.5	3.3	2.8	2.2	2.8	1.8	3.7	1.8	2.6	3.6	1.4	3.3	2.1	3	4.5	3.8	3.2	4.7	2.3	1.9	6.3	1.2	4.2	2	2.8	4.5	3.9	6.4	2.7	4.1	2.4	4.9	2.6
Lup017112	OIV99302.1	7.4	6.2	10.8	4	16.7	6.3	9.6	11.3	9.6	4.6	6.1	5.9	9.8	11.4	9.5	16.9	3.7	12.7	5.9	12.4	8.3	10.2	10.2	10.7	18.1	13.6	23.3	10.4	14.4	19	13.8	14.2	13.5	19.3	12.6	19.9	8.2	12	18.5	19.2	14	15.7	10.4	15.3	19	11.4	47.5	12.4
Lup000868	OIV92734.1	5.1	3.1	6.7	4	5.7	6.3	3.3	2.7	4.1	2.6	6.5	3.8	6.6	3.6	6.4	6.4	3.7	3.9	2.2	5.7	2.2	6.4	4.2	7	4.5	5.2	10.5	5.1	7.1	11.5	6	7.1	8.5	10.4	6.3	14.4	7.8	9.2	5.6	9.2	11.9	11.1	5.2	6.7	6.2	8.6	7.2	4.1
Lup021972	OIW10135.1	6	3.9	4.6	6.2	2.4	3.9	4.6	5	5.9	4.6	4.1	3.8	3.7	2.7	4.7	4.2	4.6	2.5	1.5	6	3.2	6.4	4.2	4.1	2.7	3.5	4.9	5.7	3.9	3.9	3.8	4.4	6.3	6.8	2.9	4	4.5	3.2	4	2.8	3.3	5	5.6	4	4.6	2.7	1.5	3.4
Lup018954	OIW16239.1	134.4	134.4	142.1	141.4	126.5	137.2	148.6	166.4	160.3	145.7	131.4	140.8	100.4	109.7	135.9	136.8	142.4	169.2	134.1	126.9	141.3	129.7	107.5	138.8	119.7	128.8	110.6	117.4	117.3	114.4	116.6	137.6	125.6	105.5	136.2	110.2	129	120.4	132.6	107.7	119.8	125.6	114.7	117.4	145.3	126.1	155.1	130.5
Lup008236	OIW20276.1	1.4	1.2	0.8	0.9	1.4	1.6	1.7	0.5	1.5	0.7	0.8	1.3	2.1	1.8	1	0.8	3.3	2.5	0.3	2.5	1.4	1.4	1.2	2.6	2	2	1.2	1.7	2.6	2.5	1.3	2.2	0	1.8	0	1.3	2.5	1.4	2.8	1.2	0.4	1.4	1.2	0.5	1.5	2.7	1.1	2.3
Lup020603	OIV92941.1	0.5	0.4	1.3	0.9	0.5	0.4	0.8	0.5	2.6	0.7	0.8	1.3	0	1.1	1.4	1.3	0.8	3.9	1.2	1.1	1.1	0.3	1.2	0.7	1.1	0.6	0.2	1.2	1.6	0.6	0.5	1	0	0.9	1	1.7	0.8	0.4	2	0.4	0.8	1.1	0	2.7	1.5	1.2	1.5	0.8
Lup000659	OIW04099.1	3.7	2.7	5.4	2.6	2.9	2.8	3.8	2.7	4.8	2	5.3	2.1	4.9	4.2	1.7	2.5	2.9	0.7	2.2	2.8	1.1	4.1	3.6	3.3	2	3.4	5.1	2.6	3	3.7	2.9	3.7	4.1	2.5	3.4	2.1	3.7	2.1	3.2	1.6	3.3	3.2	4	2.2	3.1	2.7	1.5	2.8
Lup014264	OIW09741.1	0.9	0	0	0	0	0	0	0.9	0	0	0.4	0	0	0.4	0	0	0.4	0	0	0	0.4	0	0	0.7	0.2	0	0.3	0	0.2	0	0	0.2	0.3	0.2	0	0.4	0	0	0	0	0	0	0	0.9	0	0	0	0
Lup017201	OIV99391.1	2.3	0.8	0.4	0.9	2.4	1.2	0	3.6	1.1	0	0	0.4	2.5	2	1	2.5	1.2	0	1.5	1.8	1.8	2.7	0.6	0.4	3.2	4	4.9	0.7	2	1.6	3.3	1.9	0.6	1.8	1	1.5	0.8	1.4	2	0.4	1.6	0.7	1.6	2.7	0.5	1.6	1.1	3.4
Lup001231	OIW09260.1	0.5	0.8	1.3	0.4	1	0.4	0.4	0.5	0.7	0	0	0.4	1.2	0.7	1	0.8	0	0.4	1.2	0.7	0	0.7	1.2	0.4	0.5	1.1	0.3	0.5	0.8	0.4	0.9	0.5	0.9	0.5	2.9	0.6	0.8	1.4	0.4	0.4	2.1	0	0.8	1.3	0.5	1.2	0.8	0
Lup026612	OIV91759.1	0	0	0	0	0	0	0	0	0	0	0	0	0	0	0	0.4	0	0	0	0	0	0	0	0	0	0.2	0	0	0	0	0	0	0	0	0	0	0	0	0	0	0	0	0	0	0.5	0	0	0
Lup015123	OIW02240.1	21.9	23	20.8	26	16.7	18.1	21.8	29.8	23	17.6	19.9	30.5	21.3	12	18.9	22.5	35.7	26.1	19.5	18.4	18	19.3	12	22.1	16.7	15.5	20.5	19.9	16.2	12.6	22.5	20.4	27.6	16.3	13	16.7	27	21.9	19.7	24	14.8	24.3	20.3	17.5	48.8	17.2	22.4	23.8
Lup022646	OIW17534.1	1.9	4.3	2.5	3.5	1.4	2.8	2.5	0.9	2.2	3.3	2	1.7	0.8	1.3	1	2.5	2.9	1.1	2.5	2.1	0.7	2.4	3.6	0.4	0.9	0.9	0.2	0.2	1.2	0.2	0	0.2	0.3	0.7	0	0.4	0.8	0.4	1.2	0.4	1.2	0.4	0	0.5	0	0	2.3	1.6
Lup005311	OIV95763.1	21.4	17.1	19.2	23.8	16.7	16.9	17.2	17.6	13	14.4	17.4	15.7	17.2	14	14.9	19.5	13.7	16.6	13.6	18.7	14.4	20	21.6	16.9	9.3	17.9	13.2	11.7	17.5	16.7	15.2	14.7	13.8	14.5	24.6	12.1	10.6	14.8	10.4	11.6	12.3	16.1	16.3	12.1	13.9	13.7	21.7	11.1
Lup002345	OIW12124.1	44.6	67.8	56.3	50.7	29.1	44.8	49.8	52.3	52.3	41.8	51.9	49.2	37.3	41.5	44.3	49.1	46.9	72.4	53.2	43.1	40.6	38.9	48.7	37.9	32.4	37.6	44.1	52.9	40	32.2	41.9	50.7	41.1	30.4	43.5	41.1	52.8	36.7	36.2	36.8	35	59.2	47.4	40.5	87.8	43.5	16.7	34.2
Lup026603	OIV91750.1	0.5	1.2	0	0	0.5	0	0	0.5	0.4	0	0.4	1.3	0.8	0.7	0.3	1.7	0	0.4	0.9	0	0	1.4	0	0.4	0.9	0.9	1.3	0	0	0.4	1.3	1.3	0.6	0.7	1	0.8	0.4	0.7	0	0	0.8	0.7	0	0	1	0	0.4	0.3
Lup012459	OIV97702.1	0	0	0	0.4	0	0	0.4	0.5	0	0.7	0	0	0.4	0.2	0	0	0.4	0.4	0	0	0	0	0	0	0	0	0.2	0	0	0.2	0	0	0	0	0	0.2	0	1.1	0.8	0	0	0	0.4	0.5	0	0	0.8	0
Lup020822	OIV93160.1	0	1.2	0.8	0.4	0	0	0	1.4	0	0	0	0	0	0	0	0.4	0	0	0.6	0	0.4	1	1.2	0	1.1	0.2	1	0	0.2	0.4	0.9	1	0.6	0	0	0.2	0	0.7	0	0.4	0	0.4	0.8	0	1.5	0.4	0	0.3
Lup016143	OIW15537.1	10.7	10.1	14.2	9.3	21.5	14.5	11.7	14.9	12.6	7.8	19.5	11.9	13.5	17.8	16.6	14.4	15.8	8.1	12.1	14.5	15.1	15.2	14.4	18.4	13.6	10	16.8	11.7	13.6	18.1	16.7	11.5	10.4	16.6	17.4	15.9	17.2	14.1	17.7	15.2	13.6	15	17.9	13.9	21.1	12.1	17.9	11.4
Lup031665	OIW13776.1	0	0	0	0	0	0	0	0	0	0	0	0	0	0	0	0	0	0	0	0	0	0	0	0	0.2	0.2	0.2	0	0	0	0	0	0	0	0	0	0	0.4	0	0	0	0	0	0	0	0	0	0
Lup032849	OIW16982.1	4.7	8.2	7.5	6.6	6.7	7.1	6.3	3.2	4.5	4.6	6.1	4.7	5.3	7.8	5.7	6.8	7.9	4.2	5.9	8.8	7.2	6.8	8.4	6.3	7.9	7.7	9.7	6.3	4.9	7.8	9.2	8.1	4.1	8.6	5.3	5.3	7.8	6.7	6.8	5.6	6.2	5.7	7.6	4.5	10.8	7.4	9.9	7.5
Lup015221	OIW08260.1	10.2	9.7	10.4	8.4	6.7	7.5	7.1	9	10	7.2	11.8	5.5	8.2	7.8	7.8	6.8	9.5	4.6	8	7.8	12.9	6.8	4.2	5.9	14.7	11.2	8.5	10.3	11.6	13.2	12.9	7.6	11.9	10.2	7.2	8.9	7.4	11.7	7.6	10.8	9.1	7.1	11.2	17.1	8.2	10.2	8.4	9.6
Lup015157	OIW02274.1	28324	26327	23053.1	28475.2	24672.6	25795.7	24940.8	27241.7	26387.8	26672.6	23088.2	29846.2	23835.4	18546	22864.7	21843.4	27052.5	26809	25070.3	23751.8	26639.4	25456.2	23561.8	21359.3	26034.2	30784.9	17774.8	33962.9	31692.8	25394.4	25195.7	26968.3	29014.1	22750.1	24561.2	23602.7	25146	27316.4	23774.9	22889.3	23402.4	24544.5	24241.6	22359.2	26046.8	25980.8	18979.5	23667.9
Lup030260	OIW03984.1	0	0	0	0	0	0	0	0	0	0	0.4	0	0	0	0	0.4	0	0	0	0	0	0	0	0	0	0	0.2	0	0	0.4	0	0	0	0	0	0.2	0	0	0	0	0	0	0.4	0	0	0	0	0
Lup011514	OIW06789.1	167.4	148.4	165.9	156.9	177.1	170.3	174.5	173.1	175.5	145	139.1	162	195.9	193.3	183.5	167.7	166.9	257.9	174.6	185.2	192.4	169.9	204.2	163.9	223.2	191.9	199.1	224.1	210.2	216.3	201.5	203.5	224.8	184.5	222.2	214.4	209.7	224.9	211.7	212.7	233.8	228.4	210.8	238.4	236.7	191.1	222.3	190
Lup006738	OIW02143.1	0	0	0	0	0	0	0	0	0	0	0	0	0	0	0	0.4	0	0	0.3	0.4	0.7	0	0.6	0	0.2	0	0.7	0	0.4	0.6	0	0.3	0	0.2	0	0	0	0.4	0	0	0	0	0	0	0.5	0	0	0.3
Lup032122	OIW13141.1	4.7	1.9	2.9	2.2	1.9	4.7	3.8	7.7	1.9	3.9	3.7	2.1	5.7	4	3.7	7.2	4.6	3.5	4	7.1	3.2	4.4	5.4	4.4	4.1	4.6	4.3	3.5	2.8	4.3	1.6	2	2.5	2.3	2.4	1.1	2	5.7	7.6	4.8	4.9	5.4	6.4	3.6	1	2.7	5.7	5.2
Lup005524	OIW21515.1	0	0	0	0	0	0.4	0	0	0	0	0	0	0	0	0	0	0	0	0	0	0.4	0	0	0	0.2	0	0	0	0	0.2	0	0	0	0.5	0	0	0	0	0	0.4	0	0	0.4	0	0	0	0	0
Lup017617	OIW13057.1	0	0	0	0	0	0	0	0	0	0	0.4	0	0	0	0	0	0	0	0	0	0	0.3	0	0	0	0.3	0.2	0	0	0	0	0.2	0	0	0	0	0	0	0	0	0	0	0.4	0	0.5	0.4	0	0
Lup001439	OIV95645.1	1.9	1.9	3.8	4.4	7.2	6.7	10.9	5	8.2	3.3	4.5	2.5	9.4	5.8	8.5	3.4	5	20.8	5.3	12.4	8.6	4.4	4.2	13.3	10	7.4	10.7	7.5	12.2	6.6	9.1	5.7	7.5	6.1	9.2	8.5	11.1	6.7	16.5	8.8	9.5	11.1	6	7.2	3.1	5.1	8.4	11.7
Lup005775	OIW00425.1	0	0.4	0	0	1	0	0.4	0	0	0	0.8	0	0	0.4	0	0	0	0	0	0	0	0.3	0	0	0.2	0	0.8	0	0.4	0.8	0.2	0.3	0	0.2	0	0	0	0	0	0	0	0.7	0	0	0	0	0	0
Lup005895	OIW08919.1	8.8	8.6	12.5	10.1	12.4	10.6	11.7	9.9	11.5	7.2	12.6	8.9	15.6	9.6	12.8	13.6	14.5	11.7	10.8	10.3	9.3	12.5	10.2	13.3	9.7	13.2	18.1	11	12.8	13.6	14.7	12.6	10.4	18.2	12.6	11.7	10.6	13.1	17.3	11.6	11.1	9.3	12.7	13.5	16.4	11.8	18.6	7.3
Lup019638	OIW11382.1	1.9	1.2	2.1	4.4	0	4.3	1.3	0.5	2.2	3.3	2.4	1.3	3.7	3.6	1	1.7	1.2	0.4	1.2	2.5	1.4	1	2.4	1.8	0.7	1.1	1.5	1.4	1.6	1.2	2.4	2.2	2.2	5.9	1.4	0.6	1.6	0.7	2	4.8	0.4	4.3	1.2	1.3	2.1	1.2	3	1
Lup006156	OIW07817.1	0	0	0	0	0	0	0	0	0	0	0	0	0.4	0	0.7	0	0	0	0	0	0	0	0	0	0	0.3	0.5	0	0	0	0	0.2	0	0	1	0	0	0	0	0	0	0.4	0	0	0	0	0	0
Lup021088	OIV93377.1	3.7	4.3	4.6	4.8	5.7	4.3	2.9	6.3	4.1	3.9	4.9	0.4	7	4.9	2.4	3.8	2.9	3.2	2.5	3.5	3.2	3.7	2.4	3.3	2.7	6.1	3.9	3.1	2.6	4.3	3.6	6.2	4.4	5.9	6.3	3.6	7	2.8	3.2	4.8	4.5	1.8	3.6	5.8	3.1	5.1	4.2	3.4
Lup016482	OIW13373.1	53.9	46.7	62.9	38.8	70.2	51.5	50.2	55	60.5	39.8	45.8	42.4	48.8	41.7	46.3	53.8	46.1	72.8	44.5	57.6	47.1	55.2	46.9	60.4	74.5	43.7	44.9	58.2	54.4	54.6	48.8	46.2	66.6	78.3	52.2	70.5	38.1	37.1	59.9	49.7	51.9	53.5	43	67.9	70.3	47.4	94.2	43.8
Lup005040	OIW02447.1	87.4	58	211.8	87.2	210	145.1	150.7	89.3	142.1	61.4	147.3	74.2	87.3	183.5	101.1	124.5	84.7	120.5	73.9	131.5	69.8	93.1	115.3	179	97.3	74	178.9	104.6	104.3	207.2	157.6	90.2	103	176.8	136.2	158.5	93.4	68.5	132.6	112.9	89.7	213.7	96.8	89	149.4	114.8	311.2	86.7
Lup025251	OIW18808.1	3.3	3.1	4.2	4	3.8	2.8	2.5	3.2	2.2	1.3	2	2.1	2.9	3.8	2.4	2.1	2.9	3.5	0.9	3.2	1.8	2	2.4	4.1	2.3	4.3	3	4	3.5	3.3	2.7	4	3.5	3.9	1.9	3	4.5	2.5	3.6	5.2	2.1	2.9	3.2	4	3.6	3.5	1.5	3.9
Lup017219	OIV99409.1	7	5.1	6.7	13.2	6.7	10.2	7.1	6.3	4.5	3.3	9.3	5.5	11.9	6.5	8.1	4.7	9.5	4.6	7.1	8.1	5.8	6.1	8.4	9.9	6.1	4.6	8.5	4	8.7	10.1	7.6	7.9	6.9	9.1	9.7	7.4	10.2	9.5	8.4	8	4.1	6.8	9.6	4	3.1	12.1	6.1	7
Lup024017	OIW02566.1	0.9	1.2	2.5	1.8	1.4	2.8	0	4.1	0.7	1.3	1.6	1.7	0.8	1.6	2.4	0.8	2.9	1.8	1.9	1.8	1.4	2	2.4	3.3	1.4	0.8	2.1	2.3	2	0.6	1.3	1.7	0.6	1.4	1	2.3	2	1.1	0.8	1.2	2.5	2.1	1.2	1.3	2.6	2	0.8	2.3
Lup031214	OIW12107.1	15.8	14.4	11.3	10.1	15.3	13.4	16.3	17.6	7	14.4	16.2	13.1	11.1	14.7	18.6	14.4	11.6	20.8	13.3	14.8	20.5	16.9	11.4	15.1	9.7	16.1	10.7	13.4	15	14.2	13.8	10.6	19.5	11.6	15.5	14.6	19.2	20.1	13.7	11.2	19.3	14.6	16.7	16.6	12.3	15.3	17.9	16.6
Lup028517	OIW21071.1	0	0	0	0	0	0	0	0	0	0	0	0	0	0	0	0	0	0	0	0	0	0	0	0	0.2	0.2	0	0	0	0	0	0	0	0	0	0.2	0	0	0	0	0.4	0	0	0	0	0	0	0
Lup032097	OIW09948.1	4.2	0.8	2.9	0.9	2.4	2.8	2.1	1.4	1.9	2.6	2.4	3.4	2.5	2	2.7	3	1.2	1.8	2.2	4.6	3.6	2.7	1.2	2.2	3.2	1.7	3.8	3.3	3	3.5	4.2	4.2	4.4	2.7	6.3	3.2	2	3.5	2.8	2.4	3.3	1.8	3.6	3.6	3.6	3.9	5.7	2.8
Lup010514	OIV92304.1	2.3	0.8	1.3	1.8	0.5	2	1.7	2.7	1.1	2.6	0.4	1.3	1.2	2	2	1.3	0.8	2.1	0.9	1.8	1.8	1	0.6	0.4	2.7	1.7	4.3	1.6	2	1.4	2.5	2	1.6	3.2	2.4	2.1	2.5	1.4	2	3.6	1.2	2.1	2.4	3.1	4.6	1.2	3.8	2.6
Lup032721	OIW09981.1	0.5	0.4	0.8	0	0.5	0	0.8	0.5	0.7	0.7	0.8	0	0.4	0.7	0.3	0	0.4	0.4	0.6	0.4	0	0.3	0.6	0.4	0.5	0.8	1	0.2	0.2	0.6	0.4	0.2	0.9	0.2	0.5	0.6	0	0.4	0	0.8	0.8	1.1	1.2	0.9	1.5	0.4	0.4	0.5
Lup029549	OIW02773.1	8.4	17.1	13.8	10.6	6.2	5.9	10.5	9.9	6.7	7.2	11	15.3	7	12.3	8.8	9.7	10	9.5	8	10.6	8.3	12.5	10.2	5.5	11.5	11.6	8.9	12.7	16.2	7.2	5.8	6.4	7.8	8.4	15	8.5	4.5	2.8	11.2	2.4	12.8	8.2	5.2	4	7.2	8.2	1.1	6.7
Lup025018	OIV92038.1	16.3	12.9	21.3	20.7	18.1	24.4	23.9	21.2	20.8	15	13.4	17	24.6	17.6	19.9	18.6	20.3	25.1	15.1	21.6	20.1	16.6	29.4	32.8	17.4	16.9	26.1	13.6	22.7	24.7	16.5	17.5	21.3	27.9	19.8	25.2	25.4	19.8	18.1	33.6	19.3	18.6	25.1	20.2	37.5	20	44.5	16.6
Lup027580	OIW00329.1	14.4	12.5	15.8	12.8	18.1	14.2	16.3	6.8	11.9	6.5	11	11.5	20.9	12.7	22.3	19.5	10.4	9.2	13.9	15.6	13.7	14.6	19.2	22.8	16.3	12.7	21.4	9.4	17.4	13.6	15.2	24.6	19.5	22.2	15.9	26.7	14.3	12.7	14.1	20	27.2	25.3	21.1	13	10.3	10.6	18.2	13.2
Lup016543	OIV93692.1	7.9	4.7	5.8	4	7.6	6.3	3.3	8.6	8.5	4.6	7.7	7.6	6.6	5.8	9.5	9.7	9.1	7.1	7.4	12.4	7.2	9.5	7.8	10.7	13.6	9.4	10	8.7	4.7	10.1	7.6	12	16.3	9.1	11.1	9.7	8.2	11.7	10.4	8	14.4	12.1	17.1	10.3	25.7	11	23.9	6.2
Lup002227	OIV92464.1	13.9	10.1	13.3	10.1	22.9	18.5	15.9	12.2	17.1	18.9	12.2	12.7	16.4	14.3	16.2	17.8	14.5	14.8	17.6	14.5	14.7	17.3	21.6	20.3	15.8	21.5	19.4	20	22.1	20.8	16.9	22.4	16	27.9	25.6	16.7	14.7	21.9	19.3	16.8	21	16.4	22.3	15.3	13.9	20	17.5	13.2
Lup004284	OIW15749.1	46.5	97.4	78	44.9	119.3	33.4	50.6	104.6	58.2	43.1	46.7	50.9	52.9	47.3	55.4	44.9	41.9	34.6	50.4	96.5	97.1	86.7	85.9	98.3	54.5	92	50.5	102.4	75.5	101.2	49.1	97.8	47.4	116.9	45.9	53	59	39.5	58.2	36.4	51	45.7	99.2	89.9	64.2	83.4	41.4	43.8
Lup002449	OIW17821.1	0	0	0	0	0	0	0	0	0	0	0.4	0	0	0	0	0	0	0	0	0	0	0.7	0	0.4	0	0.3	0	0.7	0	0	0	0.5	0	0	0	0	0.4	0.7	0.4	0	0	0	0.8	0	0	0	0	0
Lup008226	OIW15650.1	0	1.2	1.3	0.4	0.5	0.8	0.4	1.4	0	1.3	1.2	0.4	1.2	1.1	1.7	0.4	1.7	0	0.3	0.7	0.7	0.7	0	0.7	0.7	1.1	1	1	0.6	1.9	0.5	2.4	0	0.5	2.4	1.3	0.8	1.4	0.8	1.2	1.2	0.7	1.2	0.5	0.5	1.6	0.4	0.5
Lup030296	OIW04020.1	0	0	0	0	0	0	0	0	0	0	0	0	0	0	0.3	0	0	0	0	0	0	0	0	0	0	0	0.2	0	0	0	0	0.2	0	0	0	0	0	0	0	0	0.4	0.7	0	0	0	0.4	0	0
Lup025933	OIW20941.1	21.4	21	25.4	26	22	22.4	24.3	22.1	26	32.7	19.1	19.5	20.9	22.5	26	25.8	28.2	25.4	22.9	28.3	21.6	23.7	24.6	29.1	23.3	18.2	26	20	20.1	24.7	25	22.8	16	29.7	17.4	23.1	22.5	22.2	28.9	21.2	16.9	20	19.9	14.4	25.7	29.8	42.9	24.1
Lup003788	OIV93825.1	12.1	25.3	29.6	12.8	8.1	29.1	15.1	30.7	30.8	12.4	18.7	7.2	11.5	9.1	28.1	11.4	12.5	12.4	26.9	9.9	9.7	32.5	10.8	30.6	9.7	10.6	22.7	31.2	18.1	27.8	27.7	11.8	7.8	9.3	33.8	9.3	32.8	36	15.7	11.6	9.5	40.3	35.1	41.4	15.9	14.9	9.9	6
Lup003771	OIV93808.1	1.9	0.8	2.5	3.1	1.4	0.8	3.8	3.2	1.5	1.3	4.1	1.3	2.5	0.9	0.3	3.8	3.3	2.8	1.5	2.1	1.8	3.7	4.2	1.8	1.1	2.5	0.3	1.2	1.4	1	3.3	4.7	2.5	6.4	1.4	5.7	0.8	1.1	1.6	2.4	2.1	1.4	1.6	1.3	2.1	2.4	1.9	1
Lup017869	OIV91877.1	0.9	0.4	1.3	0.4	1.4	0	0	0	0.7	0	1.6	0.4	0.8	0.7	0	1.3	0.8	1.1	0	1.4	0.7	0.3	0.6	0	1.1	0.8	1.2	0.9	0.4	0.4	0.9	0.2	1.3	0.2	0	0.6	0	0.7	1.2	0.4	0.4	1.1	1.6	0	0	0.4	0.4	1.3
Lup002465	OIW17837.1	26	16.4	51.7	59.5	32	63.7	27.6	59.5	47.9	19.6	45.4	20.8	30.7	31.7	34.5	26.3	23.7	26.5	23.5	27.2	23.7	67.4	34.8	68.5	33.5	20.8	38	73.1	59.3	32	30.5	73.2	33	34.5	37.7	90.7	60.6	63.2	42.6	34.4	36.6	36.8	57.4	27	28.8	40	46	32.4
Lup031320	OIW18200.1	203.2	199	177.2	185.1	244.9	189.9	210.1	170.9	189.9	206.4	172	227.8	234.5	155.6	239	205.4	264.8	228.6	222.2	236.1	219	189.2	185	193.7	215.9	220.7	205	196.1	197.6	211.3	194.6	185.8	242.4	140	247.8	160.4	179.4	173	241.8	224.7	252.3	175.9	168.9	241.1	230.6	251.1	153.5	189.3
Lup029063	OIW17713.1	97.6	105.9	113.4	86.4	88.3	147.5	129.7	151.9	126.1	134.6	152.1	81.4	96.3	100.8	142.6	122	100	114.5	148.3	81.7	107.5	141.5	81.7	131.1	94.6	90	105.5	139.5	122.8	119.4	100.3	125.6	80.7	95.3	91.8	151.1	115.5	111.6	87.6	85.7	80.3	88.1	93.2	118.3	129.4	88.1	65	129.5
Lup031434	OIW18294.1	22.3	27.3	20	18.9	24.3	21.2	22.6	17.1	22.3	19.6	26	23.8	20.1	19	21	28.8	24.9	32.1	25	21.6	21.2	17.6	20.4	19.2	26.3	31.6	37.3	23.7	29	32.6	32.8	26.1	19.2	32.7	32.8	26.7	19.2	18.7	30.1	26	28	17.8	24.3	25.6	35.9	25.1	29.3	28.5
Lup031515	OIW18375.1	76.3	74.8	78.8	66.5	81.6	97.9	80.8	60	67.5	63.4	76.7	100.1	99.6	86.5	103.8	82.2	88.4	97.5	93.6	102.9	100.7	78.5	90.1	82.9	87.6	89.5	85	67.6	69.2	92.8	94.8	96.8	108.3	90.8	97.1	87.5	73.3	86.5	118.1	102.5	100	84.2	106.8	114.2	114	112	63.8	86.5
Lup000341	OIW17747.1	0.5	0.4	0.4	0	0	0	0.8	0	0	0	0	0	0.4	0.2	0	0.4	0	0.7	0	1.1	0	0	0.6	0	0	0.3	0.5	0	0	0	0.7	0	0.9	1.1	0	0.2	0	0	0	0	0.8	0	0	0	1	0	0.8	0.3
Lup031324	OIW18204.1	2.3	1.9	2.9	4	3.8	3.1	2.9	6.8	3	2.6	6.9	3.4	4.1	2	1.4	4.2	2.1	2.5	0.9	4.2	2.5	3	4.2	9.6	2.3	3.7	3.6	4.2	5.3	3.1	2.9	4.7	1.9	8.8	0.5	5.5	6.6	1.8	4.4	3.6	4.5	3.9	2	0.9	2.6	3.1	3.4	2.8
Lup006330	OIW18246.1	0.9	1.6	2.1	1.3	1	0.8	0.8	0.9	1.5	0.7	1.6	0.4	1.2	0.7	1	1.3	0.4	0.7	0.9	1.1	1.4	1.7	0	1.1	0.5	1.7	2	1	0.8	1	1.5	2.4	2.5	1.1	1	0.6	2	1.4	0	0.8	0.4	2.5	0.8	0.5	0.5	1.2	0.8	0.5
Lup026184	OIV99846.1	15.3	22.2	21.3	26.4	11.5	16.5	16.7	25.7	16.3	15	18.3	21.6	14.8	19	11.5	18.6	14.5	15.9	17.9	15.2	11.1	15.2	13.2	19.2	12.9	17	17.1	11.1	16.4	19.2	16.9	15.2	11.9	17.9	10.1	14.6	20.5	16.6	18.1	11.2	13.2	20	15.5	15.7	11.3	18.4	16.7	20.2
Lup027765	OIW10819.1	0	0	0.8	0	0	0.4	0	0	0.7	0	0.4	0.4	0	0	0.3	0	0	0.4	0	0	1.4	0.7	0	0.4	0.9	0	0.5	0.3	0.8	0	0	0.2	0.3	0	0	0.8	0.4	0.4	0.4	0	0.4	0	0.4	0	0	0	0	0.5
Lup022322	OIW18124.1	10.2	5.8	8.3	9.7	12.9	14.5	9.6	12.6	14.5	3.9	13	5.9	9.8	7.4	10.1	7.2	8.3	8.1	5.6	9.5	5	7.4	13.8	15.1	10.2	8	9.5	9.6	11.2	11.3	10	11.3	5.3	13.8	5.8	13.4	16.8	13.8	15.3	12.8	7.8	15.3	11.2	9.9	13.4	12.9	9.9	6
Lup028959	OIW17609.1	67.4	49.9	59.6	66.5	120.3	49.5	77.4	34.7	46.4	28.7	73	47.9	81.6	91	45.6	78.4	67.2	106.3	47.3	96.5	74.4	69.4	67.9	107.5	89.2	88.6	127.4	86.5	55.4	81.4	57.9	61.5	62.5	37.4	110.6	64.4	58.2	53.7	108.5	108.5	128.4	101	83.7	69.3	72.4	55.2	54.3	99.9
Lup023211	OIV91950.1	9.8	11.3	10.4	8.4	3.8	4.3	7.1	12.6	6.7	5.9	13	7.2	3.3	6.9	5.7	8.5	5.8	4.6	7.7	6.7	4.7	11.2	6	4.1	7.5	8.3	0.8	3.7	4.9	0.4	8.5	1.7	0.6	0.2	5.3	0.8	5.7	4.2	2.8	3.2	6.6	3.2	5.2	6.7	0.5	3.1	1.5	9.1
Lup002216	OIV92453.1	0	0	0.4	0	0	0	0	0	0	0	0	0	0	0	0	0	0	0	0	0	0	0	0	0	0	0.2	0	0.2	0.2	0	0	0	0	0	0	0.4	0.4	0.4	0	0	0.4	0	0.4	0	0	0	0	0
Lup012772	OIV98649.1	8.4	9.7	9.6	9.3	8.6	9.8	9.2	10.8	13.7	13.1	13.8	5.9	6.6	7.4	11.2	7.6	9.5	7.1	8.3	7.8	10.1	13.9	5.4	8.5	7.5	6.9	12.5	8.9	10.1	13	10.2	9.4	8.2	12.7	6.8	13.4	9.8	15.2	6.4	10	7	12.5	9.2	8.1	14.4	11	17.5	7
Lup026341	OIW00004.1	6	5.8	6.7	5.3	4.8	7.5	9.2	2.3	6.3	5.2	4.9	3.4	4.5	2.5	3.4	2.5	5.4	1.4	4.3	3.9	2.5	4.1	4.2	5.9	3.6	6.6	5.1	5.1	4.9	4.3	5.3	6.1	7.5	7	2.9	5.9	3.3	6	4	4.4	3.7	5.4	2.8	4	2.6	5.5	3.4	4.7
Lup030591	OIW14872.1	20.5	20.6	19.2	18.5	19.6	17.7	25.1	21.2	23.7	28.7	22.7	25	25.8	27.4	26.4	26.3	28.2	29.3	23.5	25.1	26.6	21.3	22.2	20.3	28.7	26.2	22.5	24.9	23.3	28	22.9	27.5	25.1	25.4	29.5	24.6	25.8	27.5	21.3	24.8	38.7	28.5	29.9	31.9	27.2	29	23.6	23.8
Lup014231	OIW01048.1	3.3	2.3	11.7	9.7	3.8	19.3	5.4	9.5	4.8	2	5.3	0.4	20.1	4.2	5.1	10.2	4.2	0.7	3.4	17	12.2	2.7	1.8	18.4	4.1	12.4	11.5	1.2	13.2	4.9	15.6	14.3	11.3	12	3.4	23.5	5.3	2.1	3.6	2.8	21.8	7.5	13.1	2.7	1.5	17.6	6.1	9.3
Lup023038	OIV98599.1	0	0	0	0	1	0	0	0.5	0.4	1.3	1.6	0	0	1.6	0.3	0	0	0	0	1.1	0	0.7	0	1.8	0.5	0	0	0.2	0.2	0	0.2	0	0	0	0	0.4	0.4	1.8	0.8	0.4	0	0	0.4	0.5	0.5	0	0	1.3
Lup013935	OIW04553.1	2.3	2.7	1.3	1.8	1	0.8	2.9	4.5	2.6	2	3.2	0.8	2.1	0.7	2.4	0.4	1.7	2.5	0.9	1.8	1.4	4.1	0	2.2	1.6	2.5	3.5	1.4	3.4	2.5	2	2.2	2.5	2	1	2.3	4.9	0.7	2.4	3.6	2.5	1.8	0.8	2.7	2.1	3.5	0.4	2.1
Lup032321	OIV99062.1	0	0	0	0.9	0.5	0	0	0	0	0	0.4	0	0	0	0.3	0	0	0	0	0.4	0.4	0.7	0	0	0.2	0.2	0.3	0	0	0	0	0.2	0.3	0	0	0.6	0.8	0.4	0.4	0	0	0	0	0	0	0	0	0
Lup021272	OIW14132.1	4.7	5.1	3.8	4.8	2.4	2	3.8	5.4	3.7	2.6	5.3	2.5	1.6	2.2	3.4	1.3	2.5	2.5	3.1	2.8	2.2	6.1	1.8	4.1	4.1	3.7	3.6	4.5	3.2	4.3	6.5	2.5	2.8	3	7.2	3.4	7	3.9	3.2	2.8	3.7	2.1	2.8	1.3	4.1	3.9	3	2.6
Lup016721	OIV98394.1	4.2	3.1	3.8	1.8	4.8	2	2.5	3.2	2.6	2.6	3.2	2.1	5.7	4.9	3	5.1	3.7	6.7	2.5	4.2	2.9	1.7	1.8	3.3	6.3	5.1	6.9	4.5	3	5.2	3.8	5.2	4.4	4.3	4.8	4.2	1.6	2.8	2.8	2.8	5.4	4.6	3.6	4	6.7	4.7	7.6	2.8
Lup028966	OIW17616.1	2.8	4.3	1.3	2.2	2.4	1.2	2.1	0.9	1.9	1.3	2	2.5	4.9	3.1	1	3.4	2.1	1.1	2.2	2.5	1.4	2.7	3.6	1.8	4.5	4	4.6	2.4	2	2.5	2.4	2.4	1.6	2.7	4.8	1.3	2	0.7	4	4.8	2.9	4.3	3.2	2.2	1.5	3.9	1.1	0.5
Lup031548	OIW18408.1	611.4	333	435.2	448.6	705.4	520.2	395.5	318.7	351.3	404.3	361.4	496.7	525.9	641.5	790.2	554.5	479.4	543.3	467.2	763.5	475	368	446.9	530.3	741.3	430.9	783.7	335.5	348	555.4	461.9	507.3	720.2	665.5	702.9	601.3	336.2	359.8	570.4	682.4	828.8	554.8	595.6	694.8	622.4	529.2	1228.6	633.6
Lup008122	OIW13089.1	0	0	0.4	0	0	0.4	0	0	0	0	0	0	0	0	0	0	0	0	0	0.4	0	0.3	0	0.7	0	0	0.2	0.2	0.2	0	0.2	0.2	0	0	0	0	0.4	0.4	0	0	0	0	0.4	0	0	0	0	0
Lup015686	OIW04941.1	0.9	3.9	3.8	1.3	2.9	2	1.3	0.5	0.7	1.3	3.2	0.8	1.6	3.1	2.7	0.8	1.2	1.8	1.5	2.8	2.2	1.7	1.2	2.6	1.8	2.9	2.6	3.1	3.4	3.1	2.4	5.2	0.9	2.7	3.4	4.7	3.3	3.5	3.2	1.6	2.1	2.5	1.6	3.1	1	4.3	1.1	2.8
Lup003958	OIW06564.1	0	0.8	0	4.4	3.8	0.4	2.1	2.7	0.7	2	0.4	2.1	0	0.4	0	0.4	2.1	2.8	0	3.9	1.8	0.3	5.4	0	0	2.8	6.2	0.3	3.2	0.4	2.7	3.9	5.7	5.4	0	0.6	2	0.4	0.4	0.4	0	0.4	1.2	0	2.6	4.7	0.4	1.3
Lup003952	OIW06558.1	2.8	6.6	6.3	4.8	9.1	4.3	3.8	7.2	5.2	8.5	8.5	9.3	6.1	3.6	7.1	6.8	9.1	3.9	4.9	11	5.8	7.1	7.8	5.2	6.6	6.4	7.1	6.4	8.3	4.7	6.2	8.6	7.5	8.4	8.2	5.7	9.4	7.8	4.8	6.8	5.4	5.4	5.6	6.7	7.2	9.4	6.1	6.7
Lup003483	OIW19349.1	10.7	16	12.5	11.5	14.3	12.6	9.6	11.3	15.6	17.6	11.8	13.1	12.3	13.8	15.9	16.5	13.3	10.2	10.2	14.8	10.4	12.5	9.6	13.3	15.4	15.3	17.1	9.8	16.6	12	16.5	11.5	13.2	15.9	8.7	9.8	13.1	11.3	10.4	13.6	12.3	15	15.1	15.3	14.9	16.5	11	12.7
Lup011651	OIW05964.1	47.9	56.5	45.9	47.1	34.8	38.1	32.6	54.1	37.5	68.6	49.5	50.5	36.9	30.3	44.3	34.3	29.9	29.3	34	39.9	41.3	45.4	37.8	37.6	33.5	52.9	29.4	34.3	43.2	37.5	46.8	41.6	34.5	36.8	30.4	40.3	38.1	32.1	32.9	36	44.9	33.5	47	38.7	31.3	32.9	24.3	41.9
Lup008543	OIV94245.1	0	1.2	1.7	0.9	0	0.4	0.8	0.9	0	1.3	0	0.4	0.4	0.7	0.7	0	0	0.7	0	0.4	0.7	0.3	0	0.4	0.2	1.2	1.2	0.3	0.6	0	0.4	0	0.6	2	0	0.8	0.8	0.4	0.8	0.4	1.2	0	0	0.5	0.5	1.6	1.1	1.6
Lup024208	OIV96555.1	6.5	5.1	1.7	4	4.8	5.1	8.4	3.2	4.5	7.8	3.7	4.7	4.9	3.6	3.7	8	6.2	2.5	4.9	6.4	3.2	4.1	6.6	4.8	6.3	6.1	7.6	4	6.3	4.7	8	5.6	6.3	12	5.8	6.3	7.4	4.6	6	6.4	8.6	4.3	6.8	8.5	8.7	7.1	5.7	5.7
Lup031285	OIW18165.1	14.9	16.7	15.4	16.7	17.2	9.4	12.1	18	19.3	22.9	18.7	14.8	17.2	20.1	13.2	15.7	14.5	8.8	18.5	13.1	12.9	16.6	15.6	13.3	14.9	20.4	21	18.6	18.9	15.7	20.1	17	14.1	22.7	18.8	16.9	13.1	15.5	18.1	16	12.3	18.6	15.9	16.6	16.9	15.7	9.5	17.9
Lup030987	OIW03567.1	0.5	0.8	0.4	3.1	1.4	2.4	1.3	1.8	0	2.6	0.4	2.5	0.4	0.4	2.4	1.3	2.9	1.8	2.5	2.1	0.4	1.7	0.6	0.4	1.1	4.6	2.8	0	0.2	0.6	1.1	1.7	4.1	1.1	1.9	0.8	0.8	2.5	4.4	0.4	3.7	1.8	0.4	2.7	1	3.1	0.4	1.6
Lup002684	OIW07050.1	1.4	0.8	4.2	3.1	3.8	3.1	2.1	1.4	2.6	2	4.1	4.7	7.4	3.6	2.4	3.4	2.5	0.7	4	8.8	1.8	3.7	3.6	4.1	0.5	2.8	10.5	0.7	4.5	4.5	2.9	4	2.8	2.5	0.5	3.2	5.7	1.4	8	2	4.1	2.5	2.4	4	1	3.1	4.2	4.1
Lup015130	OIW02247.1	14.4	31.2	20.8	19.8	8.1	14.9	14.2	29.8	21.5	20.2	20.3	18.7	16	16.9	11.8	21.6	13.7	8.5	18.5	10.6	20.5	12.2	10.2	12.5	12.2	34.8	31.7	23.7	23.3	17.1	27.9	17.2	14.8	9.5	25.1	21.8	26.2	11.7	11.6	10.8	9.1	16.4	20.3	11.7	7.2	23.1	3	23
Lup015630	OIV90897.1	6	9.3	6.3	7.1	4.8	6.3	5.4	7.2	5.2	7.8	7.3	5.9	7.4	4.9	6.1	8	8.3	3.2	5.3	8.8	6.5	7.8	4.2	4.8	5	7.4	8.5	5.1	5.9	6.6	7.6	7.1	5	5.4	6.8	8.7	4.5	9.9	8	4.8	7.4	6.4	6	6.3	9.2	7.4	6.1	6.2
Lup016232	OIW00983.1	13.9	15.2	15.8	17.6	14.8	20.4	15.1	22.1	16.3	17	17.8	15.7	20.1	18.7	14.2	19.9	12	14.5	17.3	16.6	16.5	18.6	16.2	18	15.6	18.7	22.2	17.8	18.1	16.3	19	22.3	16	20.9	19.3	21	16.8	17.7	20.5	18.4	18.1	26	18.3	23.4	15.9	19.6	25.5	28.2
Lup026924	OIW11558.1	7	8.6	9.2	8.8	9.5	7.9	8.8	9.9	5.9	9.8	8.5	11	7.8	7.8	3	8.5	8.3	3.5	6.2	8.8	7.9	8.1	4.8	6.3	6.8	9.7	9.5	7.5	6.3	9.3	14	14.7	5.7	10.2	9.7	8.1	8.6	12.7	7.2	10	5.8	12.5	6.8	8.1	6.7	10.2	6.1	10.1
Lup029286	OIW13545.1	0	1.2	0	1.3	2.9	1.2	0	1.4	0	2	1.2	0.4	0.8	0.9	0.7	1.7	1.2	0.4	0.6	1.4	1.8	2	0.6	1.5	1.4	1.1	1	0.3	1.4	1.6	0.9	1	0.6	2.5	0.5	0.9	1.2	1.1	0	1.2	0.4	0	0.8	1.8	1.5	1.2	0	1.8
Lup016527	OIV93676.1	11.2	11.3	9.6	18.5	6.7	8.7	11.7	8.6	10	9.1	9.7	15.3	9.4	8.7	11.2	8.5	11.6	9.5	9	10.6	10.4	8.8	10.8	8.8	13.8	12.1	12.8	10.6	10.3	11.3	14.5	14.5	9.4	15.4	9.2	11.6	12.3	6.4	14.1	10.8	16.1	11.8	13.9	7.6	12.3	12.1	10.6	15.3
Lup015720	OIW14366.1	6.5	5.5	3.3	5.7	9.1	4.7	7.5	6.8	7.4	8.5	6.1	8.9	3.3	2.5	7.1	3.4	6.2	2.5	4	9.2	3.2	7.8	5.4	10.3	7.5	6	8.2	5.7	6.9	8.5	7.1	12	7.8	11.8	8.2	9.8	8.6	4.9	6.4	8.4	7.4	6.1	12	5.8	7.2	12.1	4.9	3.6
Lup033034	OIW14692.1	1.9	1.6	2.5	0.4	1	1.2	0.8	0.9	2.2	0.7	2.4	2.5	0.4	1.3	2	2.1	1.7	0.7	1.2	3.2	0.7	2.4	0	2.9	1.1	1.5	3.1	1.2	3.2	2.7	2	2.4	2.2	2.7	1.9	3.6	1.6	1.1	0.8	2.8	1.6	1.4	2.4	3.1	2.1	2	1.1	0.3
Lup031185	OIW21255.1	11.2	18.3	17.5	21.2	17.2	16.9	18.4	24.8	21.1	19.6	19.5	19.5	16	16.7	25	15.3	21.6	13.8	16.4	21.9	19.8	16.6	23.4	28	25.6	22.1	17.1	25.4	28	17.3	19.2	20.1	23.9	19.3	27.5	17.4	32.4	27.5	22.9	15.6	20.2	15	25.9	23.4	21.1	26.6	25.1	20.5
Lup032980	OIW14638.1	0	0	0	0	0	0	0	0	0	0	0	0	0	0	0	0	0	0	0.6	0	0	0.3	0	0	0	0	0	0	0	0.2	0	0	0	0	0	0	0	0	0	0	0	0	0	0	0	0	0.4	0
Lup002826	OIW13306.1	0	0	0.4	0	0	0	0	0.5	0.7	0	0.8	0.4	0.4	0.2	0	0.8	0.8	0.4	0.3	0.4	0	1	0	0	0.2	0.5	0.2	0.3	1.2	0.6	0.4	1	0.6	0	0.5	0.4	0.4	0.7	0.4	0.4	0.4	0.4	0	0	0.5	0	0.4	0.3
Lup011482	OIW06757.1	58.6	66.6	57.9	52.4	53.5	57.8	52.3	50	54.5	37.9	60.4	56	48	70.7	50	67.8	47.7	55.5	52.8	47.4	49.6	60.9	42	42.4	60.9	55.5	61.2	51.9	47.5	59.2	59.1	45	42.4	47.4	58.9	54.9	54.9	49.1	53.8	54.1	58.9	70.6	49	48.6	57.5	50.5	52.1	54.6
Lup000677	OIW04117.1	2.3	3.5	0.8	4	2.4	1.6	4.2	2.3	1.9	3.9	2.8	1.7	2.1	0.9	1	2.1	0.4	0.4	1.5	2.8	0.7	2.4	0.6	1.5	1.6	1.7	3.3	2.4	1.4	3.3	2.2	2.7	2.2	1.1	2.4	3.2	2	1.4	2.4	2	2.5	2.5	2.4	1.8	1	4.3	0.8	2.1
Lup013709	OIW04869.1	0.5	1.9	1.3	3.1	1	2	1.7	2.7	2.6	0	1.2	0.4	0.8	0.7	0	1.7	1.7	1.8	1.5	2.5	1.4	1.4	0.6	1.5	1.4	2	2.6	1.4	1	2.7	2	2.5	2.5	2.3	2.9	2.5	1.6	1.8	2.4	2.4	2.9	3.2	1.6	2.7	1.5	2.7	2.7	1.8
Lup025163	OIV92433.1	3.3	1.9	0.8	2.2	2.4	0.4	0.8	1.8	1.5	2	1.6	1.3	1.6	1.1	2.4	1.3	3.3	1.1	1.9	3.2	0.7	0.7	1.8	1.8	1.8	1.2	2.5	1.4	3	1.9	2	2.7	3.1	2	0.5	1.5	0.8	1.8	2.8	1.6	2.9	2.9	1.6	0.9	2.6	2.4	1.5	2.3
Lup015372	OIW20567.1	0.5	7.4	0	11.9	12.9	15.3	0.8	15.8	0.4	0.7	0.8	10.2	13.5	1.6	11.5	9.3	0	19.4	11.4	12.4	1.4	0.3	0.6	0.7	0.5	12.1	12.3	0	0.2	1	0.4	12.3	8.2	1.1	6.8	11	1.6	1.1	14.1	0.8	14.8	16.1	1.6	17.5	1	16.5	20.5	12.2
Lup011781	OIW03144.1	23.2	17.5	22.9	16.7	9.5	17.3	19.3	16.2	25.2	15	24.3	17.8	13.9	21.4	13.2	13.1	20.3	15.5	15.1	16.3	20.9	22	11.4	11.4	22.9	14.6	15.6	22.6	24.1	18.4	20.9	18.4	18.2	20.9	17.4	13.4	18.8	21.2	19.3	25.6	18.9	12.1	22.3	13	25.2	18.4	13.3	18.4
Lup001322	OIW09351.1	4.7	6.6	6.3	3.5	5.7	4.3	8	2.7	3.7	5.2	8.5	3.4	2.9	8	2.7	3.8	7.1	5.3	4.9	5.3	4.3	9.8	9	7.4	2.7	3.5	3.9	3.3	2	18.8	9.4	6.9	3.1	11.3	0.5	9.3	4.1	3.9	7.6	5.6	2.5	8.9	8.8	2.2	5.1	3.5	4.9	4.1
Lup026125	OIV99787.1	8.8	8.2	10.4	13.2	12.4	11	9.6	17.1	10	10.5	8.9	12.3	20.5	8	11.5	11	10.4	6	14.8	11.7	7.6	12.5	13.8	20.3	19	15.3	17.3	12	12.8	16.1	13.1	28.5	27.9	14.7	19.8	21.2	16.8	12	14.5	10.4	28.8	11.8	12.4	18.9	11.8	14.1	4.9	16.3
Lup014799	OIW00573.1	33	32.3	37.1	36.6	36.3	34.2	33.5	28.9	33.4	30	42.6	31.8	29.5	25.4	29.4	31.3	32.8	29.7	29.4	31.8	27.7	33.5	43.2	30.2	32.6	24.7	33.9	27.5	32.5	27.6	33.4	30.2	29.2	31.1	19.8	24.4	41.4	37.8	37.8	38.8	21.8	34.3	40.2	27.9	41.6	37.2	33.8	27.4
Lup005454	OIV94074.1	21.9	12.1	21.3	21.6	33.4	16.9	23.4	17.1	22.6	19.6	22.7	19.5	19.7	26.8	21.3	19.5	18.7	15.5	14.2	22.6	19.1	19	21.6	30.2	16.7	11.8	16.6	17.6	17	17.3	26.1	28.7	25.1	32.9	21.3	20.3	18.8	25.1	19.7	19.2	20.2	27.1	30.7	15.7	24.6	21.2	17.9	16.1
Lup016754	OIV98427.1	5.1	5.8	9.6	6.6	13.4	8.3	7.1	6.3	8.2	7.2	4.1	9.8	24.6	9.1	18.3	7.6	6.6	11	8.3	16.6	6.1	6.8	10.2	23.9	18.6	13.3	17.1	12.5	6.5	7	8.5	12.6	13.5	9.8	17.9	12.5	7.4	7.8	14.9	6.8	14.4	6.8	6.4	13.5	7.2	3.1	27.4	9.8
Lup004998	OIW02405.1	0	0	0	0.4	0	0	0	0	0	0	0	0	0	0	0.3	0	0	0	0	0	0	0	0	0	0	0	0.2	0	0	0	0	0	0.3	0	0.5	0	0	0	0	0	0	0	0	0	0	0	0	0
Lup002674	OIW07040.1	36.3	24.1	19.6	25.6	27.7	22.8	24.7	23	19.7	41.1	26.8	27.1	20.1	30.3	22.3	26.7	27	11.7	31.5	27.6	34.2	31.1	22.2	15.1	24.2	15.9	15.5	23.2	22.3	32.8	33.7	32.4	17.9	23.6	19.3	20.1	24.2	29.3	27.7	25.6	31.3	22.5	33.1	14.4	19	29.8	10.6	22.5
Lup016420	OIW08839.1	1.4	1.9	0.4	0.9	1	0.4	1.3	0.9	0.7	1.3	0	1.3	0.4	0.4	1	0.4	2.5	0.7	0.3	0	0.7	0.7	0.6	0.4	0.9	1.2	1.3	1.2	0.4	1	1.5	1.2	0.3	1.1	1	0.4	1.2	0	2	2.4	2.1	0.4	0	0.5	2.1	0	0	0.5
Lup027371	OIW15520.1	616.5	611.9	576.5	635	540.3	661	527.3	577.5	613.2	593.1	545.2	615	726.8	562.4	721.6	565.5	629.7	731.6	626.4	676.6	680.3	594.1	603.1	573.8	564.5	582.1	521.3	558.2	526.2	542.7	505.4	650.6	602.4	467.9	593.7	543.6	583.6	580.1	599.7	580.3	648.2	611.9	575.7	700.7	697.3	548	796.9	578.4
Lup018938	OIW16223.1	1.9	1.6	0.8	0.9	1	0.8	0	0	0.7	0	2.4	1.3	0.4	0.4	0.3	2.5	0.8	0.7	1.5	1.1	1.8	1.4	1.2	1.8	2	2	1.8	0.7	1.6	1	2.5	0.8	0.9	1.8	1	1.1	1.6	2.8	0.8	2	0.8	1.1	2.4	0.5	1	0.4	1.9	1
Lup012739	OIV98616.1	0	0.4	0.8	0	0	0	0	0	0.4	0	0.4	0.4	0.4	0.2	0	1.3	0	0.7	0.6	0.7	0	0	0	0	0.2	0.2	0.3	0.5	0.2	0.2	0	0.2	0.6	0.5	0	0.2	0	0	0	0.4	0	0.7	0	0	0	0	0	1.3
Lup014831	OIW00605.1	2.8	1.6	5	4.8	6.2	5.1	3.3	6.8	4.5	4.6	3.2	3.4	4.5	5.4	5.1	6.8	3.3	6.4	2.8	5.3	3.2	2.4	1.8	2.9	2.7	5.1	4.4	2.8	2.8	5.2	4.9	4.7	3.5	8.8	5.8	6.6	6.6	3.2	7.6	2.8	2.5	3.2	3.2	4.5	3.6	6.3	8.4	4.7
Lup032964	OIW14622.1	20.9	12.1	35	27.8	21.5	37.7	42.3	34.3	34.9	34	54.4	21.2	23.8	37.2	31.8	27.5	22.8	24.4	17	21.9	27.7	17.6	57.7	36.1	13.6	18.4	20.5	18.1	34.1	27.2	17.6	28.3	15.7	37	29.5	32.4	45.9	17.3	29.3	21.2	12.8	22.8	21.5	27	25.7	19.2	27	22
Lup032355	OIV99096.1	31.6	27.3	23.3	35.7	34.8	40.5	36.4	30.2	36.7	21.6	43	31.4	69.7	21.6	47	35.2	21.2	31.4	35.5	56.6	51.4	32.2	52.3	51.9	51.6	23.1	90.4	29.9	48.1	50.9	32.1	6.2	61.2	6.6	68.1	25.9	30.7	20.8	46.2	36.8	36.6	45.3	21.5	42.3	37	24.3	71.8	29.5
Lup023093	OIV93321.1	7.4	4.3	2.9	2.6	5.7	4.7	4.2	5	3	4.6	2	3.8	9	4.2	5.7	3.4	5.4	4.6	3.7	8.1	4.3	3	4.8	11	7.5	6.9	9.2	5.6	4.9	5.4	5.4	9.1	10.7	10.2	7.7	7.4	7.4	3.5	8	2.8	15.6	5.7	4.4	6.7	5.6	8.6	7.2	7.5
Lup001446	OIV95652.1	16.3	12.1	17.1	12.8	14.3	15.7	14.2	19.8	22.3	22.9	20.3	21.6	12.3	13.2	9.5	14	24.9	4.9	20.7	20.1	16.5	24.7	16.2	12.9	28.3	9.8	8.2	16.7	21.5	26.4	25.6	16.9	9.1	14.3	14.5	18.8	21.3	21.5	13.3	19.2	18.9	20.7	20.7	19.8	8.7	16.8	8	13.7
Lup012204	OIW11685.1	0	0	0	0	0	0	0	0	0	0	0	0	0	0	0	0	0	0	0	0	0	0	0	0	0	0	0	0	0	0	0	0.2	0	0	0	0	0	0	0	0	0	0	0	0	0	0.4	0	0
Lup026506	OIV91653.1	0	0	0	0.4	0	0	0	0	0	0	0	0	0	0	0.3	0	0	0	0	0	0	0	0	0	0	0	0.2	0	0.2	0	0	0	0	0	0	0	0	0	0	0	0	0	0	0	0	0	0	0
Lup001373	OIV90177.1	40	22.2	26.3	26.4	26.7	31.5	35.2	36.1	28.9	32	34.9	27.6	26.6	31	32.4	35.6	38.2	14.5	28.4	27.6	24.8	30.8	34.8	19.9	28.5	17.2	17.4	19.9	35.1	39.4	36.3	23.4	19.8	38.8	17.9	23.7	43.8	23.7	34.1	40.8	19.3	44.6	34.3	24.3	6.2	31.7	6.8	24.9
Lup027888	OIV89095.1	11.2	10.1	14.2	9.3	10	13.8	10.5	8.1	14.8	11.1	13	11.9	10.2	3.6	6.8	9.3	12.9	6.4	6.5	14.5	7.9	11.5	8.4	14	10.6	5.8	14.8	10.6	11	10.5	11.2	8.8	9.7	16.8	6.8	8.7	13.5	14.1	15.3	13.2	7	11.1	15.1	9.4	12.8	21.2	6.8	5.2
Lup008571	OIW15084.1	0.5	0	0.8	0	0	0	0	0.9	0.4	0	0.4	0	0	0	0.3	0.4	0	0	0	0.4	0	1	0	0	0.2	0	0.5	0	0	0.4	0.5	0.3	0	0	0	0	1.2	0.4	0	0.4	0.4	0	0.4	0	0	0.4	0	0.3
Lup013482	OIW18730.1	38.1	24.9	34.2	32.2	50.1	46.4	43.5	52.3	34.9	40.5	29.2	36.9	50	55.1	60.5	34.7	31.5	57.6	41.7	59	56.1	34.9	59.5	50.8	69.3	50.3	72.3	55.2	71.6	54.8	64.2	65.2	80.1	52.2	76.3	70.1	49.1	67.4	72.3	49.3	84	49.2	53.4	85.9	51.4	75.2	88.2	64
Lup021914	OIV90378.1	40	25.3	17.5	67.9	50.6	59.8	36.8	50.5	25.2	80.3	21.5	45.4	32	55.5	49	36	33.6	58.3	38.9	57.3	41.3	32.2	33.6	22.1	27.4	34.5	34.2	36.6	47.5	30.9	48.1	40.3	52.1	30.9	30.4	41.1	39.3	59.3	106	41.2	59.3	33.5	38.6	40.9	27.2	38	96.5	49.5
Lup026613	OIV91760.1	101.4	79.1	161.7	91.7	115.5	113.6	174.5	199.3	129.8	90.1	135.9	128.1	84.9	108.8	118.3	119.5	160.2	194.6	102.6	94.4	107.9	168.3	103.3	165	175.2	110.7	138.7	135.5	106.5	157.1	114.8	80.8	114	305	123.7	128.6	103.2	132.1	132.2	195	106.6	145.9	125.5	98	99.1	80.3	166.8	127.6
Lup000006	OIV94257.1	0	0.4	0	0	0	0	0.4	0	0	0	0	0	0	0.2	0	0	0.4	0	0	0	0	0	0	0	0	0	0	0	0	0	0	0	0	0	0	0	0	0	0	0	0	0	0	0	0	0	0	0
Lup014917	OIV96240.1	19.5	17.5	19.6	20.3	27.2	21.6	25.5	20.3	26.3	24.8	21.5	23.8	18	15.4	26.4	18.2	17.4	18.4	19.2	24	19.8	23.4	21.6	21.7	23.3	22.2	28.1	20.4	18.7	20.6	19.8	24.6	18.8	16.3	22.2	18	20.9	27.5	26.9	26	25.5	23.2	28.3	21.6	19	23.5	18.2	18.6
Lup027773	OIW10827.1	39.1	39.7	63.8	38.8	54.4	36.6	39.8	47.8	46.7	40.5	46.7	57.3	34	47.5	69.6	53.8	39	59	66.1	50.9	74.1	37.2	33	46.8	39.6	46.3	39.5	52.8	45.9	28.5	38.4	37.3	45.2	34.3	68.1	54.2	34.8	67.8	56.6	61.3	48.6	36	44.2	75.6	34.9	40.3	45.2	58.3
Lup030429	OIV91207.1	5.1	4.3	7.5	5.7	6.2	5.1	3.3	7.2	5.9	5.2	5.3	5.5	4.9	5.6	9.8	5.9	4.2	3.5	5.9	10.3	2.9	8.8	3.6	9.2	12	6	9.9	7.5	4.3	6.2	6.9	7.3	9.7	9.1	11.6	6.8	7	4.9	11.2	7.6	7.4	10.7	9.6	5.4	8.7	7.8	4.9	4.7
Lup004352	OIW15817.1	14.4	9.7	10	16.7	16.2	14.2	10.9	11.3	14.8	13.1	16.2	11.9	14.3	14.9	15.2	20.8	13.7	9.9	13.6	11.3	10.1	13.2	9	15.1	11.3	14.4	16.9	9.6	16.4	13.6	13.8	9.1	12.9	6.6	7.2	12.9	16.8	10.9	10	17.2	12.8	11.4	13.9	13.5	12.3	15.7	14.4	14.5
Lup022711	OIV99131.1	0.5	0	0.4	0	0	0	0	0	0	0	0	0	0	0	0	0	0	0	0.3	0	0	0	0.6	0.4	0	0	0	0	0	0	0	0	0	0	0	0	0	0	0	0	0	0	0	0	0	0	0	0
Lup028777	OIW19906.1	0.9	0	1.3	0.9	0	0.4	1.7	0.9	0.7	0	0.4	0	1.2	1.3	1.7	2.5	0.4	1.8	0.3	1.8	0.4	0.3	0.6	0.7	1.4	1.1	0.7	1.2	0.6	1.4	1.3	1	2.2	2.3	1.9	1.3	1.2	0.7	1.6	2.8	1.2	1.4	1.6	0	1	0.4	3	1.3
Lup024952	OIW20874.1	4.7	2.7	5	2.2	4.8	5.5	4.6	3.6	1.9	3.3	2	3.4	2.9	4	4.1	5.5	5.4	2.1	3.7	4.2	3.2	2.7	4.8	3.7	5	2.3	5.6	3.3	2.8	6.4	5.4	4.2	3.8	10	3.4	5.5	7	2.1	3.6	5.6	4.5	3.9	4.8	3.6	5.1	5.1	6.8	4.4
Lup012020	OIW03423.1	0.5	0.8	0	0.9	0	0	2.1	0.9	1.1	0	0.8	0.4	0.8	1.1	0.3	0.4	0.4	0.4	0.3	0.7	0.4	0	0	0.7	1.1	3.4	3.6	1	1	0.2	0.7	0.8	2.2	1.6	1	1.1	0.4	0.4	1.6	0.4	1.2	0.4	1.6	0.9	0	0.8	0.4	1.3
Lup000698	OIW04138.1	3.3	6.6	2.9	3.1	1.9	3.9	3.8	3.2	4.8	2	3.2	1.7	2.1	2.2	2.7	1.7	5	3.9	2.5	1.1	3.6	2.4	3.6	1.8	0.9	2.1	3.1	2.6	2.2	2.3	3.4	3	1.9	3.2	2.4	4.4	4.1	3.5	2.4	3.2	0.8	3.2	4.4	2.7	1.5	3.5	3.8	3.1
Lup000892	OIV92758.1	0	0.4	0.4	0.4	1	0.8	1.3	1.4	0.4	0	0.8	0	0.4	0.4	1	1.3	1.2	0.7	0	0.4	0.4	0.7	1.2	0.4	0.2	0.3	0.7	0.7	0.6	0.4	0.4	0.2	0.3	0	1	0.2	2	1.4	0	1.2	0.8	0.7	0.8	0	0.5	0	0.4	0
Lup016098	OIW20599.1	20.5	16	25.8	23.8	20.5	18.5	17.2	22.1	18.2	17.6	23.1	17.4	26.2	14.5	20.3	21.6	22.4	18	18.9	24	19.1	19	16.2	25.8	19.9	22.2	27.9	20.2	20.1	18.1	19.8	21.6	20.1	22.5	18.8	26.9	25	20.5	24.1	22	20.2	22.5	15.9	20.7	15.4	25.1	20.1	17.9
Lup031121	OIV92202.1	1.9	2.7	3.8	2.6	3.3	0.8	1.3	1.8	2.2	0.7	4.9	0.8	0.8	1.6	1.7	2.5	2.1	2.5	0	2.5	2.2	1.7	1.2	1.8	2	1.2	2.5	1.7	1.6	1	2.2	2.2	0.6	2.3	1.4	1.1	0.4	1.1	1.2	2.8	2.9	1.4	0.8	0.9	2.6	1.2	1.5	2.1
Lup004302	OIW15767.1	5.6	4.3	9.6	8.4	8.1	7.1	5	7.2	5.9	9.1	8.5	7.2	7.8	4.2	4.1	6.4	8.7	3.5	3.4	6.4	6.1	7.1	7.8	10.7	6.3	7.4	7.2	9.8	5.1	8.5	7.4	7.1	4.7	7.9	5.3	6.1	7.4	7.8	6.4	5.6	6.6	6.1	7.6	3.6	8.2	10.2	4.9	4.7
Lup027840	OIW10894.1	15.8	2.7	18.8	9.3	26.3	20.4	13.8	10.8	9.3	7.8	13.8	11.5	16.8	12.3	22.6	16.1	12	21.5	8.3	23.7	12.6	8.5	10.8	28	17.2	9.5	16.9	11	13.8	19.8	9.1	16.7	16	15.9	23.7	18.6	8.2	12.4	12.5	16.4	21.4	14.3	12.7	17.1	22.6	11	41.4	7
Lup026418	OIW00081.1	0	0.4	0	0	0.5	1.2	0	0.5	0	1.3	0	1.3	1.2	0.4	1.4	0.4	0	1.1	0	0.7	0.4	0.3	0.6	0.4	1.4	2.1	1	0.3	1.4	0.4	0.9	0.8	0.9	1.6	1	0.9	0.4	0.7	0.8	0.4	1.2	0.7	0.4	2.2	1	0	1.1	0.8
Lup030205	OIW03929.1	12.6	30.8	45	39.7	10	10.2	44.4	9.9	36	9.8	19.9	35.2	7	9.6	35.2	55.5	12	35.7	39.9	12.4	8.3	9.5	40.2	14	16.1	36.6	61	32.7	10.3	15.3	44.3	42.3	10.4	39	38.6	13.6	7.4	8.8	37.4	11.6	30	42.5	13.9	33.7	40.1	34.9	16	35.5
Lup032775	OIW10035.1	1.4	0.8	0.8	1.3	1	1.6	1.3	0.5	0	2	0.8	2.1	1.6	0.9	1.7	0.4	1.2	1.1	1.5	1.4	1.4	0.7	0	1.8	0.7	0.5	0.5	0.5	1	1.2	0.2	2.2	1.6	1.1	1.4	1.7	1.6	0.7	1.2	0	2.1	2.5	1.2	1.3	0.5	1.2	0.4	1
Lup000969	OIV92835.1	0	0	0	0	0	0	0	0	0	0	0	0	0	0	0	0	0	0	0	0	0	0	0	0	0.2	0	0	0	0	0	0	0.3	0	0	0	0	0	0	0.8	0	0	0	0	0	0	0	0	0.3
Lup021504	OIV95114.1	42.3	54.1	57.5	36.6	36.3	37	41.8	27.5	50.4	37.9	66.5	29.3	40.6	36.3	38.9	57.6	39.4	36.7	50.7	37.5	32.4	35.2	36	50.5	38.5	49.5	55.2	36	32.3	57.3	51.5	42	33.3	57.4	41.5	51.5	48.7	40.3	36.2	44.9	21.8	46.7	38.6	34.2	61.1	40.3	42.2	41.7
Lup014126	OIW09496.1	0	0	0	0.4	1	0	0	0	0	0.7	0.4	0.4	0.4	0.9	0.3	0.4	0	0.4	0.3	0	0.4	0.3	0	0	0.2	0.3	0.7	0.9	0.8	0.6	0.5	0.2	0.6	0.2	0.5	0.8	0	0.7	0.4	0.8	0	0.4	0.8	0.5	0.5	0	0.4	0.3
Lup011103	OIW20412.1	0	0	0	0	0	0	0	0	0	0	0	0	0	0	0	0	0	0	0	0	0	0	0	0	0.2	0	0	0	0	0	0.2	0	0	0	0	0	0	0	0	0	0	0	0	0	0	0	0	0
Lup030141	OIW03865.1	23.2	39	28.8	26.4	22	19.7	28.5	15.8	32.6	23.5	25.6	30.1	43.5	24.8	22.6	51.7	30.3	17	46.4	26.5	22.3	31.1	22.2	18.4	30.1	49.5	49	35	21.9	32.2	61.7	29.2	36.4	40.2	20.3	49.4	28.3	22.2	24.1	26	25.5	18.6	24.3	29.7	28.8	21.2	19.4	33.9
Lup026648	OIW02108.1	16.7	17.5	20.4	20.7	27.7	22.4	21.8	22.1	16.3	9.8	13.4	14.4	20.9	12	17.2	17.4	22.4	19.1	20.7	21.9	16.9	19.6	15	19.9	21.7	18.4	27.3	17.6	20.5	24.3	19.4	20.7	24.2	27	14	25.8	16.4	21.2	22.9	15.2	20.6	17.5	21.5	20.2	16.9	15.3	23.2	15.8
Lup025820	OIV96995.1	0	1.2	0	0.4	0.5	0.8	0.4	0	0	0	0.4	0	0.8	0.2	0.3	0.4	1.7	0	0	0.4	0	1.4	1.2	0.7	0.2	0.6	0	0.3	0.2	0.4	0.2	0	0.3	0.2	0	0.2	0.4	0	0	0	0	0	0.4	0	0	0.4	0	0.3
Lup028496	OIV96639.1	8.8	16	10	16.7	19.1	11.4	15.9	12.6	8.9	17	11.8	15.7	21.3	12.5	20.6	13.6	12.9	11.3	16.1	26.5	15.8	9.5	10.8	18.8	12.7	21.2	26	13.9	17.4	16.3	16.9	14.8	17	16.1	10.6	12.5	11.5	20.5	24.1	20.8	20.6	16.4	12.4	13.5	7.7	21.9	15.2	18.1
Lup008658	OIW04775.1	409.2	416.8	416.8	425.7	413.8	438.8	420.2	546.4	421.8	413.5	367.9	477.6	441.1	347.2	478.9	322.8	400.1	329.2	392.8	416.8	435.1	411.7	445.7	433.1	466.7	414.6	345.2	413.7	454.1	349.5	329.3	463.7	478.4	315.4	427.5	334.9	378.8	413.5	422.2	382	458.9	341.5	384.9	481.7	399.5	424.2	316.2	427.2
Lup031334	OIW18214.1	0	0	0	0	0	0	0	0	0	0	0	0	0	0.4	0.3	0	0	0.4	0	0	0.4	0	0.6	0	0.5	0	0.2	0	0	0.2	0.2	0.2	0	0	0	0.2	0	0	0	0.4	0	0	0	0	0	0	0	0
Lup005421	OIW14800.1	0.5	0.4	0	0.4	0	0	0	0	0	0	0	0	0	0	0	0	0	0	0	0.4	0	0	0	0	0	0.3	0	0	0.2	0	0	0.2	0	0	0	0	0	0	0	0	0	0	0	0	0	0	0	0
Lup006045	OIW12256.1	7.4	8.6	7.5	9.3	8.6	10.2	11.7	15.8	13.4	12.4	11.4	9.8	9.8	12	7.8	11	11.2	14.8	8	9.9	8.3	9.5	9.6	9.2	11.8	15.2	18.9	11.5	10.8	14.2	14	11.3	16.3	20.2	11.6	14.8	10.6	13.8	11.2	7.2	12.8	10.7	13.1	11.2	12.3	11.8	12.9	14
Lup015274	OIV97209.1	79.5	107.1	91.7	70.9	54.4	99.5	94.6	89.3	93.5	105.8	113.6	97.6	69.7	84.5	61.2	97.9	104.6	81.2	99.2	78.8	91.3	84.3	65.5	67.4	84.2	75.4	82	69	78.3	69.3	78.9	85.7	48	61.3	93.2	79.9	86.4	65.7	64.3	57.7	62.1	81.7	61.4	81.4	60.1	56.8	26.2	77.4
Lup002654	OIW07020.1	0	0.4	0	0.4	0	1.2	0.4	0.5	0	0	0.4	0	0	0	0	0	0	0	0	1.1	0	0	0	0	0.2	0.3	0	0	0.2	0.2	0.5	0	0	0	0.5	0.6	0.4	0	0.4	0	0	0	0	0	0.5	0	0	0.3
Lup022666	OIW01622.1	0	0	0	0	0	0	0	0	0	0	0	0	0	0	0	0	0	0	0	0	0	0	0	0	0	0	0.2	0	0.2	0	0.2	0	0	0	0	0.4	0	0	0	0	0	0	0	0	0	0	0	0
Lup027752	OIW10806.1	0	0.8	0.4	0	1	1.6	2.1	0.9	1.1	1.3	1.6	0.4	2.1	1.8	1.7	0.4	0.8	0	0.6	0.4	0.7	0.7	1.2	0.4	0.7	0.9	0.7	0	0.4	1.2	2	0.5	0.3	2.3	0.5	0.6	2	0.7	0	2	2.5	0	1.2	0.5	1	0.4	1.1	1.3
Lup009456	OIW19436.1	22.3	2.3	13.3	7.5	3.3	1.2	1.3	1.8	1.5	0.7	6.1	15.7	4.1	16.1	16.9	2.1	0.4	0.7	3.7	6	9.7	10.2	13.8	11.8	1.4	5.2	6.1	2.3	1.2	3.5	9.8	9.8	8.8	14.1	3.9	6.3	2.5	2.1	1.6	6	8.2	7.5	8.4	3.1	1	6.3	1.9	1.8
Lup011026	OIV97502.1	14.4	9	28.3	51.1	39.6	22.8	31.4	58.6	19.7	51.6	25.2	35.6	57.8	82.5	81.8	21.2	48.1	54.4	49.8	50.5	24.5	23.4	44.5	43.1	78.1	52.6	47.2	58.5	35.7	52.6	39.5	43.7	101.1	59.2	44.9	29.4	47.5	61.8	34.5	59.7	58	52.8	70.5	81	56.5	73.2	57	50.7
Lup001143	OIW04947.1	0	0	0	0	1	0	0.4	0	0	0	0	0.4	0.4	0.2	0	0	0	0	0	0	0.4	0.3	0	0	0	0	0.5	0.3	0.6	0	0.2	0.2	0.6	0	0	0.4	0	0.4	0.8	0.4	0	0	0	0	0.5	0.4	0	0.3
Lup005726	OIW00376.1	0	0	0	0	0	0	0.4	0	0	0	0	0	0	0	0	0	0.4	0	0	0	0	0	0	0	0	0	0	0	0	0	0	0	0	0	0	0	0	0	0	0	0	0	0	0	0	0	0	0
Lup011012	OIV97488.1	18.6	17.9	23.3	15.9	25.8	22	20.9	18.5	14.8	15	13	16.5	20.5	17.8	19.9	23.3	17.8	9.5	14.5	19.8	20.9	15.9	19.8	24.3	22.4	19.9	29.4	17.6	22.5	22.1	19.6	26.5	22	28.8	23.7	22.3	16.8	14.5	33.7	22.4	20.6	21.1	19.5	13.9	18.5	20.4	27	22.5
Lup030871	OIW09552.1	0.9	0	0.8	0.4	0.5	0.8	0.4	1.8	0.4	1.3	1.2	0	0.4	1.1	0	0	0	0.7	0	2.1	1.1	1.7	2.4	0.7	0.7	0.5	1.2	0.5	1.4	0.4	1.3	1	1.3	0.2	0	0.4	1.2	0.7	0.8	1.6	0.4	0.7	0.4	0.5	1	0.4	0.8	0.3
Lup008935	OIV91523.1	54.4	40.9	44.2	39.2	40.6	34.2	32.2	50	32.3	35.3	36.9	50.5	37.3	54.9	50.7	33.9	36.5	23.7	29.7	50.9	46.4	43.7	50.5	43.1	31.9	43.8	33.4	33.1	44.2	32.8	43.9	42.3	33.6	41.1	40.6	41.9	54.5	44.8	31.3	54.1	39.1	47.8	49	40.5	20	66.6	32.7	51
Lup015282	OIW11588.1	0	0	0	0	0	0	0	0	0	0	0	0	0	0	0	0	0	0	0	0	0	0	0	0	0	0.3	0	0	0	0	0	0	0	0	0	0	0	0	0	0	0	0	0	0	0	0	0	0
Lup030985	OIW03565.1	0	0	0	0	0	0	0	0	0	0	0	0	0	0	0	0	0	0	0	0	0	0	0	0	0	0	0	0	0	0	0	0	0	0.2	0	0	0	0	0	0	0	0	0	0	0	0	0	0
Lup014075	OIV97975.1	0.9	0.4	2.1	1.3	1.9	0	1.3	0	1.5	0.7	0.8	1.3	1.2	1.1	1.7	1.3	0.4	1.4	0	2.1	0.7	1	2.4	0.7	0.7	1.2	0.7	0.5	0.8	1.2	0.9	2	1.6	1.6	1	0.6	2	0	2	1.6	2.9	2.5	1.6	2.7	0.5	3.9	1.9	1.6
Lup021114	OIW02065.1	0	0	0	0	0	0	0	0	0	0	0	0	0	0	0	0	0	0	0	0	0	0	0	0	0	0	0	0	0	0	0	0.3	0	0	0	0	0	0	0	0	0	0	0	0	0	0	0	0
Lup027418	OIV93239.1	0.5	0.8	0	0	0.5	0.4	0	0.9	0	0	0.4	0.4	0	0	0	0	0.8	0	0.3	1.1	0	0.3	0	0	0	0.2	0.3	0.5	0	0.2	1.1	0.5	0.3	0	0	0.6	0	0	0.8	0	0	0	0.4	0	0.5	0	0	0.3
Lup004086	OIW06692.1	3.3	2.7	3.8	2.6	1.9	3.5	2.1	2.3	0.4	2	2.8	2.1	3.3	8.7	2.4	1.7	2.5	0.7	1.9	1.8	2.9	4.4	8.4	12.2	3.2	2.8	6.1	1	1.2	13	7.4	1	4.4	0.5	3.9	0.9	4.5	2.8	1.6	5.6	7	7.9	8.8	1.3	1.5	2	1.1	0.5
Lup020745	OIV93083.1	0	0	0.4	0	0	0.4	0.8	0	0.4	0	0	0.4	0	0	0	0.4	0.4	0.4	0	0	0	0.3	0	0	0	0.5	0.2	0.2	0	0.4	0.5	0.5	0	0.7	0	0.2	0	0.4	0	0.4	0	0	0.4	0.5	0.5	0	0	0.3
Lup007016	OIW19561.1	0	0	0	0	0.5	0	0	0	0	0.7	0.4	0	0	0.2	0.3	0	0	0	0	0	0	0	0	0	0	0.2	0	0	0	0	0.2	0.2	0	0	0	0	0.4	0	0.4	0	0	0	0	0.5	0	0.4	0	0.3
Lup019820	OIW05189.1	0	0	0	0	0	0	0	0	0	0	0	0	0	0	0	0	0	0	0	0	0	0	0	0	0	0.2	0	0	0	0	0	0	0	0	0	0	0	0	0	0	0	0	0	0	0	0	0	0
Lup018387	OIW19577.1	2.8	0	2.5	0.4	1.4	1.2	2.1	0.9	1.9	1.3	2.4	1.3	2.1	2.5	2	3.8	1.7	2.1	3.4	2.5	0.7	1.7	0	1.5	2.5	1.1	3.1	1.9	1.2	2.5	2	2.4	1.9	2.7	1.4	1.5	1.6	2.8	3.2	1.2	1.2	1.8	3.2	0.9	2.6	2	4.2	2.1
Lup016077	OIW10705.1	119.5	127.4	106.7	113.7	106.4	139.2	120.5	158.2	111.3	120.8	130.2	126.4	82	111.9	115.9	83.5	112.5	95.7	82.2	105.7	126.9	120.9	113.5	95	87.1	118	83.7	110.2	122.4	122.1	106.5	124.8	86.3	102.3	112.1	86.7	139.2	115.1	103.6	106.9	93	119.9	129.1	87.2	78.6	151.2	47.9	122
Lup011263	OIW09125.1	6.5	8.6	6.3	10.1	9.5	10.6	10.5	11.7	6.7	3.3	7.7	4.2	5.7	6.9	5.4	11	9.1	3.9	8.7	11	6.1	9.1	7.8	7	9.1	8.6	10	10.1	8.1	9.1	6.5	7.6	7.2	8.6	6.3	10	10.2	8.8	8.8	6.4	14.8	6.8	6	6.7	7.7	5.5	2.7	5.7
Lup015896	OIW10524.1	0	0	0	0	0	0	0	0	0	0	0	0	0	0	0	0	0	0	0	0	0	0	0	0	0	0	0	0	0	0	0	0.2	0	0	0	0	0	0	0	0	0	0	0	0	0	0	0	0
Lup017823	OIV91831.1	30.7	33.5	32.1	23.8	25.8	37.7	37.2	23.4	34.5	37.9	28.4	26.7	30.7	29.9	32.8	39.4	28.6	37.1	31.5	39.2	23	34.2	32.4	31.3	28.1	27.1	33.4	28.4	31.2	31.3	30.3	28.5	23.5	38.3	28.5	31.1	28.3	26.8	28.1	22	21.8	34.3	30.7	24.7	36.5	30.9	37.2	24.1
Lup011070	OIV93488.1	0.5	0	0.4	0	0.5	0	0	0	0.4	0	0	0	0	0	0	0	0	0	0	0	0	0	0	0	0	0.2	0	0	0	0.2	0	0	0	0	0	0.4	0	0	0	0	0	0	0	0	0	0	0	0
Lup026980	OIV92122.1	0	0	0	0	0	0	0	0	0	0	0	0	0	0	0	0	0	0	0	0.4	0	0	0	0	0	0	0	0	0	0.2	0	0	0	0	0	0	0	0	0	0	0	0	0	0	0	0	0	0
Lup000081	OIW16807.1	0	0	0	0	0	0	0	0	0	0	0	0	0.4	0	0	0	0	0	0	0	0	0	0	0	0	0	0	0	0	0	0	0	0	0	0	0	0	0	0	0	0	0	0	0	0	0	0	0
Lup000316	OIV90015.1	0	0	0	0	0	0	0.4	0	0	0	0	0	0	0	0	0	0	0	0	0	0	0	0	0	0	0	0	0	0	0	0	0	0	0	0	0	0	0	0	0	0	0	0	0	0	0	0	0
Lup000367	OIV89989.1	0	0	0	0	0	0	0	0	0	0	0	0	0	0	0	0	0	0	0	0	0	0	0	0	0	0	0	0	0	0	0	0	0	0	0	0	0	0	0	0	0	0	0	0	0	0	0	0
Lup000451	OIV89935.1	0	0	0	0	0	0	0	0	0	0	0	0	0	0	0	0	0	0	0	0	0	0	0	0	0	0	0	0	0	0	0.2	0	0	0	0	0	0	0	0	0	0	0	0	0	0	0	0	0
Lup000618	OIW03347.1	0	0	0	0	0	0	0	0	0	0	0	0	0	0	0	0	0	0	0	0	0	0	0	0	0	0	0	0	0	0	0	0	0	0	0	0	0	0	0	0	0	0	0	0	0	0	0	0.3
Lup000987	OIV92853.1	0	0	0	0	0	0	0	0	0	0	0	0	0	0	0	0	0	0	0	0	0	0	0	0	0	0.2	0	0	0	0	0	0	0	0	0	0	0	0	0	0	0	0	0	0	0	0	0	0
Lup001014	OIV92880.1	0	0	0	0	0	0	0	0	0	0	0	0	0	0	0	0	0	0	0	0	0	0	0	0	0	0	0	0	0	0	0	0	0	0	0	0	0	0	0	0	0	0	0	0	0	0	0	0
Lup001171	OIW04975.1	0	0	0	0	0	0	0	0	0	0	0	0	0	0	0	0	0	0	0	0	0	0	0	0	0	0	0	0.2	0	0	0	0	0	0	0	0	0	0	0	0	0	0	0	0	0	0	0	0
Lup001183	OIW18094.1	0	0	0	0	0	0	0	0	0	0	0	0	0	0	0	0	0	0	0	0	0	0	0	0	0	0	0	0	0.2	0	0	0	0	0	0	0	0	0	0	0	0	0	0	0	0	0	0	0
Lup001329	OIW09358.1	0	0	0	0	0	0	0	0	0	0	0	0	0	0	0	0	0	0	0	0	0	0	0	0	0	0.2	0	0	0	0	0	0	0	0	0	0	0	0	0	0	0	0	0	0	0	0	0	0
Lup001344	OIW09373.1	0	0	0	0	0	0	0	0	0	0	0	0	0	0	0	0	0	0	0	0	0	0	0	0	0	0	0	0	0	0	0	0	0	0	0	0.2	0	0	0	0	0	0	0	0	0	0	0	0
Lup001452	OIV95658.1	0	0	0	0	0	0	0	0	0	0	0	0	0	0	0	0	0	0	0	0	0	0	0	0	0	0.2	0	0	0	0	0	0	0	0	0	0	0	0	0	0	0	0	0	0	0	0	0	0
Lup001506	OIV95712.1	0	0	0	0	0	0	0	0	0	0	0	0	0	0	0	0	0.4	0	0	0	0	0	0	0	0	0	0	0	0	0	0	0	0	0	0	0	0	0	0	0	0	0	0	0	0	0	0	0
Lup001524	OIV90070.1	0	0	0	0	0	0	0	0	0	0	0	0	0	0	0	0	0	0	0	0	0	0	0	0	0	0	0	0	0	0	0	0	0	0	0	0	0	0	0	0	0	0	0	0	0	0	0	0
Lup001644	OIW04471.1	3.7	1.6	2.9	4.4	4.8	2	4.6	0.9	1.9	2	2.4	3.4	4.1	2.2	4.4	2.5	2.5	4.2	3.7	6	3.6	3.4	5.4	4.4	6.1	4.1	4.6	2.3	4.7	3.1	2.9	1.7	5	2.7	2.9	4	2	3.2	5.2	2.4	2.5	4.6	8.8	2.7	3.6	5.5	3.4	4.9
Lup001655	OIV89032.1	0	0	0	0	0	0	0	0	0	0	0	0	0	0	0	0	0	0	0	0	0	0	0	0	0	0	0.2	0	0	0	0	0	0	0	0	0	0	0	0	0	0	0	0	0	0	0	0	0
Lup001687	OIV90606.1	0	0	0	0	0	0.4	0	0	0	0	0	0	0	0	0	0	0	0	0	0	0	0	0	0	0	0	0	0	0	0	0	0	0	0	0	0	0	0	0	0	0	0	0	0	0	0	0	0
Lup001705	OIV90624.1	0	0	0	0	0	0	0	0	0	0	0	0	0	0	0	0	0	0	0	0	0	0	0	0	0	0	0	0	0	0	0	0	0	0	0	0.6	0	0	0	0	0	0	0	0	0	0	0	0
Lup001728	OIV90647.1	0	0.4	0	0	0	0	0	0	0	0	0	0	0	0	0	0	0	0	0	0	0	0	0	0	0	0	0	0	0	0	0	0	0	0	0	0	0	0	0	0	0	0	0	0	0	0	0	0
Lup001825	OIV91294.1	0	0	0	0	0	0	0	0	0	0	0	0	0	0	0	0.4	0	0	0	0	0	0	0	0	0	0	0	0	0	0	0	0	0	0	0	0	0	0	0	0	0	0	0	0	0	0	0	0
Lup001891	OIW20118.1	0	0	0	0	0	0	0	0	0	0	0	0	0	0	0	0	0	0	0	0	0	0	0	0	0	0	0	0	0	0	0	0	0	0	0	0	0	0	0	0	0	0	0	0	0	0	0	0
Lup001941	OIV91323.1	0	0	0	0	0	0	0	0	0	0	0	0	0.4	0	0	0	0	0	0	0	0	0	0	0	0	0	0	0	0	0	0	0	0	0	0	0	0	0	0	0	0	0	0	0	0	0	0	0
Lup002081	OIV91463.1	0	0	0	0	0.5	0	0	0	0	0	0	0	0	0	0	0	0	0	0	0	0	0	0	0	0	0	0	0	0	0	0	0	0	0	0	0	0	0	0	0	0	0	0	0	0	0	0	0
Lup002187	OIW11980.1	0	0	0	0	0	0	0	0	0	0	0	0	0.4	0	0	0	0	0	0	0	0	0	0	0	0	0	0	0	0	0	0	0	0	0	0	0	0	0	0	0	0	0	0	0	0	0	0	0
Lup002445	OIW17817.1	0	0	0	0	0	0	0	0	0	0	0	0	0	0	0	0	0	0	0	0	0	0	0	0	0	0	0	0.2	0	0	0	0	0	0	0	0	0	0	0	0	0	0	0	0	0	0	0	0
Lup002752	OIW07118.1	0	0	0	0	0	0	0	0	0	0	0	0	0	0	0	0	0	0	0.3	0	0	0	0	0	0	0	0	0	0	0	0	0	0	0	0	0	0	0	0	0	0	0	0	0	0	0	0	0
Lup002753	OIW21408.1	0	0	0	0	0	0	0	0	0	0	0	0	0	0	0	0	0	0	0	0	0	0	0	0	0	0	0	0	0	0	0	0	0	0	0	0	0	0	0	0	0	0	0	0	0	0	0	0
Lup002837	OIW13317.1	0	0	0	0	0	0	0	0	0	0	0	0	0	0	0	0	0	0	0	0	0	0	0	0	0	0	0	0	0	0	0	0	0	0	0	0	0	0	0	0	0	0	0	0	0	0	0	0
Lup002892	OIV89760.1	0	0	0	0	0	0	0	0	0	0	0	0	0	0	0	0	0	0	0	0	0	0	0	0	0	0	0	0	0	0	0	0	0	0	0	0.2	0	0	0	0	0	0	0	0	0	0	0	0
Lup002947	OIV93410.1	0	0	0	0	0	0	0	0	0	0	0	0	0	0	0	0	0	0	0	0	0	0	0	0	0	0	0	0	0	0	0	0	0	0.2	0	0	0	0	0	0	0	0	0	0	0	0	0	0
Lup003290	OIW08614.1	51.6	67.8	56.7	56	45.3	46.8	33.1	72.6	57.9	45.1	42.2	49.6	48.4	49.3	43.6	65.7	44.8	77	64.9	30.8	44.9	60.6	48.1	40.1	36	55.8	49	38.7	48.3	47.2	56.8	41.3	48.3	54.5	46.9	57.2	55.7	50.5	45.4	48.9	51.4	52.1	40.2	45.9	56.5	44.3	58.1	53.6
Lup003400	OIW08724.1	0	0	0	0	0	0	0	0	0	0	0	0	0	0	0	0	0.4	0	0	0	0	0	0	0	0	0	0	0	0	0	0	0	0	0	0	0	0	0	0	0	0	0	0	0	0	0	0	0
Lup003564	OIW07777.1	0	0	0	0	0	0	0	0	0	0	0	0	0	0	0	0	0	0	0	0	0	0	0	0	0	0	0	0	0	0	0.2	0	0	0	0	0	0	0	0	0	0	0	0	0	0	0	0	0
Lup003570	OIW07783.1	0	0	0	0	0	0	0	0	0	0	0	0	0	0	0	0	0	0	0	0	0	0	0	0	0	0	0	0	0.2	0	0	0	0	0	0	0	0	0	0	0	0	0	0	0	0	0	0	0
Lup003598	OIV89725.1	0	0	0	0	0	0	0	0	0	0	0	0	0	0	0	0	0	0	0	0	0	0	0	0	0	0	0	0	0	0	0	0	0	0	0	0.4	0	0	0	0	0	0	0	0	0	0	0	0
Lup003630	OIW19140.1	0	0	0	0	0	0	0	0	0	0	0	0	0	0	0	0	0	0	0	0	0	0	0	0	0	0	0	0.2	0	0	0	0	0	0	0	0	0	0	0	0	0	0	0	0	0	0	0	0
Lup003767	OIV93804.1	0	0	0	0	0	0	0	0	0	0	0	0	0	0	0	0	0	0	0	0	0	0	0	0	0	0.2	0	0	0	0	0	0	0	0	0	0	0	0	0	0	0	0	0	0	0	0	0	0
Lup004030	OIW06636.1	0	0	0	0	0	0	0	0	0	0	0	0	0	0	0	0	0	0	0	0	0	0	0	0	0	0	0	0	0.2	0	0	0	0	0	0	0	0	0	0	0	0	0	0	0	0	0	0	0
Lup004055	OIW06661.1	0	0	0	0	0	0	0	0	0	0	0	0	0	0	0	0	0.4	0	0	0	0	0	0	0	0	0	0	0	0	0	0	0	0	0	0	0	0	0	0	0	0	0	0	0	0	0	0	0
Lup004119	OIW12370.1	0	0	0	0	0	0	0.4	0	0	0	0	0	0	0	0	0	0	0	0	0	0	0	0	0	0	0	0	0	0	0	0	0	0	0	0	0	0	0	0	0	0	0	0	0	0	0	0	0
Lup004253	OIW15718.1	0	0	0	0	0	0	0	0	0	0	0	0	0	0	0	0	0	0	0	0	0	0	0	0	0	0	0	0	0	0	0	0	0	0.2	0	0	0	0	0	0	0	0	0	0	0	0	0	0
Lup004469	OIW15934.1	0	0	0	0	0	0	0	0	0	0	0	0	0	0	0	0	0	0	0.3	0	0	0	0	0	0	0	0	0	0	0	0	0	0	0	0	0	0	0	0	0	0	0	0	0	0	0	0	0
Lup004548	OIW16013.1	0	0	0	0	0	0	0	0	0	0	0	0	0	0	0	0	0	0	0	0	0	0	0	0	0	0	0	0	0	0	0	0	0	0	0	0.2	0	0	0	0	0	0	0	0	0	0	0	0
Lup004762	OIW12598.1	0	0	0	0	0	0	0	0	0	0	0	0	0	0	0	0	0	0	0	0	0	0	0	0	0	0.2	0	0	0	0	0	0	0	0	0	0	0	0	0	0	0	0	0	0	0	0	0	0
Lup004847	OIV93615.1	0	0	0	0	0	0	0	0	0	0	0	0	0	0	0	0	0	0	0	0.4	0	0	0	0	0	0	0	0	0	0	0	0	0	0	0	0	0	0	0	0	0	0	0	0	0	0	0	0
Lup004878	OIV93646.1	0	0	0	0	0	0	0	0	0	0	0	0	0	0	0	0	0	0	0	0	0	0	0	0	0	0	0	0	0	0	0.2	0	0	0	0	0	0	0	0	0	0	0	0	0	0	0	0	0
Lup004969	OIW02376.1	0	0	0	0	0	0	0	0	0	0	0	0	0	0	0	0	0	0	0	0	0	0	0	0	0	0	0	0.2	0	0	0	0	0	0	0	0	0	0	0	0	0	0	0	0	0	0	0	0
Lup005128	OIV96288.1	0	0	0	0	0	0	0	0	0	0	0	0	0	0	0	0	0	0	0	0	0	0	0	0	0	0	0	0	0	0	0	0	0	0	0	0	0	0	0	0	0	0	0	0	0	0	0	0
Lup005147	OIW21498.1	0	1.6	0	1.3	1	0.8	2.5	0.9	0.7	0	0	0.4	0.4	0.4	1.4	1.3	0.8	0.4	1.5	1.4	0.7	0.3	0	0.7	0.2	0.3	1.2	0.7	0.6	1	0.2	0.7	0	0.7	0.5	0.4	0.4	0.4	0	0.8	1.2	0.7	1.2	0.9	0.5	0.8	0.4	0.8
Lup005179	OIW21509.1	0	0	0	0	0	0	0	0	0	0	0	0	0	0	0	0	0	0	0	0	0	0	0	0	0	0.2	0	0	0	0	0	0	0	0	0	0	0	0	0	0	0	0	0	0	0	0	0	0
Lup005266_Lup005267	#N/A	0	0	0	0	0	0	0	0	0	0	0	0	0	0	0	0	0	0	0	0	0	0	0	0	0	0	0	0	0	0	0.2	0	0	0	0	0	0	0	0	0	0	0	0	0	0	0	0	0
Lup005316	OIV95768.1	0	0	0	0	0	0	0	0	0	0	0	0	0	0	0	0	0	0	0	0	0	0	0	0	0	0	0	0	0	0	0	0	0	0	0	0	0	0	0	0	0	0	0	0	0	0	0	0
Lup005339	OIW13449.1	0	0	0	0	0	0	0	0	0	0	0	0	0	0	0	0	0	0	0	0	0	0	0	0	0	0	0	0	0	0	0	0	0	0	0	0	0	0	0	0	0	0	0	0	0	0	0	0
Lup005523	OIW21514.1	0	0	0	0	0	0	0	0	0	0	0	0	0	0	0	0	0	0	0	0	0	0	0	0	0	0	0	0	0	0	0	0	0	0.2	0	0	0	0	0	0	0	0	0	0	0	0	0	0
Lup005621	OIV93918.1	0	0	0	0	0	0	0	0	0	0	0	0	0	0	0	0	0	0	0	0	0	0	0	0	0	0	0	0	0	0	0.2	0	0	0	0	0	0	0	0	0	0	0	0	0	0	0	0	0
Lup005652	OIV93949.1	0	0	0	0	0.5	0	0	0	0	0	0	0	0	0	0	0	0	0	0	0	0	0	0	0	0	0	0	0	0	0	0	0	0	0	0	0	0	0	0	0	0	0	0	0	0	0	0	0
Lup005714	OIW00364.1	0	0	0	0	0	0	0	0	0	0	0	0	0	0	0	0	0	0	0	0	0	0	0	0	0	0	0	0.2	0	0	0	0	0	0	0	0	0	0	0	0	0	0	0	0	0	0	0	0
Lup005887	OIW08911.1	0	0	0	0	0	0	0	0	0	0	0	0	0	0	0	0	0	0	0	0	0	0	0	0	0	0	0	0.2	0	0	0	0	0	0	0	0	0	0	0	0	0	0	0	0	0	0	0	0
Lup005948	OIW08972.1	0	0	0	0	0	0	0	0	0	0	0	0	0	0	0	0	0.4	0	0	0	0	0	0	0	0	0	0	0	0	0	0	0	0	0	0	0	0	0	0	0	0	0	0	0	0	0	0	0
Lup006030	OIW12241.1	0	0	0	0	0	0	0	0	0	0	0	0	0	0	0	0	0	0	0	0	0	0	0	0	0	0	0	0	0	0	0	0	0	0	0	0	0	0	0	0	0	0	0	0	0	0	0	0
Lup006255	OIW21562.1	0	0	0	0	0	0	0	0	0	0	0	0	0	0	0	0	0	0	0	0	0	0	0	0	0	0	0	0.2	0	0	0	0	0	0	0	0	0	0	0	0	0	0	0	0	0	0	0	0
Lup006344	OIW09472.1	0	0	0	0	0	0	0	0	0	0	0	0	0	0	0	0	0	0	0	0.4	0	0	0	0	0	0	0	0	0	0	0	0	0	0	0	0	0	0	0	0	0	0	0	0	0	0	0	0
Lup006591	OIW20190.1	0	0	0	0	0	0	0	0	0	0	0	0	0	0	0	0	0	0	0.3	0	0	0	0	0	0	0	0	0	0	0	0	0	0	0	0	0	0	0	0	0	0	0	0	0	0	0	0	0
Lup006682	OIW08139.1	0	0	0	0	0	0	0	0	0	0	0	0	0	0	0	0	0	0	0	0	0	0	0	0	0	0	0	0	0	0	0	0	0	0	0	0	0	0	0	0	0	0	0	0	0	0	0	0
Lup006863	OIW16823.1	0	0	0	0	0	0	0	0	0	0	0	0	0	0	0	0	0	0	0	0.4	0	0	0	0	0	0	0	0	0	0	0	0	0	0	0	0	0	0	0	0	0	0	0	0	0	0	0	0
Lup006893	OIV95431.1	0	0	0	0	0	0	0	0	0	0	0	0	0	0	0	0	0	0	0	0	0	0	0	0	0	0	0	0	0	0	0.2	0	0	0	0	0	0	0	0	0	0	0	0	0	0	0	0	0
Lup006895	OIV95433.1	0	0	0	0	0	0	0	0	0	0	0	0	0	0	0	0	0	0	0	0	0	0	0	0	0	0	0.2	0	0	0	0	0	0	0	0	0	0	0	0	0	0	0	0	0	0	0	0	0
Lup007029	OIV97277.1	0	0	0	0	0	0	0	0	0	0	0	0	0	0	0	0	0	0	0	0	0	0	0	0	0	0	0	0.2	0	0	0	0	0	0	0	0	0	0	0	0	0	0	0	0	0	0	0	0
Lup007051	OIV97299.1	0	0	0	0	0	0	0	0	0	0	0	0	0.4	0	0	0	0	0	0	0	0	0	0	0	0	0	0	0	0	0	0	0	0	0	0	0	0	0	0	0	0	0	0	0	0	0	0	0
Lup007057	OIV97305.1	0	0	0	0	0	0	0	0	0	0	0	0	0	0	0	0	0	0	0	0	0	0	0	0	0	0	0	0	0	0	0	0	0	0	0	0.2	0	0	0	0	0	0	0	0	0	0	0	0
Lup007130	OIV97378.1	0	0	0	0	0	0	0	0	0	0	0	0	0	0	0	0	0	0	0	0	0	0	0	0	0	0	0	0	0	0	0	0	0	0	0	0	0	0	0	0	0	0	0	0	0	0	0	0
Lup007262	OIW03110.1	0	0	0	0	0	0	0	0	0	0	0	0	0	0	0	0	0	0	0	0.4	0	0	0	0	0	0	0	0	0	0	0	0	0	0	0	0	0	0	0	0	0	0	0	0	0	0	0	0
Lup007414	OIW20255.1	0	0	0	0	0	0	0	0	0	0	0	0	0	0	0	0	0	0	0	0	0	0	0	0	0	0	0.2	0	0	0	0	0	0	0	0	0	0	0	0	0	0	0	0	0	0	0	0	0
Lup007430	OIV95274.1	0	0	0	0	0	0	0	0	0	0	0	0	0	0	0	0	0	0	0	0	0	0	0	0	0	0	0	0	0.2	0	0	0	0	0	0	0	0	0	0	0	0	0	0	0	0	0	0	0
Lup007531	OIW01814.1	0	0	0	0	0	0	0	0	0	0	0	0	0	0	0	0	0	0	0	0	0	0	0	0	0	0	0	0	0.2	0	0	0	0	0	0	0	0	0	0	0	0	0	0	0	0	0	0	0
Lup007538	OIW18047.1	0	0	0	0	0	0	0	0	0	0	0	0	0	0	0	0	0	0	0	0	0	0	0	0	0	0	0	0	0	0	0	0	0	0	0	0	0	0	0	0	0	0	0	0	0	0	0	0
Lup007560	OIV94012.1	0	0	0	0	0	0.4	0	0	0	0	0	0	0	0	0	0	0	0	0	0	0	0	0	0	0	0	0	0	0	0	0	0	0	0	0	0	0	0	0	0	0	0	0	0	0	0	0	0
Lup007716	OIW07674.1	0	0	0	0	0	0	0	0	0	0	0	0	0	0	0	0	0	0	0	0	0	0	0	0	0	0	0	0	0	0	0	0	0	0	0	0.2	0	0	0	0	0	0	0	0	0	0	0	0
Lup007727	OIV91988.1	0	0	0	0	0	0	0	0	0	0	0	0	0	0	0	0	0	0	0	0	0	0	0	0	0	0	0	0	0	0	0.2	0	0	0	0	0	0	0	0	0	0	0	0	0	0	0	0	0
Lup007758	OIW01549.1	0	0	0	0	0	0	0	0	0	0	0	0	0	0	0	0	0	0	0	0	0	0	0	0	0	0	0	0	0	0	0	0	0	0	0	0	0	0	0	0	0	0	0	0	0	0	0	0
Lup007770	OIW04635.1	0	0	0	0	0	0	0	0	0	0	0	0	0	0	0	0	0	0	0.3	0	0	0	0	0	0	0	0	0	0	0	0	0	0	0	0	0	0	0	0	0	0	0	0	0	0	0	0	0
Lup007804	OIW04669.1	0	0	0	0	0	0	0	0	0	0	0	0	0	0	0	0	0	0	0	0	0	0	0	0	0	0.2	0	0	0	0	0	0	0	0	0	0	0	0	0	0	0	0	0	0	0	0	0	0
Lup007818	OIW21673.1	0	0	0	0	0	0	0	0	0	0	0	0	0.4	0	0	0	0	0	0	0	0	0	0	0	0	0	0	0	0	0	0	0	0	0	0	0	0	0	0	0	0	0	0	0	0	0	0	0
Lup007923	OIV96531.1	0	0	0	0	0	0	0	0	0	0	0	0	0	0	0	0	0	0	0	0	0	0	0	0	0	0	0	0.3	0	0	0	0	0	0	0	0	0	0	0	0	0	0	0	0	0	0	0	0
Lup008012	OIW13670.1	1.4	0.8	0.8	1.3	0.5	1.6	1.7	2.3	0.4	0.7	1.6	0.8	1.2	0	1.7	3	2.5	1.1	1.5	3.2	0.7	2.7	1.8	2.9	1.4	2.1	2	0.7	3	0.4	2.7	2.2	0.3	0.9	2.4	2.5	4.9	1.4	2.8	2	2.5	1.1	0.4	0.5	1.5	2	0.4	2.3
Lup008052	OIW13710.1	0	0	0	0	0	0	0	0	0	0	0	0	0	0	0	0	0	0	0	0	0	0	0	0	0	0	0.2	0	0	0	0	0	0	0	0	0	0	0	0	0	0	0	0	0	0	0	0	0
Lup008267	OIW00828.1	0	0	0	0	0	0	0	0	0	0	0	0	0	0	0	0	0	0	0	0	0	0	0	0	0	0.2	0	0	0	0	0	0	0	0	0	0	0	0	0	0	0	0	0	0	0	0	0	0
Lup008299	OIV89922.1	0	0	0	0	0	0	0	0	0	0	0	0	0	0	0	0	0	0	0	0	0	0	0	0	0	0	0	0.2	0	0	0	0	0	0	0	0	0	0	0	0	0	0	0	0	0	0	0	0
Lup008303	OIV90266.1	0	0	0	0	0	0	0	0	0	0	0	0	0	0	0	0	0	0	0	0	0	0	0	0	0	0.2	0	0	0	0	0	0	0	0	0	0	0	0	0	0	0	0	0	0	0	0	0	0
Lup008325	OIW21705.1	0	0	0	0	0	0	0	0	0	0	0	0	0	0	0	0	0	0	0.3	0	0	0	0	0	0	0	0	0	0	0	0	0	0	0	0	0	0	0	0	0	0	0	0	0	0	0	0	0
Lup008442	OIW07555.1	0	0	0	0	0	0	0	0	0	0	0	0	0	0	0	0	0	0	0	0	0	0	0	0	0	0	0	0.2	0	0	0	0	0	0	0	0	0	0	0	0	0	0	0	0	0	0	0	0
Lup008464	OIW07577.1	0	0	0	0	0	0	0	0	0	0	0	0	0	0	0	0	0	0	0	0	0	0	0	0	0	0	0	0.2	0	0	0	0	0	0	0	0	0	0	0	0	0	0	0	0	0	0	0	0
Lup008536	OIV94238.1	0	0	0	0	0	0	0	0	0	0	0	0	0	0	0	0	0	0	0	0	0	0	0	0	0	0	0	0	0	0	0	0	0	0	0	0	0	0	0	0	0	0	0	0	0	0	0	0
Lup008735	OIV92062.1	0	0	0	0	0	0	0	0	0	0	0	0	0	0	0	0	0	0	0	0	0	0	0	0	0	0	0	0.2	0	0	0	0	0	0	0	0	0	0	0	0	0	0	0	0	0	0	0	0
Lup008761	OIV93348.1	0	0	0	0	0	0	0	0	0	0	0	0	0	0	0	0	0	0	0	0	0	0	0	0	0	0	0	0	0	0	0	0	0	0	0	0	0	0	0	0	0	0	0	0	0	0	0	0
Lup008783	OIW01602.1	0	0	0	0	0	0	0	0	0	0	0	0	0	0	0	0	0	0	0	0	0	0	0	0	0	0	0	0	0	0	0	0	0	0	0	0.4	0	0	0	0	0	0	0	0	0	0	0	0
Lup009051	OIV91639.1	0	0	0	0	0	0	0	0	0	0	0	0	0	0	0	0	0	0	0	0.4	0	0	0	0	0	0	0	0	0	0	0	0	0	0	0	0	0	0	0	0	0	0	0	0	0	0	0	0
Lup009147	OIW18953.1	0	0	0	0	0	0	0.4	0	0	0	0	0	0	0	0	0	0	0	0	0	0	0	0	0	0	0	0	0	0	0	0	0	0	0	0	0	0	0	0	0	0	0	0	0	0	0	0	0
Lup009361	OIW14010.1	0	0	0	0	0	0	0	0	0	0	0	0	0.4	0	0	0	0	0	0	0	0	0	0	0	0	0	0	0	0	0	0	0	0	0	0	0	0	0	0	0	0	0	0	0	0	0	0	0
Lup009539	OIV98046.1	0	0	0	0	0	0	0	0	0	0	0	0	0.4	0	0	0	0	0	0	0	0	0	0	0	0	0	0	0	0	0	0	0	0	0	0	0	0	0	0	0	0	0	0	0	0	0	0	0
Lup009563	OIV98070.1	0	0	0	0	0	0	0	0	0	0	0	0	0	0	0	0	0	0	0	0	0	0	0	0	0	0	0	0	0	0	0	0	0	0	0	0	0	0	0	0	0	0	0	0	0	0	0	0
Lup009620	OIW15682.1	0	0	0	0	0	0	0	0	0	0	0	0	0	0	0	0	0	0	0	0	0	0	0	0	0	0	0.2	0	0	0	0	0	0	0	0	0	0	0	0	0	0	0	0	0	0	0	0	0
Lup009693	OIW00724.1	0	0	0	0	0	0	0	0	0	0	0	0	0	0	0	0	0.4	0	0	0	0	0	0	0	0	0	0	0	0	0	0	0	0	0	0	0	0	0	0	0	0	0	0	0	0	0	0	0
Lup009936	OIW03289.1	0	0	0	0	0	0	0.4	0	0	0	0	0	0	0	0	0	0	0	0	0	0	0	0	0	0	0	0	0	0	0	0	0	0	0	0	0	0	0	0	0	0	0	0	0	0	0	0	0
Lup009991	OIV92393.1	0	0	0	0	0	0	0	0	0	0	0	0	0	0	0	0	0	0	0	0	0	0	0	0	0	0.2	0	0	0	0	0	0	0	0	0	0	0	0	0	0	0	0	0	0	0	0	0	0
Lup010029	OIW00951.1	0	0	0	0	0	0	0	0	0	0	0	0	0	0	0	0	0	0	0	0	0	0	0	0	0	0.2	0	0	0	0	0	0	0	0	0	0	0	0	0	0	0	0	0	0	0	0	0	0
Lup010115	OIW07142.1	0	0	0	0	0	0	0	0	0	0	0	0	0	0	0	0	0	0	0	0	0	0	0	0	0	0.2	0	0	0	0	0	0	0	0	0	0	0	0	0	0	0	0	0	0	0	0	0	0
Lup010135	OIW07162.1	0	0	0	0	0	0	0	0	0	0	0	0	0	0	0	0.4	0	0	0	0	0	0	0	0	0	0	0	0	0	0	0	0	0	0	0	0	0	0	0	0	0	0	0	0	0	0	0	0
Lup010211	OIW07376.1	0	0	0	0	0	0	0	0	0	0	0	0	0	0	0	0	0	0	0	0	0	0	0	0	0	0	0.2	0	0	0	0	0	0	0	0	0	0	0	0	0	0	0	0	0	0	0	0	0
Lup010223	OIW07388.1	0	0	0	0	0	0	0	0	0	0	0	0	0	0	0	0	0	0	0	0	0	0	0	0	0	0	0	0	0	0	0	0	0	0	0	0	0	0	0	0	0	0	0	0	0	0	0	0
Lup010313	OIV89956.1	0	0	0	0	0	0	0	0	0	0	0	0	0	0	0	0	0	0	0	0.4	0	0	0	0	0	0	0	0	0	0	0	0	0	0	0	0	0	0	0	0	0	0	0	0	0	0	0	0
Lup010612	OIW19051.1	0	0	0	0	0	0	0	0	0	0	0	0	0	0	0	0	0	0	0	0	0	0	0	0	0	0	0	0	0	0	0	0	0	0.2	0	0	0	0	0	0	0	0	0	0	0	0	0	0
Lup010641	OIV94213.1	0	0	0	0	0	0	0	0	0	0	0	0	0	0	0	0	0	0	0	0	0	0	0	0	0	0	0	0	0	0	0	0	0	0	0	0	0	0	0	0	0	0	0	0	0	0	0	0
Lup010668	OIW21769.1	0	0	0	0	0	0	0	0	0	0	0	0	0	0	0	0	0	0	0	0	0	0	0	0	0	0	0	0	0	0	0	0	0	0.2	0	0	0	0	0	0	0	0	0	0	0	0	0	0
Lup010723	OIW11405.1	0	0	0	0	0	0	0	0	0	0	0	0	0	0	0	0	0	0	0	0	0	0	0	0	0	0	0	0	0	0	0	0	0	0	0	0	0	0	0	0	0	0	0	0	0	0	0	0
Lup010887	OIV95067.1	0	0	0	0	0	0	0	0	0	0	0	0	0	0	0	0	0	0	0	0	0	0	0	0	0	0	0.2	0	0	0	0	0	0	0	0	0	0	0	0	0	0	0	0	0	0	0	0	0
Lup010920	OIW01611.1	0	0	0	0	0	0	0	0	0	0	0	0	0	0	0	0	0	0	0.3	0	0	0	0	0	0	0	0	0	0	0	0	0	0	0	0	0	0	0	0	0	0	0	0	0	0	0	0	0
Lup010939	OIV95551.1	0	0	0	0	0	0	0	0	0	0	0	0	0	0	0	0	0	0	0	0	0	0	0	0	0	0	0	0	0	0	0.2	0	0	0	0	0	0	0	0	0	0	0	0	0	0	0	0	0
Lup010970	OIW15688.1	0	0	0	0	0	0	0	0	0	0	0	0	0	0	0	0	0	0	0	0	0	0	0	0	0	0	0.2	0	0	0	0	0	0	0	0	0	0	0	0	0	0	0	0	0	0	0	0	0
Lup011057	OIW09670.1	0	0	0	0	0	0	0	0	0	0	0	0	0	0	0	0	0	0	0	0	0	0	0	0	0	0	0.2	0	0	0	0	0	0	0	0	0	0	0	0	0	0	0	0	0	0	0	0	0
Lup011059	OIW09672.1	0	0	0	0	0	0	0	0	0	0	0	0	0	0	0	0	0	0	0	0	0	0	0	0	0	0	0	0	0	0	0	0	0	0	0	0	0	0	0	0	0	0	0	0	0	0	0	0
Lup011078	OIV93496.1	0	0	0	0	0	0	0	0	0	0	0	0	0	0	0	0	0	0	0	0	0	0	0	0	0	0	0	0	0	0	0.2	0	0	0	0	0	0	0	0	0	0	0	0	0	0	0	0	0
Lup011133	OIW20434.1	0	0.4	0	0	0	0	0	0	0	0	0	0	0	0	0	0	0	0	0	0	0	0	0	0	0	0	0	0	0	0	0	0	0	0	0	0	0	0	0	0	0	0	0	0	0	0	0	0
Lup011167	OIW21805.1	0	0	0	0	0	0	0	0	0	0	0	0	0	0	0	0	0	0	0	0	0	0	0	0	0	0	0	0	0	0	0	0	0	0	0	0	0	0	0	0	0	0	0	0	0	0	0	0
Lup011237	OIW02343.1	0	0	0	0	0	0	0	0	0	0	0	0	0	0	0	0	0	0	0	0	0	0	0	0	0	0.2	0	0	0	0	0	0	0	0	0	0	0	0	0	0	0	0	0	0	0	0	0	0
Lup011267	OIW09129.1	0	0	0	0	0	0	0	0	0	0	0	0	0	0	0	0	0	0	0	0	0	0	0	0	0	0	0	0.2	0	0	0	0	0	0	0	0	0	0	0	0	0	0	0	0	0	0	0	0
Lup011315	OIW09177.1	0	0	0	0	0	0	0	0	0	0	0	0	0	0	0	0	0	0	0	0	0	0	0	0	0	0	0.2	0	0	0	0	0	0	0	0	0	0	0	0	0	0	0	0	0	0	0	0	0
Lup011352	OIW09214.1	1.4	0.8	0	0.9	1.4	0.8	0.8	0.9	1.5	0.7	0.4	0.8	1.2	1.6	1.4	2.5	0.4	0.4	0.9	1.1	1.1	1	0	1.5	2	1.2	2.5	2.3	1.6	2.7	1.8	1.9	1.3	2.5	0.5	0.9	1.2	1.1	1.6	0.4	0.4	0.7	1.6	1.8	1.5	2	0.8	1.3
Lup011565	OIV97048.1	0	0	0	0	0	0	0	0	0	0	0	0	0	0	0	0	0	0	0	0	0	0	0	0	0	0	0.2	0	0	0	0	0	0	0	0	0	0	0	0	0	0	0	0	0	0	0	0	0
Lup011596	OIW02003.1	0	0.4	0	0	0	0	0	0	0	0	0	0	0	0	0	0	0	0	0	0	0	0	0	0	0	0	0	0	0	0	0	0	0	0	0	0	0	0	0	0	0	0	0	0	0	0	0	0
Lup011928	OIW07294.1	0	0	0	0	0	0	0	0	0	0	0	0	0	0	0	0	0	0	0	0	0	0	0	0	0	0	0	0	0.2	0	0	0	0	0	0	0	0	0	0	0	0	0	0	0	0	0	0	0
Lup011966	OIW07332.1	0	0	0	0	0	0	0.4	0	0	0	0	0	0	0	0	0	0	0	0	0	0	0	0	0	0	0	0	0	0	0	0	0	0	0	0	0	0	0	0	0	0	0	0	0	0	0	0	0
Lup012011	OIW03414.1	0	0	0	0	0	0	0	0	0	0	0	0	0	0	0	0	0	0	0	0	0	0	0	0	0	0	0	0.2	0	0	0	0	0	0	0	0	0	0	0	0	0	0	0	0	0	0	0	0
Lup012033	OIW05442.1	0	0	0	0	0	0	0	0	0	0	0	0	0	0	0	0	0	0	0	0	0	0	0	0	0	0	0	0	0	0	0	0	0	0	0	0	0	0	0	0	0	0	0	0	0	0	0	0.3
Lup012103	OIW14510.1	0	0	0	0	0	0	0.4	0	0	0	0	0	0	0	0	0	0	0	0	0	0	0	0	0	0	0	0	0	0	0	0	0	0	0	0	0	0	0	0	0	0	0	0	0	0	0	0	0
Lup012196	OIW01704.1	0	0	0	0	0	0	0	0	0	0	0	0	0	0	0	0	0	0	0	0	0	0	0	0	0	0	0	0	0	0	0.2	0	0	0	0	0	0	0	0	0	0	0	0	0	0	0	0	0
Lup012212	OIW11693.1	5.1	5.1	3.8	4.4	8.6	6.3	5.9	7.7	3.7	3.3	7.7	4.2	3.7	10.7	8.5	8.5	3.7	13.4	3.1	8.1	9	4.1	4.8	7.4	8.6	7.8	8.5	8.9	5.5	7.8	9.2	8.4	8.8	5.9	7.7	8.5	7.8	6.7	8.8	8.4	11.9	10	4.8	9.4	7.7	3.9	18.2	8.8
Lup012434	OIV97677.1	0	0	0	0	0	0	0	0	0	0	0	0	0	0	0	0	0	0	0	0	0	0	0	0	0	0	0	0	0	0	0	0	0	0	0	0	0	0	0	0	0	0	0	0	0	0	0	0
Lup012726	OIV89640.1	0	0	0	0	0	0	0	0	0	0	0	0	0	0	0	0	0	0	0	0	0	0	0	0	0	0	0	0	0	0	0	0	0	0	0	0	0	0	0	0	0	0	0	0	0	0	0	0
Lup012743	OIV98620.1	0	0	0	0	0	0	0.4	0	0	0	0	0	0	0	0	0	0	0	0	0	0	0	0	0	0	0	0	0	0	0	0	0	0	0	0	0	0	0	0	0	0	0	0	0	0	0	0	0
Lup012947	OIW21838.1	0	0	0	0	0	0	0	0	0	0	0	0	0	0	0	0	0	0	0	0	0	0	0	0	0	0	0	0	0	0	0	0	0	0	0	0	0	0	0	0	0	0	0	0	0	0	0	0.3
Lup013046	OIV96114.1	0	0	0	0	0	0	0	0	0	0	0	0	0	0	0	0	0	0	0	0	0	0	0	0	0	0	0	0	0	0	0	0	0	0	0	0	0	0	0	0	0	0	0	0	0	0	0	0
Lup013195	OIW18443.1	0	0	0	0	0	0	0	0	0	0	0	0	0	0	0	0	0	0	0	0	0	0	0	0	0	0	0	0	0	0	0	0	0	0	0	0.2	0	0	0	0	0	0	0	0	0	0	0	0
Lup013199	OIW18447.1	0	0	0	0	0	0	0.4	0	0	0	0	0	0	0	0	0	0	0	0	0	0	0	0	0	0	0	0	0	0	0	0	0	0	0	0	0	0	0	0	0	0	0	0	0	0	0	0	0
Lup013320	OIW18568.1	0	0	0	0	0	0	0	0	0	0	0	0	0	0	0	0	0	0	0	0	0	0	0	0	0	0	0	0	0	0	0	0	0	0	0	0	0	0	0	0	0	0	0	0	0	0	0	0
Lup013587	OIW02950.1	0	0	0	0	0	0	0	0	0	0	0	0	0	0	0	0	0	0	0	0	0	0	0	0	0	0	0	0	0	0	0	0	0	0	0	0	0	0	0	0	0	0	0	0	0	0	0	0
Lup013599	OIW02962.1	0	0	0	0	0	0	0	0	0	0	0	0	0	0	0	0	0	0	0	0	0	0	0	0	0	0	0	0.2	0	0	0	0	0	0	0	0	0	0	0	0	0	0	0	0	0	0	0	0
Lup013707	OIW04867.1	0	0	0	0	0	0	0	0	0	0	0	0	0	0	0	0	0	0	0	0	0	0	0	0	0	0	0	0	0.2	0	0	0	0	0	0	0	0	0	0	0	0	0	0	0	0	0	0	0
Lup013712	OIV97233.1	0	0	0	0	0	0	0	0	0	0	0	0	0	0	0	0	0	0	0	0	0	0	0	0	0	0	0	0	0	0	0	0	0	0	0	0	0	0	0	0	0	0	0	0	0	0	0	0
Lup013734	OIW21865.1	0	0	0	0	0	0	0	0	0	0	0	0	0	0	0	0	0	0	0	0	0	0	0	0	0	0	0	0	0	0	0	0	0	0	0	0	0	0	0	0	0	0	0	0	0	0	0	0
Lup013822	OIW01958.1	0	0	0	0	0	0	0	0	0	0	0	0	0	0	0	0	0	0	0	0	0	0	0	0	0	0	0.3	0	0	0	0	0	0	0	0	0	0	0	0	0	0	0	0	0	0	0	0	0
Lup014029	OIV89891.1	0	0	0	0	0	0	0	0	0	0	0	0	0	0	0	0	0	0	0	0	0	0	0	0	0	0	0	0	0	0	0	0	0	0	0	0	0	0	0	0	0	0	0	0	0	0	0	0
Lup014092	OIV97992.1	0	0	0	0	0	0	0	0	0	0	0	0	0	0	0	0	0	0	0	0	0	0	0	0	0	0	0	0.2	0	0	0	0	0	0	0	0	0	0	0	0	0	0	0	0	0	0	0	0
Lup014184	OIW13251.1	0	0	0	0	0	0	0	0	0	0	0	0	0	0	0	0	0	0	0	0	0	0	0	0	0	0	0	0	0	0	0	0	0	0.2	0	0	0	0	0	0	0	0	0	0	0	0	0	0
Lup014265	OIW09742.1	0	0	0	0	0	0	0	0	0	0	0	0	0	0	0	0	0	0	0	0	0	0	0	0	0	0	0	0	0	0	0.2	0	0	0	0	0	0	0	0	0	0	0	0	0	0	0	0	0
Lup014308	OIW11768.1	0	0	0	0	0	0	0	0	0	0	0	0	0	0	0	0	0	0	0	0	0	0	0	0	0	0.2	0	0	0	0	0	0	0	0	0	0	0	0	0	0	0	0	0	0	0	0	0	0
Lup015034	OIV92043.1	0	0	0	0	0	0	0	0	0	0	0	0	0	0	0	0	0	0	0	0.4	0	0	0	0	0	0	0	0	0	0	0	0	0	0	0	0	0	0	0	0	0	0	0	0	0	0	0	0
Lup015044	OIV92053.1	0	0	0	0	0	0	0	0	0	0	0	0	0	0	0	0.4	0	0	0	0	0	0	0	0	0	0	0	0	0	0	0	0	0	0	0	0	0	0	0	0	0	0	0	0	0	0	0	0
Lup015139	OIW02256.1	0	0	0	0	0	0	0	0	0	0	0	0	0	0	0	0	0	0	0	0	0	0	0	0	0	0	0	0	0	0	0	0	0	0	0	0	0	0	0	0	0	0	0	0	0	0	0	0
Lup015527	OIV90794.1	0	0	0	0	0	0	0	0	0	0	0	0	0	0	0	0	0	0	0	0	0	0	0	0	0	0	0	0	0	0	0.2	0	0	0	0	0	0	0	0	0	0	0	0	0	0	0	0	0
Lup015613	OIV90880.1	0	0	0	0	0	0	0.4	0	0	0	0	0	0	0	0	0	0	0	0	0	0	0	0	0	0	0	0	0	0	0	0	0	0	0	0	0	0	0	0	0	0	0	0	0	0	0	0	0
Lup015682	OIW04937.1	0	0	0	0	0	0	0	0	0	0	0	0	0	0	0	0	0	0	0	0	0	0	0	0	0	0	0	0	0	0	0	0	0	0.2	0	0	0	0	0	0	0	0	0	0	0	0	0	0
Lup015728	OIW14374.1	0	0	0	0	0	0	0	0	0	0	0	0	0	0	0	0	0	0	0	0	0	0	0	0	0	0.2	0	0	0	0	0	0	0	0	0	0	0	0	0	0	0	0	0	0	0	0	0	0
Lup015850	OIW12930.1	0	0	0	0	0	0	0	0	0	0	0	0	0	0	0	0	0	0	0	0	0	0	0	0	0	0	0	0	0	0	0	0	0	0.2	0	0	0	0	0	0	0	0	0	0	0	0	0	0
Lup015968	OIW10596.1	0	0	0	0	0	0	0	0	0	0	0	0	0	0	0	0	0	0	0	0	0	0	0	0	0	0.2	0	0	0	0	0	0	0	0	0	0	0	0	0	0	0	0	0	0	0	0	0	0
Lup015973	OIW10601.1	0	0	0	0	0	0	0	0	0	0	0	0	0	0	0	0	0	0	0	0	0	0	0	0	0	0	0	0	0	0	0	0	0	0	0	0.2	0	0	0	0	0	0	0	0	0	0	0	0
Lup016096	OIW20597.1	0	0	0	0	0	0	0	0	0	0	0	0	0	0	0	0	0	0	0	0	0	0	0	0	0	0	0	0	0	0	0	0	0	0.2	0	0	0	0	0	0	0	0	0	0	0	0	0	0
Lup016193	OIV97432.1	0	0	0	0	0	0	0	0	0	0	0	0	0	0	0	0	0	0	0	0	0	0	0	0	0	0	0	0	0.4	0	0	0	0	0	0	0	0	0	0	0	0	0	0	0	0	0	0	0
Lup016199	OIV97438.1	0	0	0	0	0	0	0	0	0	0	0	0	0	0	0	0	0	0	0	0	0	0	0	0	0	0	0	0.2	0	0	0	0	0	0	0	0	0	0	0	0	0	0	0	0	0	0	0	0
Lup016200	OIV97439.1	0	0	0	0	0	0	0	0	0	0	0	0	0	0	0	0	0	0	0	0.4	0	0	0	0	0	0	0	0	0	0	0	0	0	0	0	0	0	0	0	0	0	0	0	0	0	0	0	0
Lup016259	OIW01010.1	0	0	0	0	0	0	0	0	0	0	0	0	0	0	0	0	0	0	0	0	0	0	0	0	0	0.2	0	0	0	0	0	0	0	0	0	0	0	0	0	0	0	0	0	0	0	0	0	0
Lup016265	OIW09038.1	0	0	0	0	0	0	0	0	0	0	0	0	0	0	0	0	0	0	0	0	0	0	0	0	0	0	0	0	0	0	0	0	0	0	0	0	0	0	0	0	0	0	0	0	0	0	0	0
Lup016295	OIW09068.1	0	0	0	0	0	0	0	0	0	0	0	0	0	0	0	0	0	0	0	0	0	0	0	0	0	0	0.2	0	0	0	0	0	0	0	0	0	0	0	0	0	0	0	0	0	0	0	0	0
Lup016517	OIW15267.1	0	0	0	0	0	0	0.4	0	0	0	0	0	0	0	0	0	0	0	0	0	0	0	0	0	0	0	0	0	0	0	0	0	0	0	0	0	0	0	0	0	0	0	0	0	0	0	0	0
Lup016756	OIV98429.1	0	0	0	0	0	0	0	0	0	0	0	0	0	0	0	0	0	0	0	0	0	0	0	0	0	0	0	0	0	0	0	0	0	0.2	0	0	0	0	0	0	0	0	0	0	0	0	0	0
Lup016776	OIV98449.1	0	0	0	0	0	0	0	0	0	0	0	0	0	0	0	0	0	0	0	0	0	0	0	0	0	0	0	0	0	0	0	0	0	0	0	0	0	0	0	0	0	0	0	0	0	0	0	0
Lup016906	OIV90946.1	0	0	0	0	0	0	0	0	0	0	0	0	0	0	0	0.4	0	0	0	0	0	0	0	0	0	0	0	0	0	0	0	0	0	0	0	0	0	0	0	0	0	0	0	0	0	0	0	0
Lup016933	OIV90973.1	0	0	0	0	0	0	0	0	0	0	0	0	0	0	0	0	0	0	0	0	0	0	0	0	0	0	0	0	0	0	0	0	0	0	0	0	0	0	0	0	0	0	0	0	0	0	0	0
Lup016935	OIV90975.1	0	0	0	0	0	0	0	0	0	0	0	0	0	0	0	0	0	0	0	0	0	0	0	0	0	0	0	0	0	0	0	0	0	0	0	0	0	0	0	0	0	0	0	0	0	0	0	0
Lup016991	OIV91031.1	0	0	0	0	0	0	0	0	0	0	0	0	0	0	0	0	0	0	0	0	0	0	0	0	0	0	0	0	0	0	0	0	0	0.2	0	0	0	0	0	0	0	0	0	0	0	0	0	0
Lup017131	OIV99321.1	0	0	0	0	0	0	0	0	0	0	0	0	0	0	0	0	0	0	0	0	0	0	0	0	0	0	0.2	0	0	0	0	0	0	0	0	0	0	0	0	0	0	0	0	0	0	0	0	0
Lup017305	OIV99495.1	0	0	0	0	0	0	0	0	0	0	0	0	0.4	0	0	0	0	0	0	0	0	0	0	0	0	0	0	0	0	0	0	0	0	0	0	0	0	0	0	0	0	0	0	0	0	0	0	0
Lup017347	OIV99537.1	0	0	0	0	0	0	0	0	0	0	0	0	0	0	0	0	0	0	0	0	0	0	0	0	0	0	0	0	0	0	0	0	0	0	0	0	0	0	0	0	0	0	0	0	0	0	0	0
Lup017352	OIV99542.1	0	0	0	0	0	0	0	0	0	0	0	0	0	0	0	0	0	0	0	0	0	0	0	0	0	0	0	0	0	0	0	0	0	0	0	0	0	0	0	0	0	0	0	0	0	0	0	0
Lup017391	OIV99581.1	0	0	0	0	0	0	0	0	0	0	0	0	0	0	0	0	0	0	0	0	0	0	0	0	0	0	0	0	0	0	0	0	0	0	0	0.2	0	0	0	0	0	0	0	0	0	0	0	0
Lup017590	OIV89592.1	0	0	0	0	0	0	0	0	0	0	0	0	0	0	0	0	0	0	0	0	0	0	0	0	0	0	0	0	0	0	0	0	0	0	0	0.2	0	0	0	0	0	0	0	0	0	0	0	0
Lup017723	OIW01166.1	0	0	0	0	0	0	0	0	0	0	0	0	0	0	0	0	0	0	0	0	0	0	0	0	0	0	0	0	0	0	0	0	0	0	0	0	0	0	0	0	0	0	0	0	0	0	0	0
Lup017928	OIW13749.1	0	0	0	0	0	0	0	0	0	0	0	0	0	0	0	0	0	0	0	0	0	0	0	0	0	0	0	0	0	0	0	0	0	0	0	0	0	0	0	0	0	0	0	0	0	0	0	0
Lup017978	OIV92627.1	0	0	0	0	0	0	0	0	0	0	0	0	0	0	0	0	0	0	0.3	0	0	0	0	0	0	0	0	0	0	0	0	0	0	0	0	0	0	0	0	0	0	0	0	0	0	0	0	0
Lup018038	OIV92687.1	0	0	0	0	0	0	0	0	0	0	0	0	0	0	0	0	0	0	0	0	0	0	0	0	0	0	0	0	0	0	0	0	0	0	0	0	0	0	0	0	0	0	0	0	0	0	0	0
Lup018130	OIW17175.1	0	0	0	0	0	0	0	0	0	0	0	0	0	0	0	0	0	0	0	0	0	0	0	0	0	0	0	0	0	0	0	0	0	0.2	0	0	0	0	0	0	0	0	0	0	0	0	0	0
Lup018207	OIW11680.1	0	0	0	0	0	0	0	0	0	0	0	0	0	0	0	0.4	0	0	0	0	0	0	0	0	0	0	0	0	0	0	0	0	0	0	0	0	0	0	0	0	0	0	0	0	0	0	0	0
Lup018413	OIW19603.1	0	0	0	0	0	0	0	0	0	0	0	0	0	0	0	0	0	0	0	0	0	0	0	0	0	0	0	0	0	0	0	0	0	0	0	0	0	0	0	0	0	0	0	0	0	0	0	0
Lup018808	OIW16093.1	0	0	0	0	0	0	0	0	0	0	0	0	0	0	0	0	0	0	0	0	0	0	0	0	0	0	0	0.2	0	0	0	0	0	0	0	0	0	0	0	0	0	0	0	0	0	0	0	0
Lup018809	OIW16094.1	0	0	0	0	0	0	0	0	0	0	0	0	0	0	0	0	0	0	0	0	0	0	0	0	0	0	0	0	0	0	0	0	0	0	0	0	0	0	0	0	0	0	0	0	0	0	0	0.3
Lup018971	OIW16256.1	0	0	0	0	0	0	0	0	0	0	0	0	0	0	0	0	0	0	0	0	0	0	0	0	0	0	0	0	0	0	0	0	0	0	0	0	0	0	0	0	0	0	0	0	0	0	0	0
Lup018972	OIW16257.1	0	0	0	0	0.5	0	0	0	0	0	0	0	0	0	0	0	0	0	0	0	0	0	0	0	0	0	0	0	0	0	0	0	0	0	0	0	0	0	0	0	0	0	0	0	0	0	0	0
Lup019050	OIW16334.1	0	0	0	0	0	0	0	0	0	0	0	0	0	0	0	0	0	0	0	0	0	0	0	0	0	0	0	0	0	0	0	0	0	0	0	0	0	0	0	0	0	0	0	0	0	0	0	0
Lup019132	OIW16416.1	0	0	0	0	0	0	0	0	0	0	0	0	0	0	0	0	0	0	0	0	0	0	0	0	0	0	0	0	0	0	0	0	0	0	0	0	0	0	0	0	0	0	0	0	0	0	0	0
Lup019187	OIW00747.1	0	0	0	0	0	0	0.4	0	0	0	0	0	0	0	0	0	0	0	0	0	0	0	0	0	0	0	0	0	0	0	0	0	0	0	0	0	0	0	0	0	0	0	0	0	0	0	0	0
Lup019215	OIW16910.1	0	0	0	0	0	0	0	0	0	0	0	0	0	0	0	0	0	0	0	0	0	0	0	0	0	0	0	0	0	0	0.2	0	0	0	0	0	0	0	0	0	0	0	0	0	0	0	0	0
Lup019232	OIV89555.1	0	0	0	0	0	0	0	0	0	0	0	0	0	0	0	0	0	0	0.3	0	0	0	0	0	0	0	0	0	0	0	0	0	0	0	0	0	0	0	0	0	0	0	0	0	0	0	0	0
Lup019294	OIW18062.1	0	0	0	0	0	0	0	0	0	0	0	0	0	0	0	0	0	0	0	0	0	0	0	0	0	0.2	0	0	0	0	0	0	0	0	0	0	0	0	0	0	0	0	0	0	0	0	0	0
Lup019415	OIW01489.1	0	0	0	0	0	0	0	0	0	0	0	0	0	0	0	0	0	0	0	0	0	0	0	0	0	0	0	0	0	0	0.2	0	0	0	0	0	0	0	0	0	0	0	0	0	0	0	0	0
Lup019472	OIW01546.1	0	0	0	0	0	0	0	0	0	0	0	0	0	0	0	0	0	0	0	0	0	0	0	0	0	0	0	0	0	0	0	0	0	0	0	0.2	0	0	0	0	0	0	0	0	0	0	0	0
Lup019513	OIW14465.1	0	0	0	0	0	0	0	0	0	0	0	0	0	0	0	0	0	0	0	0	0	0	0	0	0	0	0	0	0	0	0.2	0	0	0	0	0	0	0	0	0	0	0	0	0	0	0	0	0
Lup019516	OIW06867.1	0	0	0	0	0	0	0	0	0	0	0	0	0	0	0	0	0	0	0	0	0	0	0	0	0	0.2	0	0	0	0	0	0	0	0	0	0	0	0	0	0	0	0	0	0	0	0	0	0
Lup019588	OIW00783.1	0	0	0	0	0	0	0	0	0	0	0	0	0	0	0	0	0	0	0	0	0	0	0	0	0	0	0	0	0	0	0	0	0	0	0	0	0	0	0	0	0	0	0	0	0	0	0	0
Lup019637	OIW11381.1	0	0	0	0	0	0	0.4	0	0	0	0	0	0	0	0	0	0	0	0	0	0	0	0	0	0	0	0	0	0	0	0	0	0	0	0	0	0	0	0	0	0	0	0	0	0	0	0	0
Lup019648	OIW07705.1	0	0	0	0	0	0	0.4	0	0	0	0	0	0	0	0	0	0	0	0	0	0	0	0	0	0	0	0	0	0	0	0	0	0	0	0	0	0	0	0	0	0	0	0	0	0	0	0	0
Lup019674	OIV99178.1	0	0	0	0	0	0	0	0	0	0	0	0	0	0	0	0	0	0	0	0	0	0	0	0	0	0.2	0	0	0	0	0	0	0	0	0	0	0	0	0	0	0	0	0	0	0	0	0	0
Lup019717	OIW06279.1	0	0	0	0	0	0	0	0	0	0	0	0	0	0	0	0	0	0	0	0	0	0	0	0	0	0	0	0	0.4	0	0	0	0	0	0	0	0	0	0	0	0	0	0	0	0	0	0	0
Lup019729	OIW06291.1	0	0	0	0	0	0	0	0	0	0	0	0	0	0	0	0	0	0	0	0	0	0	0	0	0	0	0	0	0	0	0	0	0	0	0	0	0	0	0	0	0	0	0	0	0	0	0	0
Lup019816	OIW05185.1	0	0	0	0	0	0	0	0	0	0	0	0	0	0	0	0	0	0	0	0	0	0	0	0	0	0	0	0	0	0	0	0	0	0	0	0	0	0	0	0	0	0	0	0	0	0	0	0
Lup019839	OIW00898.1	0	0	0	0	0	0	0	0	0	0	0	0	0	0	0	0	0	0	0	0	0	0	0	0	0	0.2	0	0	0	0	0	0	0	0	0	0	0	0	0	0	0	0	0	0	0	0	0	0
Lup019980	OIW07879.1	0	0	0	0	0	0	0	0	0	0	0	0	0	0	0	0	0	0	0	0	0	0	0	0	0	0	0.2	0	0	0	0	0	0	0	0	0	0	0	0	0	0	0	0	0	0	0	0	0
Lup020092	OIW07991.1	0	0	0	0	0	0	0	0	0	0	0	0	0	0	0	0	0	0	0	0	0	0	0	0	0	0	0.2	0	0	0	0	0	0	0	0	0	0	0	0	0	0	0	0	0	0	0	0	0
Lup020133	OIW08032.1	0	0	0	0	0	0	0	0	0	0	0	0	0	0	0	0	0	0	0	0	0	0	0	0	0	0	0	0	0	0	0	0	0	0	0	0	0	0	0	0	0	0	0	0	0	0	0	0
Lup020198	OIW17094.1	0	0	0	0	0	0	0	0	0	0	0	0	0	0	0	0	0	0	0	0	0	0	0	0	0	0	0	0	0	0	0	0	0	0	0	0	0	0	0	0	0	0	0	0	0	0	0	0
Lup020302	OIV89529.1	0	0	0	0	0	0	0	0	0	0	0	0	0	0	0	0	0	0	0	0	0	0	0	0	0	0	0	0.2	0	0	0	0	0	0	0	0	0	0	0	0	0	0	0	0	0	0	0	0
Lup020384	OIW19259.1	0	0	0	0	0	0	0.4	0	0	0	0	0	0	0	0	0	0	0	0	0	0	0	0	0	0	0	0	0	0	0	0	0	0	0	0	0	0	0	0	0	0	0	0	0	0	0	0	0
Lup020464	OIW11315.1	0	0	0	0	0	0	0	0	0	0	0	0	0	0	0	0	0	0	0	0	0	0	0	0	0	0	0	0	0	0	0	0	0	0	0	0	0	0	0	0	0	0	0	0	0	0	0	0
Lup020547	OIW09840.1	0	0	0	0	0	0	0.4	0	0	0	0	0	0	0	0	0	0	0	0	0	0	0	0	0	0	0	0	0	0	0	0	0	0	0	0	0	0	0	0	0	0	0	0	0	0	0	0	0
Lup020586	OIV92924.1	0	0	0	0	0	0	0	0	0	0	0	0	0	0	0	0	0	0	0	0	0	0	0	0	0	0	0	0	0.2	0	0	0	0	0	0	0	0	0	0	0	0	0	0	0	0	0	0	0
Lup020606	OIV92944.1	0	0	0	0	0	0	0	0	0	0	0	0	0	0	0	0	0	0	0	0	0	0	0	0	0	0	0	0	0	0	0	0	0	0	0	0	0	0	0	0	0	0	0	0	0	0	0	0
Lup020851	OIW14405.1	0	0	0	0	0	0	0	0	0	0	0	0	0	0	0	0	0	0	0	0	0	0	0	0	0	0	0	0	0	0	0	0	0	0	0	0	0	0	0	0	0	0	0	0	0	0	0	0
Lup021151	OIW15175.1	0	0	0	0	0	0	0	0	0	0	0	0	0	0	0	0	0	0	0	0	0	0	0	0	0	0	0	0	0	0	0.2	0	0	0	0	0	0	0	0	0	0	0	0	0	0	0	0	0
Lup021237	OIW09711.1	0	0	0	0	0	0	0	0	0	0	0	0	0	0	0	0	0	0	0	0	0	0	0	0	0	0.2	0	0	0	0	0	0	0	0	0	0	0	0	0	0	0	0	0	0	0	0	0	0
Lup021476	OIV95086.1	0	0	0	0	0	0	0	0	0	0	0	0	0	0	0	0	0	0	0	0	0	0	0	0	0	0	0	0	0	0	0	0	0	0	0	0	0	0	0	0	0	0	0	0	0	0	0	0
Lup021579	OIV95189.1	0	0	0	0	0	0	0	0	0	0	0	0	0	0	0	0	0	0	0	0	0	0	0	0	0	0	0	0	0	0	0	0	0	0.2	0	0	0	0	0	0	0	0	0	0	0	0	0	0
Lup021650	OIW20722.1	0	0	0	0	0	0	0	0	0	0	0	0	0	0	0	0	0	0	0	0	0	0	0	0	0	0	0	0	0	0	0	0	0	0	0	0	0	0	0	0	0	0	0	0	0	0	0	0
Lup021696	OIV94356.1	0	0	0	0	0	0	0	0	0	0	0	0	0	0	0	0	0	0	0	0	0	0	0	0	0	0	0.2	0	0	0	0	0	0	0	0	0	0	0	0	0	0	0	0	0	0	0	0	0
Lup021794	OIW20731.1	0	0	0	0	0	0	0.4	0	0	0	0	0	0	0	0	0	0	0	0	0	0	0	0	0	0	0	0	0	0	0	0	0	0	0	0	0	0	0	0	0	0	0	0	0	0	0	0	0
Lup021875	OIV90744.1	0	0	0	0	0	0	0	0	0	0	0	0	0	0	0	0	0	0	0	0	0	0	0	0	0	0	0	0	0	0	0	0	0	0	0	0.2	0	0	0	0	0	0	0	0	0	0	0	0
Lup021933	OIW10096.1	0	0	0	0	0	0	0	0	0	0	0	0	0	0	0	0	0	0	0	0	0	0	0	0	0	0	0	0	0	0	0	0	0	0	0	0	0	0	0	0	0	0	0	0	0	0	0	0
Lup022035	OIV94838.1	0	0	0	0	0	0	0	0	0	0	0	0	0	0	0	0	0	0	0	0	0	0	0	0	0	0.2	0	0	0	0	0	0	0	0	0	0	0	0	0	0	0	0	0	0	0	0	0	0
Lup022070	OIV94873.1	0	0	0	0	0	0	0	0	0	0	0	0	0	0	0	0	0	0	0	0	0	0	0	0	0	0	0	0	0	0	0	0	0	0	0	0	0	0	0	0	0	0	0	0	0	0	0	0
Lup022112	OIV94915.1	0	0	0	0	0	0	0	0	0	0	0	0	0	0	0	0	0	0	0	0	0	0	0	0	0	0	0	0	0	0	0	0	0	0	0	0	0	0	0	0	0	0	0	0	0	0	0	0
Lup022118	OIV94921.1	0	0.4	0	0	0	0	0	0	0	0	0	0	0	0	0	0	0	0	0	0	0	0	0	0	0	0	0	0	0	0	0	0	0	0	0	0	0	0	0	0	0	0	0	0	0	0	0	0
Lup022172	OIV94975.1	0	0	0	0	0	0	0	0	0	0	0	0	0	0	0	0	0	0	0	0	0	0	0	0	0	0	0	0.2	0	0	0	0	0	0	0	0	0	0	0	0	0	0	0	0	0	0	0	0
Lup022248	OIW13457.1	0	0	0	0	0	0	0	0	0	0	0	0	0	0	0	0	0	0	0	0	0	0	0	0	0	0	0.2	0	0	0	0	0	0	0	0	0	0	0	0	0	0	0	0	0	0	0	0	0
Lup022356	OIW06134.1	0	0	0	0	0	0	0	0	0	0	0	0	0	0	0	0	0	0	0	0	0	0	0	0	0	0	0.2	0	0	0	0	0	0	0	0	0	0	0	0	0	0	0	0	0	0	0	0	0
Lup022437	OIW17325.1	0	0	0	0	0	0	0	0	0	0	0	0	0	0	0	0	0	0	0	0	0	0	0	0	0	0	0	0	0	0	0	0	0	0	0	0.2	0	0	0	0	0	0	0	0	0	0	0	0
Lup022457	OIW17345.1	0	0	0	0	0	0	0	0	0	0	0	0	0	0	0	0	0	0	0	0	0	0	0	0	0	0	0	0	0	0	0	0	0	0	0	0	0	0	0	0	0	0	0	0	0	0	0	0
Lup022672	OIV89369.1	0	0	0	0	0	0	0	0	0	0	0	0	0	0	0	0	0	0	0	0	0	0	0	0	0	0	0	0	0	0	0	0	0	0	0	0.2	0	0	0	0	0	0	0	0	0	0	0	0
Lup022997	OIV92397.1	0	0	0	0	0	0	0	0	0	0	0	0	0	0	0	0	0	0	0	0	0	0	0	0	0	0	0	0	0	0	0	0	0	0.2	0	0	0	0	0	0	0	0	0	0	0	0	0	0
Lup023053	OIV89351.1	0	0	0	0	0	0	0	0	0	0	0	0	0	0	0	0	0	0	0	0	0	0	0	0	0	0	0	0.2	0	0	0	0	0	0	0	0	0	0	0	0	0	0	0	0	0	0	0	0
Lup023054	OIV89352.1	0	0	0	0	0	0	0	0	0	0	0	0	0	0	0	0	0	0	0	0	0	0	0	0	0	0.2	0	0	0	0	0	0	0	0	0	0	0	0	0	0	0	0	0	0	0	0	0	0
Lup023057	OIW09478.1	0	0	0	0	0	0	0	0	0	0	0	0	0	0	0	0	0.4	0	0	0	0	0	0	0	0	0	0	0	0	0	0	0	0	0	0	0	0	0	0	0	0	0	0	0	0	0	0	0
Lup023062	OIV89348.1	0	0	0	0	0	0	0	0	0	0	0	0	0	0	0	0	0	0	0	0	0	0	0	0	0	0	0	0	0	0	0	0	0	0	0	0	0	0	0	0	0	0	0	0	0	0	0	0
Lup023313	OIV89320.1	0	0.4	0	0	0	0	0	0	0	0	0	0	0	0	0	0	0	0	0	0	0	0	0	0	0	0	0	0	0	0	0	0	0	0	0	0	0	0	0	0	0	0	0	0	0	0	0	0
Lup023714	OIV89317.1	0	0	0	0	0	0	0	0	0	0	0	0	0	0	0	0	0	0	0	0	0	0	0	0	0	0.2	0	0	0	0	0	0	0	0	0	0	0	0	0	0	0	0	0	0	0	0	0	0
Lup023896	OIW01585.1	0	0	0	0	0	0	0	0	0	0	0	0	0	0	0	0	0	0	0	0	0	0	0	0	0	0	0	0.2	0	0	0	0	0	0	0	0	0	0	0	0	0	0	0	0	0	0	0	0
Lup023913	OIW04910.1	0	0	0	0	0	0	0.4	0	0	0	0	0	0	0	0	0	0	0	0	0	0	0	0	0	0	0	0	0	0	0	0	0	0	0	0	0	0	0	0	0	0	0	0	0	0	0	0	0
Lup024150	OIW04039.1	0	0	0	0	0	0	0	0	0	0	0	0	0	0	0	0	0	0	0	0	0	0	0	0	0	0	0	0.2	0	0	0	0	0	0	0	0	0	0	0	0	0	0	0	0	0	0	0	0
Lup024184	OIW04487.1	0	0	0	0	0	0	0.4	0	0	0	0	0	0	0	0	0	0	0	0	0	0	0	0	0	0	0	0	0	0	0	0	0	0	0	0	0	0	0	0	0	0	0	0	0	0	0	0	0
Lup024397	OIV89229.1	0	0	0	0	0	0	0	0	0	0	0	0	0	0	0	0	0	0	0	0	0	0	0	0	0	0	0	0	0	0	0	0	0	0	0	0	0	0	0	0	0	0	0	0	0	0	0	0
Lup024403	OIV89221.1	0	0	0	0	0	0	0	0	0	0	0	0	0	0	0	0	0	0	0	0	0	0	0	0	0	0	0	0	0	0	0	0	0	0	0	0	0	0	0	0	0	0	0	0	0	0	0	0
Lup024411	OIV93196.1	0	0	0	0	0	0	0	0	0	0	0	0	0.4	0	0	0	0	0	0	0	0	0	0	0	0	0	0	0	0	0	0	0	0	0	0	0	0	0	0	0	0	0	0	0	0	0	0	0
Lup024531	OIW09876.1	0	0	0	0	0	0	0	0	0	0	0	0	0	0	0	0	0	0	0	0	0	0	0	0	0	0	0	0	0	0	0	0	0	0	0	0	0	0	0	0	0	0	0	0	0	0	0	0
Lup024863	OIV98692.1	0	0	0	0	0	0	0	0	0	0	0	0	0	0	0	0	0	0	0	0	0	0	0	0	0	0	0	0	0.2	0	0	0	0	0	0	0	0	0	0	0	0	0	0	0	0	0	0	0
Lup025026	OIV98760.1	0	0	0	0	0	0	0	0	0	0	0	0	0.4	0	0	0	0	0	0	0	0	0	0	0	0	0	0	0	0	0	0	0	0	0	0	0	0	0	0	0	0	0	0	0	0	0	0	0
Lup025082	OIW20910.1	0	0	0	0	0	0	0	0	0	0	0	0	0	0	0	0	0	0	0.3	0	0	0	0	0	0	0	0	0	0	0	0	0	0	0	0	0	0	0	0	0	0	0	0	0	0	0	0	0
Lup025087	OIW20915.1	0	0	0	0	0	0	0.4	0	0	0	0	0	0	0	0	0	0	0	0	0	0	0	0	0	0	0	0	0	0	0	0	0	0	0	0	0	0	0	0	0	0	0	0	0	0	0	0	0
Lup025184	OIV95513.1	0	0	0	0	0	0	0	0	0	0	0	0	0	0	0	0	0	0	0	0	0	0	0	0	0	0	0.2	0	0	0	0	0	0	0	0	0	0	0	0	0	0	0	0	0	0	0	0	0
Lup025398	OIV89177.1	0	0	0	0	0	0	0.4	0	0	0	0	0	0	0	0	0	0	0	0	0	0	0	0	0	0	0	0	0	0	0	0	0	0	0	0	0	0	0	0	0	0	0	0	0	0	0	0	0
Lup025656	OIV94594.1	0	0	0	0	0	0	0	0	0	0	0	0	0	0	0	0	0	0	0	0	0	0	0	0	0	0	0	0	0	0	0	0	0	0	0	0	0	0	0	0	0	0	0	0	0	0	0	0
Lup025719	OIW01423.1	0	0	0	0	0	0	0	0	0	0	0	0	0	0	0	0	0	0	0	0	0	0	0	0	0	0	0	0	0	0	0	0	0	0	0	0	0	0	0	0	0	0	0	0	0	0	0	0.3
Lup025967	OIV98102.1	0	0	0	0	0	0	0	0	0	0	0	0	0	0	0	0	0	0	0	0	0	0	0	0	0	0	0.2	0	0	0	0	0	0	0	0	0	0	0	0	0	0	0	0	0	0	0	0	0
Lup026131	OIV99793.1	0	0	0	0	0	0	0	0	0	0	0	0	0	0	0	0	0	0	0	0	0	0	0	0	0	0	0	0	0	0	0	0	0	0	0	0	0	0	0	0	0	0	0	0	0	0	0	0
Lup026207	OIV99869.1	0	0	0	0	0	0	0	0	0	0	0	0	0	0	0	0	0	0	0	0	0	0	0	0	0	0	0	0	0	0	0	0	0	0	0	0	0	0	0	0	0	0	0	0	0	0	0	0
Lup026269	OIV99931.1	0	0	0	0	0	0	0	0	0	0	0	0	0	0	0	0	0	0	0	0	0	0	0	0	0	0	0	0	0	0	0	0	0	0	0	0	0	0	0	0	0	0	0	0	0	0	0	0
Lup026331	OIV99993.1	0	0	0	0	0	0	0	0	0	0	0	0	0	0	0	0	0	0	0	0	0	0	0	0	0	0	0	0	0	0	0	0	0	0	0	0	0	0	0	0	0	0	0	0	0	0	0	0
Lup026387	OIW00050.1	0	0	0	0	0	0	0	0	0	0	0	0	0	0	0	0	0	0	0	0	0	0	0	0	0	0	0.2	0	0	0	0	0	0	0	0	0	0	0	0	0	0	0	0	0	0	0	0	0
Lup026402	OIW00065.1	0	0	0	0	0	0	0	0	0	0	0	0	0	0	0	0	0	0	0	0	0	0	0	0	0	0	0	0	0	0	0	0	0	0.2	0	0	0	0	0	0	0	0	0	0	0	0	0	0
Lup026454	OIW09241.1	0	0	0	0	0	0	0	0	0	0	0	0	0	0	0	0	0	0	0	0	0	0	0	0	0	0	0	0	0	0	0	0	0	0	0	0	0	0	0	0	0	0	0	0	0	0	0	0
Lup026529	OIV91676.1	0	0	0	0	0	0	0	0	0	0	0	0	0	0	0	0	0	0	0	0	0	0	0	0	0	0.2	0	0	0	0	0	0	0	0	0	0	0	0	0	0	0	0	0	0	0	0	0	0
Lup026635	OIV98004.1	0	0	0	0	0	0	0	0	0	0	0	0	0	0	0	0	0	0	0	0	0	0	0	0	0	0.2	0	0	0	0	0	0	0	0	0	0	0	0	0	0	0	0	0	0	0	0	0	0
Lup026673	OIW20961.1	0	0	0	0	0	0	0	0	0	0	0	0	0	0	0	0	0	0	0	0	0	0	0	0	0	0	0.2	0	0	0	0	0	0	0	0	0	0	0	0	0	0	0	0	0	0	0	0	0
Lup026882	OIW11516.1	0	0	0	0	0	0	0	0	0	0	0	0	0	0	0	0	0	0	0	0	0	0	0	0	0	0.2	0	0	0	0	0	0	0	0	0	0	0	0	0	0	0	0	0	0	0	0	0	0
Lup026963	OIV89117.1	0	0	0	0	0	0	0	0	0	0	0	0	0	0	0	0	0	0	0	0	0	0	0	0	0	0	0.2	0	0	0	0	0	0	0	0	0	0	0	0	0	0	0	0	0	0	0	0	0
Lup027088	OIV95984.1	0	0	0	0	0	0	0	0	0	0	0	0	0	0	0	0	0	0	0	0	0	0	0	0	0	0	0	0	0	0	0	0	0	0	0	0	0	0	0	0	0	0	0	0	0	0	0	0
Lup027155	OIV96051.1	0	0	0	0	0	0	0	0	0	0	0	0	0	0	0	0	0	0	0	0	0	0	0	0	0	0	0	0	0	0	0	0	0	0	0	0	0	0	0	0	0	0	0	0	0	0	0	0
Lup027231	OIW19865.1	0	0	0	0	0	0	0	0	0	0	0	0	0	0	0	0	0	0	0	0	0	0	0	0	0	0	0	0	0	0	0	0	0	0	0	0	0	0	0	0	0	0	0	0	0	0	0	0.3
Lup027233	OIW19867.1	0	0	0	0	0	0	0	0	0	0	0	0	0	0	0	0	0	0	0	0	0	0	0	0	0	0	0	0	0	0	0	0	0	0	0	0	0	0	0	0	0	0	0	0	0	0	0	0
Lup027466	OIW00215.1	0	0	0	0	0	0	0	0	0	0	0	0	0.4	0	0	0	0	0	0	0	0	0	0	0	0	0	0	0	0	0	0	0	0	0	0	0	0	0	0	0	0	0	0	0	0	0	0	0
Lup027605	OIW00492.1	0	0	0	0	0	0	0	0	0	0	0	0	0	0	0	0	0	0	0	0	0	0	0	0	0	0	0	0	0.2	0	0	0	0	0	0	0	0	0	0	0	0	0	0	0	0	0	0	0
Lup027633	OIW05503.1	0	0	0	0	0	0	0	0	0	0	0	0	0	0	0	0	0	0	0	0	0	0	0	0	0	0	0	0	0	0	0	0	0	0	0	0	0	0	0	0	0	0	0	0	0	0	0	0
Lup028043	OIW10292.1	0	0	0	0	0	0	0	0	0	0	0	0	0	0	0	0	0	0	0	0	0	0	0	0	0	0	0.2	0	0	0	0	0	0	0	0	0	0	0	0	0	0	0	0	0	0	0	0	0
Lup028130	OIV89091.1	0	0	0	0	0	0	0	0	0	0	0	0	0	0	0	0	0	0	0	0	0	0	0	0	0	0	0	0	0	0	0	0	0	0.2	0	0	0	0	0	0	0	0	0	0	0	0	0	0
Lup028192	OIW09593.1	0	0	0	0	0	0.4	0	0	0	0	0	0	0	0	0	0	0	0	0	0	0	0	0	0	0	0	0	0	0	0	0	0	0	0	0	0	0	0	0	0	0	0	0	0	0	0	0	0
Lup028217	OIW09618.1	0	0	0	0	0	0	0	0	0	0	0	0	0	0	0	0	0	0	0	0	0	0	0	0	0	0	0	0	0	0	0	0	0	0	0	0	0	0	0	0	0	0	0	0	0	0	0	0
Lup028231	OIW09632.1	0	0	0	0	0	0	0	0	0	0	0	0	0	0	0	0	0	0	0	0	0	0	0	0	0	0	0	0	0	0	0	0	0	0	0	0	0	0	0	0	0	0	0	0	0	0	0	0
Lup028283	OIW11192.1	0	0	0	0	0	0	0	0	0	0	0	0	0	0	0	0	0	0	0	0	0	0	0	0	0	0	0	0	0	0	0	0	0	0	0	0	0	0	0	0	0	0	0	0	0	0	0	0
Lup028335	OIW11244.1	0	0	0	0	0	0	0	0	0	0	0	0	0	0	0	0.4	0	0	0	0	0	0	0	0	0	0	0	0	0	0	0	0	0	0	0	0	0	0	0	0	0	0	0	0	0	0	0	0
Lup028345	OIW11254.1	0	0	0	0	0	0	0	0	0	0	0	0	0	0	0	0	0	0	0	0	0	0	0	0	0	0.2	0	0	0	0	0	0	0	0	0	0	0	0	0	0	0	0	0	0	0	0	0	0
Lup028362	OIW11271.1	0	0	0	0	0	0	0	0	0	0	0	0	0	0	0	0	0	0	0	0	0	0	0	0	0	0	0	0	0	0	0	0	0	0	0	0.2	0	0	0	0	0	0	0	0	0	0	0	0
Lup028405	OIW21056.1	0	0	0	0	0	0	0	0	0	0	0	0	0	0	0	0	0	0	0	0	0	0	0	0	0	0	0	0	0	0	0	0	0	0	0	0	0	0	0	0	0	0	0	0	0	0	0	0.3
Lup028410	OIW07597.1	0	0	0	0	0	0	0	0	0	0	0	0	0	0	0	0	0	0	0	0	0	0	0	0	0	0	0	0	0	0	0	0	0	0	0	0.2	0	0	0	0	0	0	0	0	0	0	0	0
Lup028427	OIV96570.1	0	0	0	0	0	0	0	0	0	0	0	0	0	0	0	0	0	0	0	0	0	0	0	0	0	0	0	0	0	0	0	0	0	0	0	0	0	0	0	0	0	0	0	0	0	0	0	0
Lup028543	OIV89073.1	0	0	0	0	0	0	0	0	0	0	0	0	0	0	0	0	0	0	0	0.4	0	0	0	0	0	0	0	0	0	0	0	0	0	0	0	0	0	0	0	0	0	0	0	0	0	0	0	0
Lup028544	OIW22001.1	0	0	0	0	0	0	0	0	0	0	0	0	0.4	0	0	0	0	0	0	0	0	0	0	0	0	0	0	0	0	0	0	0	0	0	0	0	0	0	0	0	0	0	0	0	0	0	0	0
Lup028599	OIW12191.1	0	0	0	0	0	0	0	0	0	0	0	0	0	0	0	0	0	0	0	0	0	0	0	0	0	0	0	0.2	0	0	0	0	0	0	0	0	0	0	0	0	0	0	0	0	0	0	0	0
Lup028632	OIW15433.1	0	0	0	0	0	0	0	0	0	0	0	0	0	0	0	0	0	0	0.3	0	0	0	0	0	0	0	0	0	0	0	0	0	0	0	0	0	0	0	0	0	0	0	0	0	0	0	0	0
Lup028641	OIW15442.1	0	0	0	0	0	0	0	0	0	0	0	0	0	0	0	0	0.4	0	0	0	0	0	0	0	0	0	0	0	0	0	0	0	0	0	0	0	0	0	0	0	0	0	0	0	0	0	0	0
Lup028692	OIV93535.1	0	0	0	0	0	0	0	0	0	0	0	0	0	0	0	0	0	0	0	0	0	0	0	0	0	0.3	0	0	0	0	0	0	0	0	0	0	0	0	0	0	0	0	0	0	0	0	0	0
Lup028755	OIW16698.1	0	0	0	0	0	0	0	0	0	0	0	0	0	0	0	0.4	0	0	0	0	0	0	0	0	0	0	0	0	0	0	0	0	0	0	0	0	0	0	0	0	0	0	0	0	0	0	0	0
Lup029217	OIV94117.1	0	0	0	0	0	0	0	0	0	0	0	0	0	0	0	0	0	0	0	0	0	0	0	0	0	0	0.2	0	0	0	0	0	0	0	0	0	0	0	0	0	0	0	0	0	0	0	0	0
Lup029230	OIW21097.1	0	0	0	0	0	0	0	0	0	0	0	0	0	0	0	0	0	0	0	0	0	0	0	0	0	0	0	0	0	0	0	0	0	0	0	0	0	0	0	0	0	0	0	0	0	0	0	0.3
Lup029349	OIW03364.1	0	0	0	0	0	0	0	0	0	0	0	0	0	0	0	0	0	0	0.3	0	0	0	0	0	0	0	0	0	0	0	0	0	0	0	0	0	0	0	0	0	0	0	0	0	0	0	0	0
Lup029705	OIW02929.1	0	0	0	0	0	0	0	0	0	0	0	0	0	0	0	0.4	0	0	0	0	0	0	0	0	0	0	0	0	0	0	0	0	0	0	0	0	0	0	0	0	0	0	0	0	0	0	0	0
Lup029752	OIW03717.1	0	0	0	0	0	0	0	0	0	0	0	0	0	0	0	0	0	0	0	0	0	0	0	0	0	0	0	0	0	0	0	0	0	0	0	0	0	0	0	0	0	0	0	0	0	0	0	0
Lup029793	OIW21137.1	0	0	0	0	0	0	0	0	0	0	0	0	0	0	0	0	0	0	0	0	0	0	0	0	0	0	0.2	0	0	0	0	0	0	0	0	0	0	0	0	0	0	0	0	0	0	0	0	0
Lup029897	OIW21151.1	0	0	0	0	0	0	0	0	0	0	0	0	0	0	0	0	0	0	0	0	0	0	0	0	0	0	0	0	0.2	0	0	0	0	0	0	0	0	0	0	0	0	0	0	0	0	0	0	0
Lup029930	OIW21156.1	0	0	0	0	0	0	0	0	0	0	0	0	0	0	0	0	0	0	0	0	0	0	0	0	0	0	0	0	0	0	0	0	0	0	0	0	0	0	0	0	0	0	0	0	0	0	0	0
Lup030151	OIW03875.1	0	0	0	0	0	0	0	0	0	0	0	0	0	0	0	0	0	0	0	0	0	0	0	0	0	0	0.2	0	0	0	0	0	0	0	0	0	0	0	0	0	0	0	0	0	0	0	0	0
Lup030181	OIW03905.1	0	0	0	0	0	0	0	0	0	0	0	0	0	0	0	0	0	0	0	0	0	0	0	0	0	0.2	0	0	0	0	0	0	0	0	0	0	0	0	0	0	0	0	0	0	0	0	0	0
Lup030376	OIV91154.1	0	0	0	0	0	0	0	0	0	0	0	0	0	0	0	0	0	0	0	0	0	0	0	0	0	0	0.2	0	0	0	0	0	0	0	0	0	0	0	0	0	0	0	0	0	0	0	0	0
Lup030549	OIV89800.1	0	0	0	0	0	0	0	0	0	0	0	0	0	0	0	0	0	0	0	0	0	0	0	0	0	0.2	0	0	0	0	0	0	0	0	0	0	0	0	0	0	0	0	0	0	0	0	0	0
Lup030601	OIW14882.1	0	0	0	0	0	0	0	0	0	0	0	0	0	0	0	0	0	0	0	0	0	0	0	0	0	0	0	0	0	0	0	0	0	0	0	0	0	0	0	0	0	0	0	0	0	0	0	0.3
Lup030824	OIV89049.1	0	0	0	0	0	0	0	0	0	0	0	0	0	0	0	0	0	0	0	0	0	0	0	0	0	0	0	0	0	0	0	0	0	0	0	0	0	0	0	0	0	0	0	0	0	0	0	0
Lup030887	OIW19953.1	0	0	0	0	0	0	0	0	0	0	0	0	0	0	0	0	0	0	0	0	0	0	0	0	0	0	0.2	0	0	0	0	0	0	0	0	0	0	0	0	0	0	0	0	0	0	0	0	0
Lup030977	OIW03557.1	0	0	0	0	0	0	0	0	0	0	0	0	0	0	0	0	0	0	0	0	0	0	0	0	0	0.3	0	0	0	0	0	0	0	0	0	0	0	0	0	0	0	0	0	0	0	0	0	0
Lup031032	OIW03519.1	0	0	0	0	0	0	0	0	0	0	0	0	0	0	0	0	0	0	0	0	0	0	0	0	0	0	0	0	0	0	0	0	0	0	0	0	0	0	0	0	0	0	0	0	0	0	0	0
Lup031063	OIW01881.1	0	0	0	0	0	0	0	0	0	0	0	0	0	0	0	0	0	0	0	0	0	0	0	0	0	0	0	0	0	0	0	0	0	0	0	0	0	0	0	0	0	0	0	0	0	0	0	0
Lup031157	OIV89044.1	0	0	0	0	0	0	0	0	0	0	0	0	0	0	0	0	0	0	0	0	0	0	0	0	0	0.2	0	0	0	0	0	0	0	0	0	0	0	0	0	0	0	0	0	0	0	0	0	0
Lup031277	OIW18157.1	0	0	0	0	0	0	0	0	0	0	0	0	0	0	0	0	0	0	0	0	0	0	0	0	0	0.2	0	0	0	0	0	0	0	0	0	0	0	0	0	0	0	0	0	0	0	0	0	0
Lup031356	OIW17983.1	0	0	0	0	0	0	0	0	0	0	0	0	0.4	0	0	0	0	0	0	0	0	0	0	0	0	0	0	0	0	0	0	0	0	0	0	0	0	0	0	0	0	0	0	0	0	0	0	0
Lup031380	OIW21265.1	0	0	0	0	0.5	0	0	0	0	0	0	0	0	0	0	0	0	0	0	0	0	0	0	0	0	0	0	0	0	0	0	0	0	0	0	0	0	0	0	0	0	0	0	0	0	0	0	0
Lup031459	OIW18319.1	0	0	0	0	0	0	0	0	0	0	0	0	0	0	0	0	0	0	0	0	0	0	0	0	0	0.2	0	0	0	0	0	0	0	0	0	0	0	0	0	0	0	0	0	0	0	0	0	0
Lup031872	OIV96981.1	0	0	0	0	0	0	0	0	0	0	0	0	0	0	0	0	0	0	0	0	0	0	0	0	0	0	0	0	0	0	0	0	0	0.2	0	0	0	0	0	0	0	0	0	0	0	0	0	0
Lup032126	OIW13145.1	0	0	0	0	0	0	0	0	0	0	0	0	0	0	0	0	0	0	0	0	0	0	0	0	0	0	0	0	0	0	0.2	0	0	0	0	0	0	0	0	0	0	0	0	0	0	0	0	0
Lup032483	OIW21343.1	0	0	0	0	0	0	0	0	0	0	0	0	0	0	0	0	0	0	0	0	0	0	0	0	0	0	0	0	0	0	0	0	0	0	0	0	0	0	0	0	0	0	0	0	0	0	0	0
Lup032499	OIW04307.1	0	0	0	0	0	0	0	0	0	0	0	0	0	0	0	0	0	0	0	0	0	0	0	0	0	0	0.2	0	0	0	0	0	0	0	0	0	0	0	0	0	0	0	0	0	0	0	0	0
Lup032591	OIW04399.1	0	0.4	0	0	0	0	0	0	0	0	0	0	0	0	0	0	0	0	0	0	0	0	0	0	0	0	0	0	0	0	0	0	0	0	0	0	0	0	0	0	0	0	0	0	0	0	0	0
Lup032692	OIW07836.1	0	0	0	0	0	0	0	0	0	0	0	0	0	0	0	0	0	0	0	0	0	0	0	0	0	0	0	0.2	0	0	0	0	0	0	0	0	0	0	0	0	0	0	0	0	0	0	0	0
Lup032859	OIW16992.1	0	0	0	0	0	0	0	0	0	0	0	0	0	0	0	0	0	0	0	0	0	0	0	0	0	0	0	0	0	0	0	0	0	0	0	0	0	0	0	0	0	0	0	0	0	0	0	0
Lup032970	OIW14628.1	0.5	0.4	0	0	0.5	0	0.4	0.5	0	0.7	0.8	0	0	0.2	1.4	0.8	0.4	0.4	0.6	0	0	1	0	0	0.2	0.5	0.2	0.7	0	0.2	0.2	0.2	0.6	0	0.5	0.2	0	0.7	0.4	0.8	0.8	0.7	0.8	0	0.5	0.4	0	0.8
Lup018466	OIW19656.1	0.9	0.4	0	0	0	0.4	1.3	0.5	0.4	0	0.4	0	0	0.2	0.3	0	0	0	0	0	0	0.3	0	0	0.2	0.6	0.2	0.3	0.4	0	0.2	0.3	0.3	0	0	0.8	0	0.4	0	0	0	0.4	0	0	0.5	0	0	0
Lup030852	OIW09533.1	3.3	0	1.3	0	3.3	3.5	0.8	0	1.1	0	1.2	0.4	0	0.9	0.7	0.4	0.4	0.4	0	0.4	0.4	1.7	0.6	1.1	2.9	1.4	1.2	1	1.6	3.3	4.2	1.2	4.4	176.3	1.4	2.3	0.4	0.7	2.8	0	0	0	1.2	0	3.6	0	1.9	0
Lup021349	OIW14209.1	2.8	3.5	2.1	2.6	2.9	2	1.3	3.2	3	2	4.1	3	2.5	1.3	0.7	4.7	2.9	1.8	1.9	1.8	2.2	3.7	2.4	3.3	2.3	3.4	3.3	3.7	4.3	5.2	4.9	3.5	2.8	3.4	4.8	2.7	1.6	2.8	2.8	2	4.1	2.5	2	4	3.1	2.7	2.7	3.4
Lup010096	OIW07123.1	0	0	0	0	0	0	0	0	0.4	0	0	0	0	0.2	0	0	0	0	0	0	0	0	0	0	0	0	0	0	0	0	0	0.2	0	0	0	0	0	0	0	0	0	0	0	0	0	0	0	0
Lup001127	OIV99152.1	2.8	8.2	3.3	5.7	1	2.4	2.1	1.4	1.5	2	2	2.5	4.1	1.8	1.4	3.8	5.8	2.8	4	1.8	1.4	1	5.4	1.8	0.2	2.9	3.1	4.4	0.4	2.7	1.1	1.9	5.7	2.7	3.9	3.6	0.8	1.4	0.4	2	0	1.8	1.2	0.5	0.5	5.1	0	7
Lup005003	OIW02410.1	0	0.8	1.3	0.4	0.5	0.4	0.4	0	0	0	0.4	0	0	0.2	0.3	0.4	0.8	0.4	0.9	0	0.7	1	0	0.7	0.5	0.6	0.3	1.4	0.8	1.2	0.2	0.2	0	0.9	0	0.8	0.4	0	0	0	0.8	0	1.2	0.5	1	0	0.8	0.3
Lup000082	OIV98210.1	7.4	6.2	7.5	5.7	5.7	7.5	2.9	4.1	5.2	7.2	4.1	7.6	8.2	5.6	4.7	6.4	7.9	4.9	4.6	6.4	7.9	8.1	7.2	4.4	4.8	4.3	9.5	6.1	5.3	6.8	7.1	8.3	4.7	9.5	6.3	7.4	5.7	2.8	6.8	10	4.9	7.1	7.2	4.9	13.9	3.9	8.7	6.5
Lup006673	OIW08130.1	0	0	0	0.4	0	0	0	0	0.4	0	0	0	0	0	0	0	0	0	0	0	0	0	0	0	0	0	0	0	0	0	0	0	0	0	0	0	0	0	0	0	0	0	0	0	0.5	0	0	0
Lup022752	OIW10945.1	29.3	29.6	27.1	30	26.3	21.6	20.9	32	31.9	25.5	25.6	27.1	22.5	21.4	31.1	27.5	28.2	62.9	22.6	26.5	29.8	23	20.4	21	25.4	30.2	34.2	32.7	27	29.5	26.7	26.8	27	37.7	33.8	26.1	23.3	23.3	25.3	30.4	16.1	25.3	20.3	27.4	56	23.9	42.6	27.4
Lup029048	OIW17698.1	0.9	1.6	0.8	1.3	1.4	3.1	1.7	0	0.4	3.9	0.4	0.8	1.2	0.9	1	0.4	0	1.8	0.6	1.1	1.4	3.7	0	2.9	0.2	1.2	1.5	0.7	1.4	0.8	1.8	1	1.6	0.5	2.9	1.9	3.7	2.1	2.4	2.4	2.5	1.4	2	4.5	4.6	0	0.8	0.3
Lup031739	OIW13850.1	17.2	21	20.4	15.4	14.3	15.3	18.4	25.2	15.6	18.9	17.8	14	19.7	32.1	18.6	25.4	22	33.6	18.2	22.3	20.1	20.3	21.6	14.7	33	42.8	56.6	30.3	35.5	33.8	45.2	38.8	23.9	35.2	43.5	34.5	28.7	22.6	26.5	25.2	28	30	26.7	31.9	24.1	22.7	37.2	33.1
Lup032762	OIW10022.1	0	0	0	0	0	0	0	0	0	0	0	0	0	0	0	0	0	0	0	0	0	0	0	0	0	0.2	0	0.2	0	0	0	0	0.3	0	0	0	0	0	0	0	0	0	0	0	0	0	0	0.3
Lup005805	OIW00455.1	70.7	85.3	69.2	75.3	45.8	56.2	54.4	91.5	71.2	78.4	81.9	72.5	57.4	60.7	52.1	71.6	67.7	61.8	55.6	54.4	60.4	68	63.7	66.7	56.6	54.3	69.4	68.1	67.8	49.7	76.2	69.5	61.2	65.8	67.1	66.9	74.5	60.7	63.1	57.3	49.4	79.2	88	52.2	76	87	41.4	69.1
Lup018202	OIW11675.1	15.8	7.4	12.5	8.8	11	8.7	10.5	5	8.2	6.5	12.2	5.9	11.9	9.1	8.8	7.6	10	8.8	8	13.8	4.3	10.5	12.6	10.7	9.5	11.6	11.3	8.7	7.9	12.2	10.3	12.1	7.8	12.3	8.7	9.5	7	6.4	11.2	7.2	7.4	8.9	13.9	8.5	9.2	5.1	11.4	10.9
Lup024474	OIW12050.1	0	0	0	0	0	0.4	0	0.5	0	0	0	0	0	0	0.3	0	0	0.4	0	0	0.4	0	0	0	0	0	0	0	0	0	0.2	0	0.3	0	0	0	0.8	0.4	0.8	0.4	0	0	0.4	0.9	0	0.4	0	0
Lup025342	OIW18899.1	13.9	18.3	16.7	17.2	11	16.5	8.8	16.7	14.5	14.4	8.9	11	20.9	15.6	11.2	17.8	15.4	13.8	14.5	16.3	18.7	9.8	15	12.2	10	17.6	14.8	10.1	14.2	9.3	11.6	4.7	12.2	20.4	13.5	14.6	14.7	23.3	14.5	8.8	11.9	14.3	17.5	14.4	28.8	7.8	15.2	21.5
Lup005253	OIW06482.1	0	0	0	0	0	0	0	0	0	0	0	0	0	0.2	0	0	0	0	0	0	0	0	0	0	0	0	0	0	0	0.2	0	0	0	0	0	0	0	0	0	0	0	0	0	0	0	0	0	0
Lup010398	OIW01237.1	0	0.4	0.4	0	0	0	0	0.5	0.4	0	0.4	0	0	0	0	0	0.4	0.4	0	0	0	0.7	0.6	0	0	0	0.3	0	0.2	0.4	0.4	0.2	0.6	0	0	0.8	0	0	0	0	0.8	0	0.8	0.5	0.5	0	0.4	0
Lup016428	OIW08847.1	0	0	0	0	0	0	0	0	0	0.7	0	0	0	0	0	0	0	0	0	0	0	0	0	0	0	0	0.2	0	0	0.2	0	0.2	0	0	0	0	0	0	0	0	0	0	0	0	0	0	0	0
Lup017387	OIV99577.1	0	0	0	0	0	0	0	0	0	0	0	0	0	0	0	0	0	0	0	0	0	0	0	0	0	0	0	0	0	0	0	0	0	0	0	0	0	0	0	0	0	0	0	0	0	0	0.4	0
Lup021224	OIW05239.1	0	0	0	0	0	0	0	0	0	0	0	0	0	0	0	0	0	0	0	0	0	0	0	0	0	0	0	0	0	0	0	0	0	0	0	0	0	0	0	0.4	0	0	0	0	0	0	0	0
Lup022398	OIW17286.1	0	0	0	0	0	0	0	0	0	0	0	0	0.4	0	0	0.4	0	0	0	0	0	0	0	0	0	0	0.3	0	0	0	0	0	0	0	0	0	0	0	0	0	0	0.7	0	0	0	0	0	0
Lup023997	OIW04881.1	1.9	1.6	2.5	0.9	1.4	2	0.4	0.9	0.4	0	2.8	0.4	0	0.2	0.7	0.4	1.2	1.1	0.9	0.7	0.7	1.4	1.2	0	1.6	1.8	1.8	1	0.6	1.6	0.9	1.2	1.3	1.4	1	1.5	1.6	0.7	1.6	1.6	1.2	1.1	1.2	1.8	3.1	1.2	0.8	0.3
Lup026271	OIV99933.1	4.7	7	3.3	4	3.3	5.5	2.9	5	6.3	7.2	6.5	4.7	7.8	4	4.1	4.2	2.5	3.5	4	3.5	7.6	5.4	6.6	4.1	5.2	6	5.8	6.8	6.3	7	6.9	5.6	7.2	4.5	6.3	6.6	3.3	5.3	5.2	4.4	7.4	4.3	1.6	6.3	4.6	3.5	3.4	6.7
Lup027035	OIV95931.1	0	0	0	0	0	0	0	0	0.4	0	0.4	0	0	0	0	0	0	0	0	0	0	0	0	0	0	0	0	0	0	0	0	0	0	0	0	0	0	0	0	0	0	0	0	0	0	0	0	0
Lup031403	OIV93356.1	0	0	0	0	0	0	0	0	0	0	0	0	0	0	0	0	0	0	0	0	0	0	0	0	0	0	0	0	0	0	0	0	0	0	0	0	0	0	0	0.4	0	0	0	0	0	0	0	0
Lup014129	OIW15130.1	0	0	0	0	0	0	0	0	0	0	0	0	0	0	0	0	0	0	0	0	0	0	0	0	0	0	0	0	0	0	0	0	0	0	0	0	0	0	0	0	0	0	0	0	0	0	0	0
Lup021289	OIW14149.1	0	0	0	0	0	0	0	0	0	0	0	0	0	0	0	0	0	0	0	0	0	0	0	0	0	0.2	0	0	0	0	0	0	0	0	0	0	0	0	0	0	0	0	0	0	0	0	0	0
Lup020108	OIW08007.1	7	6.6	6.3	7.1	5.7	8.7	7.5	4.1	4.1	5.9	5.7	10.6	8.6	6.7	5.7	7.2	7.5	2.8	2.8	6.7	6.1	6.4	1.8	3.7	5.9	7.5	9.9	6.4	5.9	5.4	6	6.9	7.5	6.6	8.7	9.1	7.8	4.9	6.8	7.2	8.2	6.8	6.8	2.7	3.6	5.5	2.3	5.7
Lup015293	OIW11599.1	26.5	19.5	30	26.4	20	27.9	31.8	25.2	24.5	30	24.3	27.6	42.2	21	31.4	25.4	24.5	16.6	24.7	29.3	24.1	28.4	21.6	33.1	31.9	23.1	36.5	22.8	25	23.9	29.7	34.4	28.6	32.2	24.2	23.5	27	24.4	25.7	22.8	36.2	27.1	29.5	31.9	31.8	22.7	27.7	23.8
Lup024387	OIV89237.1	0	0	0	0	0	0	0	0	0	0	0	0.8	0	0	0	0	0	0	0	0	0	0	0	0	0	0	0	0	0	0	0	0	0	0	0	0	0	0	0	0	0	0	0	0	0	0	0	0
Lup014620_Lup014621	#N/A	0	0	0	0	0	0	0	0	0	0	0	0	0	0	0	0	0	0	0	0	0	0	0	0	0	0	0	0	0	0	0	0.2	0	0	0	0	0	0	0	0	0	0	0	0	0	0	0	0
Lup002226	OIV92463.1	4.2	2.7	2.1	2.6	4.3	2.8	2.1	5	1.9	2.6	2.8	0.4	1.2	4.9	2.7	2.1	3.7	3.2	1.9	1.8	1.1	3.4	2.4	1.8	3.2	1.8	4.1	1.7	3.2	3.5	5.1	4.2	3.8	3	4.3	3.4	1.2	2.8	3.2	4	2.1	3.6	2.8	3.1	4.6	2.7	3.8	1.6
Lup003851	OIW06226.1	4.2	6.2	5	4.8	7.6	3.5	7.1	6.8	7.4	5.2	4.9	8.1	5.7	5.4	6.4	3.8	6.6	7.8	6.8	8.5	10.1	6.1	9	7	10.2	10.7	6.2	6.4	8.9	11.1	10.7	8.8	9.7	5.9	9.2	9.5	10.2	8.5	8.4	6	9.1	6.1	10	7.2	7.2	7.4	6.8	6.2
Lup031647	OIW21312.1	0	0	0	0.4	0	0	0	0	0	0	0	0	0	0	0	0	0	0	0	0	0	0	0	0	0	0	0	0	0	0	0	0.2	0	0	0	0	0	0	0	0	0	0	0	0	0	0	0	0
Lup001939	OIV91321.1	1.9	0.8	5	0.9	5.7	0.4	6.3	0.5	0.7	0.7	3.7	2.5	0.4	9.8	3.7	0	0.8	0	0.6	8.5	0.7	1	4.8	12.5	4.3	0.2	9	2.3	1.2	0.8	0.9	0.5	0.3	10.2	3.9	2.8	3.7	0	0.8	0	1.6	9.3	1.6	0.5	0	0.4	0	0.3
Lup016292	OIW09065.1	198.5	213.4	177.6	208.9	189.5	198.6	184.1	200.6	186.2	222.1	185	198.1	195.1	151.2	184.2	181.7	203	189	201.8	172.9	178.7	190.9	183.8	182.3	163.4	179.2	145.3	191.2	196.8	161.8	155.2	178	179.3	151.8	167.6	157.4	195.8	188.6	206.9	187	199.6	180.2	164.1	191.6	179.7	183.7	149	183.6
Lup001018	OIV92884.1	0	0.4	0	0.4	0	0.4	0	0.5	0	0	0	0	0	0	0.7	0.4	0	0	0	0.4	0.4	0	0	0.4	0.2	0.3	0.2	0.2	0	0	0	0	0	0.2	0	0	0.4	0	0.4	0.4	0	0	0	0	0	0	0.4	0.5
Lup003785	OIV93822.1	18.1	12.9	15	19.4	11.9	16.5	13.8	18.5	13.7	21.6	18.7	18.2	16.8	13.6	14.5	16.5	18.3	20.1	15.5	15.2	16.5	13.5	10.2	14.4	13.4	14.3	14.5	13.2	14.8	13	16	18.5	17.9	15	12.6	14.2	10.6	11.3	12.9	12.4	11.5	14.6	8.4	14.4	13.4	20.8	7.6	14.2
Lup022793	OIW10986.1	23.2	17.9	22.5	22.5	36.8	25.2	22.2	18.9	18.9	16.3	19.1	19.5	27.1	25	24.7	21.6	16.6	35	20.1	24	16.5	20	29.4	29.8	22.9	17.8	27.3	23.9	20.7	34.2	31.7	26.3	20.4	35.2	29.5	32	25	27.9	32.5	33.6	30.5	29.3	31.5	27.4	38	26.2	53.2	18.4
Lup000047	OIW16475.1	0	0	0	0	0	0	0	0	0	0	0	0	0	0	0	0	0	0	0	0	0	0	0	0	0	0	0	0	0	0	0	0	0	0	0	0	0	0	0	0	0	0	0	0	0	0	0	0
Lup000126	OIW16877.1	0	0	0	0	0	0	0	0	0	0	0	0	0	0	0	0	0	0	0	0	0	0	0	0	0	0	0	0	0	0	0	0	0	0	0	0	0	0	0	0	0	0	0	0	0	0	0	0
Lup000155	OIV97126.1	0	0	0	0.4	0	0	0	0	0	0	0	0	0	0	0	0	0	0	0	0	0	0	0	0	0	0	0	0	0	0	0	0	0	0	0	0	0	0	0	0	0	0	0	0	0	0	0	0
Lup000191	OIW17100.1	0	0	0	0	0	0	0	0	0	0	0	0	0	0	0	0	0	0	0	0	0	0	0	0	0	0	0	0	0	0	0	0	0	0	0	0	0	0	0	0	0	0.4	0	0	0	0	0	0
Lup000207	OIW17244.1	0	0	0	0	0	0	0	0	0	0	0	0	0	0	0.3	0	0	0	0	0	0	0	0	0	0	0	0	0	0	0	0	0	0	0	0	0	0	0	0	0	0	0	0	0	0	0	0	0
Lup000377	OIV89999.1	0	0	0	0	0	0	0	0	0	0	0	0	0	0	0	0	0	0	0	0	0	0	0	0	0	0	0	0	0	0	0	0	0	0	0	0	0	0	0	0	0	0	0	0	0	0	0	0
Lup000443	OIW10505.1	0	0	0	0	0	0	0	0	0.4	0	0	0	0	0	0	0	0	0	0	0	0	0	0	0	0	0	0	0	0	0	0	0	0	0	0	0	0	0	0	0	0	0	0	0	0	0	0	0
Lup000526	OIV96944.1	0	0	0	0	0	0	0	0	0	0	0	0	0	0	0	0	0	0	0	0	0	0	0	0	0	0	0	0	0	0	0	0	0.3	0	0	0	0	0	0	0	0	0	0	0	0	0	0	0
Lup000528	OIV96946.1	0	0	0	0	0	0	0	0	0	0	0	0	0	0	0	0	0	0	0	0	0	0	0	0	0	0	0	0	0	0	0	0	0	0	0	0	0	0	0	0	0	0	0	0	0	0	0	0
Lup000551	OIW20072.1	0	0	0	0	0	0	0	0	0	0	0	0	0	0	0	0	0	0	0	0	0	0	0	0	0	0	0	0	0	0	0	0	0	0	0	0	0	0	0	0	0	0	0	0	0	0	0	0
Lup000552	OIW20073.1	0	0	0	0	0	0	0	0	0	0	0	0	0	0	0	0	0	0	0	0	0	0	0	0	0	0	0	0	0	0	0	0	0	0	0	0	0	0	0	0	0	0	0	0	0	0	0	0
Lup000584	OIW20093.1	0	0	0	0	0	0	0	0	0	0	0	0	0	0	0	0	0	0	0	0	0	0	0	0	0	0	0	0	0	0	0	0	0	0	0	0	0	0	0	0	0	0	0	0	0	0	0	0
Lup000624	OIW04064.1	0	0	0	0	0	0	0	0	0	0	0	0	0	0	0	0	0	0	0	0	0	0	0	0	0	0	0	0	0	0	0	0	0	0	0	0	0	0	0	0	0	0	0	0	0	0	0	0
Lup000746	OIW04186.1	0	0	0	0	0	0	0	0	0	0	0	0	0	0	0	0	0	0	0	0	0	0	0	0	0	0	0	0	0	0	0	0	0	0	0.5	0	0	0	0	0	0	0	0	0	0	0	0	0
Lup001093	OIW15570.1	0	0	0	0	0	0	0	0	0	0	0	0	0	0	0	0	0	0	0	0	0	0	0	0	0	0	0	0	0	0	0	0	0	0	0	0	0	0	0	0	0.4	0	0	0	0	0	0	0
Lup001113	OIV99138.1	0	0	0	0	0	0	0	0	0	0	0	0	0	0	0	0	0	0	0	0	0	0	0.6	0	0	0	0	0	0	0	0	0	0	0	0	0	0	0	0	0	0	0	0	0	0	0	0	0
Lup001177	OIW21359.1	0	0	0	0	0	0	0	0	0	0	0	0	0	0	0	0	0	0	0	0	0	0	0	0	0	0	0	0	0	0	0	0	0	0	0	0	0	0	0	0	0	0.4	0	0	0	0	0	0
Lup001259	OIW09288.1	0	0	0	0	0	0	0	0	0	0	0	0.4	0	0	0	0	0	0	0	0	0	0	0	0	0	0	0	0	0	0	0	0	0	0	0	0	0	0	0	0	0	0	0	0	0	0	0	0
Lup001309	OIW09338.1	0	0	0	0	0	0	0	0	0	0	0	0	0	0	0	0	0	0	0	0	0	0	0	0	0	0	0	0	0	0	0	0	0	0	0	0	0	0	0	0	0	0	0	0	0	0.4	0	0
Lup001342	OIW09371.1	0	0	0	0	0	0	0	0	0	0	0	0	0	0.2	0	0	0	0	0	0	0	0	0	0	0	0	0	0	0	0	0	0	0	0	0	0	0	0	0	0	0	0	0	0	0	0	0	0
Lup001356	OIW16791.1	0	0	0	0	0	0	0	0	0	0	0	0	0	0	0	0	0	0	0	0	0	0	0	0	0	0	0	0	0	0	0	0	0	0	0	0	0	0	0	0	0	0	0	0	0	0	0	0
Lup001410	OIV90214.1	0	0	0	0	0	0	0	0	0	0	0	0	0	0.2	0	0	0	0	0	0	0	0	0	0	0	0	0	0	0	0	0	0	0	0	0	0	0	0	0	0	0	0	0	0	0	0	0	0
Lup001426	OIV90230.1	0	0	0	0	0	0	0	0	0	0	0	0	0	0	0	0	0	0	0	0	0	0	0	0	0	0	0	0	0	0	0	0	0	0	0	0	0	0	0	0	0	0	0	0	0	0	0	0
Lup001463	OIV95669.1	0	0	0	0	0	0	0	0	0	0	0	0	0	0	0	0	0	0	0	0	0	0	0	0	0	0	0	0	0	0	0	0	0	0	0	0	0	0	0	0	0	0	0	0	0	0	0	0
Lup001508	OIV95714.1	0	0	0	0	0	0	0	0	0	0	0	0	0	0	0	0	0	0	0	0	0	0	0	0	0	0	0	0	0	0	0	0	0	0	0	0	0	0	0	0	0	0	0	0	0	0	0	0
Lup001545	OIV90091.1	0	0	0	0	0	0	0	0	0	0	0	0	0	0	0	0	0	0	0	0	0	0	0	0	0	0	0	0	0	0	0	0	0	0	0	0	0	0	0	0	0	0	0	0	0	0	0	0
Lup001548	OIV90094.1	0	0	0	0	0	0	0	0	0	0	0	0	0	0	0	0	0	0	0	0	0	0	0	0	0	0	0	0	0	0	0	0	0	0	0	0	0	0	0	0	0	0	0	0	0	0.4	0	0
Lup001643	OIW04470.1	0	0	0	0	0	0	0	0	0	0	0	0	0	0	0	0	0	0	0	0	0	0	0	0	0	0	0	0	0	0	0	0	0	0	0	0	0	0	0	0	0	0	0	0	0	0	0	0
Lup001806	OIV91275.1	0	0	0	0	0	0	0	0.5	0	0	0	0	0	0	0	0	0	0	0	0	0	0	0	0	0	0	0	0	0	0	0	0	0	0	0	0	0	0	0	0	0	0	0	0	0	0	0	0
Lup001836	OIV91305.1	0	0	0	0	0	0	0	0	0	0	0	0	0	0	0	0	0	0	0	0	0	0	0	0	0	0	0	0	0	0	0	0	0	0	0	0	0	0	0	0	0	0	0	0	0	0	0	0
Lup001880	OIW20107.1	0	0	0	0	0	0	0	0	0	0	0	0	0	0.2	0	0	0	0	0	0	0	0	0	0	0	0	0	0	0	0	0	0	0	0	0	0	0	0	0	0	0	0	0	0	0	0	0	0
Lup001971	OIV91353.1	0	0	0	0	0	0	0	0	0	0	0	0	0	0	0.3	0	0	0	0	0	0	0	0	0	0	0	0	0	0	0	0	0	0	0	0	0	0	0	0	0	0	0	0	0	0	0	0	0
Lup001978	OIV91360.1	0	0	0	0	0	0	0	0	0	0.7	0	0	0	0	0	0	0	0	0	0	0	0	0	0	0	0	0	0	0	0	0	0	0	0	0	0	0	0	0	0	0	0	0	0	0	0	0	0
Lup002024	OIV91406.1	0	0	0	0	0	0	0	0	0	0	0	0	0	0	0	0	0	0	0	0	0	0	0	0	0	0	0	0	0	0	0	0	0	0	0	0	0	0	0	0	0	0	0	0	0	0	0	0
Lup002137	OIW11930.1	0	0	0	0	0	0	0	0	0	0	0	0	0	0	0	0	0	0	0	0	0	0	0	0	0	0	0	0	0	0	0	0	0	0	0	0	0	0	0	0	0	0	0	0	0	0	0	0
Lup002188	OIW11981.1	0	0	0	0	0	0	0	0	0	0	0	0	0	0	0	0	0	0	0	0	0	0	0	0	0	0	0	0	0	0	0	0	0	0	0	0	0	0	0	0	0	0	0	0	0	0	0	0
Lup002253	OIV92490.1	0	0	0	0	0	0	0	0	0	0	0	0	0	0	0	0	0	0	0	0	0	0	0	0	0	0	0	0	0	0	0	0	0	0	0	0	0	0	0	0	0	0	0	0.5	0	0	0	0
Lup002318	OIV92555.1	0	0	0	0	0	0	0	0	0	0	0	0	0	0	0	0	0	0	0	0	0	0	0	0	0	0	0	0	0	0	0	0	0	0	0	0	0	0	0	0	0	0.4	0	0	0	0	0	0
Lup002324	OIV92561.1	0	0	0	0	0	0	0	0	0	0	0	0	0	0	0	0	0	0	0	0	0	0	0	0	0	0	0	0	0	0	0	0	0	0	0	0	0	0	0	0	0.4	0	0	0	0	0	0	0
Lup002530	OIW21385.1	0	0	0	0	0	0	0	0	0	0	0	0	0	0	0	0	0	0	0	0	0	0	0	0	0	0	0	0	0	0	0	0	0	0	0	0	0	0	0	0	0	0	0	0	0	0	0	0
Lup002597	OIW05124.1	0	0	0	0	0	0	0	0	0	0	0	0	0	0	0	0	0	0	0	0	0	0	0	0	0	0	0	0	0	0	0	0	0	0	0	0	0	0	0	0	0	0	0	0	0	0	0	0
Lup002700	OIW07066.1	0	0	0	0	0	0	0	0	0	0	0	0	0	0	0	0	0	0	0	0	0	0	0	0	0	0	0	0	0	0	0	0	0	0	0	0	0	0	0	0	0	0	0	0	0	0	0	0
Lup002726	OIW07092.1	0	0	0	0	0	0	0	0	0	0	0	0	0	0	0	0	0	0	0	0	0	0	0	0	0	0	0	0	0	0	0	0	0	0	0	0	0	0	0	0	0	0	0	0	0	0.4	0	0
Lup002757	OIW05050.1	0	0	0	0	0	0	0	0	0.4	0	0	0	0	0	0	0	0	0	0	0	0	0	0	0	0	0	0	0	0	0	0	0	0	0	0	0	0	0	0	0	0	0	0	0	0	0	0	0
Lup002862	OIW13342.1	0	0	0	0	0	0	0	0	0	0	0	0	0	0	0	0	0	0	0	0	0	0	0	0	0	0	0	0	0	0	0	0	0	0	0	0	0	0	0	0	0	0	0	0	0	0	0	0
Lup002934	OIV93397.1	0	0	0	0	0	0	0	0	0	0	0	0	0	0	0	0	0	0	0	0	0	0	0	0	0	0	0	0	0	0	0	0	0	0	0	0	0	0	0	0	0	0	0	0	0	0	0	0
Lup002941	OIV93404.1	0	0	0	0	0	0	0	0	0	0	0	0	0	0	0	0	0	0	0	0	0	0	0	0	0	0	0	0	0	0	0	0	0	0	0	0	0	0	0	0	0	0	0	0	0	0	0	0
Lup002942	OIV93405.1	0	0	0	0	0	0	0	0	0	0	0	0	0	0	0	0	0	0	0	0	0	0	0	0	0	0	0	0	0	0	0	0	0	0	0	0	0	0	0	0	0	0.4	0	0	0	0	0	0
Lup003098	OIW08422.1	0	0	0	0	0	0	0	0	0	0	0	0	0	0	0	0	0	0	0	0	0	0	0	0	0	0	0	0	0	0	0	0	0	0	0	0	0	0	0	0	0	0	0	0	0	0	0	0
Lup003307	OIW08631.1	27.9	29.6	27.5	24.2	32.9	23.2	25.9	28.9	30.4	22.9	26.4	31.8	23.8	14	24	18.6	24.5	11.7	25	28.3	24.5	31.1	26.4	18.4	26.9	18.9	17.9	19.7	24.1	20.6	21.2	26.1	31.1	28.8	22.7	21.8	29.9	38.5	23.3	25.2	38.7	21.4	28.3	33.7	16.9	25.9	14.1	19.2
Lup003411	OIW08735.1	0.5	0	0	0	0	0	0	0	0	0	0	0	0	0	0	0	0	0	0	0	0	0	0	0	0	0	0	0	0	0	0	0	0	0	0	0	0	0	0	0	0	0	0	0	0	0	0	0
Lup003444	OIV89742.1	0	0	0	0	0	0	0	0	0	0	0	0.4	0	0	0	0	0	0	0	0	0	0	0	0	0	0	0	0	0	0	0	0	0	0	0	0	0	0	0	0	0	0	0	0	0	0	0	0
Lup003491	OIW19357.1	0	0	0	0	0	0	0	0	0.4	0	0	0	0	0	0	0	0	0	0	0	0	0	0	0	0	0	0	0	0	0	0	0	0	0	0	0	0	0	0	0	0	0	0	0	0	0	0	0
Lup003600	OIV89727.1	0	0	0.4	0	0	0	0	0	0	0	0	0	0	0	0	0	0	0	0	0	0	0	0	0	0	0	0	0	0	0	0	0	0	0	0	0	0	0	0	0	0	0	0	0	0	0	0	0
Lup003723	OIW06828.1	0	0	0	0	0	0	0	0	0	0	0	0	0	0	0	0	0	0	0	0	0	0	0	0	0	0	0	0	0	0	0	0	0	0	0	0	0	0	0	0	0.4	0	0	0	0	0	0	0
Lup003746	OIW07638.1	0	0	0	0	0	0	0	0	0	0	0	0	0	0	0	0	0	0	0	0	0	0	0	0	0	0	0	0	0	0	0	0	0.6	0	0	0	0	0	0	0	0	0	0	0	0	0	0	0
Lup003877	OIW01739.1	0	0	0	0	0	0	0	0	0	0	0	0	0	0	0	0	0	0	0	0	0	0	0	0	0	0	0	0	0	0	0	0	0	0	0	0	0	0	0	0	0	0	0	0	0	0	0	0
Lup004063	OIW06669.1	0	0	0	0	0	0	0	0	0	0	0	0	0	0.2	0	0	0	0	0	0	0	0	0	0	0	0	0	0	0	0	0	0	0	0	0	0	0	0	0	0	0	0	0	0	0	0	0	0
Lup004072	OIW06678.1	0	0	0	0	0	0	0	0	0	0	0	0	0	0	0	0	0	0	0	0	0	0	0	0	0	0	0	0	0	0	0	0	0	0	0	0	0	0	0	0	0	0	0	0	0	0	0	0
Lup004158	OIW12409.1	0	0	0	0	0	0	0	0	0	0	0	0	0	0	0	0	0	0	0	0	0	0	0	0	0	0	0	0	0	0	0	0	0	0	0	0	0	0	0	0	0	0	0	0	0	0	0	0
Lup004177	OIW12428.1	0	0	0	0	0	0	0	0	0	0	0	0	0	0.2	0	0	0	0	0	0	0	0	0	0	0	0	0	0	0	0	0	0	0	0	0	0	0	0	0	0	0	0	0	0	0	0	0	0
Lup004199	OIW12450.1	0.5	0	0	0	0	0	0	0	0	0	0	0	0	0	0	0	0	0	0	0	0	0	0	0	0	0	0	0	0	0	0	0	0	0	0	0	0	0	0	0	0	0	0	0	0	0	0	0
Lup004358	OIW15823.1	0	0	0	0	0	0	0	0	0	0	0	0	0	0	0	0	0	0	0	0	0	0	0	0	0	0	0	0	0	0	0	0	0	0	0	0	0	0	0	0	0	0	0	0	0	0	0	0
Lup004910	OIW21466.1	0	0	0	0	0	0	0	0	0	0	0	0	0	0	0.3	0	0	0	0	0	0	0	0	0	0	0	0	0	0	0	0	0	0	0	0	0	0	0	0	0	0	0	0	0	0	0	0	0
Lup004916	OIW21472.1	0	0	0	0	0	0	0	0	0	0	0	0	0	0	0	0	0	0	0	0	0	0	0	0	0	0	0	0	0	0	0	0	0	0	0	0	0	0	0	0	0	0	0	0	0	0	0	0
Lup005034	OIW02441.1	0	0	0	0	0	0	0	0	0	0	0	0	0	0	0	0	0	0	0	0	0	0	0	0	0	0	0	0	0	0	0	0	0	0	0	0	0	0	0	0	0	0	0	0	0	0	0	0
Lup005069	OIW02476.1	0	0	0	0	0	0	0	0	0	0	0	0	0	0	0	0	0	0	0	0	0	0	0	0	0	0	0	0	0	0	0	0	0	0	0	0	0	0	0	0	0	0	0	0	0	0	0	0
Lup005087	OIW02494.1	0	0	0	0	0	0	0	0	0	0	0	0	0	0	0	0	0	0	0	0	0.4	0	0	0	0	0	0	0	0	0	0	0	0	0	0	0	0	0	0	0	0	0	0	0	0	0	0	0
Lup005129	OIW21487.1	0	0	0	0	0	0	0	0	0	0	0.8	0	0	0	0	0	0	0	0	0	0	0	0	0	0	0	0	0	0	0	0	0	0	0	0	0	0	0	0	0	0	0	0	0	0	0	0	0
Lup005177	OIW21507.1	0	0	0	0	0	0	0	0	0	0	0	0	0	0.2	0	0	0	0	0	0	0	0	0	0	0	0	0	0	0	0	0	0	0	0	0	0	0	0	0	0	0	0	0	0	0	0	0	0
Lup005224	OIW06453.1	0	0	0	0	0	0	0	0	0	0	0	0	0	0	0	0	0	0	0	0	0	0	0	0	0	0	0	0	0	0	0	0	0	0	0	0	0	0	0	0	0	0	0	0	0	0	0	0
Lup005266	OIW06495.1	0	0	0	0	0	0	0	0	0	0	0	0	0	0	0	0	0	0	0	0	0	0	0	0	0	0	0	0	0	0	0	0	0	0	0	0	0	0	0	0	0	0	0	0	0	0	0	0
Lup005323	OIW13433.1	0	0	0	0	0	0	0	0	0	0	0	0	0	0	0	0	0	0	0	0	0	0	0	0	0	0	0	0	0	0	0	0	0	0	0	0	0	0	0	0	0	0.4	0	0	0	0	0	0
Lup005325	OIW13435.1	0	0	0	0	0	0	0	0	0	0	0	0	0	0	0	0	0	0	0	0	0	0	0.6	0	0	0	0	0	0	0	0	0	0	0	0	0	0	0	0	0	0	0	0	0	0	0	0	0
Lup005640	OIV93937.1	0	0	0	0	0	0	0	0	0.4	0	0	0	0	0	0	0	0	0	0	0	0	0	0	0	0	0	0	0	0	0	0	0	0	0	0	0	0	0	0	0	0	0	0	0	0	0	0	0
Lup005653	OIV93950.1	0	0	0	0	0	0	0	0	0	0	0	0	0	0	0.3	0	0	0	0	0	0	0	0	0	0	0	0	0	0	0	0	0	0	0	0	0	0	0	0	0	0	0	0	0	0	0	0	0
Lup005717	OIW00367.1	0	0	0	0	0	0	0	0	0	0	0	0	0	0	0	0	0	0	0	0	0	0	0	0	0	0	0	0	0	0	0	0	0	0	0	0	0	0	0	0	0	0	0	0	0	0	0	0
Lup006026	OIW12237.1	0	0	0	0	0	0	0	0	0	0	0	0	0	0.2	0	0	0	0	0	0	0	0	0	0	0	0	0	0	0	0	0	0	0	0	0	0	0	0	0	0	0	0	0	0	0	0	0	0
Lup006158	OIW21537.1	0	0	0	0	0	0	0	0	0	0	0	0	0	0	0	0	0	0	0	0	0	0	0	0	0	0	0	0	0	0	0	0	0	0	0	0	0	0	0	0	0	0.4	0	0	0	0	0	0
Lup006268	OIV95399.1	0	0	0	0	0	0	0	0	0	0	0	0	0	0	0	0	0	0	0	0	0	0	0	0	0	0	0	0	0	0	0	0	0	0	0	0	0	0	0	0	0.4	0	0	0	0	0	0	0
Lup006291	OIW00911.1	0	0	0	0	0	0	0	0	0	0	0	0	0	0	0	0	0	0	0	0	0	0	0	0	0	0	0	0	0	0	0	0	0	0	0	0	0	0	0	0	0	0	0	0	0	0	0	0
Lup006325	OIW18241.1	0	0	0	0	0	0	0	0	0	0	0	0	0	0	0	0	0	0	0	0	0	0	0	0	0	0	0	0	0	0	0	0	0	0	0	0	0	0	0	0	0	0	0	0	0	0	0	0
Lup006342	OIW09470.1	0	0	0	0	0	0	0	0	0	0	0	0	0	0	0.3	0	0	0	0	0	0	0	0	0	0	0	0	0	0	0	0	0	0	0	0	0	0	0	0	0	0	0	0	0	0	0	0	0
Lup006408	OIW21592.1	0	0	0	0	0	0	0	0	0	0	0	0	0	0	0	0	0	0	0	0	0	0	0	0	0	0	0	0	0	0	0	0	0	0	0	0	0	0	0	0	0	0	0	0	0	0	0	0
Lup006576	OIW08163.1	0	0	0	0	0	0	0	0	0	0	0	0	0	0	0	0	0	0	0	0	0	0	0	0	0	0	0	0	0	0	0	0	0	0	0	0	0	0	0	0	0	0	0	0	0	0	0	0
Lup006614	OIV91986.1	0	0	0	0	0	0	0	0	0	0.7	0	0	0	0	0	0	0	0	0	0	0	0	0	0	0	0	0	0	0	0	0	0	0	0	0	0	0	0	0	0	0	0	0	0	0	0	0	0
Lup006632	OIW20212.1	0.5	0	0	0	0	0	0	0	0	0	0	0	0	0	0	0	0	0	0	0	0	0	0	0	0	0	0	0	0	0	0	0	0	0	0	0	0	0	0	0	0	0	0	0	0	0	0	0
Lup006638	OIW08095.1	0	0	0	0	0	0	0	0	0	0	0	0	0	0	0	0	0	0	0	0	0	0	0	0	0	0	0	0	0	0	0	0	0	0	0	0	0	0	0	0	0	0	0	0	0	0	0	0
Lup006865	OIW16825.1	0	0	0	0	0	0	0	0	0.4	0	0	0	0	0	0	0	0	0	0	0	0	0	0	0	0	0	0	0	0	0	0	0	0	0	0	0	0	0	0	0	0	0	0	0	0	0	0	0
Lup006878	OIW16838.1	0	0	0	0	0	0	0	0	0	0	0.4	0	0	0	0	0	0	0	0	0	0	0	0	0	0	0	0	0	0	0	0	0	0	0	0	0	0	0	0	0	0	0	0	0	0	0	0	0
Lup006904	OIV95442.1	0	0	0	0	0	0	0	0	0	0	0	0	0	0	0	0	0	0	0	0	0	0	0	0	0	0	0	0	0	0	0	0	0.3	0	0	0	0	0	0	0	0	0	0	0	0	0	0	0
Lup006926	OIV95464.1	0	0	0	0	0	0	0	0	0	0	0	0	0	0	0	0	0	0	0	0	0	0	0	0	0	0	0	0	0	0	0	0	0	0	0	0	0	0	0	0	0	0	0	0	0	0	0	0
Lup006933	OIV95471.1	0	0	0	0	0	0	0	0	0.4	0	0	0	0	0	0	0	0	0	0	0	0	0	0	0	0	0	0	0	0	0	0	0	0	0	0	0	0	0	0	0	0	0	0	0	0	0	0	0
Lup006954	OIW19499.1	0	0.4	0.4	0	0.5	0	0	0	0.4	0	0	0	0.4	0.2	0.3	0	0	0.4	0.3	0	0	0.3	0	0	0.2	0.3	0.3	0	0	0	0.2	0.2	0.3	0.5	0	0.4	0.4	0.4	0	0.4	0	0	0	0	0	0.4	0.4	0
Lup006985	OIW19530.1	0	0	0	0	0	0	0	0	0	0	0	0	0	0	0	0	0	0	0	0	0	0	0	0	0	0	0	0	0	0	0	0	0	0	0	0	0	0	0	0	0	0	0	0.5	0	0	0	0
Lup007056	OIV97304.1	0	0	0	0	0	0	0	0	0	0	0	0	0	0	0	0	0	0	0	0	0	0	0	0	0	0	0	0	0	0	0	0	0	0	0.5	0	0	0	0	0	0	0	0	0	0	0	0	0
Lup007070	OIV97318.1	0	0	0	0	0	0	0	0	0	0	0	0	0	0	0	0	0	0	0	0	0	0	0	0	0	0	0	0	0	0	0	0	0	0	0	0	0	0	0	0	0	0	0	0	0	0	0	0
Lup007079	OIV97327.1	0	0	0	0	0	0	0	0	0	0	0	0	0	0	0	0	0	0	0	0	0	0	0	0	0	0	0	0	0	0	0	0	0	0	0	0	0	0	0	0	0	0	0	0	0	0	0	0
Lup007142	OIW01847.1	0	0	0	0	0	0	0	0	0	0	0	0	0	0.2	0	0	0	0	0	0	0	0	0	0	0	0	0	0	0	0	0	0	0	0	0	0	0	0	0	0	0	0	0	0	0	0	0	0
Lup007167	OIV89691.1	0	0	0	0	0	0	0	0	0	0	0	0	0	0	0	0	0	0	0	0	0	0	0	0	0	0	0	0	0	0	0	0	0	0	0	0	0	0	0	0	0	0	0	0	0	0	0	0
Lup007192	OIW05916.1	0	0	0	0	0	0	0	0	0	0	0	0	0	0	0	0	0	0	0	0	0	0	0	0	0	0	0	0	0	0	0	0	0	0	0	0	0	0	0	0	0	0	0	0	0	0	0	0
Lup007209	OIW05933.1	0	0	0	0	0	0	0	0	0.4	0	0	0	0	0	0	0	0	0	0	0	0	0	0	0	0	0	0	0	0	0	0	0	0	0	0	0	0	0	0	0	0	0	0	0	0	0	0	0
Lup007258	OIW03106.1	0	0	0	0	0	0	0	0	0	0	0	0	0	0	0	0	0	0	0	0	0	0	0	0	0	0	0	0	0	0	0	0	0	0	0	0	0	0	0	0	0	0	0	0	0	0	0	0
Lup007285	OIW19317.1	0	0	0	0	0	0	0	0	0	0.7	0	0	0	0	0	0	0	0	0	0	0	0	0	0	0	0	0	0	0	0	0	0	0	0	0	0	0	0	0	0	0	0	0	0	0	0	0	0
Lup007422	OIV95266.1	0	0	0	0	0	0	0	0	0	0	0	0	0	0	0	0	0	0	0	0	0	0	0	0	0	0	0	0	0	0	0	0	0	0	0	0	0	0	0	0	0	0	0	0	0	0	0	0
Lup007469	OIV95313.1	0	0	0	0	0	0	0	0	0	0	0	0	0	0	0	0	0	0	0	0	0	0	0	0	0	0	0	0	0	0	0	0	0	0	0	0	0	0	0	0	0	0	0	0	0	0	0	0
Lup007657	OIV93754.1	0	0	0	0	0	0	0	0	0	0	0	0	0	0	0	0	0	0	0	0	0	0	0	0	0	0	0	0	0	0	0	0	0.3	0	0	0	0	0	0	0	0	0	0	0	0	0	0	0
Lup007682	OIV93779.1	0	0	0	0	0	0	0	0	0	0	0	0.4	0	0	0	0	0	0	0	0	0	0	0	0	0	0	0	0	0	0	0	0	0	0	0	0	0	0	0	0	0	0	0	0	0	0	0	0
Lup007881	OIV96489.1	0	0	0	0	0	0	0	0	0	0	0	0	0	0	0	0	0	0	0	0	0	0	0	0	0	0	0	0	0	0	0	0	0	0	0	0	0	0.4	0	0	0	0	0	0	0	0	0	0
Lup008067	OIW15270.1	0	0	0	0	0	0	0	0	0	0	0	0	0	0	0	0	0	0	0	0	0	0	0	0	0	0	0	0	0	0	0	0	0	0	0	0	0	0	0	0	0	0	0	0	0	0	0	0
Lup008126	OIW13093.1	0	0	0	0	0	0	0	0	0	0	0	0	0	0	0	0	0	0	0	0	0	0	0	0	0	0	0	0	0	0	0	0	0	0	0	0	0	0	0	0	0	0	0	0	0	0	0	0
Lup008197	OIW15621.1	0.5	0	0	0	0	0	0	0	0	0	0	0	0	0	0	0	0	0	0	0	0	0	0	0	0	0	0	0	0	0	0	0	0	0	0	0	0	0	0	0	0	0	0	0	0	0	0	0
Lup008550	OIW18080.1	0	0	0	0	0	0	0	0.5	0	0	0	0	0	0	0	0	0	0	0	0	0	0	0	0	0	0	0	0	0	0	0	0	0	0	0	0	0	0	0	0	0	0	0	0	0	0	0	0
Lup008780	OIW01599.1	0	0	0	0	0	0	0	0	0	0	0	0	0	0	0	0	0	0	0	0	0	0	0	0	0	0	0	0	0	0	0	0	0	0	0	0	0	0	0	0	0	0	0	0	0	0	0	0
Lup008784	OIW01603.1	0	0	0.4	0	0	0	0	0	0	0	0	0	0	0	0	0	0	0	0	0	0	0	0	0	0	0	0	0	0	0	0	0	0	0	0	0	0	0	0	0	0	0	0	0	0	0	0	0
Lup008889	OIW20344.1	0	0	0	0	0	0	0	0	0	0	0	0	0	0	0	0	0	0	0	0	0	0	0	0	0	0	0	0	0	0	0	0	0	0	0	0	0	0	0	0	0	0	0	0	0	0	0	0
Lup008906	OIW19106.1	0	0	0	0	0	0	0	0	0	0	0	0	0	0	0	0	0	0	0	0	0	0	0	0	0	0	0	0	0	0	0	0	0	0	0	0	0	0	0	0	0	0	0	0	0	0	0	0
Lup009113	OIW00632.1	0	0	0	0	0	0	0	0	0	0	0	0	0	0	0	0	0	0	0	0	0	0	0	0	0	0	0	0	0	0	0	0	0	0	0	0	0	0	0	0	0	0	0	0	0	0	0	0
Lup009125	OIW00644.1	0	0	0	0	0	0	0	0	0	0	0	0	0	0	0	0	0	0	0	0	0	0	0	0	0	0	0	0	0	0	0	0	0	0	0	0	0	0	0	0	0	0	0	0.5	0	0	0	0
Lup009127	OIW00646.1	0	0	0	0	0	0	0	0	0	0	0	0	0	0	0	0	0	0	0	0	0	0	0	0	0	0	0	0	0	0	0	0	0	0	0	0	0	0	0	0	0	0	0	0	0	0	0	0
Lup009162	OIW18968.1	0	0	0	0	0	0	0	0	0	0	0	0	0	0	0	0	0	0	0	0	0	0	0	0	0	0	0	0	0	0	0	0	0	0	0	0	0	0	0	0	0	0	0	0	0	0	0	0
Lup009356	OIW14005.1	0	0	0	0	0	0	0	0	0	0	0	0	0	0	0	0	0	0	0	0	0	0	0	0	0	0	0	0	0	0	0	0	0	0	0	0	0	0	0	0	0	0	0	0	0	0	0	0
Lup009395	OIW01571.1	0	0	0	0	0	0	0	0	0	0	0	0	0	0	0	0	0	0	0	0	0.4	0	0	0	0	0	0	0	0	0	0	0	0	0	0	0	0	0	0	0	0	0	0	0	0	0	0	0
Lup009501	OIW19481.1	0	0	0	0	0	0	0	0	0	0	0	0	0	0	0	0	0	0	0	0	0	0	0	0	0	0	0	0	0	0	0	0	0	0	0	0	0	0	0	0	0	0	0	0	0	0	0	0
Lup009556	OIV98063.1	0	0	0	0	0	0	0	0	0	0	0	0	0	0	0	0	0	0	0	0	0	0	0	0	0	0	0	0	0	0	0	0	0	0	0	0	0	0	0	0	0	0	0	0	0	0	0	0
Lup009648	OIW00679.1	0	0	0	0	0	0	0	0	0	0	0	0	0	0	0	0	0	0	0	0	0	0	0	0	0	0	0	0	0	0	0	0	0	0	0	0	0	0	0	0	0	0	0	0	0	0	0	0
Lup009794	OIV96367.1	0	0	0	0	0	0	0	0	0	0	0	0	0	0	0	0	0	0	0	0	0	0	0	0	0	0	0	0	0	0	0	0	0	0	0	0	0	0	0	0	0	0	0	0	0	0	0	0
Lup009911	OIV98277.1	0	0	0	0	0	0	0	0	0	0	0	0	0	0	0	0	0	0	0	0	0	0	0	0	0	0	0	0	0	0	0	0	0	0	0	0	0	0.7	0	0	0	0	0	0	0	0	0	0
Lup009978	OIV92380.1	0	0	0	0	0	0	0	0	0	0	0	0	0	0	0	0	0	0	0	0	0	0	0	0	0	0	0	0	0	0	0	0	0	0	0	0	0.4	0	0	0	0	0	0	0	0	0	0	0
Lup009986	OIV92388.1	0	0	0	0	0	0	0	0	0	0	0	0	0	0	0.3	0	0	0	0	0	0	0	0	0	0	0	0	0	0	0	0	0	0	0	0	0	0	0	0	0	0	0	0	0	0	0	0	0
Lup010015	OIW00937.1	0	0	0	0	0	0	0	0	0	0	0	0	0	0	0	0	0	0	0	0	0	0	0	0	0	0	0	0	0	0	0	0	0	0	0	0	0	0	0	0	0	0	0	0	0	0	0	0
Lup010176	OIW07341.1	0	0	0	0	0	0	0	0	0	0	0	0	0	0	0.3	0	0	0	0	0	0	0	0	0	0	0	0	0	0	0	0	0	0	0	0	0	0	0	0	0	0	0	0	0	0	0	0	0
Lup010281	OIW18417.1	0	0	0	0	0	0	0	0	0	0	0	0	0	0	0	0	0	0	0	0	0	0	0	0	0	0	0	0	0	0	0	0	0	0	0	0	0	0	0	0	0	0	0	0	0	0	0	0
Lup010303	OIW09431.1	0	0	0	0	0	0	0	0	0	0	0	0	0	0	0	0	0	0	0	0	0	0	0	0	0	0	0	0	0	0	0	0	0	0	0	0	0	0	0	0	0	0	0	0	0	0.4	0	0
Lup010368	OIW01207.1	0	0	0	0	0	0	0	0	0	0	0	0	0	0	0	0	0	0	0	0	0	0	0	0	0	0	0	0	0	0	0	0	0	0	0	0	0	0	0	0	0	0	0	0	0	0	0	0
Lup010607	OIW19046.1	0	0	0	0	0	0	0	0	0	0	0	0	0	0.2	0	0	0	0	0	0	0	0	0	0	0	0	0	0	0	0	0	0	0	0	0	0	0	0	0	0	0	0	0	0	0	0	0	0
Lup010632	OIW19071.1	0	0	0	0	0	0	0	0	0	0	0	0	0	0	0	0	0	0	0	0	0	0	0	0	0	0	0	0	0	0	0	0	0	0	0	0	0	0	0	0	0	0	0	0.5	0	0	0	0
Lup010698	OIV90398.1	0	0	0	0	0	0	0	0.5	0	0	0	0	0	0	0	0	0	0	0	0	0	0	0	0	0	0	0	0	0	0	0	0	0	0	0	0	0	0	0	0	0	0	0	0	0	0	0	0
Lup010700	OIV90400.1	0	0	0	0	0	0	0	0.5	0	0	0	0	0	0	0	0	0	0	0	0	0	0	0	0	0	0	0	0	0	0	0	0	0	0	0	0	0	0	0	0	0	0	0	0	0	0	0	0
Lup010728	OIW11410.1	0	0	0	0	0	0	0	0	0	0	0	0	0	0	0	0	0	0	0	0	0	0	0	0	0	0	0	0	0	0	0	0	0	0	0	0	0	0	0	0	0	0	0	0	0	0	0	0
Lup010791	OIV97257.1	0	0	0	0	0	0	0	0	0	0	0	0	0	0	0	0	0	0	0	0	0	0	0	0	0	0	0	0	0	0	0	0	0	0	0	0	0	0	0	0	0	0	0	0	0	0	0	0
Lup010870	OIV95050.1	0	0	0	0	0	0	0	0.9	0	0	0	0	0	0	0	0	0	0	0	0	0	0	0	0	0	0	0	0	0	0	0	0	0	0	0	0	0	0	0	0	0	0	0	0	0	0	0	0
Lup010933	OIV95545.1	0	0	0	0	0	0	0	0	0	0	0	0	0	0	0	0	0	0	0	0	0	0	0	0	0	0	0	0	0	0	0	0	0	0	0	0	0	0.4	0	0	0	0	0	0	0	0	0	0
Lup010936	OIV95548.1	0	0	0	0	0	0	0	0	0	0	0	0	0	0	0	0	0	0	0	0	0	0	0	0	0	0	0	0	0	0	0	0	0	0	0	0	0	0	0	0	0	0	0	0	0	0	0	0
Lup010948	OIW11746.1	0	0	0	0	0	0	0	0	0	0	0	0.4	0	0	0	0	0	0	0	0	0	0	0	0	0	0	0	0	0	0	0	0	0	0	0	0	0	0	0	0	0	0	0	0	0	0	0	0
Lup010962	OIW11760.1	0	0	0	0	0	0	0	0	0	0	0	0	0	0	0	0	0	0	0	0	0	0	0	0	0	0	0	0	0	0	0	0	0	0	0	0	0	0	0	0	0	0.4	0	0	0	0	0	0
Lup011264	OIW09126.1	0	0	0	0	0	0	0	0	0	0	0	0	0	0	0	0	0	0	0	0	0	0	0	0	0	0	0	0	0	0	0	0	0.3	0	0	0	0	0	0	0	0	0	0	0	0	0	0	0
Lup011429	OIW14084.1	0	0	0	0	0	0	0	0	0	0	0	0	0	0	0	0	0	0	0	0	0	0	0	0	0	0	0	0	0	0	0	0	0	0	0	0	0.4	0	0	0	0	0	0	0	0	0	0	0
Lup011471	OIW06746.1	0	0	0	0	0	0	0	0	0	0	0	0	0	0	0	0	0	0	0	0	0	0	0	0	0	0	0	0	0	0	0	0	0	0	0	0	0	0	0	0	0	0	0	0.5	0	0	0	0
Lup011533	OIW06808.1	0	0	0	0	0	0	0	0	0	0	0	0	0	0	0	0	0	0	0	0	0	0	0	0	0	0	0	0	0	0	0	0	0	0	0	0	0	0	0	0	0	0	0	0	0	0	0	0
Lup011540	OIW01966.1	0	0	0	0	0	0	0	0	0	0	0	0	0	0	0	0	0	0	0	0	0	0	0	0	0	0	0	0	0	0	0	0	0	0	0	0	0.4	0	0	0	0	0	0	0	0	0	0	0
Lup011568	OIV97051.1	0	0	0	0	0	0	0	0	0	0	0.4	0	0	0	0	0	0	0	0	0	0	0	0	0	0	0	0	0	0	0	0	0	0	0	0	0	0	0	0	0	0	0	0	0	0	0	0	0
Lup011571	OIV98174.1	0	0	0	0	0	0	0	0	0	0	0	0	0	0	0	0	0	0	0	0	0	0	0	0	0	0	0	0	0	0	0	0	0	0	0	0	0	0	0	0	0	0	0	0	0	0	0	0
Lup011662	OIW05975.1	0	0	0	0	0	0	0	0	0	0	0	0	0	0	0	0	0	0	0	0	0	0	0	0	0	0	0	0	0	0	0	0	0	0	0	0	0	0	0	0	0	0	0	0	0	0	0	0
Lup011692	OIW06005.1	0	0	0	0	0	0	0	0	0.4	0	0	0	0	0	0	0	0	0	0	0	0	0	0	0	0	0	0	0	0	0	0	0	0	0	0	0	0	0	0	0	0	0	0	0	0	0	0	0
Lup011747	OIV96751.1	0.5	0	0	0	0	0	0	0	0	0	0	0	0	0	0	0	0	0	0	0	0	0	0	0	0	0	0	0	0	0	0	0	0	0	0	0	0	0	0	0	0	0	0	0	0	0	0	0
Lup012047	OIW05456.1	0	0	0	0	0	0	0	0	0	0	0	0	0	0	0	0	0	0	0	0	0	0	0	0	0	0	0	0	0	0	0	0	0	0	0	0	0	0	0	0	0	0	0	0	0	0	0	0
Lup012053	OIW05462.1	0	0	0	0	0	0	0	0	0	0	0	0	0	0	0	0	0	0	0	0	0	0	0	0	0	0	0	0	0	0	0	0	0	0	0	0	0	0	0	0	0	0	0	0	0	0	0	0
Lup012062	OIW05471.1	0	0	0	0	0	0	0	0	0	0	0	0	0	0	0	0	0	0	0	0	0	0	0	0	0	0	0	0	0	0	0	0	0	0	0	0	0	0	0	0	0	0	0	0	0	0	0	0
Lup012120	OIV98534.1	0	0	0	0	0	0	0	0	0	0	0	0	0	0	0	0	0	0	0	0	0	0	0	0	0	0	0	0	0	0	0	0	0	0	0	0	0	0	0	0	0	0	0	0	0	0	0	0
Lup012194	OIW21824.1	0	0	0	0	0	0	0	0	0	0	0	0	0	0	0	0	0	0	0	0	0	0	0	0	0	0	0	0	0	0	0	0	0	0	0	0	0	0	0	0	0	0	0	0	0	0	0	0
Lup012200	OIW01708.1	0	0	0	0	0	0	0	0	0	0	0	0	0	0	0	0	0	0	0	0	0	0	0	0	0	0	0	0	0	0	0	0	0	0	0	0	0	0	0	0	0	0	0	0	0	0	0	0
Lup012234	OIW00830.1	0	0	0	0	0	0	0	0	0	0	0	0	0	0	0	0	0	0	0	0	0.4	0	0	0	0	0	0	0	0	0	0	0	0	0	0	0	0	0	0	0	0	0	0	0	0	0	0	0
Lup012245	OIW00841.1	0	0	0	0	0	0	0	0	0	0	0	0	0	0	0	0	0	0	0	0	0	0	0	0	0	0	0	0	0	0	0	0	0	0	0	0	0	0	0	0	0	0	0	0	0	0	0	0
Lup012305	OIV97548.1	0	0	0.4	0	0	0	0	0	0	0	0	0	0	0	0	0	0	0	0	0	0	0	0	0	0	0	0	0	0	0	0	0	0	0	0	0	0	0	0	0	0	0	0	0	0	0	0	0
Lup012761	OIV98638.1	0	0	0	0	0	0	0	0	0	0.7	0	0	0	0	0	0	0	0	0	0	0	0	0	0	0	0	0	0	0	0	0	0	0	0	0	0	0	0	0	0	0	0	0	0	0	0	0	0
Lup012871	OIW02557.1	0	0	0	0	0	0	0	0	0	0	0	0	0	0	0.3	0	0	0	0	0	0	0	0	0	0	0	0	0	0	0	0	0	0	0	0	0	0	0	0	0	0	0	0	0	0	0	0	0
Lup013022	OIW03228.1	0	0	0	0	0	0	0	0	0	0	0	0	0	0	0	0	0	0	0	0	0	0	0	0	0	0	0	0	0	0	0	0	0	0	0	0	0	0	0	0	0	0	0	0	0	0	0	0
Lup013098	OIV96166.1	0	0	0	0	0	0	0	0	0	0	0	0	0	0	0	0	0	0	0	0	0	0	0	0	0	0	0	0	0	0	0	0	0	0	0	0	0	0	0	0	0	0	0	0	0	0	0	0
Lup013103	OIV96171.1	0	0	0	0	0	0	0	0	0	0	0	0	0	0	0	0	0	0	0	0	0	0	0	0	0	0	0	0	0	0	0	0	0	0	0	0	0	0	0	0	0	0	0	0.5	0	0	0	0
Lup013107	OIV96175.1	0	0	0	0	0	0	0	0	0	0	0	0	0	0	0.3	0	0	0	0	0	0	0	0	0	0	0	0	0	0	0	0	0	0	0	0	0	0	0	0	0	0	0	0	0	0	0	0	0
Lup013138	OIW00764.1	0	0	0	0	0	0	0	0	0	0	0	0	0	0	0	0	0	0	0	0	0	0	0	0	0	0	0	0	0	0	0	0	0	0	0	0	0	0	0	0	0	0	0	0	0	0	0	0
Lup013396	OIW18644.1	0	0	0	0	0	0	0	0	0	0	0	0	0	0	0	0	0	0	0	0	0	0	0	0	0	0	0	0	0	0	0	0	0	0	0	0	0	0	0	0	0	0	0	0	0	0	0	0
Lup013420	OIW18668.1	0	0	0	0	0	0	0	0	0	0	0	0	0	0	0	0	0	0	0	0	0	0	0	0	0	0	0	0	0	0	0	0	0	0	0	0	0	0	0	0	0	0	0	0	0	0	0	0
Lup013480	OIW18728.1	0	0	0	0	0	0	0	0	0	0	0	0	0	0.2	0	0	0	0	0	0	0	0	0	0	0	0	0	0	0	0	0	0	0	0	0	0	0	0	0	0	0	0	0	0	0	0	0	0
Lup013501	OIW18749.1	0	0	0	0	0	0	0	0	0	0	0	0	0	0	0	0	0	0	0	0	0	0	0	0	0	0	0	0	0	0	0	0	0	0	0.5	0	0	0	0	0	0	0	0	0	0	0	0	0
Lup013573	OIW06387.1	0	0	0	0	0	0	0	0	0.4	0	0	0	0	0	0	0	0	0	0	0	0	0	0	0	0	0	0	0	0	0	0	0	0	0	0	0	0	0	0	0	0	0	0	0	0	0	0	0
Lup013764	OIW21882.1	0	0	0	0	0	0	0	0	0	0	0	0	0	0	0	0	0	0	0	0	0	0	0	0	0	0	0	0	0	0	0	0	0	0	0	0	0	0	0	0	0	0	0	0	0	0	0	0
Lup013795	OIV94178.1	0	0	0	0	0	0	0	0	0	0	0	0	0	0	0	0	0	0	0	0	0.4	0	0	0	0	0	0	0	0	0	0	0	0	0	0	0	0	0	0	0	0	0	0	0	0	0	0	0
Lup013830	OIW15524.1	0	0	0	0	0	0	0	0	0	0	0	0	0	0	0	0	0	0	0	0	0	0	0	0	0	0	0	0	0	0	0	0	0	0	0	0	0	0	0	0	0	0.4	0	0	0	0	0	0
Lup014067	OIV97967.1	0	0	0	0	0	0	0	0	0	0	0	0	0	0	0	0	0	0	0	0	0	0	0	0	0	0	0	0	0	0	0	0	0	0	0	0	0	0	0	0	0	0	0	0.5	0	0	0	0
Lup014186	OIW13253.1	0	0	0	0	0	0	0	0	0	0	0	0	0	0	0	0	0	0	0	0	0	0	0	0	0	0	0	0	0	0	0	0	0	0	0	0	0	0	0	0	0.4	0	0	0	0	0	0	0
Lup014220	OIW01037.1	0	0	0	0	0	0	0	0	0	0	0	0	0	0	0	0	0	0	0	0	0	0	0	0	0	0	0	0	0	0	0	0	0	0	0	0	0.4	0	0	0	0	0	0	0	0	0	0	0
Lup014319	OIW11779.1	0	0	0	0.4	0	0	0	0	0	0	0	0	0	0	0	0	0	0	0	0	0	0	0	0	0	0	0	0	0	0	0	0	0	0	0	0	0	0	0	0	0	0	0	0	0	0	0	0
Lup014384	OIV91805.1	0	0	0	0	0	0	0	0	0	0	0	0	0	0.2	0	0	0	0	0	0	0	0	0	0	0	0	0	0	0	0	0	0	0	0	0	0	0	0	0	0	0	0	0	0	0	0	0	0
Lup014413	OIW20546.1	0	0	0	0	0	0	0	0	0	0	0	0	0	0	0	0	0	0	0	0	0	0	0	0	0	0	0	0	0	0	0	0	0	0	0	0	0	0	0	0	0	0	0	0	0	0.4	0	0
Lup014438	OIW07492.1	0	0	0	0	0	0	0	0	0	0	0	0	0	0	0	0	0	0	0	0	0	0	0	0	0	0	0	0	0	0	0	0	0	0	0	0	0	0	0	0	0	0	0	0	0	0	0	0
Lup014535	OIV95381.1	0	0	0.4	0	0	0	0	0	0	0	0	0	0	0	0	0	0	0	0	0	0	0	0	0	0	0	0	0	0	0	0	0	0	0	0	0	0	0	0	0	0	0	0	0	0	0	0	0
Lup014598	OIV89626.1	0	0	0	0	0	0	0	0	0.4	0	0	0	0	0	0	0	0	0	0	0	0	0	0	0	0	0	0	0	0	0	0	0	0	0	0	0	0	0	0	0	0	0	0	0	0	0	0	0
Lup014625	OIW01626.1	0	0	0	0	0	0	0	0	0	0	0	0	0	0	0	0	0	0	0	0	0	0	0	0	0	0	0	0	0	0	0	0	0	0	0	0	0	0.4	0	0	0	0	0	0	0	0	0	0
Lup014737	OIV90339.1	0	0	0	0	0	0	0	0	0	0	0	0	0	0	0	0	0	0	0	0	0	0	0	0	0	0	0	0	0	0	0	0	0	0	0	0	0	0	0	0	0	0	0	0	0	0	0	0
Lup014816	OIW00590.1	0	0	0	0	0	0	0	0	0	0	0	0	0	0	0	0	0	0	0	0	0	0	0	0	0	0	0	0	0	0	0	0	0	0	0	0	0	0	0	0	0	0	0	0	0	0	0	0
Lup014818	OIW00592.1	0	0	0	0	0	0	0	0.5	0	0	0	0	0	0	0	0	0	0	0	0	0	0	0	0	0	0	0	0	0	0	0	0	0	0	0	0	0	0	0	0	0	0	0	0	0	0	0	0
Lup014842	OIV98253.1	0	0	0	0	0	0	0	0	0	0	0	0	0	0	0	0	0	0	0	0	0	0	0	0	0	0	0	0	0	0	0	0	0	0	0	0	0	0	0	0	0	0	0	0	0	0	0	0
Lup015033	OIV92042.1	0	0	0	0	0	0	0	0	0	0	0	0	0	0	0	0	0	0	0	0	0	0	0	0	0	0	0	0	0	0	0	0	0	0	0	0	0.4	0	0	0	0	0	0	0	0	0	0	0
Lup015223	OIW01898.1	0	0	0	0	0	0	0	0	0	0	0	0	0	0	0	0	0	0	0	0	0	0	0	0	0	0	0	0	0	0	0	0	0	0	0	0	0	0	0	0	0	0	0	0	0	0	0	0
Lup015271	OIW03341.1	0	0	0	0	0	0	0	0	0	0	0	0	0	0	0	0	0	0	0	0	0	0	0	0	0	0	0	0	0	0	0	0	0	0	0	0	0	0	0	0	0	0	0	0	0	0.4	0	0
Lup015279	OIW11585.1	0	0	0	0	0	0	0	0	0	0	0	0.4	0	0	0	0	0	0	0	0	0	0	0	0	0	0	0	0	0	0	0	0	0	0	0	0	0	0	0	0	0	0	0	0	0	0	0	0
Lup015313	OIW12073.1	0	0	0	0	0	0	0	0	0	0	0	0	0	0	0	0	0	0	0	0	0	0	0	0	0	0	0	0	0	0	0	0	0	0	0	0	0	0	0	0	0	0	0	0	0	0	0	0
Lup015619	OIV90886.1	0	0	0	0	0	0	0	0	0	0	0	0	0	0	0	0	0	0	0	0	0	0	0	0	0	0	0	0	0	0	0	0	0	0	0	0	0	0	0	0	0	0	0	0	0	0.4	0	0
Lup015753	OIW14399.1	0	0	0	0	0	0	0	0	0	0	0.4	0	0	0	0	0	0	0	0	0	0	0	0	0	0	0	0	0	0	0	0	0	0	0	0	0	0	0	0	0	0	0	0	0	0	0	0	0
Lup015780	OIW15397.1	0	0	0	0	0	0	0	0	0.7	0	0	0	0	0	0	0	0	0	0	0	0	0	0	0	0	0	0	0	0	0	0	0	0	0	0	0	0	0	0	0	0	0	0	0	0	0	0	0
Lup015852	OIW12932.1	0	0	0	0	0	0	0	0	0	0	0	0	0	0	0	0	0	0	0	0	0	0	0	0	0	0	0	0	0	0	0	0	0	0	0	0	0	0	0	0	0	0	0	0	0	0	0	0
Lup015871	OIV89598.1	0	0	0	0	0	0	0	0	0	0	0	0	0	0	0	0	0	0	0	0	0	0	0	0	0	0	0	0	0	0	0	0	0	0	0	0	0	0	0	0	0	0	0	0	0	0	0	0
Lup016189	OIV97428.1	0	0	0	0	0	0	0	0	0	0	0	0	0	0	0.3	0	0	0	0	0	0	0	0	0	0	0	0	0	0	0	0	0	0	0	0	0	0	0	0	0	0	0	0	0	0	0	0	0
Lup016203	OIV97442.1	0	0	0	0	0	0	0	0	0	0	0	0	0	0	0	0	0	0	0	0	0	0	0	0	0	0	0	0	0	0	0	0	0	0	0	0	0	0	0	0	0	0	0	0	0	0	0	0
Lup016222	OIW00973.1	0	0	0	0	0	0	0	0	0	0	0	0	0	0	0	0	0	0	0	0	0	0	0	0	0	0	0	0	0	0	0	0	0	0	0	0	0	0	0	0	0	0	0	0	0	0	0	0
Lup016342	OIW08761.1	0	0	0	0	0	0	0	0	0	0	0	0	0	0	0	0	0	0	0	0	0	0	0	0	0	0	0	0	0	0	0	0	0	0	0.5	0	0	0	0	0	0	0	0	0	0	0	0	0
Lup016511	OIW15261.1	0	0	0	0	0	0	0	0	0	0	0	0	0	0	0	0	0	0	0	0	0	0	0	0	0	0	0	0	0	0	0	0	0	0	0	0	0	0	0	0	0	0	0	0	0	0	0	0
Lup016842	OIW19323.1	0	0	0	0	0	0	0	0	0	0	0	0	0	0	0	0	0	0	0	0	0	0	0	0	0	0	0	0	0	0	0	0	0	0	0	0	0	0	0	0	0	0	0	0	0	0	0	0
Lup017031	OIV91071.1	0.5	0	0	0	0	0	0	0	0	0	0	0	0	0	0	0	0	0	0	0	0	0	0	0	0	0	0	0	0	0	0	0	0	0	0	0	0	0	0	0	0	0	0	0	0	0	0	0
Lup017036	OIV91076.1	0	0	0	0	0	0	0	0	0	0	0	0	0	0	0	0	0	0	0	0	0	0	0	0	0	0	0	0	0	0	0	0	0	0	0	0	0	0	0	0	0	0	0	0	0	0	0	0
Lup017202	OIV99392.1	0	0	0	0	0	0	0	0	0	0	0	0	0	0	0	0	0	0	0	0	0	0	0	0	0	0	0	0	0	0	0	0	0	0	0	0	0	0	0	0	0	0	0	0	0	0	0	0
Lup017217	OIV99407.1	0	0	0	0	0	0	0	0	0	0	0	0	0	0	0	0	0	0	0	0	0	0	0	0	0	0	0	0	0	0	0	0	0	0	0	0	0	0	0	0	0	0	0	0	0	0	0	0
Lup017523	OIW13167.1	0	0	0	0	0	0	0	0	0	0	0	0	0	0	0	0	0	0	0	0	0	0	0	0	0	0	0	0	0	0	0	0	0	0	0	0	0	0	0	0	0	0	0	0	0	0	0	0
Lup017591	OIV89593.1	0	0	0	0	0	0	0	0	0	0	0	0.4	0	0	0	0	0	0	0	0	0	0	0	0	0	0	0	0	0	0	0	0	0	0	0	0	0	0	0	0	0	0	0	0	0	0	0	0
Lup017716	OIW01159.1	0	0	0	0	0	0	0	0	0	0	0	0	0	0	0	0	0	0	0	0	0	0	0	0	0	0	0	0	0	0	0	0	0	0	0	0	0	0	0	0	0	0	0	0	0	0	0	0
Lup017833	OIV91841.1	0	0	0	0	0	0	0	0	0	0	0	0	0	0	0	0	0	0	0	0	0	0	0	0	0	0	0	0	0	0	0	0	0	0	0	0	0	0	0	0	0	0	0	0.5	0	0	0	0
Lup017851	OIV91859.1	1.4	1.6	2.1	0.9	1.9	1.6	1.3	2.3	2.2	2	1.2	1.3	2.1	0.9	1.7	1.3	2.5	0.7	0.6	0.7	0.4	0.3	0	1.1	1.4	0.8	1.8	2.1	1.6	1	1.3	2	1.9	2.5	1	1.1	1.2	1.4	1.6	1.6	1.2	2.9	0.8	2.2	1	2.4	0.8	0.3
Lup017925	OIW13746.1	0	0	0.4	0	0	0	0	0	0	0	0	0	0	0	0	0	0	0	0	0	0	0	0	0	0	0	0	0	0	0	0	0	0	0	0	0	0	0	0	0	0	0	0	0	0	0	0	0
Lup018168	OIV89586.1	0	0	0	0	0	0	0	0	0	0	0	0	0	0	0	0	0	0	0	0	0	0	0	0	0	0	0	0	0	0	0	0	0	0	0	0	0	0	0	0	0	0	0	0.5	0	0	0	0
Lup018326	OIW06938.1	0	0	0	0	0	0	0	0	0	0	0	0	0	0	0	0	0	0	0	0	0	0	0	0	0	0	0	0	0	0	0	0	0	0	0	0	0	0	0	0	0	0	0	0	0	0	0	0
Lup018393	OIW19583.1	0	0	0	0	0	0	0	0.5	0	0	0	0	0	0	0	0	0	0	0	0	0	0	0	0	0	0	0	0	0	0	0	0	0	0	0	0	0	0	0	0	0	0	0	0	0	0	0	0
Lup018405	OIW19595.1	0	0	0	0	0	0	0	0	0	0	0	0	0	0	0	0	0	0	0	0	0	0	0	0	0	0	0	0	0	0	0	0	0	0	0	0	0	0	0	0	0	0	0	0	0	0	0	0
Lup018594	OIW20656.1	0	0	0	0	0	0	0	0	0	0	0	0	0	0	0	0	0	0	0	0	0	0	0	0	0	0	0	0	0	0	0	0	0	0	0	0	0	0	0	0	0	0	0	0	0	0	0	0
Lup018625	OIW16937.1	0	0	0	0	0	0	0	0.5	0	0	0	0	0	0	0	0	0	0	0	0	0	0	0	0	0	0	0	0	0	0	0	0	0	0	0	0	0	0	0	0	0	0	0	0	0	0	0	0
Lup018628	OIW05029.1	0	0	0	0	0	0	0	0	0	0	0	0	0	0	0	0	0	0	0	0	0	0	0	0	0	0	0	0	0	0	0	0	0	0	0	0	0	0	0	0	0	0	0	0	0	0	0	0
Lup018723	OIV92151.1	0	0	0	0	0	0	0	0	0	0	0	0	0	0	0	0	0	0	0	0	0	0	0	0	0	0	0	0	0	0	0	0	0	0	0	0	0	0	0	0	0	0	0	0	0	0	0	0
Lup018771	OIV98487.1	0	0	0	0	0	0	0	0	0	0	0	0	0	0	0	0	0	0	0	0	0	0	0	0	0	0	0	0	0	0	0	0	0	0	0	0	0	0	0	0	0	0	0	0	0	0.4	0	0
Lup018784	OIV98500.1	0	0	0	0	0	0	0	0	0	0	0	0	0	0	0	0	0	0	0	0	0	0	0	0	0	0	0	0	0	0	0	0	0	0	0	0	0	0	0	0	0	0	0	0	0	0	0	0
Lup019180	OIW16464.1	0	0	0	0	0	0	0	0	0	0	0	0	0	0	0	0	0	0	0	0	0	0	0	0	0	0	0	0	0	0	0	0	0	0	0	0	0	0	0	0	0	0	0	0	0	0	0	0
Lup019196	OIW00756.1	0	0	0	0	0	0	0	0	0	0	0	0	0	0	0.3	0	0	0	0	0	0	0	0	0	0	0	0	0	0	0	0	0	0	0	0	0	0	0	0	0	0	0	0	0	0	0	0	0
Lup019231	OIV89554.1	0	0	0	0	0	0	0	0	0	0	0	0	0	0	0	0	0	0	0	0	0	0	0	0	0	0	0	0	0	0	0	0	0	0	0	0	0	0	0	0	0.4	0	0	0	0	0	0	0
Lup019289	OIW18057.1	0	0	0	0	0	0	0	0	0	0	0	0	0	0.2	0	0	0	0	0	0	0	0	0	0	0	0	0	0	0	0	0	0	0	0	0	0	0	0	0	0	0	0	0	0	0	0	0	0
Lup019332	OIV94326.1	0	0	0	0	0	0	0	0	0	0	0	0	0	0	0	0	0	0	0	0	0	0	0	0	0	0	0	0	0	0	0	0	0	0	0	0	0	0	0	0	0	0	0	0	0	0	0	0
Lup019438	OIW01512.1	0	0	0	0	0	0	0	0	0	0	0	0	0	0	0	0	0	0	0	0	0	0	0	0	0	0	0	0	0	0	0	0	0	0	0	0	0	0	0	0	0	0	0	0	0	0	0	0
Lup019471	OIW01545.1	0.5	0	0	0	0	0	0	0	0	0	0	0	0	0	0	0	0	0	0	0	0	0	0	0	0	0	0	0	0	0	0	0	0	0	0	0	0	0	0	0	0	0	0	0	0	0	0	0
Lup019512	OIW14464.1	0	0	0	0	0	0	0	0	0	0	0	0	0	0	0	0	0	0	0	0	0	0	0	0	0	0	0	0	0	0	0	0	0	0	0	0	0	0	0	0	0	0	0	0	0	0	0	0
Lup019897	OIW14481.1	0	0	0	0	0	0	0	0	0	0	0	0	0	0	0	0	0	0	0	0	0	0	0	0	0	0	0	0	0	0	0	0	0	0	0	0	0	0	0	0	0	0.4	0	0	0	0	0	0
Lup020146	OIW08045.1	0	0	0	0	0	0	0	0	0	0	0	0	0	0	0	0	0	0	0	0	0	0	0	0	0	0	0	0	0	0	0	0	0	0	0	0	0	0	0	0	0	0	0	0	0	0	0	0
Lup020234	OIV95784.1	0	0	0	0	0	0	0	0	0	0	0	0	0	0.2	0	0	0	0	0	0	0	0	0	0	0	0	0	0	0	0	0	0	0	0	0	0	0	0	0	0	0	0	0	0	0	0	0	0
Lup020270	OIW18997.1	0	0	0	0	0	0	0	0	0	0	0	0	0	0	0	0	0	0	0	0	0	0	0	0	0	0	0	0	0	0	0	0	0	0	0	0	0	0	0	0	0	0	0	0	0	0	0	0
Lup020453	OIW11304.1	0	0	0	0	0	0	0	0	0	0	0	0	0	0	0	0	0	0	0	0	0	0	0	0	0	0	0	0	0	0	0	0	0	0	0	0	0	0	0	0	0	0	0	0	0	0	0	0
Lup020512	OIV98766.1	0	0	0	0	0	0	0	0	0	0	0	0	0	0	0	0	0	0	0	0	0	0	0	0	0	0	0	0	0	0	0	0	0	0	0	0	0	0	0	0	0	0	0	0	0	0	0	0
Lup020541	OIW09834.1	0	0	0	0	0	0	0	0	0	0	0	0	0	0	0	0	0	0	0	0	0	0	0	0	0	0	0	0	0	0	0	0	0	0	0	0	0	0	0	0	0	0	0	0	0	0	0	0
Lup020575	OIW03271.1	0	0	0	0	0	0	0	0	0	0	0	0	0	0	0	0	0	0	0	0	0	0	0	0	0	0	0	0	0	0	0	0	0	0	0	0	0	0	0	0	0	0	0	0.5	0	0	0	0
Lup020961	OIW03033.1	0	0	0	0	0	0	0	0	0	0	0	0	0	0	0	0	0	0	0	0	0	0	0	0	0	0	0	0	0	0	0	0	0	0	0	0	0	0	0	0	0	0	0	0	0	0	0	0
Lup021037	OIW20704.1	0	0	0	0	0	0	0	0	0	0	0	0	0	0.2	0	0	0	0	0	0	0	0	0	0	0	0	0	0	0	0	0	0	0	0	0	0	0	0	0	0	0	0	0	0	0	0	0	0
Lup021145	OIW15169.1	0	0	0	0	0	0	0	0	0	0	0	0	0	0	0	0	0	0	0	0	0	0	0	0	0	0	0	0	0	0	0	0	0	0	0	0	0.4	0	0	0	0	0	0	0	0	0	0	0
Lup021204	OIW05219.1	0	0	0	0	0	0	0	0	0	0	0	0	0	0	0	0	0	0	0	0	0	0	0	0	0	0	0	0	0	0	0	0	0	0	0	0	0	0	0	0	0	0	0	0	0	0	0	0
Lup021247	OIW09721.1	0	0	0	0	0	0	0	0	0	0	0	0	0	0	0	0	0	0	0	0	0	0	0	0	0	0	0	0	0	0	0	0	0	0	0	0	0	0.4	0	0	0	0	0	0	0	0	0	0
Lup021250	OIW14110.1	0	0	0	0	0	0	0	0	0	0	0	0.4	0	0	0	0	0	0	0	0	0	0	0	0	0	0	0	0	0	0	0	0	0	0	0	0	0	0	0	0	0	0	0	0	0	0	0	0
Lup021900	OIV89425.1	0	0	0	0	0	0	0	0	0	0	0	0	0	0	0	0	0	0	0	0	0	0	0	0	0	0	0	0	0	0	0	0	0	0	0	0	0	0	0	0	0	0	0	0	0	0	0	0
Lup021901	OIV89426.1	0	0	0	0	0	0	0	0	0	0	0	0	0	0	0	0	0	0	0	0	0.4	0	0	0	0	0	0	0	0	0	0	0	0	0	0	0	0	0	0	0	0	0	0	0	0	0	0	0
Lup022051	OIV94854.1	0	0	0	0	0	0	0	0	0	0	0	0	0	0	0	0	0	0	0	0	0	0	0	0	0	0	0	0	0	0	0	0	0	0	0	0	0	0	0	0	0.4	0	0	0	0	0	0	0
Lup022081	OIV94884.1	0	0	0	0	0	0	0	0	0	0	0	0	0	0	0	0	0	0	0	0	0	0	0	0	0	0	0	0	0	0	0	0	0	0	0	0	0	0	0	0	0	0	0	0	0	0	0	0
Lup022284	OIW03627.1	0	0	0	0	0	0	0	0	0	0	0	0	0	0	0	0	0	0	0	0	0	0	0	0	0	0	0	0	0	0	0	0	0	0	0	0	0	0	0	0	0	0	0	0	0	0	0	0
Lup022616	OIW17504.1	0	0	0	0	0	0	0	0	0	0	0	0	0	0	0.3	0	0	0	0	0	0	0	0	0	0	0	0	0	0	0	0	0	0	0	0	0	0	0	0	0	0	0	0	0	0	0	0	0
Lup022654	OIW17542.1	0	0	0	0	0	0	0	0	0	0	0	0	0	0	0	0	0	0	0	0	0	0	0	0	0	0	0	0	0	0	0	0	0	0	0	0	0	0	0	0	0	0.4	0	0	0	0	0	0
Lup022688	OIV89365.1	0	0	0	0	0	0	0	0	0	0	0	0	0	0	0	0	0	0	0	0	0	0	0	0	0	0	0	0	0	0	0	0	0	0	0	0	0	0	0	0	0	0	0	0	0	0.4	0	0
Lup022803	OIW10996.1	0	0	0	0	0	0	0	0	0	0	0	0	0	0	0	0	0	0	0	0	0	0	0	0	0	0	0	0	0	0	0	0	0	0	0	0	0	0	0	0	0	0	0	0	0	0	0	0
Lup023147	OIW16645.1	0	0	0	0	0	0	0	0	0	0	0	0	0	0	0	0	0	0	0	0	0.4	0	0	0	0	0	0	0	0	0	0	0	0	0	0	0	0	0	0	0	0	0	0	0	0	0	0	0
Lup023186	OIW20805.1	0	0	0	0	0	0	0	0	0	0	0	0	0	0	0	0	0	0	0	0	0	0	0	0	0	0	0	0	0	0	0	0	0	0	0	0	0	0	0	0	0	0	0	0.5	0	0	0	0
Lup023194	OIW20811.1	0	0	0	0	0	0	0	0	0	0	0	0	0	0	0	0	0	0	0	0	0	0	0	0	0	0	0	0	0	0	0	0	0	0	0	0	0	0	0	0	0	0	0	0	0	0	0	0
Lup023312	OIV89319.1	0	0	0	0	0	0	0	0	0	0	0	0	0	0	0	0	0	0	0	0	0	0	0	0	0	0	0	0	0	0	0	0	0	0	0	0	0	0	0	0	0	0	0	0	0	0	0	0
Lup023326	OIW05540.1	0	0	0	0	0	0	0	0	0	0	0	0	0	0	0	0	0	0	0	0	0	0	0	0	0	0	0	0	0	0	0	0	0	0	0.5	0	0	0	0	0	0	0	0	0	0	0	0	0
Lup023429	OIW05643.1	0	0	0	0	0	0	0	0	0	0	0	0	0	0	0.3	0	0	0	0	0	0	0	0	0	0	0	0	0	0	0	0	0	0	0	0	0	0	0	0	0	0	0	0	0	0	0	0	0
Lup023725	OIV89299.1	0	0	0	0	0	0	0	0	0	0	0	0	0	0.2	0	0	0	0	0	0	0	0	0	0	0	0	0	0	0	0	0	0	0	0	0	0	0	0	0	0	0	0	0	0	0	0	0	0
Lup023755	OIW18978.1	0	0	0	0	0	0	0	0	0	0	0	0	0	0	0	0	0	0	0	0	0	0	0	0	0	0	0	0	0	0	0	0	0	0	0	0	0	0	0	0	0	0	0	0	0	0	0	0
Lup023768	OIW09485.1	0	0	0	0	0	0	0	0	0	0	0	0	0	0	0	0	0	0	0	0	0	0	0	0	0	0	0	0	0	0	0	0	0	0	0	0	0	0	0	0	0	0.4	0	0	0	0	0	0
Lup023784	OIV90671.1	0	0	0	0	0	0	0	0	0	0	0	0	0	0	0	0	0	0	0	0	0	0	0	0	0	0	0	0	0	0	0	0	0	0	0	0	0	0	0	0	0	0	0	0	0	0	0	0
Lup023855	OIV95624.1	0	0	0	0	0	0	0	0	0	0	0	0	0	0	0.3	0	0	0	0	0	0	0	0	0	0	0	0	0	0	0	0	0	0	0	0	0	0	0	0	0	0	0	0	0	0	0	0	0
Lup023900	OIW04897.1	0	0	0	0	0	0	0	0	0	0	0	0	0	0	0	0	0	0	0	0	0	0	0	0	0	0	0	0	0	0	0	0	0	0	0	0	0	0	0	0	0	0	0	0	0	0	0	0
Lup023980	OIV98688.1	0	0	0	0	0	0	0	0	0	0	0	0	0	0	0	0	0	0	0	0	0	0	0	0	0	0	0	0	0	0	0	0	0	0	0	0	0	0	0	0	0.4	0	0	0	0	0	0	0
Lup024274	OIW00544.1	0	0	0	0	0	0	0	0	0	0	0	0	0	0	0	0	0	0	0	0	0	0	0	0	0	0	0	0	0	0	0	0	0	0	0	0	0	0	0	0	0	0.4	0	0	0	0	0	0
Lup024402	OIV89220.1	0	0	0	0	0	0	0	0	0	0	0	0	0	0	0	0	0	0	0	0	0	0	0	0	0	0	0	0	0	0	0	0	0	0	1	0	0	0	0	0	0	0	0	0	0	0	0	0
Lup024522	OIW19819.1	0	0	0	0	0	0	0	0	0	0	0	0	0	0	0	0	0	0	0	0	0	0	0	0	0	0	0	0	0	0	0	0	0	0	0	0	0	0	0	0	0	0	0	0	0	0	0	0
Lup024554	OIW12621.1	0	0	0	0	0	0	0	0	0	0	0	0	0	0	0	0	0	0	0	0	0	0	0	0	0	0	0	0	0	0	0	0	0	0	0	0	0	0	0	0	0	0	0	0.5	0	0	0	0
Lup024673	OIW12740.1	0	0	0	0	0	0	0	0	0	0	0	0	0	0	0	0	0	0	0	0	0	0	0	0	0	0	0	0	0	0	0	0	0	0	0	0	0	0	0	0	0	0	0	0.5	0	0	0	0
Lup024718	OIW12785.1	0	0	0	0	0	0	0	0	0	0	0	0	0	0	0	0	0	0	0	0	0	0	0	0	0	0	0	0	0	0	0	0	0	0	0	0	0	0	0	0	0	0	0	0	0	0	0	0
Lup024862	OIV98691.1	0	0	0	0	0	0	0	0	0	0	0	0	0	0	0	0	0	0	0	0	0	0	0	0	0	0	0	0	0	0	0	0	0	0	0	0	0	0	0	0	0	0	0	0	0	0	0	0
Lup024936	OIW20858.1	0	0	0	0	0	0	0	0	0	0	0	0	0	0.2	0	0	0	0	0	0	0	0	0	0	0	0	0	0	0	0	0	0	0	0	0	0	0	0	0	0	0	0	0	0	0	0	0	0
Lup024938	OIW20860.1	0	0	0	0	0	0	0	0	0	0	0.4	0	0	0	0	0	0	0	0	0	0	0	0	0	0	0	0	0	0	0	0	0	0	0	0	0	0	0	0	0	0	0	0	0	0	0	0	0
Lup024963	OIW20885.1	0	0	0.4	0	0	0	0	0	0	0	0	0	0	0	0	0	0	0	0	0	0	0	0	0	0	0	0	0	0	0	0	0	0	0	0	0	0	0	0	0	0	0	0	0	0	0	0	0
Lup025035	OIV89205.1	0	0	0	0	0	0	0	0	0	0	0	0	0	0	0	0	0	0	0	0	0	0	0	0	0	0	0	0	0	0	0	0	0	0	0	0	0	0	0	0	0	0	0	0	0	0	0	0
Lup025037	OIV89207.1	0	0	0	0	0	0	0	0	0	0	0	0	0	0	0	0	0	0	0	0	0	0	0	0	0	0	0	0	0	0	0	0	0	0	0	0	0	0	0	0	0	0	0	0.5	0	0	0	0
Lup025066	OIV98820.1	0	0	0	0	0	0	0	0	0	0	0	0	0	0	0	0	0	0	0	0	0	0	0	0	0	0	0	0	0	0	0	0	0	0	0	0	0	0	0	0	0	0	0	0	0	0	0	0
Lup025084	OIW20912.1	0	0	0	0	0	0	0	0	0	0	0	0	0	0	0	0	0	0	0	0	0	0	0	0	0	0	0	0	0	0	0	0	0	0	0	0	0	0	0	0	0	0	0	0	0	0	0	0
Lup025089	OIW20917.1	0	0	0	0	0	0	0	0	0	0	0	0	0	0	0.3	0	0	0	0	0	0	0	0	0	0	0	0	0	0	0	0	0	0	0	0	0	0	0	0	0	0	0	0	0	0	0	0	0
Lup025131	OIV89195.1	0	0	0	0	0	0	0	0	0	0	0	0	0	0	0	0	0	0	0	0	0	0	0	0	0	0	0	0	0	0	0	0	0	0	0	0	0	0	0	0	0	0	0	0	0	0	0	0
Lup025425	OIV94363.1	0	0	0.4	0	0	0	0	0	0	0	0	0	0	0	0	0	0	0	0	0	0	0	0	0	0	0	0	0	0	0	0	0	0	0	0	0	0	0	0	0	0	0	0	0	0	0	0	0
Lup025672	OIV97082.1	0	0	0	0	0	0	0	0	0	0	0	0	0	0	0	0	0	0	0	0	0	0	0	0	0	0	0	0	0	0	0	0	0.3	0	0	0	0	0	0	0	0	0	0	0	0	0	0	0
Lup026018	OIV89155.1	0	0	0	0	0	0	0	0	0	0	0.4	0	0	0	0	0	0	0	0	0	0	0	0	0	0	0	0	0	0	0	0	0	0	0	0	0	0	0	0	0	0	0	0	0	0	0	0	0
Lup026021	OIV89158.1	0	0	0	0	0	0	0	0	0	0	0	0	0	0	0	0	0	0	0	0	0	0	0	0	0	0	0	0	0	0	0	0	0	0	0	0	0	0	0	0	0	0	0	0	0	0	0	0
Lup026049	OIV99711.1	0	0	0	0	0	0	0	0	0	0	0	0	0	0	0.7	0	0	0	0	0	0	0	0	0	0	0	0	0	0	0	0	0	0	0	0	0	0	0	0	0	0	0	0	0	0	0	0	0
Lup026079	OIV99741.1	0	0	0	0.4	0	0	0	0	0	0	0	0	0	0	0	0	0	0	0	0	0	0	0	0	0	0	0	0	0	0	0	0	0	0	0	0	0	0	0	0	0	0	0	0	0	0	0	0
Lup026298	OIV99960.1	0	0	0	0	0	0	0	0	0	0	0	0	0	0	0	0	0	0	0	0	0	0	0	0	0	0	0	0	0	0	0	0	0	0	0	0	0	0	0	0	0	0	0	0	0	0	0	0
Lup026347	OIW00010.1	0	0	0	0	0	0	0	0	0	0	0	0	0	0	0	0	0	0	0	0	0	0	0	0	0	0	0	0	0	0	0	0	0	0	0	0	0	0	0	0	0	0	0	0	0	0	0	0
Lup026476	OIV91507.1	0	0	0	0	0	0	0	0	0	0	0	0	0	0	0	0	0	0	0	0	0	0	0	0	0	0	0	0	0	0	0	0	0	0	0	0	0	0	0	0	0	0	0.4	0	0	0	0	0
Lup026628	OIV89139.1	0	0	0	0	0	0	0	0	0	0.7	0	0	0	0	0	0	0	0	0	0	0	0	0	0	0	0	0	0	0	0	0	0	0	0	0	0	0	0	0	0	0	0	0	0	0	0	0	0
Lup026685	OIV89856.1	0	0	0	0	0	0	0	0	0	0	0	0	0	0	0	0	0	0	0	0	0	0	0	0	0	0	0	0	0	0	0	0	0	0	0	0	0	0	0	0	0.4	0	0	0	0	0	0	0
Lup026698	OIW06509.1	0	0	0	0	0	0	0	0	0	0	0	0	0	0	0	0	0	0	0	0	0	0	0	0	0	0	0	0	0	0	0	0	0	0	0.5	0	0	0	0	0	0	0	0	0	0	0	0	0
Lup026845	OIW11479.1	0	0	0.4	0	0	0	0	0	0	0	0	0	0	0	0	0	0	0	0	0	0	0	0	0	0	0	0	0	0	0	0	0	0	0	0	0	0	0	0	0	0	0	0	0	0	0	0	0
Lup026907	OIW11541.1	0	0	0	0	0	0	0	0	0	0	0	0	0	0	0	0	0	0	0	0	0	0	0	0	0	0	0	0	0	0	0	0	0	0	0	0	0	0	0	0	0	0	0	0.5	0	0	0	0
Lup026917	OIW11551.1	0	0	0	0	0	0	0	0	0	0	0	0	0	0	0	0	0	0	0	0	0	0	0	0	0	0	0	0	0	0	0	0	0	0	0	0	0	0	0	0	0	0	0	0	0	0	0	0
Lup026958	OIV95261.1	0	0	0	0	0	0	0	0	0	0	0	0	0	0	0	0	0	0	0	0	0	0	0	0	0	0	0	0	0	0	0	0	0	0	0	0	0	0	0	0	0	0	0	0	0	0	0	0
Lup027113	OIV96009.1	0	0	0	0	0	0	0	0	0	0	0	0.4	0	0	0	0	0	0	0	0	0	0	0	0	0	0	0	0	0	0	0	0	0	0	0	0	0	0	0	0	0	0	0	0	0	0	0	0
Lup027186	OIV96082.1	0	0	0	0	0	0	0	0	0	0	0	0	0	0	0	0	0	0	0	0	0	0	0	0	0	0	0	0	0	0	0	0	0	0	0	0	0	0	0	0	0	0	0	0	0	0	0	0
Lup027242	OIW19875.1	0	0	0	0	0	0	0	0	0	0	0	0.4	0	0	0	0	0	0	0	0	0	0	0	0	0	0	0	0	0	0	0	0	0	0	0	0	0	0	0	0	0	0	0	0	0	0	0	0
Lup027266	OIW19878.1	0	0	0	0	0	0	0	0	0	0	0	0	0	0.2	0	0	0	0	0	0	0	0	0	0	0	0	0	0	0	0	0	0	0	0	0	0	0	0	0	0	0	0	0	0	0	0	0	0
Lup027353	OIW21008.1	0	0	0	0	0	0	0	0	0	0	0	0	0	0	0	0	0	0	0	0	0	0	0	0	0	0	0	0	0	0	0	0	0	0	0	0	0	0	0	0	0	0	0	0	0	0	0	0
Lup027354	OIW21009.1	0	0	0.4	0	0	0	0	0	0	0	0	0	0	0	0	0	0	0	0	0	0	0	0	0	0	0	0	0	0	0	0	0	0	0	0	0	0	0	0	0	0	0	0	0	0	0	0	0
Lup027388	OIV93209.1	0	0	0	0	0	0	0	0	0	0	0	0	0	0	0	0	0	0	0	0	0	0	0	0	0	0	0	0	0	0	0	0	0	0	0	0	0	0	0	0	0	0	0	0	0	0	0	0
Lup027430	OIV89111.1	0	0	0	0	0	0	0	0	0	0	0	0	0	0	0.3	0	0	0	0	0	0	0	0	0	0	0	0	0	0	0	0	0	0	0	0	0	0	0	0	0	0	0	0	0	0	0	0	0
Lup027432	OIV89110.1	0	0	0	0	0	0	0	0	0	0	0	0	0	0	0	0	0	0	0	0	0	0	0	0	0	0	0	0	0	0	0	0	0	0	0	0	0	0	0	0	0	0	0	0	0	0	0	0
Lup027460	OIW21024.1	0	0	0	0	0	0	0	0	0	0.7	0	0	0	0	0	0	0	0	0	0	0	0	0	0	0	0	0	0	0	0	0	0	0	0	0	0	0	0	0	0	0	0	0	0	0	0	0	0
Lup027632	OIW05502.1	0	0	0	0	0	0	0	0	0	0	0	0	0	0	0	0	0	0	0	0	0	0	0	0	0	0	0	0	0	0	0	0	0	0	0	0	0	0	0	0	0	0	0	0	0	0	0	0
Lup027636	OIW05506.1	0	0	0	0	0	0	0	0	0	0	0	0	0	0	0	0	0	0	0	0	0	0	0	0	0	0	0	0	0	0	0	0	0	0	0	0	0	0	0	0	0	0.4	0	0	0	0	0	0
Lup027766	OIW10820.1	0	0	0	0	0	0	0	0	0	0	0	0	0	0	0	0	0	0	0	0	0	0	0	0	0	0	0	0	0	0	0	0	0	0	0	0	0	0	0	0	0	0.4	0	0	0	0	0	0
Lup027896	OIW10145.1	0	0	0.4	0	0	0	0	0	0	0	0	0	0	0	0	0	0	0	0	0	0	0	0	0	0	0	0	0	0	0	0	0	0	0	0	0	0	0	0	0	0	0	0	0	0	0	0	0
Lup028135	OIV94196.1	0	0	0	0	0	0	0	0	0	0	0	0	0	0	0	0	0	0	0	0	0	0	0	0	0	0	0	0	0	0	0	0	0	0	0	0	0.4	0	0	0	0	0	0	0	0	0	0	0
Lup028152	OIW09553.1	0.5	0	0	0	0	0	0	0	0	0	0	0	0	0	0	0	0	0	0	0	0	0	0	0	0	0	0	0	0	0	0	0	0	0	0	0	0	0	0	0	0	0	0	0	0	0	0	0
Lup028353	OIW11262.1	0	0	0	0	0	0	0	0	0	0	0	0	0	0	0	0	0	0	0	0	0	0	0	0	0	0	0	0	0	0	0	0	0	0	0	0	0	0	0	0	0	0	0	0	0	0	0	0
Lup028384	OIW21037.1	0	0	0	0	0	0	0	0	0	0	0	0	0	0	0	0	0	0	0	0	0	0	0	0	0	0	0	0	0	0	0	0	0.3	0	0	0	0	0	0	0	0	0	0	0	0	0	0	0
Lup028388	OIW21041.1	0	0	0	0	0	0	0	0	0	0	0.4	0	0	0	0	0	0	0	0	0	0	0	0	0	0	0	0	0	0	0	0	0	0	0	0	0	0	0	0	0	0	0	0	0	0	0	0	0
Lup028399	OIW21050.1	0	0	0	0	0	0	0	0	0	0	0	0	0	0	0	0	0	0	0	0	0	0	0	0	0	0	0	0	0	0	0	0	0	0	0	0	0	0	0	0	0	0	0	0	0	0	0	0
Lup028407	OIW07594.1	0	0	0	0	0	0	0	0	0	0	0	0	0	0	0	0	0	0	0	0	0	0	0	0	0	0	0	0	0	0	0	0	0	0	0.5	0	0	0	0	0	0	0	0	0	0	0	0	0
Lup028510	OIW21064.1	0	0	0	0	0	0	0	0	0	0	0	0	0	0	0	0	0	0	0	0	0	0	0	0	0	0	0	0	0	0	0	0	0	0	0	0	0	0	0	0	0	0	0	0	0	0.4	0	0
Lup028560	OIW12152.1	0	0	0	0	0	0	0	0	0	0	0	0	0	0	0	0	0	0	0	0	0	0	0	0	0	0	0	0	0	0	0	0	0	0	0	0	0	0.4	0	0	0	0	0	0	0	0	0	0
Lup028631	OIW15432.1	0	0	0	0	0	0	0	0	0	0	0	0	0	0	0	0	0	0	0	0	0	0	0	0	0	0	0	0	0	0	0	0	0	0	0	0	0	0	0	0	0	0	0	0	0	0	0	0
Lup028654	OIW15455.1	0	0	0	0	0	0	0	0	0	0	0	0	0	0	0	0	0	0	0	0	0	0	0	0	0	0	0	0	0	0	0	0	0	0	0	0	0	0	0	0	0	0	0	0	0	0	0	0
Lup028792	OIW05327.1	0	0	0	0	0	0	0	0	0	0	0	0	0	0	0	0	0	0	0	0	0	0	0	0	0	0	0	0	0	0	0	0	0	0	0	0	0	0	0	0	0	0	0	0	0	0	0	0
Lup028869	OIW05404.1	0	0	0	0	0	0	0	0	0	0	0	0	0	0.2	0	0	0	0	0	0	0	0	0	0	0	0	0	0	0	0	0	0	0	0	0	0	0	0	0	0	0	0	0	0	0	0	0	0
Lup029290	OIW13549.1	0	0	0	0	0	0	0	0	0	0	0	0	0	0	0	0	0	0	0	0	0	0	0	0	0	0	0	0	0	0	0	0	0	0	0	0	0	0	0	0	0	0	0	0	0	0	0	0
Lup029297	OIW13556.1	0	0	0	0	0	0	0	0	0	0	0	0	0	0	0	0	0	0	0	0	0	0	0	0	0	0	0	0	0	0	0	0	0	0	0	0	0	0	0	0	0	0	0	0	0	0	0	0
Lup029299	OIW13558.1	0	0	0	0	0	0	0	0	0	0	0	0	0	0	0	0	0	0	0	0	0	0	0	0	0	0	0	0	0	0	0	0	0	0	0	0	0	0	0	0	0	0	0	0	0	0	0	0
Lup029300	OIW13559.1	0	0	0	0	0	0	0	0	0	0	0	0	0	0	0	0	0	0	0	0	0	0	0	0	0	0	0	0	0	0	0	0	0	0	0	0	0	0	0	0	0	0	0	0	0	0	0	0
Lup029436	OIW02660.1	0	0	0	0	0	0	0	0	0	0	0	0	0	0	0	0	0	0	0	0	0	0	0	0	0	0	0	0	0	0	0	0	0	0	0	0	0	0	0	0	0	0	0	0	0	0.4	0	0
Lup029596	OIW02820.1	0	0	0	0	0	0	0	0	0	0	0	0	0	0.2	0	0	0	0	0	0	0	0	0	0	0	0	0	0	0	0	0	0	0	0	0	0	0	0	0	0	0	0	0	0	0	0	0	0
Lup029605	OIW02829.1	0	0	0	0	0	0	0	0	0	0	0	0	0	0	0	0	0	0	0	0	0	0	0	0	0	0	0	0	0	0	0	0	0	0	0	0	0	0	0	0	0	0	0	0	0	0	0	0
Lup029621	OIW02845.1	0.5	0	0	0	0	0	0	0	0	0	0	0	0	0	0	0	0	0	0	0	0	0	0	0	0	0	0	0	0	0	0	0	0	0	0	0	0	0	0	0	0	0	0	0	0	0	0	0
Lup029843	OIW06087.1	0	0	0	0	0	0	0	0	0	0	0	0	0	0	0	0	0	0	0	0	0	0	0	0	0	0	0	0	0	0	0	0	0	0	0	0	0	0	0	0	0	0	0	0	0	0	0	0
Lup029992	OIW07602.1	0	0	0	0	0	0	0	0	0	0	0	0	0	0	0	0	0	0	0	0	0	0	0	0	0	0	0	0	0	0	0	0	0	0	0	0	0	0	0	0	0	0	0	0	0	0	0	0
Lup030000	OIW04025.1	0	0	0	0	0	0	0	0	0	0	0	0	0	0.2	0	0	0	0	0	0	0	0	0	0	0	0	0	0	0	0	0	0	0	0	0	0	0	0	0	0	0	0	0	0	0	0	0	0
Lup030703	OIW14984.1	0	0	0	0	0	0	0	0	0	0	0	0	0	0	0	0	0	0	0	0	0	0	0	0	0	0	0	0	0	0	0	0	0	0	0	0	0	0	0	0	0	0	0	0	0	0	0	0
Lup030867	OIW09548.1	0	0	0	0	0	0	0	0	0	0	0	0	0	0	0.3	0	0	0	0	0	0	0	0	0	0	0	0	0	0	0	0	0	0	0	0	0	0	0	0	0	0	0	0	0	0	0	0	0
Lup030876	OIW19942.1	0.5	0	0	0	0	0	0	0	0	0	0	0	0	0	0	0	0	0	0	0	0	0	0	0	0	0	0	0	0	0	0	0	0	0	0	0	0	0	0	0	0	0	0	0	0	0	0	0
Lup030898	OIV92190.1	0	0	0	0	0	0	0	0	0	0	0	0	0	0	0	0	0	0	0	0	0	0	0	0	0	0	0	0	0	0	0	0	0	0	0	0	0	0	0	0	0	0	0	0	0	0	0	0
Lup030922	OIW01448.1	0	0	0	0	0	0	0	0	0	0	0	0	0	0	0	0	0	0	0	0	0	0	0	0	0	0	0	0	0	0	0	0	0	0	0	0	0	0	0	0	0	0	0	0	0	0	0	0
Lup031141	OIV92222.1	0	0	0	0	0	0	0	0	0	0	0	0	0	0	0	0	0	0	0	0	0	0	0	0	0	0	0	0	0	0	0	0	0	0	0	0	0	0	0	0	0	0	0	0	0	0	0	0
Lup031151	OIV92232.1	0	0	0	0	0	0	0	0	0	0	0	0	0	0	0	0	0	0	0	0	0	0	0	0	0	0	0	0	0	0	0	0	0	0	0	0	0	0.4	0	0	0	0	0	0	0	0	0	0
Lup031201	OIW22038.1	0	0	0	0	0	0	0	0	0	0	0	0	0	0	0	0	0	0	0	0	0	0	0	0	0	0	0	0	0	0	0	0	0	0	0	0	0	0	0	0	0	0	0	0.5	0	0	0	0
Lup031366	OIW17993.1	0	0	0	0	0	0	0	0	0	0	0	0	0	0	0	0	0	0	0	0	0	0	0	0	0	0	0	0	0	0	0	0	0	0	0	0	0	0	0	0	0	0	0	0	0	0	0	0
Lup031575	OIV94150.1	0	0	0	0	0	0	0	0	0	0	0.4	0	0	0	0	0	0	0	0	0	0	0	0	0	0	0	0	0	0	0	0	0	0	0	0	0	0	0	0	0	0	0	0	0	0	0	0	0
Lup031707	OIW13818.1	0	0	0	0	0	0	0	0	0	0	0	0	0	0	0	0	0	0	0	0	0	0	0	0	0	0	0	0	0	0	0	0	0	0	0.5	0	0	0	0	0	0	0	0	0	0	0	0	0
Lup031773	OIW13884.1	0	0	0	0	0	0	0	0	0	0	0	0	0	0	0	0	0	0	0	0	0	0	0	0	0	0	0	0	0	0	0	0	0	0	0	0	0	0	0	0	0	0	0	0	0	0	0	0
Lup031852	OIW19978.1	0	0	0	0	0	0	0	0	0	0	0	0	0	0	0	0	0	0	0	0	0	0	0	0	0	0	0	0	0	0	0	0	0.6	0	0	0	0	0	0	0	0	0	0	0	0	0	0	0
Lup031857	OIW19980.1	0	0	0	0	0	0	0	0	0	0	0	0	0	0	0	0	0	0	0	0	0	0	0	0	0	0	0	0	0	0	0	0	0	0	0.5	0	0	0	0	0	0	0	0	0	0	0	0	0
Lup031915	OIW20001.1	0	0	0	0	0	0	0	0	0	0	0	0	0	0	0	0	0	0	0	0	0	0	0	0	0	0	0	0	0	0	0	0	0.3	0	0	0	0	0	0	0	0	0	0	0	0	0	0	0
Lup032171	OIW16501.1	0	0	0	0	0	0	0	0	0	0	0	0	0	0	0	0	0	0	0	0	0	0	0	0	0	0	0	0	0	0	0	0	0	0	0	0	0	0	0	0	0	0	0	0	0	0	0	0
Lup032177	OIW16507.1	0	0	0	0	0	0	0	0	0	0	0	0	0	0	0.3	0	0	0	0	0	0	0	0	0	0	0	0	0	0	0	0	0	0	0	0	0	0	0	0	0	0	0	0	0	0	0	0	0
Lup032182	OIW16512.1	0	0	0	0	0	0	0	0	0	0	0	0	0	0	0	0	0	0	0	0	0	0	0	0	0	0	0	0	0	0	0	0	0	0	0	0	0	0	0	0	0	0	0	0	0	0	0	0
Lup032189	OIW16518.1	0	0	0.4	0	0	0	0	0	0	0	0	0	0	0	0	0	0	0	0	0	0	0	0	0	0	0	0	0	0	0	0	0	0	0	0	0	0	0	0	0	0	0	0	0	0	0	0	0
Lup032222	OIW09784.1	0	0	0	0	0	0	0	0	0	0	0	0	0	0	0.3	0	0	0	0	0	0	0	0	0	0	0	0	0	0	0	0	0	0	0	0	0	0	0	0	0	0	0	0	0	0	0	0	0
Lup032260	OIW09822.1	0	0	0	0	0	0	0	0	0	0	0	0	0	0.2	0	0	0	0	0	0	0	0	0	0	0	0	0	0	0	0	0	0	0	0	0	0	0	0	0	0	0	0	0	0	0	0	0	0
Lup032263	OIW09825.1	0	0	0	0	0	0	0	0	0	0	0.4	0	0	0	0	0	0	0	0	0	0	0	0	0	0	0	0	0	0	0	0	0	0	0	0	0	0	0	0	0	0	0	0	0	0	0	0	0
Lup032298	OIV99039.1	0	0	0	0	0	0	0	0	0	0	0	0	0	0	0	0	0	0	0	0	0	0	0	0	0	0	0	0	0	0	0	0	0	0	0	0	0	0	0	0	0	0	0.4	0	0	0	0	0
Lup032374	OIV99115.1	0	0	0.4	0	0	0	0	0	0	0	0	0	0	0	0	0	0	0	0	0	0	0	0	0	0	0	0	0	0	0	0	0	0	0	0	0	0	0	0	0	0	0	0	0	0	0	0	0
Lup032652	OIV89035.1	0	0	0	0	0	0	0	0	0	0	0	0	0	0	0	0	0	0	0	0	0	0	0	0	0	0	0	0	0	0	0	0	0	0	0.5	0	0	0	0	0	0	0	0	0	0	0	0	0
Lup032766	OIW10026.1	0	0	0	0	0	0	0	0	0	0	0	0	0	0	0	0	0	0	0	0	0	0	0	0	0	0	0	0	0	0	0	0	0	0	0	0	0.4	0	0	0	0	0	0	0	0	0	0	0
Lup032796	OIW10056.1	0	0	0	0	0	0	0	0	0	0	0	0	0	0	0	0	0	0	0	0	0	0	0	0	0	0	0	0	0	0	0	0	0	0	0	0	0	0	0	0	0	0	0	0	0	0	0	0
Lup032855	OIW16988.1	0	0	0	0	0	0	0	0	0	0	0	0	0	0	0	0	0	0	0	0	0.4	0	0	0	0	0	0	0	0	0	0	0	0	0	0	0	0	0	0	0	0	0	0	0	0	0	0	0
Lup032861	OIW16994.1	0	0	0	0	0	0	0	0	0	0	0	0	0	0	0	0	0	0	0	0	0	0	0	0	0	0	0	0	0	0	0	0	0	0	0	0	0	0	0	0	0	0	0	0	0	0	0	0
Lup033036	OIW14694.1	0	0	0	0	0	0	0	0	0	0	0	0	0	0	0	0	0	0	0	0	0	0	0	0	0	0	0	0	0	0	0	0	0	0	0	0	0	0	0	0	0	0.4	0	0	0	0	0	0
Lup001811	OIV91280.1	11.6	18.3	12.1	11.5	16.7	14.5	14.6	15.3	15.6	21.6	15.4	14.4	13.9	11.1	11.8	15.7	12.5	13.4	14.8	10.3	10.8	13.9	7.2	12.9	18.3	17.2	17.9	16	16.6	12.8	14.9	12	18.8	12.7	17.4	15.7	18.8	14.5	16.5	11.2	11.9	17.1	13.1	13.5	12.8	16.1	11.8	17.6
Lup024488	OIW12064.1	13.9	18.7	9.2	12.8	17.2	15.7	18	14.9	11.9	7.2	13.4	16.5	11.5	16.7	12.2	12.7	10.4	15.9	10.2	12.7	11.9	10.2	10.2	12.2	20.4	19.8	21.2	15.3	15	25.2	20.5	15.5	17	20.9	17.9	18.2	15.2	21.2	16.5	18.8	16.1	13.6	15.5	16.2	14.9	19.6	16.3	17.1
Lup032264	OIW09826.1	1.4	0.8	0.4	0	0	0.4	0	0.9	0.4	0	0	0.4	1.2	0.4	0	1.3	0.4	0.4	0	0	0.7	0.3	0	1.1	0.2	0.3	0.5	0.9	0.6	0.8	0.2	1	0	1.4	1	1.5	0	1.1	0.4	0.8	0.4	0.4	1.2	0.5	0.5	0.4	0	0.5
Lup020178	OIV92021.1	0	0	0.8	0.4	0	0	0	0	0.4	0	0.8	0	0	0.4	0	1.3	0.8	0	0.3	0	0	0.7	0.6	0.4	0	0.3	0.2	0	0	0	0.2	0.2	0	0.2	0	0.4	0	0	0	0	0	0	0	0	0	0.4	0.4	0.5
Lup021701	OIV98870.1	0	0	0	0	0	0	0	0	0	0	0	0	0	0	0	0	0	0	0	0	0	0	0	0	0.2	0	0	0.3	0	0	0	0	0	0	0	0	0	0	0	0	0	0	0	0	0	0	0	0
Lup019048	OIW16332.1	0	0	0	0	0.5	0	0	0	0	0	0	0	0	0	0	0	0	0	0	0	0	0	0	0	0	0	0	0	0	0	0	0	0.3	0	0	0	0	0	0	0	0	0	0	0	0	0	0	0
Lup009875	OIV96448.1	0	0	0	0	0	0	1.3	0.9	0.4	0.7	0	0.4	0	0.2	0.7	0	1.2	0	0.9	0.4	0.4	0.7	0.6	0	0.5	0.3	0	0.2	0.6	0	0.5	0	0	0	0.5	0.2	0.8	0	0	0	0	0.7	0.4	0	0	0.4	0	0.5
Lup002935	OIV93398.1	1.4	2.7	4.2	3.1	5.7	3.5	5	1.4	3.7	0.7	2.4	3.8	2.5	3.8	4.4	5.1	2.9	19.8	2.2	5.7	3.2	2.7	3.6	2.6	2.3	3.2	5.1	5.7	1.6	3.1	4.5	3	7.5	3.9	7.7	6.6	4.9	5.3	2.4	2.8	7	8.6	2	3.1	2.6	2	2.3	3.6
Lup013689	OIW04841.1	0	0	0	0	0	0.4	0	0	0	0	0.8	0	0	0	0	0.4	0	0	0	0	0.4	0	0	0	0.2	0.2	0.2	0.2	0.2	0	0.4	0.3	0	0	0	0.2	0	0.4	0	0.4	0	0	0	0	0	0	0	0
Lup006424	OIW05012.1	0	0.4	0.8	0	0	0	0	0	0	0	0.8	0	0	0	0	0	0.4	0.7	0	0	0	0	0	0.4	0.2	0.5	0.5	0.2	0	0.4	0.5	0.3	0.6	0.2	0	0.6	0.8	0.4	0.4	0	0	0	0	0	0	0	0	0.3
Lup027644	OIW05514.1	84.6	93.5	95.5	74.9	99.3	74.7	105	100.1	101.3	74.5	92.5	90.3	91	120.6	86.2	104.6	80.1	148	93.9	95.8	98.2	82.6	102.7	91.3	114.8	116.6	155.5	110.7	119.9	110.7	122.4	133.9	118	131.8	116.9	125	107.3	106.6	110.1	104.5	137	106.3	103.6	109.3	142.8	100.3	169.1	117.3
Lup013505	OIW18753.1	18.6	19.1	20	18.9	19.6	18.1	17.2	18.5	14.5	22.2	21.5	20.8	23	21	20.3	25.8	18.7	17.3	19.5	21.2	20.9	23.7	21.6	22.1	26.9	22.2	32.6	21.1	24.8	27.6	27.6	23.6	32.6	29.3	24.2	33.5	18	17.7	24.9	23.2	26.3	24.3	19.1	26.5	27.2	26.2	34.6	17.6
Lup032074	OIW09925.1	0.5	0	0.4	0	0	0	0	0	0	0	0.4	0	0	0.2	0	0	0	0	0	0	0	0	0	0	0	0	0	0.2	0	0	0	0	0	0	0	0.2	0	0	0	0	0	0.4	0	0	0	0	0.4	0
Lup026063	OIV99725.1	0.5	0	0	0	0.5	0	0	0	0.7	0	0	0	0.8	0.4	0.3	0.4	0	0	0	0	1.1	0.3	0	0.4	0.5	0.9	0.2	0	0.4	0	0.2	0.5	0	0.2	0.5	0	0	0	1.2	0	1.6	0	0	0	0	0.4	0.8	0
Lup014279	OIV94032.1	14.4	19.1	10.8	15.4	13.8	13	18	11.3	14.5	13.1	14.2	12.7	17.6	16.5	15.5	13.1	14.1	15.5	10.8	19.1	12.9	12.2	19.8	18	18.6	11	19.4	14.8	16.8	18.1	15.4	18	15.4	14.7	12.1	15	16.4	9.9	16.9	21.2	15.6	14.3	12.4	13.5	18	14.5	13.3	17.6
Lup004718	OIW12554.1	70.2	54.5	72.9	67.4	64.4	72.4	61.5	65.8	67.9	58.1	60	71.7	67.2	60.4	54.4	50	83.8	49.5	61.8	72.1	57.2	68.4	58.9	78.1	53.6	57.6	63.3	51.7	50.9	71.8	71.5	72.3	61.8	75.1	57	77.5	66.3	62.9	54.6	61.3	58.9	74.9	73.7	56.7	59.1	74.4	50.2	49.5
Lup021992	OIW20770.1	2.8	12.9	12.9	10.1	5.3	5.5	8.4	10.4	7.8	5.9	8.9	5.9	14.8	9.6	9.8	12.7	8.7	2.8	12.1	5.3	3.2	11.2	3	10.3	8.8	9.2	11.3	8.7	10.1	9.1	12	16	16.3	16.3	10.1	15.3	10.6	6.4	6.8	7.2	4.5	10.7	8	10.3	11.8	6.7	9.5	8.5
Lup027900	OIW10149.1	3.3	2.3	6.7	3.5	5.7	6.7	5	4.1	4.1	7.8	3.7	5.1	4.5	5.6	2.7	3	2.9	7.1	4.9	6.4	7.2	4.4	3.6	4.8	5	6.1	6.9	4.2	7.7	4.7	6.9	3.2	3.8	8.8	4.3	5.5	4.1	5.3	5.6	2.4	4.1	4.3	4.4	4.9	3.6	4.7	3.4	4.7
Lup008193	OIW15617.1	0	0	0	0.4	0	0	0	0.5	0.4	0	0	0	0.4	0.2	0	0	0.4	0	0	0	0	0	0	0	0	0	0	0	0	0	0	0	0	0.5	0	0	0	0	0	0	0	0	0	0	0.5	0	0	0
Lup021171	OIW11929.1	2.3	0.8	4.6	3.1	3.8	3.5	1.7	2.7	1.9	2.6	1.6	3.4	5.3	2.2	2.7	4.2	2.1	3.9	1.2	3.9	3.6	1.7	2.4	2.9	5.4	4.9	4.8	4.2	3.7	7.4	7.1	5.6	6.3	5	7.7	4	3.7	2.8	2.8	6	5.4	5	6.8	4	5.1	4.7	4.9	4.1
Lup015988	OIW10616.1	129.7	113.7	105	99.1	115.5	86.5	84.1	108.6	105.7	116.3	106.3	101.4	105.8	101	98	104.2	114.1	74.5	96.7	99.3	115.1	109	113.5	107.5	102.8	98.7	116.7	98.6	106.9	116.7	124	117	101.4	135.7	97.1	124.2	96.7	95.3	104.4	110.9	110.3	96.7	119.9	123.7	88.8	115.2	107.9	117.5
Lup016165	OIV97404.1	0	0.8	0	0.9	0.5	0	0.4	1.8	0.4	0	0.8	0	0	0	0.7	0.4	0.8	0	0	0	0.7	0	0	0.4	0	0.2	0.2	0.2	0	0	0	0.3	0	0.7	0.5	0	0.4	0.4	0.8	0	0	0	0.4	0.5	0.5	0	0	0.3
Lup012134	OIV98548.1	3.3	5.1	4.2	3.1	6.2	2.4	4.6	5	5.9	4.6	6.1	3.4	6.6	4.5	2.7	3.8	3.3	3.2	2.5	4.6	2.5	6.4	3.6	5.9	5.7	5.4	5.8	5.2	6.5	4.3	5.3	5.6	3.5	4.1	1.4	4.4	2.5	2.5	4.4	3.2	4.5	5.4	3.2	2.7	5.1	3.1	1.5	3.4
Lup014809	OIW00583.1	0	0	0	0	0.5	0	0	0.5	0	0	0	0	0	0.2	0	0	0	0	0.3	0.4	0	0.3	0	0	0.2	0	0	0	0.2	0	0	0	0	0	0	0	0	0	0.4	0	0	0.4	0	0.5	0	0	0	0
Lup026843	OIW11477.1	20.9	10.1	10	10.6	12.4	13.8	13.4	11.7	10.4	9.8	13.8	13.1	13.1	6.9	8.1	8.5	15.8	6.7	6.2	13.4	12.9	13.9	13.2	14	10.9	6	13	5.9	10.5	15.5	12.7	12	6.6	21.6	10.6	12.7	11.5	9.5	14.9	15.6	14	15	19.1	10.3	9.8	11.4	14.1	8.5
Lup008480	OIW07593.1	1.9	6.2	2.5	2.6	2.9	1.6	2.5	4.1	1.5	2	1.6	3	1.2	2.7	1.7	0.4	0.4	3.9	1.2	1.4	1.4	2.4	0.6	1.8	2	1.1	2.6	0.7	2.6	1.6	0.7	1.9	0.6	0.9	1.4	1.3	3.3	0.4	1.6	1.2	2.1	1.4	1.2	1.3	4.1	0.8	0.4	1.3
Lup030394	OIV91172.1	10.2	13.6	11.3	11.9	18.6	13	12.6	8.1	10.8	17	6.1	11	12.3	12.7	10.8	15.3	13.3	11.7	14.5	13.8	11.5	14.2	14.4	16.2	10.4	10.6	12.3	7.8	14.6	18.1	15.6	15.8	8.8	18.6	6.3	18.6	15.6	14.5	12.9	16	7.4	9.6	15.5	20.2	12.3	18.4	14.8	12.4
Lup018473	OIW19663.1	0	0	0	0	0	0	0	0	0	0	0	0	0	0	0	0	0	0	0	0	0	0	0	0	0	0	0	0	0	0	0	0	0	0	0	0	0	0	0	0	0	0	0	0	0	0	0	0
Lup012229	OIW11710.1	16.7	12.5	11.3	11.5	10.5	12.2	14.6	16.2	9.6	10.5	14.2	13.1	5.7	9.4	10.5	14.4	11.2	6.4	13.3	17.3	6.1	19.6	15.6	8.5	16.7	13.6	13.6	13.1	15.8	13.8	18.7	13.7	17	12	10.6	11.9	11.1	16.2	13.3	15.2	12.8	16.1	10	13	12.3	15.7	7.6	9.1
Lup011204	OIW02310.1	1.4	2.3	1.7	3.1	2.9	1.6	3.3	0.9	3	2	2	3.8	1.2	2.9	2.4	3.8	2.1	1.8	3.7	2.1	0.7	3	4.2	3.3	2.3	2.6	3.1	2.3	2	3.9	2.9	3.9	5.7	5.7	1.9	2.3	5.7	1.4	2	0.8	1.6	1.4	4.4	1.8	3.6	2.7	3.4	0.8
Lup017285	OIV99475.1	0.5	0	0	0	0	0	0	0	0	0	0	0	0	0.2	0	0	0	0	0	0	0	0	0	0	0	0.2	0	0.2	0	0.2	0.2	0	0	0	0	0	0	0	0	0	0	0	0	0	0	0	0	0
Lup005943	OIW08967.1	3.3	4.7	5	4.8	3.3	1.2	4.2	2.3	4.1	3.3	6.5	2.5	2.9	3.3	4.4	6.4	2.9	2.8	3.7	4.6	0.7	2	3.6	2.9	1.6	3.2	7.6	2.3	4.9	3.1	4.5	3.9	5.3	4.1	1.9	4	3.3	3.5	2.8	1.6	3.7	5.4	3.6	4.9	1.5	6.3	2.7	4.4
Lup027304	OIW19765.1	0	0	0	0.4	0	0	0	0	0	0	0	0	0	0	0	0	0	0	0	0	0	0	0	0	0	0	0	0	0	0	0	0.2	0	0	0	0	0	0	0.4	0	0	0	0	0	0	0	0	0
Lup014042	OIW20514.1	1.9	1.9	0.8	3.1	3.8	2	2.9	2.7	3.7	1.3	4.5	2.1	2.5	2.5	2	2.5	3.3	2.5	1.5	2.5	1.4	3	1.8	2.2	1.8	1.7	4.1	1.9	2.2	3.1	4.2	3.7	2.8	3	1.4	2.5	3.3	2.8	3.2	2	2.5	3.2	1.6	2.7	4.6	3.1	3.4	2.3
Lup008195	OIW15619.1	10.7	16.7	12.9	12.8	10.5	14.2	15.9	14.9	16.7	13.1	15.8	9.8	13.5	14.5	14.2	11.9	10.8	19.1	14.8	9.2	14.4	12.5	10.8	9.9	10.4	16.2	13.3	10.1	14.8	19.4	16.3	14	11.6	12.5	14.5	12.1	16	16.6	13.3	17.6	11.5	13.2	17.5	12.1	13.4	9.4	12.5	12.2
Lup016221	OIW00972.1	0	0	0	0	0	0	0	0	0	0	0.4	0	0	0	0.3	0	0	0	0	0	0	0	0	0	0.2	0.2	0	0	0	0.2	0	0	0	0.2	0	0	0	0	0	0	0	0	0	0	0	0	0	0
Lup015129	OIW02246.1	49.3	39.7	54.6	55.5	47.3	55.8	48.1	54.5	51.2	39.8	56.8	39.9	52.9	52.4	46.6	44.9	49.4	41.3	40.8	49.8	42.8	52.1	49.3	67.8	52.7	47.8	61.8	43.4	49.5	54.4	59.8	51.3	44.3	93.5	49.8	54.5	49.1	34.3	53.4	58.5	49.4	55.3	51	47.7	59.6	50.5	65	50
Lup002955	OIV93418.1	0	0	0	0	0	0	0	0	0	0	0	0	0	0	0	0	0	0	0	0	0	0	0	0	0	0	0	0	0	0	0	0	0	0	0	0	0	0	0	0	0	0	0	0	0	0	0	0
Lup027664	OIV89837.1	0	0	0	0	0	0	0	0	0	0	0	0	0	0	0	0	0	0	0	0	0	0	0	0	0	0	0	0	0	0	0.2	0	0	0	0	0	0	0	0	0	0	0	0	0	0.5	0	0	0
Lup032781	OIW10041.1	0	0	1.3	0	0.5	0.4	0.4	0	0	0.7	0.8	0.8	1.2	0.4	1.7	0	0	0.4	0.3	0	0	0.7	0.6	0.7	1.6	0.8	0.3	0	0.6	0.6	0.4	2.2	0.3	1.8	1.9	0.6	0.4	0.4	0.4	0	1.6	0.4	0.4	1.3	0.5	1.2	0	0.5
Lup028240	OIW09641.1	3.7	2.3	2.9	3.5	3.8	3.5	3.3	0	1.9	2	3.2	4.2	0.8	1.8	3.4	3.4	1.2	2.1	2.2	3.2	2.2	2.7	1.8	3.3	3.2	2.5	4.6	2.1	2.4	3.9	3.3	4	3.5	2.5	2.4	4	6.1	1.8	0.8	1.6	7.4	2.1	2.8	1.8	2.1	2.4	4.6	1
Lup022429	OIW17317.1	0	0	0	0	0	0	0	0	0	0	0	0	0	0	0	0	0	0	0	0	0	0	0	0	0	0.2	0	0	0	0	0	0	0	0	0	0	0	0	0	0	0	0	0	0	0	0	0	0
Lup014350	OIW11717.1	0	0	0	0	0	0	0	0	0	0	0	0	0	0	0	0	0	0	0	0	0	0	0	0	0	0	0	0	0	0	0.2	0	0	0	0	0	0	0	0	0	0	0	0	0	0	0	0	0
Lup001504	OIV95710.1	0	0	0	0	0	0	0	0	0	0	0	0	0	0	0	0	0	0	0	0	0	0	0	0	0.2	0	0	0.2	0	0	0	0	0	0	0	0	0	0	0	0	0	0	0	0	0	0	0	0
Lup018934	OIW16219.1	101.8	209.9	99.6	85	68.3	88.1	179.9	79.8	100.9	77.1	123.3	99.7	140.6	108.8	82.8	90.7	168.9	163.2	92.4	78.8	163.6	96.5	93.7	78.8	87.8	91.8	98	98.9	79.7	93	146.7	80.3	94.8	85.5	107.7	86.6	86.4	132.1	68.7	131	69.6	70.3	82.9	125.5	76	75.6	49.4	71.2
Lup017470	OIV99660.1	0	0.4	0	0	0	0	0	0.5	0.4	0	0	0	0	0.4	0	0	0	0	0	0	0	0	0.6	0	0	0.6	0.2	0	0	0	0	0.2	0	0.2	0	0	0	0	0	0	0	0	0	0	0.5	0	0	0
Lup011676	OIW05989.1	0	0	0	0	0	0	0	0	0	0	0	0	0	0	0	0	0	0	0	0	0	0	0	0	0	0	0	0	0.2	0	0	0	0	0	0	0	0	0	0	0	0	0	0	0	0	0	0	0
Lup023944	OIV90024.1	0.5	1.2	0.4	1.8	1.4	1.6	1.3	2.3	0.7	0.7	1.6	2.1	1.6	0.4	2.4	0	0.8	2.1	0.9	0.4	1.1	2	0.6	3.3	2.9	4.4	7.9	3.3	3	2.3	1.6	4.6	9.4	7.3	3.9	3	1.2	2.8	4.4	1.6	5.8	1.1	4.4	6.7	9.2	6.3	4.2	1.3
Lup015135	OIW02252.1	46	64.7	58.4	56.8	31.5	37.4	48.5	72.6	46	52.9	68.2	49.6	38.9	63.8	59.5	59.7	51.9	23.3	37.7	47.7	49.3	65	55.9	51.2	40.3	52.6	56.2	50.7	58	51.5	61.3	56.5	35.8	50.1	65.2	59.5	68.8	59.3	55.4	60.1	42.4	46.7	86.1	40	23.1	72.5	23.2	58
Lup003437	OIW03328.1	0	0	0	0	0	0	0	0	0	0	0	0	0	0	0	0	0	0	0.3	0	0	0	0	0	0	0	0.2	0	0	0	0	0.2	0	0	0	0	0	0	0	0	0	0	0	0.5	0	0	0	0
Lup013740	OIW21871.1	0.5	1.6	0	0	0	0	0	0	0.4	0.7	0	1.3	0	0.2	0	0.4	0.4	0.4	0	0.4	0	0.3	0	0	0.7	0.2	0.2	0	0.8	0.4	0.2	0.2	0.3	0	0.5	0.2	0.4	0	0.4	0	0.4	0.7	0	0.5	0	0.8	0	0
Lup018489	OIW19679.1	17.7	16.7	18.3	20.7	18.1	22.4	12.1	17.1	19.7	18.3	17.8	12.7	16.4	10.3	16.9	15.7	16.6	14.8	12.1	19.1	13.7	21.3	13.2	18.4	14.9	13.9	16.8	14.1	13.8	11.8	14	15.2	11.3	13.6	17.4	15.5	20.1	16.6	22.9	14.4	12.3	16.1	15.1	16.6	15.4	20.8	15.6	18.1
Lup030263	OIW03987.1	4.7	4.3	8.3	6.2	4.3	3.1	7.1	7.2	4.8	5.9	9.3	8.1	3.7	7.1	5.7	9.3	3.7	6	10.2	6	2.2	4.1	9.6	4.4	6.3	5.4	9.5	5.7	6.1	7	11.4	5.1	4.4	7	6.8	4.2	7.8	6.7	11.6	2.4	6.6	8.9	3.6	8.1	8.2	6.7	4.6	10.6
Lup010757	OIW15317.1	0	0.4	0	0	0	0	0	0	0	0	0	0	0	0	0	0	0	0	0	0	0	0	0	0	0	0	0	0	0	0	0	0	0	0	0	0	0	0	0.4	0	0.4	0	0	0	0	0	0	0
Lup032408	OIV90531.1	1.4	1.2	0.4	1.8	1	2	1.7	1.8	1.9	2	0.8	1.7	1.2	0.2	1.7	0.4	0.4	0.4	0.6	1.8	2.2	1.7	0.6	1.1	1.4	0.6	1.5	0.9	0.8	1.4	1.5	1	1.3	2	1.9	1.1	2.5	2.5	1.6	1.6	1.6	2.1	0.8	0.9	1.5	2.4	0.8	1
Lup006688	OIW08145.1	0	0	0	0	0	0	0	0	0	0	0	0	0	0	0	0	0	0	0	0	0	0	0	0	0	0	0	0	0	0	0	0	0	0.2	0	0	0	0	0	0	0	0	0	0	0	0	0	0
Lup031440	OIW18300.1	49.8	54.5	55.4	45.8	53	42.1	42.7	46	48.6	60.7	63.3	50	50.4	53.5	55.1	59.3	39	32.1	47.6	53	43.9	48.1	45.1	52.3	50	47.2	63.9	40.6	48.9	54.6	54	53.8	55.6	65.3	44.9	54	47.9	43.8	49.8	55.3	39.5	52.5	57.4	42.7	41.6	58	45.2	46.3
Lup002515	OIW17226.1	10.7	14	14.2	18.5	17.2	18.1	12.1	18.9	14.5	7.2	17.8	11.5	13.1	19.8	12.2	22.5	18.7	7.4	17.6	15.9	17.6	16.2	21	15.1	22.6	10.7	16.9	9.1	12.8	25.6	15.1	17.4	17.9	22.5	18.4	14	7.8	17.3	11.6	20.4	14	10.3	12	7.6	21.1	16.5	22	9.8
Lup015446	OIW12997.1	0.5	2.3	0.8	4.8	1	0.8	1.3	2.3	1.9	0.7	0.4	1.3	1.6	0.4	0.3	2.1	2.1	0.7	0	1.8	0.7	0	0	0	0.5	0.6	1	0.3	1.8	0.2	0.4	0.5	0.3	0.7	0	0.4	1.6	1.4	0	1.2	0.4	1.1	2	2.2	0.5	0.8	1.5	1
Lup024324	OIW07462.1	0	0.4	0	0	0	0	0	0.9	0	0	0	0	0	0	0	0	0	0.4	0	0	0	0	0	0	0	0.5	0.2	0.2	0	0	0	0.2	0.3	0.2	0	0	0	0	0	0.4	0	0	0	0	0	0	0	0
Lup007998	OIW13656.1	0	0	0	0.4	0	0.4	0	0.5	0	0	0	0.4	0	0	0	0	0	0	0	0.4	0.4	0.3	0	0	0.2	0.2	0	0.3	0.6	0	0.2	0	0	0	1	0.2	0.4	0	0	0	0	0	0	0.9	0	0	0	0
Lup021012	OIW19156.1	0	0	0	0	0	0	0	0	0.4	0	0	0	0.4	0.2	0	0	0	0	0.3	0	0	0	0	0	0.2	0.2	1.2	0	0	0	0	0	0.6	1.1	0	0	0	0	0	0	0.4	0	0	0	1.5	0	0	0
Lup030024	OIW03748.1	1.9	0.8	0.8	1.3	0.5	0.4	0.8	0.9	1.5	1.3	0.8	2.1	0.8	0.9	1	2.1	1.2	0.7	1.2	0	1.8	1	1.2	1.8	1.1	1.7	2.5	1.9	2	1.9	3.3	1.3	3.5	2.3	1.4	2.3	3.7	2.1	0.4	0.4	2.5	1.8	2.8	0.9	2.1	1.2	0	1.8
Lup018321	OIW06933.1	139.5	137.5	140.5	127.8	118.8	129.4	103.4	115.4	133.2	102.5	123.7	135.3	143.9	126.9	124	111.8	120	29.3	101.7	121.2	96	122.9	139.4	110.5	108.4	88.9	110.3	104.5	110.8	135.3	108.1	97.3	98.3	114.8	108.2	128	101.6	104.2	81.9	112.5	102.9	121.7	143.8	98.5	69.8	105.8	49	75.3
Lup023649	OIW05863.1	1.9	1.2	0	0	1.4	0.8	0.8	0.5	0.7	0	2	0.4	0.4	0.4	1.4	1.3	0.4	0.7	1.5	0.7	0.7	0.7	0.6	1.1	0.5	0.8	0.7	0.3	0.4	0.4	0.2	1.2	1.3	0.7	0.5	0.9	0.4	0.4	0.8	0	1.2	1.4	0.4	0.9	1	0	0.4	1
Lup027135	OIV96031.1	21.4	22.6	29.2	26.4	25.8	24.8	29.3	23.4	21.5	18.9	24.7	18.7	22.1	22.3	23	24.6	25.7	28.3	21.6	21.9	23.4	20.3	25.2	27.6	21.3	20.1	27.1	19.9	21.9	21	24.3	25.3	17.3	30.9	24.6	18.2	16.8	19.1	20.1	26	19.3	26.4	22.3	26.5	28.8	22.3	28.1	21
Lup016162	OIW21955.1	1.9	1.2	0.8	0.4	1	2.4	1.7	0.9	2.6	2	0.4	2.1	1.2	0.9	0.7	3	1.7	0	0.6	1.8	1.8	2.4	3.6	1.8	0.9	1.2	2.3	0.3	1.6	1.9	2	2	0.3	3	3.9	1.7	0.4	1.4	0.4	2.4	1.6	1.4	2.4	0.5	2.1	0	3.4	0.5
Lup010324	OIW19143.1	0.5	0.4	0	0	0	1.2	0	0	0	0	0	0	0.8	0	0	0.8	0	0	0	0.4	0.7	0.7	0	0.4	0.7	0.2	0	0	0.2	0.2	0.2	0	0	0	0.5	0.4	0.8	0	0	0	0	0	0.8	0	0.5	0.4	0.4	0
Lup027659	OIW21029.1	0	0	0	0	0	0	0	0	0	0	0	0.4	0	0.2	0.3	0	0	0	0	0	0	0	0	0	0	0.2	0	0.3	0	0	0.2	0	0	0.2	0	0	0	0	0	0	0	0.4	0	0	0	0	0	0
Lup010927	OIV95539.1	0	0	0	0	0	0	0	0	0	0	0	0	0	0	0	0	0	0	0	0	0	0	0	0	0.2	0.3	0	0.2	0	0.2	0	0	0	0	0	0	0	0	0	0	0	0	0	0	0	0	0	0
Lup014590	OIW02067.1	6.5	1.2	7.1	0	1.9	2	1.3	0.9	1.1	0	2.8	2.5	8.2	27	3.4	0.4	1.2	0.4	1.5	3.5	5	7.4	12	16.9	3.4	2.1	3.1	0.3	1.4	17.1	15.4	10.1	13.5	19.7	2.9	8.3	5.7	1.1	1.2	18.4	15.6	18.2	12.7	4	0.5	0.4	4.2	0.3
Lup024518	OIV89944.1	44.6	54.1	48.4	41.9	44.9	40.5	43.5	41	50.8	29.4	61.7	41.1	50.8	23.2	49	52.1	61	34.6	44.5	57.6	32.7	56.2	36	55.6	43.5	38.2	54.7	45.4	46.7	44.7	37.5	61.9	41.1	60.6	44.4	46.8	42.6	58.6	46.2	44.5	38.3	61.4	62.9	42.3	70.3	65	37.6	37.5
Lup013973	OIW15046.1	2.8	1.2	3.8	1.3	2.4	1.6	0.8	1.4	2.2	0	1.2	3	2.9	2	1.7	0.8	0.8	0.7	2.2	2.1	0.7	3	1.2	1.5	2.5	0.9	4.1	0.7	1.6	4.3	2.2	1.9	3.1	1.8	3.4	3	2.5	0.7	2	2.8	3.7	2.5	1.2	1.8	1.5	2.4	3	2.8
Lup018980	OIW16265.1	68.8	80.2	83	72.3	81.1	79.4	88.3	86.6	72	79	75.9	70.4	77.5	62.9	84.5	78.8	72.2	67.8	72	83.4	63.3	82.3	67.3	83.2	65.9	81.2	98.5	73.8	80.2	79.8	87	100.8	68.8	98.5	88.9	80.1	89.3	77	93.2	79.3	64.6	103.1	89.2	77.4	90.9	87	97.7	69.4
Lup009764	OIV96337.1	0.9	0.4	0	1.3	0.5	0	0.8	0.5	1.1	2	0.8	0.8	1.6	0.9	1	0.4	0.8	0.4	0.6	0.7	0.7	1	0.6	0	0.9	1.2	1.6	0	0.6	0.2	1.1	0.3	0.6	0.2	1	1.3	0.8	1.1	0.8	2	0.8	0.7	1.6	0.5	0.5	1.6	0	1.3
Lup015642	OIW17059.1	1.9	0.8	0.8	1.3	2.9	1.6	1.3	1.4	0	1.3	2	1.3	1.6	0.7	2	2.5	2.5	1.8	0.9	2.5	2.9	3.4	1.8	1.5	1.6	1.1	2	1.2	1.4	1.4	2	1.2	1.3	2.5	2.4	0.9	1.6	2.1	2	1.2	1.2	3.2	2	1.8	2.1	1.2	1.1	1.3
Lup007774	OIW04639.1	21.4	27.3	17.5	10.1	18.6	14.5	20.1	15.8	21.1	18.9	23.9	13.1	15.2	18.5	16.9	19.1	14.1	27.2	16.1	11.3	21.9	16.9	21.6	12.5	15.4	22.4	17.6	18.3	13.4	14.2	17.6	14.3	17.9	20	16.4	18.9	16.8	21.5	19.3	11.6	18.1	22.1	14.7	14.4	14.9	15.7	23.6	20.7
Lup015520	OIV90787.1	2.3	3.9	4.2	8.8	5.3	5.9	5.4	7.2	3.7	5.9	4.1	2.1	5.3	2.2	6.8	3.8	6.2	2.1	4.3	4.2	2.5	5.1	6	4.4	6.3	5.7	5.1	4.9	6.5	6.6	7.4	7.6	4.7	7.7	6.8	8.5	4.9	7.1	5.6	4.8	7.8	10.7	7.2	5.8	7.2	9	4.2	3.6
Lup032512	OIW04320.1	1.9	0	1.3	0.4	1.4	2.8	2.1	1.4	2.6	0.7	2.8	1.7	0.4	1.3	3	1.3	1.2	1.4	0.9	0	0.7	1.7	0.6	3.3	1.4	0.3	0.7	1.2	0.6	0.8	0.4	1.7	2.5	2.3	2.4	2.1	1.6	1.8	0.8	3.2	2.1	1.1	2	1.8	2.6	1.6	0.8	1.8
Lup012552	OIV97795.1	0.5	1.6	0.4	0	0.5	0.4	0	0	0.7	0	0.4	0.8	0.4	0.7	0.3	1.7	0.4	0	1.2	0.7	0	0.7	0	0.7	0.5	0.9	1.8	0	1.4	0.4	0.9	1	0.9	0	0.5	0.6	1.6	0.7	0.4	1.2	0.4	1.8	0.8	0	1	0	0.4	0.3
Lup007626	OIV89002.1	0	0	0	0	0	0	0	0	0	0	0	0	0	0	0	0	0	0	0	0	0	0	0	0	0	0	0.2	0	0	0	0	0	0	0.5	0	0	0	0	0	0	0.4	0	0	0	0	0	0	0
Lup010365	OIW01204.1	9.3	12.5	7.9	7.1	4.8	7.5	13.8	15.3	8.9	8.5	14.6	8.9	11.1	4.7	12.5	16.1	10.4	7.1	9.3	10.6	11.5	13.5	9	8.1	12.2	12.6	16.1	11.1	14.2	8.9	14.5	10.5	8.2	12.7	7.2	12.3	13.1	4.9	12.5	10.8	13.6	8.6	12.7	9	3.6	8.2	2.7	10.9
Lup029773	OIW21117.1	46	46.4	58.4	54.2	75.9	59.8	61.9	46	59	37.9	46.2	37.3	50.4	58.6	61.5	54.6	44.8	61.8	55.3	59.7	61.1	48.1	40.2	76.6	65.2	54.3	72.7	66.9	65.1	64.5	52.4	48.9	53.4	75.6	64.2	56.6	56.5	69.2	67.1	56.1	67.1	79.2	59.8	61.6	64.2	64.2	86.3	53.1
Lup028746	OIW16689.1	1.4	1.9	0.8	4.4	2.9	2	2.5	2.7	3.7	2	2.4	0.8	1.6	2.7	2	1.3	2.5	2.1	1.2	2.8	2.9	1	1.2	1.1	3.6	2.6	3.3	3.1	2.6	2.3	2.4	4.9	4.7	4.3	2.4	3.4	4.1	2.5	1.6	2	3.7	3.9	3.6	2.7	3.6	3.9	3.4	2.1
Lup020830	OIV93168.1	0	0	0.4	0	0.5	0	0	0	0.4	0	0.4	0.8	0.4	0.4	0.3	0.4	0	0	0.3	0	0.4	0	0	0	0.5	0	0.2	0.7	0.2	0.6	0.5	0.2	0	0.2	0	0.2	0	0	0.4	0.8	0	0	0	0.5	0.5	0	0	0.5
Lup026116	OIV99778.1	3.7	2.7	6.3	6.2	5.3	3.9	9.6	2.7	2.2	7.8	4.5	4.2	5.7	5.6	7.1	3.8	7.9	3.9	4.3	7.1	2.9	4.1	9	4.4	5.9	2.6	9.2	4.2	7.1	7	4.7	6.4	5.7	16.6	2.9	4	5.7	4.9	6.4	2.4	3.3	3.9	2.4	5.8	5.1	6.3	7.2	2.8
Lup006419	OIW05007.1	0	0	0	0.4	0	0	0	0	0	0.7	0	0	0	0.4	0	0	0.4	0	0	0.4	0	0.3	0.6	0	0	0.2	0	0	0	0.2	0.2	0.2	0	3.2	0	0.2	0	0	0	0	0	0.4	0	0	0	0	0.8	0.3
Lup029059	OIW17709.1	23.7	23.8	32.1	25.1	26.7	26.7	27.6	41.5	27.5	30	34.9	21.2	24.2	23.4	28.7	28.8	26.6	32.5	20.7	23.3	29.5	31.8	38.4	31.3	33	29.9	40.8	44.4	37.1	41.6	40.3	37.1	29.8	40.4	34.8	44.3	32.8	31.1	29.7	22.4	33.3	24.6	27.1	31.5	31.3	21.2	34.6	40.1
Lup007455	OIV95299.1	34.9	39.3	37.9	30.4	34.4	31.5	34.7	39.7	34.1	30	31.6	30.1	35.7	33	32.8	41.9	36.1	44.9	36.2	43.1	33.1	37.9	33	37.2	32.1	32.6	38.5	30.5	34.1	28.9	23.9	27.7	28.9	52.9	29	31.8	39.3	38.5	40.2	30.4	39.1	32.1	34.7	31.5	48.3	32.9	47.1	26.9
Lup032036	OIW09887.1	0	0	0	0	0.5	0	0	0	0	0	0	0	0	0	0.3	0	0	0	0	0	0	0	0	0	0	0	0	0	0	0	0.2	0	0	0	0	0	0	0	0	0	0	0	0	0	0	0	0	0
Lup025902	OIV94678.1	14.4	23.8	17.5	19.4	11.5	17.7	11.3	22.5	18.2	24.8	22.7	17.8	10.7	19.4	21	16.9	15.4	12.4	16.1	16.3	12.2	14.9	16.8	10.7	10	21.6	18.9	18.1	17	19.8	18.1	17.5	16.3	17.5	14	18.4	20.1	16.6	15.7	18.4	11.5	22.1	19.5	14.8	9.8	23.9	9.9	20.5
Lup031829	OIW03382.1	9.8	7.4	11.3	10.1	5.3	5.9	6.7	12.2	10.8	5.2	11	11.9	10.2	6.9	10.1	10.2	12	7.4	9	12.7	7.6	10.8	7.2	10.7	10.6	12.1	8.4	12	13.8	8.7	11.1	11.6	10.4	9.8	13.5	11.6	6.1	8.1	5.6	6.8	11.9	12.5	7.6	12.1	10.8	12.5	3.4	8.8
Lup009615	OIW15677.1	16.3	22.6	10.4	4.4	5.3	6.3	27.6	4.5	5.6	2.6	33.7	1.7	32.8	17.8	8.1	148.7	7.1	1.4	29.4	4.6	6.1	18.3	16.8	19.5	37.1	36.8	64.9	13.1	10.3	12.2	35.4	39.8	5.3	6.1	25.6	57.2	4.5	20.1	17.7	12.4	6.2	16.4	8.4	18.4	5.1	11.4	3	49.5
Lup000849	OIW04289.1	14.4	12.9	15	11.5	12.9	10.2	8	15.3	13	15.7	15.4	8.9	16.8	11.8	13.5	19.1	15.4	12.7	17.3	15.6	10.8	12.2	13.8	14	22.9	20.8	25.5	16.4	17.7	16.1	22.9	17.7	19.2	20.6	17.9	23.3	16.8	16.6	14.5	14.4	13.6	19.3	17.5	12.1	19	20	12.5	15.5
Lup002511	OIW17222.1	0	0.4	0.8	0.4	0.5	0.4	0	1.4	0.7	0.7	0	0.4	1.2	0.2	0.3	0	0.4	0	0	1.4	0	1.4	0	0.4	0.2	0.6	0.3	0	0.2	0.2	1.1	0.2	0.3	0.2	0	0	0.8	0.4	0.4	0	0	0	0	0	0.5	1.2	0	0
Lup029600	OIW02824.1	4.2	0.8	1.7	2.6	5.7	2	2.1	3.2	1.9	1.3	1.2	1.7	2.5	3.1	3.4	1.7	4.6	0.7	2.5	2.5	3.6	0.7	2.4	2.9	2.9	1.7	2.1	1.9	1.8	2.7	2.9	1.5	2.8	0.7	5.3	1.5	0.8	3.2	0.8	1.6	2.1	0.4	1.2	4.9	0.5	3.9	1.9	3.4
Lup017889	OIV91897.1	9.8	9.3	7.1	9.7	7.2	11.4	10.5	10.4	7.8	11.8	11	11	8.6	8.7	12.2	11	12.5	6.7	8.7	11	5.8	11.2	9.6	12.9	8.6	7.8	11	6.3	9.5	12	8.2	9.6	10.4	8.6	7.2	8.3	14.3	8.5	7.2	12	7.4	13.9	7.6	9	9.8	10.6	8.7	9.1
Lup028261	OIW21035.1	7.4	5.8	6.7	3.5	2.4	7.5	5	10.4	9.3	5.9	6.5	7.2	6.1	9.4	7.4	6.4	5	8.8	3.1	8.8	3.6	6.4	5.4	7.4	6.8	9.7	11.7	7.5	9.5	6	6.2	8.4	3.5	8.6	5.3	8.3	9.8	6.7	4.4	6.8	8.2	6.1	7.6	5.4	4.1	5.5	3	6
Lup023078	OIW06198.1	86	30	64.6	40.1	29.1	18.9	23.9	29.3	20.4	34	45	50.5	56.6	70.5	48	44.9	29.5	23	29	19.4	65.8	116.8	115.9	122.6	30.3	43.1	68.4	36	27.2	93.4	130.6	129.3	122.7	154.7	75.4	96.8	38.9	25.1	26.1	80.5	101.6	54.9	97.6	53.1	18	28.2	6.5	18.1
Lup025652	OIV94590.1	60	46	52.9	59.9	71.6	55.1	54.8	57.7	53.8	58.8	45.8	61.5	57.8	55.3	65.2	60.6	66	61.8	54.1	54.4	58.6	69.4	63.7	63	69.5	64.2	75.8	71.9	80.2	68.2	69.8	78.2	72.8	79	86.5	82.4	71.3	63.2	65.9	55.3	70.8	68.5	63.3	54	51.4	76	65.4	62.7
Lup005455	OIV94075.1	0	1.2	0.4	0	0	0.4	0.4	0	0	0.7	0	0.4	0.4	0	0.3	0	0.4	0.4	0.9	0	0.4	1.4	0	0.4	0	0.6	0.5	0.5	0.8	0.2	0.9	0.7	0.3	0.2	0.5	0.9	0.8	1.1	0.8	0	0.4	0.4	1.2	0	0.5	0.8	0.4	0.3
Lup011374	OIW14029.1	0	1.2	0.4	1.3	1.4	0.4	0.4	0.9	0.4	0	0.4	0.4	0	0.2	0.7	0	0	0	0.3	0.4	0.7	0	0	0.4	0.5	0	0.2	0.7	0.6	0.6	0.4	0.2	0.3	0.7	1	0.6	0	1.1	0.4	0.4	0	0.4	0	0	0	0.8	0	0.3
Lup020993	OIW09396.1	12.6	15.6	9.6	15.4	14.3	9.8	17.6	19.4	10.4	9.1	18.3	14.4	13.1	12.3	13.9	8.9	13.7	5.7	14.2	11.7	14.4	10.8	9.6	12.2	12.4	9.8	11.2	7.7	13.2	17.1	10.5	8.8	10.4	12	13.5	11.9	11.5	8.8	14.1	8.8	11.1	13.2	10	12.6	11.8	15.3	9.5	8.8
Lup024468	OIW04996.1	19.5	21	21.7	15.9	21	11	23	18	17.1	16.3	28.8	15.3	29.5	21	17.6	56.8	21.2	7.8	29	17.3	12.6	24.4	22.8	23.2	32.4	25.1	44.4	15.8	17.4	20.4	19.4	35.9	16.3	12	24.2	25.8	13.1	15.9	20.5	20	12.3	20	21.1	22.5	3.6	15.3	18.6	23.3
Lup031770	OIW13881.1	5.6	8.2	5	4.8	6.2	7.1	3.8	4.1	5.9	3.3	5.3	4.7	4.1	3.8	6.4	5.1	5	2.8	5.6	5.7	4.7	5.1	3.6	5.5	6.1	5.1	9.7	4	5.3	7.6	6.2	6.9	6	7.9	5.8	10.4	8.6	5.7	5.2	4	7.8	5.7	6.4	4.9	6.7	6.7	4.6	2.8
Lup031633	OIW21304.1	0	0.4	0.4	0.4	0.5	0	0.4	0.5	0	0.7	0	0.8	0	0	0	0	0	0.4	0.6	0	0	0.3	0	0.4	0	0.2	0.2	0.2	0.6	0.2	0.9	0.3	0.6	0	0	0.8	0.4	0	0	0	0.4	0.4	0.4	0	0.5	0	0.4	0.3
Lup023709	OIV89312.1	0.5	1.6	0.4	0.9	2.4	0.4	0.8	1.4	0	0	0.8	0	0.4	1.1	0	1.3	1.2	0.7	0.3	1.1	1.4	0.7	0.6	0.7	0.9	1.2	1	0.5	1	1.2	0.7	0	1.6	1.8	1	1.1	1.2	1.4	2	0.8	0.8	0.4	0.4	2.7	0.5	0.4	1.1	0.5
Lup020239	OIV95789.1	2.8	0.8	0.8	0.4	1	0.4	1.7	0.9	1.1	2.6	1.6	1.3	2.1	0.9	0.7	0.8	1.2	1.8	2.5	1.8	0.4	0.3	1.2	1.5	0.9	1.2	3.1	0.5	1.4	1.4	1.3	2	1.6	1.4	2.9	1.5	2.5	1.4	1.2	1.2	4.1	3.6	1.6	1.8	3.6	0.8	1.1	0.8
Lup009427	OIW19407.1	37.2	32.7	33.8	39.2	34.8	36.6	33.5	52.7	30	43.1	37.7	33.9	26.6	36.8	27.4	37.7	37.8	31.1	34.9	26.5	37	28.1	28.8	28.4	29.4	32.2	26.8	28.7	38.1	28.7	32.5	28.8	26.7	26.8	27.5	36	36	36.4	33.3	28	29.2	38.5	31.5	27	25.2	31.7	35.7	36
Lup017477	OIV99667.1	16.3	12.1	15.4	23.4	31.5	13	17.6	15.3	22.3	15	18.7	15.3	13.5	7.8	17.6	14	22.8	10.2	13.9	22.3	13.3	19.3	16.8	26.5	17.4	14.6	23.2	14.1	14.2	21.9	22.9	17	23.5	18.8	21.7	22.9	16.4	21.2	16.9	18	21.4	23.2	22.3	23.8	22.6	27.8	10.3	12.9
Lup021175	OIV90043.1	7.9	6.6	7.9	7.1	7.6	5.1	5.4	7.7	7.4	8.5	10.1	8.9	7	9.6	8.1	9.3	6.6	7.1	8.7	7.8	10.4	11.5	8.4	9.2	7.7	14.4	15.3	10.1	10.6	11.8	13.4	9.8	9.1	15.2	7.7	14.4	8.6	7.1	11.6	6.8	6.6	12.1	10	7.6	10.8	7.8	8.4	7.8
Lup030183	OIW03907.1	1.9	1.2	0.8	0.9	0.5	1.2	0	1.4	0.4	1.3	1.6	0.8	0.8	0.9	0.3	0.8	2.5	0.4	0.9	1.4	2.5	2	0.6	1.1	1.6	1.1	1.6	1	1	1.2	1.3	0.8	1.3	0.9	0.5	1.3	2	1.4	0.4	2.4	1.2	1.8	1.2	0.5	0.5	0	1.1	2.1
Lup003888	OIW01750.1	1.4	1.6	0.4	1.3	1.4	1.6	1.7	0.9	0.7	1.3	2.8	0.8	1.6	0.2	1.7	0.4	0.8	0.7	1.5	2.1	0.7	0.7	1.2	1.5	0.9	0.5	1.2	1	1.8	2.3	2.2	0.5	1.3	3.2	0.5	2.3	2.5	2.5	0.4	2	1.6	1.4	0.4	0.9	2.6	0.8	0.8	1
Lup008899	OIW20354.1	0	0	0	0	0	0	0	0	0	0	0	0	0	0	0	0	0	0	0.3	0	0	0	0	0	0	0	0	0	0	0.2	0	0	0	0	0	0	0	0	0	0	0	0	0	0	0	0	0	0
Lup001062	OIW13494.1	41.8	31.5	18.8	34.4	23.9	24.8	34.7	26.6	31.9	21.6	25.2	26.7	22.1	16.9	35.2	22.5	27.4	19.8	21.9	19.1	16.9	44.3	20.4	26.9	38.9	32.2	35.2	25.2	37.9	40.8	25.8	33.7	28.3	33.4	27.1	19.9	60.2	70.3	40.2	52.9	58	38.9	42.6	29.7	41.1	50.9	11	27.4
Lup024159	OIW04048.1	325	357.6	309.7	340.2	320.3	334.2	314.3	344.9	313.8	368.4	329.8	334.2	293.1	294.8	296.4	331.7	339.1	263.5	339	310.4	326.5	352.7	294.9	326.7	270.7	280.8	223.6	300.2	332.8	252.4	256.4	282.2	295.7	253.7	265.2	249.6	292.4	293.1	345.8	277.1	284.8	275.1	323.5	313.5	319.4	327.4	201.4	254.3
Lup019587	OIW00782.1	0.5	0	0	0.4	0	0.8	0.4	0.5	0	0.7	0.4	0	0.8	0	0	0	0	0	0.3	1.1	0	0.7	1.2	0	0.7	0.3	0	0.2	0	0.4	0.2	0.2	0.3	0.5	1	0.6	0	0	0.4	0.8	0	0.7	1.2	0	0	0	0	0
Lup020721	OIV93059.1	0	0.4	0	0	0	0	0	0	0	0	0	0	0	0	0	0	0	0	0	0	0	0	0	0	0	0.2	0.2	0	0	0	0	0	0	0	0	0	0	0	0	0	0	0	0	0	0	0	0	0
Lup019832	OIW05201.1	0	0	0	0.4	0	0	0.4	0.5	0	0.7	0	0	0	0.2	0	0	0	0.4	0	0	0	0.3	0.6	0	0.2	0.5	0.2	0	0.2	0.2	0.5	0.5	0	0	0	0	0	0.4	0.8	0	0	0	0.4	0.5	0	0.8	0	0
Lup020392	OIW19267.1	0	0	0	0	0	0	0	0	0	0	0	0	0	0	0	0	0	0	0	0	0	0	0	0	0	0	0	0	0	0	0	0.2	0	0	0	0	0	0	0	0	0	0	0	0	0	0	0	0
Lup003829	OIW06204.1	1.9	1.6	0.8	1.8	2.4	1.2	2.5	2.7	0.4	0	0.4	1.7	1.2	0.4	1.4	1.3	2.1	1.8	1.5	0.4	1.1	1	0.6	1.1	2	1.7	2	1.6	1.4	1.9	2	3.4	0.9	3.4	1	2.8	1.2	2.8	2.8	3.2	2.5	3.9	2.4	2.2	1.5	2.7	0.8	1.6
Lup028406	OIW21057.1	0	0.4	0	0	0	0.4	0	0	0.7	0	1.2	0	0	0	0	0.4	0	0	0.6	0.4	0.4	0.7	0	0.4	0.2	0	0.8	0.2	0	0.2	0	0.3	0	0.2	0	0.2	0	0	0	0.4	0.4	0.4	0	0.9	0	0.4	0	0.3
Lup003537	OIW21437.1	0	0	0	0	0	0	0	0	0	0	0	0	0	0	0	0	0	0	0	0	0	0	0	0	0	0.2	0	0	0	0	0	0	0	0	0	0	0	0	0	0	0	0	0	0	0	0	0	0
Lup026119	OIV99781.1	0	0.4	0.4	0.9	1	0.4	0.8	0.5	0.4	0.7	0.8	0.8	0.4	0.7	0.3	0	0.4	0	1.2	0.7	0	0	0	0.4	0	0.2	0.5	0.7	1.4	0.4	0.2	0.2	0.3	0.7	0	0.4	0	0.7	0	0	0	0.4	0	0.5	1.5	0	0	0.3
Lup025151	OIV92719.1	10.2	12.9	5.8	9.3	3.8	7.5	6.3	8.1	4.1	7.2	7.7	5.9	7.4	7.6	6.4	9.7	5.8	5.3	4.9	7.1	6.8	9.1	4.8	4.4	8.1	8.9	8.1	8.5	13.2	7.8	5.8	7.8	7.8	4.5	7.7	4.9	13.1	11.7	5.2	4.8	7	8.2	8	3.6	6.2	9.8	4.9	11.1
Lup021732	OIW08266.1	0	0	0	0	0	0.4	0.4	0.5	1.1	0	1.2	0.8	0.8	0.2	1.4	0	0.4	0.7	0.6	0.7	1.1	0	0.6	0.7	0.7	0.9	0.7	0	0.2	0.2	0	0	0	0	0	0.2	0.4	0	0.4	0.8	0	0	0	0.9	0	0.8	1.9	0.5
Lup026679	OIW20967.1	2.8	2.3	7.1	6.2	5.7	2	4.6	3.6	4.5	3.9	2.8	4.2	3.3	4.2	2.7	5.9	3.7	1.1	1.5	4.2	2.5	5.1	4.8	4.1	3.2	3.5	6.6	2.1	4.3	2.7	5.1	5.6	3.1	3	3.9	3.8	7.4	2.5	2	2	1.6	3.9	7.2	3.1	2.1	2.7	1.1	4.1
Lup021864	OIV90733.1	2.3	5.5	5.4	4	2.4	4.3	5	3.6	3.7	3.3	2.8	4.7	6.6	2.7	2.4	2.5	5	2.1	4.3	6	3.6	2.4	4.2	2.2	2	2.5	3.8	2.6	4.1	5.6	4.2	3.9	3.1	5.4	3.4	5.7	3.7	3.5	4.4	3.6	3.3	3.6	1.6	1.8	3.6	4.3	5.7	1.8
Lup010825	OIV98847.1	2.8	1.6	2.5	1.8	3.8	3.5	1.3	3.2	3.3	2	4.5	1.7	2.9	0.7	2	3.8	2.1	2.1	1.5	1.8	1.1	3.7	1.2	1.1	2.5	2.3	3.5	2.1	3	2.7	3.4	3.2	1.9	3.2	1.9	1.9	3.3	2.1	2.8	2	4.1	3.9	2.4	3.6	2.6	3.9	3	1.3
Lup027234	OIW19868.1	0	0	0	0	0	0	0	0	0	0	0	0	0	0	0	0	0	0	0	0	0	0	0	0	0	0	0.2	0	0.4	0	0.2	0.2	0	0	0	0	0	0	0.4	0	0	0	0	0	0	0	0	0.3
Lup024740	OIW12807.1	6	5.8	5.8	7.1	8.6	2.4	5.4	5	4.5	4.6	3.7	4.2	2.9	5.1	5.1	5.5	4.6	3.9	6.2	4.9	3.6	7.8	3.6	4.8	6.1	5.5	4.1	6.4	5.7	5.6	7.4	7.3	7.8	8.8	6.8	7.4	7.4	4.9	7.6	4.8	5.8	6.4	9.2	7.2	7.7	2.7	2.7	3.9
Lup003976	OIW06582.1	3.7	2.3	5	1.8	2.4	2.8	5.4	3.2	1.5	2	3.2	3.8	2.9	5.6	2.7	1.7	2.5	0.7	4.3	3.2	3.6	1.7	3.6	4.4	11.8	5.1	4.3	4.2	3.2	6	4	2.9	4.4	4.5	5.8	10.6	2.9	7.4	6.8	3.6	4.1	3.9	2.4	2.7	3.6	3.9	5.7	3.9
Lup008467	OIW07580.1	0	0	0	0	0	0	0	0	0	0	0	0	0	0.2	0.3	0	0	0	0	0	0	0	0	0	0	0	0	0	0	0	0	0	0	0	0	0	0	0	0	0	0	0	0	0	0	0	0	0
Lup031830	OIW03383.1	0	0	0	0	0	0	0	0	0	0	0	0	0	0	0	0	0	0	0	0	0	0	0	0	0	0.2	0	0	0	0	0	0	0	0	0	0	0.4	0	0	0	0	0	0	0	0	0	0	0
Lup026105	OIV99767.1	0	0	0	0	0.5	0	0	0	0	0	0	0	0	0	0	0	0	0	0	0.4	0	0	0.6	0	0	0	0	0	0	0.2	0	0	0	1.4	0	0.2	0	0	0	0	0	0	0.4	0	0	0.4	0	0
Lup026211	OIV99873.1	7.9	12.1	11.7	10.1	5.3	3.5	6.3	7.2	7	5.9	7.3	8.1	3.7	6	3	5.9	4.6	2.8	6.8	10.3	3.2	7.1	3.6	5.9	6.8	8.3	5.4	11.1	7.5	8.5	6.3	8.1	5	2.5	8.2	6.6	7	8.1	6	6	7.4	5.7	5.2	7.6	3.6	5.5	3	5.7
Lup030339	OIV91117.1	0	0	0	0.4	0	0	0	0	0	0	0	0.8	0	0.2	0	0	0.4	0	0	0.4	0	0	0	0	0	0.2	0.2	0.2	0.4	0	0	0	0.3	0	0	0	0	0.4	1.2	0	0	0	0	0	0.5	1.2	0	0.3
Lup015187	OIW08226.1	0	0	0.8	0.4	0.5	0	0.4	0.9	1.1	0.7	0.8	0.4	0	0.4	0	0	0.4	1.1	0.9	1.1	0.7	0	0	0	0	0.8	0.5	0.3	0	0.2	0.2	0.2	0.6	0.5	0	0	0	0	0.4	0	0	0	0.4	0.5	0.5	0	1.1	0.5
Lup015303	OIW11609.1	50.7	81	51.3	69.2	53.5	64.5	67	63.6	47.5	66	70.2	61.9	46.3	35.2	55.8	51.3	40.7	30.4	39.9	74.6	53.2	44	48.7	45.7	47.8	68.1	40.8	64.8	49.5	48.7	44.6	65.1	54.3	46.5	56	49.2	48.3	38.5	64.7	41.2	53.1	31.4	53.4	67.9	47.8	40	30.8	52.8
Lup027758	OIW10812.1	0.5	0.8	0	0.4	0.5	0	1.3	0	0.4	0.7	0	0	0.4	0	1.4	0.4	1.7	0.4	0.6	1.1	0.4	1	1.2	1.8	0.2	0.8	0.8	0.5	0.2	0.6	0.5	0.5	0	0	0.5	0.4	0.4	0	0	0.4	1.2	1.1	0.4	0.5	0.5	0.8	0	0
Lup026332	OIV99994.1	3.7	5.1	4.6	4.8	4.3	3.5	5	2.3	4.5	3.9	3.7	4.7	2.1	4.7	3.4	5.1	2.9	2.8	3.7	5.7	2.2	5.1	4.2	3.3	3.4	5.7	4.6	3.7	3.2	5.2	5.3	6.1	3.1	5.7	4.3	5.7	3.7	2.8	3.2	5.6	2.9	3.6	4	6.3	5.1	6.7	5.7	5.7
Lup022049	OIV94852.1	3.7	8.6	9.2	6.2	4.8	7.5	7.5	6.3	5.6	4.6	7.3	8.1	7.4	3.1	5.4	6.4	6.2	4.2	7.4	7.4	4.3	6.8	4.2	5.5	6.8	8.9	9	5.1	5.7	6	7.1	7.3	7.2	10	7.7	8	8.6	7.8	8	11.6	7.4	7.5	7.6	7.6	5.1	8.2	4.6	3.6
Lup022442	OIW17330.1	6	4.7	2.5	2.2	5.3	5.9	2.9	6.8	3.3	2.6	2.8	3.8	1.6	2.9	2	4.7	2.9	2.1	2.5	3.5	3.2	2.7	4.8	2.6	5	2	4.6	3.1	4.1	2.3	3.3	3.5	3.1	2	4.3	3	3.7	2.5	4.4	2.8	2.9	4.6	3.2	1.8	5.1	3.5	0.4	2.3
Lup016473	OIW13364.1	41.8	41.7	42.5	44.9	43.9	49.2	29.7	50	43.4	41.1	49.5	39.4	36.1	40.4	39.9	48.3	41.5	26.1	43.3	40.7	36.3	44.3	37.2	36.8	37.3	28.1	39.9	34.8	38.3	33.6	48.1	36.4	31.7	55.8	38.6	37.3	45.9	38.5	44.2	44.9	27.6	41.4	42.2	39.6	34.9	41.5	35.7	40.9
Lup028922	OIV97171.1	0.5	0	0	0	0	0	0	0	0	0	0	0	0	0.2	0	0	0	0	0	0	0	0	0	0	0	0	0	0	0	0	0	0	0	0	0	0	0	0	0	0	0	0.4	0	0	0	0	0	0
Lup013315	OIW18563.1	1.4	0.8	2.1	2.2	1.9	1.2	0.8	1.8	1.5	1.3	0.8	1.3	3.3	1.3	1.7	0.8	2.9	0	2.2	2.5	0.7	2	1.2	3.7	1.8	2.3	1.3	1.6	0.8	1	1.5	2	0.6	1.4	3.9	1.9	2.9	1.8	2.8	2	3.3	1.8	2.4	0.9	0	4.3	1.1	1.8
Lup010234	OIW07399.1	6	109.4	2.1	93.4	3.3	94.8	3.8	82.5	7	98	80.7	1.3	1.6	1.6	2.4	2.1	0.8	2.5	103.5	3.2	1.8	94.5	3.6	1.8	4.3	2.1	3.9	1.7	84.2	2.7	82.7	1.5	71.6	87.1	88.4	3.6	92.1	82.3	1.6	79.3	80.3	1.8	77.3	93.5	3.1	2	4.2	0.8
Lup010105	OIW07132.1	3.3	1.6	3.8	2.2	1	2.4	2.1	1.8	2.6	3.3	0.8	2.5	2.9	3.8	1.4	2.5	1.2	2.8	2.5	0.7	2.5	2.7	3.6	2.9	2.9	4.4	3.8	3.7	4.1	4.3	4	4	5.7	4.1	5.3	3.4	2.9	3.2	3.2	1.2	2.5	5	2.4	4.5	6.7	3.1	4.6	4.1
Lup008832	OIW17554.1	0	0	0	0	0	0	0	0	0	0	0	0	0	0	0	0	0	0	0	0	0	0	0	0	0	0	0	0	0	0	0	0.2	0	0	0	0	0.4	0	0	0	0	0	0	0	0	0	0	0
Lup011813	OIW03176.1	0	0	0	0	0	0	0	0	0	0	0	0	0	0	0	0	0	0	0	0	0	0	0	0	0	0	0	0	0	0	0	0.2	0	0	0	0	0.4	0	0	0	0	0	0	0	0	0	0	0
Lup014569	OIW09418.1	0	0	0	0	0	0	0	0	0	0	0	0	0	0	0	0	0	0	0	0	0	0	0	0	0	0	0	0	0	0	0	0.2	0	0	0	0	0.4	0	0	0	0	0	0	0	0	0	0	0
Lup028698	OIV93541.1	0	0	0	0	0	0	0	0	0	0	0	0	0	0	0	0	0	0	0	0	0	0	0	0	0	0	0	0	0	0	0	0.2	0	0	0	0	0.4	0	0	0	0	0	0	0	0	0	0	0
Lup024219	OIV96566.1	0.9	0	0	0	0	0	0	0	0	0	0.4	0	0	0	0	0	0	0	0	0	0	0	0	0	0	0	0	0	0	0	0	0	0	0	0	0	0	0	0	0	0	0	0	0	0	0	0	0
Lup008063	OIW13721.1	1.4	3.1	1.3	2.2	1	0.8	1.7	0	2.6	2	0.4	1.3	1.6	1.1	1.7	2.1	0.8	2.8	1.9	1.4	2.9	1.4	1.2	1.8	3.2	2.8	2.6	2.6	1.8	2.1	2.4	3.2	4.1	3.9	2.4	1.3	2	0.7	0.8	1.2	2.9	2.9	1.6	2.2	2.1	2	1.1	3.6
Lup018674	OIW09759.1	0	0	0	0	0	0.4	0.4	0	0	0	0.8	0	0	0	0	0	0.4	0	0	0	0	0	2.4	0	0.2	0	0	0.2	0	0.8	0	0	0	0.2	0	0.6	0	0	0	0	0	0	0	0.5	0	0	0.4	0
Lup023663	OIW05877.1	1.4	0.8	1.3	2.2	1	0.8	1.7	2.7	1.5	0.7	1.6	0.4	1.6	0.9	1.4	1.7	1.7	0	0.9	1.4	1.1	1.7	2.4	1.8	2	0.9	1.3	1.2	1.4	1.6	1.5	1.7	0.3	0.7	3.4	0.9	0.8	1.4	0.8	0.4	1.6	1.8	2	1.3	1	0.8	1.1	1.3
Lup032837	OIW16970.1	0	0	0	0.4	0	0	0	0	0	0	0	0	0	0	0	0	0	0	0.3	0	0	0	0	0	0	0	0	0	0	0	0	0	0	0	0	0	0	0	0	0	0	0	0	0	0	0	0	0
Lup008626	OIW04743.1	0.5	1.6	3.8	0	1	3.1	0.4	0.5	1.9	0.7	1.6	1.3	2.1	2.2	2	2.5	2.9	0.7	1.9	1.4	1.8	0.3	2.4	2.2	0.5	1.8	1.2	1.2	1.4	0.8	1.1	0.3	0.3	1.1	1.4	0.9	3.3	1.1	2.4	1.2	1.2	1.8	2.4	0.5	0.5	0.8	0.8	0.5
Lup022337	OIV89374.1	2.3	2.3	5	2.2	0.5	1.6	1.7	3.2	4.1	0.7	3.2	3.8	0.8	1.1	1.7	0.8	1.2	1.4	1.5	0.4	1.4	2	2.4	2.6	1.8	1.5	2.8	1.9	1.6	0.8	1.6	0.7	0.6	0.2	1.9	2.1	1.2	2.5	1.2	1.6	1.2	1.8	2.8	1.3	2.1	2	0.8	1.8
Lup016067	OIW10695.1	0	0.4	0	0	0	0	0	0	0	0	0	0	0	0	0	0	0	0	0	0	0	0	0	0	0	0	0	0	0	0	0	0	0	0	0	0	0	0	0.4	0	0	0	0	0	0	0	0	0
Lup024801	OIW12868.1	0.5	0.4	0	0.4	0	0	0	0	0	0.7	0	0.4	0.4	0.2	0	0	0.4	0	0	0.7	0	0.3	0	0	0.5	0.3	0	0	0.2	0.4	0.5	0.2	1.9	0.2	0	0.2	0.8	0.4	0	0.4	0.4	0	0.4	0.5	0.5	0.4	0	0
Lup031723	OIW13834.1	7.4	12.5	12.1	7.9	12.4	10.6	12.1	9.9	10.8	2.6	18.7	10.6	9.4	5.4	10.8	8.9	6.2	6.7	6.8	13.4	7.2	14.2	7.2	16.6	10.6	9.4	14.8	12	8.1	11.1	11.6	12.5	13.5	20.4	7.2	14.4	7.8	9.5	12.1	15.6	7	11.4	12.7	7.6	8.7	16.8	12.5	5.7
Lup031051	OIW21211.1	0	0	0	0	0	0	0	0.5	0	0.7	0	0	0	0	0	0.4	0	0	0	0	0	0.7	0	0	0	0.2	0	0	0.4	0.2	0	0	0.3	0	0.5	0	0	0	0	0	0	0	0	0	0	0	0	0
Lup027855	OIW10909.1	0.5	2.3	0	1.8	1.9	0.4	1.7	0.9	1.9	0.7	1.2	3.4	0.8	1.8	1.7	0.4	2.5	0.7	2.2	0.7	1.4	2.7	1.8	1.1	1.6	1.2	3.3	1	0	3.1	1.5	2.2	0.9	2	1.9	1.3	0.8	1.4	1.2	1.2	2.1	1.1	1.2	2.7	1.5	0.8	0.4	1
Lup006458	OIW17773.1	0	0	0	0	0	0	0	0	0	0	0	0	0	0	0	0	0	0	0	0	0	0.3	0	0	0	0	0	0	0	0	0	0	0	0	0	0	0	0	0	0	0	0.4	0	0	0	0	0	0
Lup014900	OIV96223.1	11.6	9.7	9.2	13.2	9.5	11.8	13.4	12.2	9.3	9.8	11.4	8.5	13.1	6.5	7.8	16.5	10	6.7	8.3	13.4	8.3	10.8	10.8	12.9	13.4	13.5	14.6	8.5	15.8	16.5	14.1	13.5	11.9	20.4	10.1	18.6	11.9	11.3	13.3	14	10.3	11.8	10.8	15.7	13.4	13.7	11.8	7.8
Lup004700	OIW12536.1	24.6	12.5	30	24.2	39.1	40.1	20.9	23	14.8	18.9	26	35.6	39.8	50.4	33.5	33.5	32.4	11.7	19.5	26.5	30.6	45	64.3	51.9	28.1	22.7	38.6	20.7	20.3	61.9	47.9	4.7	22.3	2.3	31.4	45.6	44.2	21.5	22.5	50.5	54.7	62.8	46.2	33.3	4.6	26.6	27	16.3
Lup029892	OIW21146.1	22.8	20.6	22.5	25.1	22	18.9	28	20.7	26.7	18.9	20.3	23.8	20.1	16.1	22	25.8	19.9	18.7	21.9	26.9	21.2	24	23.4	22.8	31	21.3	32.1	24.9	23.9	26.2	33.9	30	28.6	30.4	31.9	33.9	31.1	27.9	25.3	26.8	30.9	31	25.9	23.8	28.8	25.5	19	18.4
Lup013652	OIW03015.1	0.5	0	0	0.9	1.4	0	0.8	0	1.1	0	0	0	0	0.7	1.4	0	0.4	0	0.9	1.1	0	0	0.6	0.4	0.5	0.6	0.8	0.5	0.2	0.4	0.7	0.7	0.9	0.7	3.9	0.6	0	0.7	0.8	0.4	2.9	0.4	1.2	1.8	0	1.2	0	0.3
Lup011727	OIW06040.1	0.5	0	0	0.4	0	0	0	0	0	0	0	0	0.4	0.2	0	0	0	0.4	0	0	0	0	0	0	0	0.2	0	0	0	0.2	0	0.2	0	0	0	0	0	0	0	0.4	0	0	0	0	0	0	0	0
Lup012650	OIV97893.1	0.9	2.3	1.3	2.2	1	1.2	3.3	2.7	5.2	2	9.3	1.3	0.8	0.4	1.4	4.2	2.5	0.7	0.9	1.1	1.4	1.7	3	1.8	1.4	1.8	3.9	0.3	2.8	2.5	2.4	1	0.6	2	1.4	4.4	1.6	2.1	3.6	1.2	0.8	0.4	1.2	1.8	0.5	0.4	1.1	4.7
Lup011856	OIW07729.1	0	0	0	0	0	0	0	0	0	0	0	0	0	0	0	0	0	0	0	0	0	0	0	0	0	0	0	0	0.2	0	0	0.3	0	0	0	0	0.4	0	0	0	0	0	0	0	0	0	0	0
Lup009414	OIW19394.1	3.7	1.9	2.5	2.6	3.8	1.6	2.5	3.6	1.9	3.9	2.8	2.5	2.1	1.6	5.7	2.5	2.5	1.8	1.5	3.9	1.4	2.7	0.6	2.2	3.4	2.8	3	2.1	2.2	2.7	3.1	3.5	1.3	5.4	1.9	4.2	3.3	3.9	1.6	4	2.5	1.1	2.4	3.1	6.2	3.1	2.3	2.6
Lup001917	OIV90439.1	0	0	0	0	0	0	0	0	0	0	0	0	0	0.2	0	0.4	0	0	0	0	0	0	0	0.4	0	0.2	0	0.3	0	0	0.5	0.2	0	1.8	0	0	0	0	0.4	0	0	0.4	0	0.5	0	0	0	0
Lup026036	OIV91917.1	1.9	0.4	0.8	0.4	1	1.2	1.7	0.5	0.4	1.3	1.6	0.4	1.2	1.1	0	0.8	0.4	0	0.6	1.1	0.7	2.4	1.2	0.7	0.7	1.2	0.5	1.6	1.2	1.6	0.9	2.7	0.6	2.5	1	1.3	1.2	0.4	2.4	1.6	0	0.7	0.4	0.5	2.1	1.2	2.3	1.6
Lup002923	OIV97215.1	0	0	0	0	0	0	0	0	0.4	0	0	0	0	0	0.3	0.8	0	0	0	0	0.4	0	0	0.4	0	0	0.2	0	0.2	0	0	0.2	0	0.2	0	0.2	0.4	0.4	0	0	0	0	0	0.5	0	0	0	0
Lup024183	OIW04486.1	5.6	5.1	3.8	5.3	3.8	4.7	8.8	3.6	3.7	2.6	4.1	2.5	5.7	6.5	5.4	7.6	5.4	4.6	6.8	6.4	3.2	7.1	3.6	3.3	5.9	7.8	8.9	5.2	6.9	7.6	7.3	3.9	4.7	6.6	3.9	7	5.3	3.5	6	6.4	6.6	3.9	5.2	6.3	6.2	3.5	6.5	4.9
Lup003243	OIW08567.1	19.5	23.8	20.8	24.7	12.4	27.1	28.5	25.7	25.2	32.7	30.4	18.7	20.9	12.7	16.2	25.8	27.4	8.1	17.9	27.9	16.5	16.6	16.2	19.9	18.3	12.7	23.8	26.6	28.4	17.9	27	25.8	13.5	19.5	15.9	26.7	20.5	12	24.5	14.4	16.5	22.1	15.9	10.8	15.9	25.1	8	22.8
Lup010449	OIW01288.1	1.9	1.2	1.7	4.4	1.4	0.4	1.3	0.9	1.5	2	0.8	1.3	0.8	0.9	2.7	0.4	1.2	1.4	0.9	0.7	0	1.7	0.6	1.1	1.8	2.5	0.7	0.9	2	0.6	0.9	0.8	0	0	0	1.1	2.5	1.4	2	1.2	0.8	1.4	1.2	1.8	1	1.2	0	1.6
Lup003079	OIW08403.1	3.7	0.4	0.8	1.3	1	0.8	0.4	0.5	0	0	0.4	0.4	3.3	7.4	0.3	0	1.2	0	1.2	1.1	1.8	4.4	6.6	3.7	1.8	0.9	0.7	0	0.4	2.1	2.7	2	6.6	6.1	0.5	2.7	2.9	0.4	0	2	7	7.5	2	0	0	0	2.3	0
Lup030426	OIV91204.1	3.7	1.9	1.3	3.1	5.3	5.5	4.2	0.9	0.4	5.2	2	0.8	2.9	0.7	1	2.1	2.1	1.1	2.2	2.1	2.9	3	3.6	4.1	1.1	2.5	2.1	0.7	3.5	4.7	2.7	4.9	1.3	3.9	3.9	2.5	3.7	2.1	2.4	3.2	2.5	1.1	4.8	2.2	0.5	5.5	1.9	3.9
Lup025701	OIW01405.1	0	0	0	0	0	0	0	0	0	0	0.4	0	0.4	0.2	0.7	0.8	0.8	0	0.6	0.4	0.4	0	0.6	0.4	1.1	0	0.7	0	0	0.4	0.9	1	0	0	0.5	0.6	0.4	0	0	0.4	0	0	0	0.5	0	0.4	0.8	1.3
Lup015567	OIV90834.1	10.2	5.5	8.3	5.3	13.8	11.4	8	9.9	7	2	8.5	5.5	6.6	9.1	11.8	8	6.6	12.4	7.4	10.6	7.9	9.8	10.2	9.9	11.3	5.8	13.5	9.1	9.1	16.5	14.3	13	11.9	22.9	10.1	13.1	8.2	8.8	12.1	7.2	9.5	7.5	14.7	6.3	15.4	7.1	32.7	7.5
Lup031995	OIW07803.1	0	0	0	0.4	0	0	0	0	0	0	0	0	0	0.2	0	0	0	0	0	0	0	0	0	0	0	0	0	0	0	0	0	0	0	0	0	0	0	0	0	0	0	0	0	0	0	0.4	0	0
Lup028290	OIW11199.1	44.6	31.9	46.7	40.1	43	31.9	34.3	38.8	34.5	35.9	40.2	46.2	41.4	39.5	38.2	42.4	38.2	30	26	42.4	37	39.6	39	36.5	45.3	39.7	53.6	44.9	52.4	39.4	45.2	52.1	50.2	52.6	38.2	48.3	44.2	29	43.4	36.8	49.8	48.5	52.2	49	41.6	45.8	31.9	39.1
Lup009205	OIV96663.1	0	0	0	0	0	0	0.4	0	0.4	0	0	0	0	0	0.3	0.4	0	0	0	0	0	0	0	0	0	0	0.2	0	0	0	0	0	0	0	0	0	0	0	0	0	0	0.4	0.4	0	0	0	0	0
Lup032813	OIW10073.1	0	0	0.8	0	0	0	0.8	0.5	0.7	0	0.4	0.4	0.4	0	0	0.4	0	0.4	0.3	0	0	1	0	0.4	0.2	0.2	0	0.2	0	0	0	0.2	0	0.2	1	0.2	0	0	0	0	0.8	0	0.4	0.5	0	0	0	0
Lup029531	OIW02755.1	0.5	0	0	0	0	0	0	0	0	0	0	0.4	0.4	0.7	0	0.8	0	0	0.3	0	0	0.3	0.6	0	0.5	0.6	1	0	0	0	0	0.5	0.3	0	0	0	0	0	0.8	0	0	0	0	0	0	0	0	0.5
Lup021596	OIV95206.1	2.3	2.3	2.5	1.8	3.3	2.8	4.2	1.4	1.1	3.3	3.2	1.3	6.1	2.2	2.7	9.3	2.9	2.5	2.8	2.1	3.6	3	1.8	2.2	2.7	3.1	3.1	2.6	3.2	4.3	2.4	2.7	0.9	3.9	2.4	3.6	4.1	2.8	2.4	0.8	2.9	2.5	5.2	3.6	3.1	2.4	1.5	2.3
Lup032456	OIW12340.1	0	0	0	0	0	0	0.4	0	0	0	0	0	0	0	0.3	0	0	0	0	0	0	0	0	0	0.2	0	0	0	0.2	0.2	0	0	0	0	0	0.2	0	0	0	0	0	0.7	0	0	0	0	0.4	0
Lup017533	OIW13177.1	0	0	0	0	0	0	0	0	0	0	0	0	0	0	0	0	0	0	0	0	0	0	0	0	0	0	0	0	0	0	0.2	0	0	0.5	0	0	0	0	0	0	0	0	0	0	0	0	0	0
Lup019604	OIW11348.1	0	0	0	0	0	0	0	0	0	0	0	0	0	0	0	0	0	0	0	0	0	0	0	0	0	0	0	0	0	0	0.2	0	0	0	0	0	0	0	0	0	0	0	0	0	0	0	0	0
Lup030033	OIW03757.1	4.7	2.3	2.9	4	2.9	3.9	3.8	4.1	3	0	3.2	2.1	4.1	1.3	2.7	4.7	2.9	1.4	4.3	4.9	0.7	4.7	4.8	2.9	3.6	2.5	3	1.6	3.2	1.9	3.3	4.6	2.8	3	4.3	4.5	6.6	2.8	4	2.4	6.2	3.6	6.4	1.8	2.6	5.1	1.1	1.6
Lup016929	OIV90969.1	1.9	2.3	0.4	1.3	1	2	1.3	1.8	1.1	1.3	2.4	2.5	0.8	1.6	1	0.8	1.7	2.1	0.6	1.1	1.1	2	0.6	1.5	2.9	1.8	2.3	1.9	2.6	3.7	1.1	2	0.6	0.9	4.3	0.9	1.2	2.1	1.6	2.4	2.9	3.2	1.6	3.6	1	0.8	3	1.6
Lup013808	OIV94191.1	0	0	0	0	0	0	0	0	0	0	0	0	0	0	0	0	0	0	0	0	0	0	0	0	0.2	0	0	0	0	0	0	0	0	0.2	0	0	0	0	0	0.4	0	0	0	0	0	0	0	0
Lup023779	OIV90666.1	0	0	0	0	0	0	0	0	0	0	0	0	0	0.2	0	0	0.4	0	0	0	0	0	1.8	0	0	0.2	0.2	0.3	0	0.4	0	0.2	0	0.5	0	0.2	0	0	0.8	0	0	0.4	0	0	0	0	0	0
Lup028874	OIW05409.1	6.5	12.9	11.7	11.9	18.1	10.2	12.1	9.5	10.8	10.5	16.6	13.6	16.8	18.5	16.2	9.7	14.5	11.7	13.9	11	11.5	9.1	12.6	13.6	12.7	10.7	15.8	12.2	14.6	11.5	13.2	16	15.4	13.4	11.6	14.6	15.6	19.1	14.9	8	11.1	16.1	13.1	15.7	13.9	12.9	12.9	16.1
Lup011292	OIW09154.1	0	0	0	0	0	0	0	0	0	0	0	0	0	0	0	0	0	0	0	0	0	0.3	0	0	0	0	0	0	0	0	0	0	0	0	0	0.2	0	0	0	0	0	0	0	0	0	0	0	0
Lup014382	OIV91803.1	0	0	0	0	0	0	0	0	0.4	0	0	0	0	0	0	0	0	0	0	0	0	0	0	0	0	0	0	0	0	0	0.2	0	0	0	0	0	0	0	0	0	0	0.4	0	0	0	0	0.4	0
Lup024415	OIV93200.1	5.6	4.7	6.3	6.2	6.2	6.7	8.4	5.4	6.7	3.3	6.5	4.2	5.3	5.6	8.1	5.5	4.6	4.6	6.2	11.3	3.6	7.8	1.8	10.3	7.7	6	8.1	5.2	5.5	4.9	6.9	10.1	5	7.5	9.7	7.2	5.3	4.6	8.4	4	9.9	5	8.8	5.4	8.2	6.7	4.6	4.1
Lup008870	OIW20328.1	0.9	0.8	0.8	0.4	1	1.2	0.4	0.5	1.5	2	2	0.8	1.6	0.4	1.4	0.4	0.4	1.4	1.2	0.7	0.4	0.3	0	1.8	1.4	1.2	2.1	1.6	1.4	2.3	1.6	1.2	1.6	1.8	3.4	1.3	1.2	2.5	0	2.4	2.1	0.7	1.6	1.8	2.1	3.1	0.4	0
Lup016626	OIV98299.1	0	0	0	0	0	0	0	0	0	0	0	0	0	0	0	0	0	0	0	0	0	0	0	0	0	0	0	0.2	0.2	0	0	0	0	0	0	0	0	0	0	0	0	0	0	0	0	0	0	0
Lup002452	OIW17824.1	0.9	1.2	1.3	0.4	1.9	0.4	2.5	0	0	2	0.8	1.3	2.1	1.8	0.7	1.7	0	2.5	0.9	2.1	1.1	0.3	1.8	0.4	0.5	0.9	0	0	0	1.6	0	0	0	0	0	0	0.8	0	0.4	0.4	0.8	1.4	0.4	0.9	1	1.2	6.1	0.8
Lup004475	OIW15940.1	27	29.2	20.8	26.9	16.7	21.6	26.4	25.2	20.4	24.8	25.2	22.9	17.6	13.8	18.6	25.8	21.2	20.5	21.6	21.2	20.1	23.7	11.4	21.4	16.5	25	22	22.1	21.7	25.4	23.2	20.9	16.6	19.5	24.6	24.8	26.6	19.1	20.1	24.8	18.1	18.2	22.7	22.5	15.9	22.7	9.5	17.3
Lup020137	OIW08036.1	0.9	0	0.8	0.9	2.4	0.4	0.4	0.9	1.1	0	0.8	0.8	1.6	0.2	0.3	0.4	0.8	1.1	0.6	0	0.7	0.7	1.2	0.7	0.9	0.5	0.7	1.4	0.8	0.8	0.7	0.7	0.9	2.5	1	1.3	0.8	2.1	2	1.2	0.8	1.4	0.4	0.9	1.5	0	0.8	1.3
Lup011708	OIW06021.1	0.5	1.2	0.8	1.8	0.5	0.8	2.1	0.5	1.1	0	1.2	1.7	0	1.3	0.7	2.1	3.3	1.4	0.6	1.1	1.1	1.7	0.6	1.1	1.1	0.3	0.8	0.5	0.2	1.4	0.7	0.3	0	0.7	0.5	0.8	2	0.7	4	3.6	0.8	1.4	0.8	0.9	2.6	1.6	0.4	0.5
Lup030839	OIW19925.1	12.1	11.3	7.9	8.8	11.5	9.8	5.4	9	10.8	7.8	8.9	7.6	8.6	6.5	12.2	6.4	9.5	7.1	9.9	9.2	12.6	11.5	6.6	11.4	12	8.9	7.6	10.6	9.5	5.6	7.6	9.3	11	7.7	8.7	6.4	6.1	7.1	9.2	6.4	13.6	5	6.8	9	11.8	13.3	4.6	6.7
Lup008389	OIW07274.1	0.9	0.8	2.5	3.1	3.8	5.5	2.1	0.9	1.9	5.2	2	3.4	2.5	1.1	2.4	3.8	2.9	2.5	1.5	3.5	2.9	3	1.8	2.2	4.3	1.4	2.6	1.9	1.6	1.9	3.3	3.7	2.8	3.2	2.4	3.8	3.7	3.9	2.8	3.6	1.2	2.1	3.6	2.7	4.1	2.7	1.5	1.6
Lup010460	OIW01299.1	4.7	9	6.7	4.8	6.7	5.9	7.5	7.7	10.8	3.3	8.5	8.1	6.1	3.8	7.8	7.6	7.1	8.8	7.7	6.4	9.7	11.2	4.2	7.7	8.4	5.7	10.4	7.1	9.3	9.9	3.6	8.6	7.5	11.3	9.7	7.8	10.6	8.1	7.6	4	4.1	7.9	8.4	3.6	9.2	9.8	8.7	3.4
Lup006141	OIW21527.1	2.8	1.6	1.3	1.8	0.5	3.9	2.1	0.9	1.1	3.3	1.6	0.4	1.6	1.6	1.7	4.2	3.7	1.8	3.1	3.2	2.5	1	1.8	1.1	1.8	1.4	1.6	1.4	1.6	1.4	2.2	0.8	1.9	3	2.9	1.9	0.8	2.5	2	0.8	1.2	1.8	2	2.7	0	1.6	0.8	1.8
Lup007108	OIV97356.1	14.4	16.7	24.6	16.3	18.1	18.5	11.7	7.7	13.4	20.2	22.7	15.7	20.5	20.3	22	25.8	14.9	11	14.8	24.7	13.7	16.6	13.8	18.8	14.5	21	18.7	16.4	22.9	20.8	21.8	25.6	17	20.9	21.3	20.5	26.6	17.7	14.9	21.2	14	20.7	15.1	16.6	30.8	15.7	16.7	15
Lup024379	OIW08184.1	43.7	38.2	48.8	38.8	40.1	41.7	42.3	40.6	42.3	37.2	42.2	44.1	41.4	38.1	44.3	44.9	39.4	46.3	45.4	44.2	38.5	37.2	41.4	42.4	33.7	34	44.1	43.7	38.1	40.4	41	42.7	33	42.2	34.3	45.3	45.5	36.7	40.6	40.4	34.2	44.6	39.8	38.7	38.5	30.9	42.9	36.2
Lup016247	OIW00998.1	0	0	0	0	0	0	0	0	0	0	0	0	0	0	0	0	0	0	0	0	0	0	0	0	0	0	0	0	0	0.2	0	0	0	0	0	0	0.4	0	0	0	0	0	0	0	0.5	0	0	0
Lup008146	OIW13113.1	5.1	4.7	4.2	5.3	3.8	4.7	3.8	0.9	3.7	3.9	4.1	3.8	4.1	1.1	5.4	5.1	5.4	3.9	3.1	6	2.9	3.7	3.6	6.3	3.2	3.2	4.6	2.1	2.6	3.1	5.6	4.9	3.5	4.8	4.8	3.8	6.1	3.5	6	4	6.2	5.7	5.2	2.7	3.1	9.4	4.2	4.4
Lup007901	OIV96509.1	17.2	18.7	21.3	24.2	18.1	18.9	16.7	13.1	15.6	16.3	17	15.7	16.8	18.5	11.5	20.8	12	13.1	11.7	19.8	11.5	15.9	18	21.4	16.1	17.5	23.8	13.8	17.2	20.6	15.1	21.9	18.5	23.8	14.5	16.5	12.7	13.8	19.7	21.2	17.7	19.6	17.5	16.2	14.9	22.7	14.4	11.9
Lup014235	OIW01052.1	0	0	0	0	0	0	0	0	0	0	0	0	0	0	0	0.4	0	0	0	0	0.4	0	0	0	0	0.3	0	0	0	0	0	0	0	0	0	0	0	0	0	0	0	0	0	0	0	0	0.4	0
Lup018764	OIV98225.1	0.5	0	0	0	0	0	0	0	0	0	0	0	0	0	0	0	0	0	0	0	0	0	0	0	0	0	0.2	0	0	0	0	0	0	0	0	0	0	0	0	0	0	0	0	0.5	0	0	0	0
Lup000897	OIV92763.1	6	5.8	6.3	7.5	7.6	5.9	2.9	2.7	9.3	7.8	9.3	8.5	6.6	4	4.7	6.4	7.5	6	4	2.8	7.9	6.1	4.8	5.2	3.4	6	6.2	4.7	4.5	8.2	7.8	9.3	8.5	8.4	8.7	6.6	2.9	4.2	10	6.4	4.1	5	4.8	7.2	7.7	7.1	7.2	5.7
Lup015439	OIW12990.1	0.5	0	0	0	0	0	0	0	0	0	0	0.4	0	0	0	0	0	0	0	0	0	0	0	0	0.2	0	0	0	0	0	0	0	0	0	0	0	0	0	0	0	0	0	0	0	0	0	0	0
Lup012680	OIV97923.1	6.5	5.5	7.5	10.1	8.6	8.3	8.4	6.8	10.8	5.9	8.9	8.9	7.4	6.9	12.2	9.3	7.5	7.8	8	7.1	8.3	7.8	7.2	15.5	7	6.9	9.9	7.8	10.8	10.1	8	9.8	9.4	13.4	9.2	8	11.5	12.4	8.8	9.2	7	8.9	10.4	12.6	11.3	12.9	14.8	7.5
Lup000885	OIV92751.1	1.9	2.3	1.3	0.9	1.4	2	1.7	3.2	2.6	1.3	1.6	2.5	0.4	2.2	0.7	3.8	0.4	2.1	2.2	1.1	2.2	1.7	2.4	2.2	1.6	3.4	4.1	1.9	2.2	1	2.5	1.7	2.8	2.3	2.9	4.7	1.6	2.1	2.8	0.8	2.5	2.1	2	1.3	4.1	3.5	1.1	1.8
Lup007602	OIW18018.1	1885.4	1781.6	1350.6	1724.6	1341.7	1540.2	1845.9	1207.3	1717.5	1387.3	1637.7	1305.1	1279.8	698.6	1536.5	1222.5	1596.8	1179.2	1306.8	1487.8	943.5	1492.6	1566.6	1300.8	1910.8	1904.8	1832.7	1793.6	1836.6	1872.9	1534.6	1628.5	1953.3	1622.8	2297	1661	2872.1	3019.7	2337.8	2152.5	3176.6	1979.6	2551.4	2097.1	2108.4	2665.3	782.5	1333.2
Lup000580	OIW20089.1	0	0	0	0	0	0	0	0	0	0	0	0	0	0	0	0	0	0	0	0	0	0	0	0	0	0	0	0	0.2	0	0	0	0	0	0	0	0	0	0	0	0	0	0	0	0	0	0	0
Lup000628	OIW04068.1	0	0	0	0	0	0	0	0	0	0	0	0	0	0	0	0	0	0	0	0	0	0	0	0	0	0	0	0.2	0	0	0	0	0	0	0	0	0	0	0	0	0	0.4	0	0	0	0	0	0
Lup016296	OIW09069.1	49.8	33.1	44.2	39.2	40.6	42.5	48.5	35.6	44.1	34	43.4	36.5	45.9	42.8	43.3	35.6	41.5	53	32.1	44.5	42.1	41.3	34.8	43.1	49.6	44.8	47.7	44.4	40.8	48.7	57.5	50.4	50.9	34	59.4	56.3	38.9	59.7	55.8	54.5	57.2	58.5	47.4	44.5	61.1	47	59.7	37
Lup005830	OIW00480.1	0	0	0	0	0	0	0	0	0	0.7	0	0.4	0	0	0.7	0	0	0	0	0	0	0	0	0	0.2	0.6	0	0.3	0.2	0	0.2	0.2	0	0	0	0.2	0.4	0	0	0	0.4	0	0	0	0	0	0	0
Lup010708	OIV90408.1	0	0	0	0.4	0.5	0	0	0	0	0.7	0	0	0	0	0	0	0	0	0	0	0	0	0	0	0.2	0.3	0.2	0	0	0	0	0.2	0	0.5	0	0	0	0	0.4	0	0	0.4	0	0	0	0.4	0	0.3
Lup000278	OIV92260.1	4.2	4.3	6.7	4.4	5.3	4.7	6.3	5.4	5.6	5.2	4.9	7.6	5.3	3.8	6.1	7.6	3.7	3.5	8	4.2	2.5	5.1	5.4	9.6	6.8	7.7	10.9	5.4	7.7	10.1	8	5.7	7.8	13.4	7.2	9.3	7	5.7	4.8	10	7.4	7.1	9.2	7.2	9.2	6.7	6.1	5.2
Lup012475	OIV97718.1	22.8	18.7	21.7	18.9	21	22.4	15.9	19.8	23	20.9	21.5	18.7	22.5	24.1	21	19.5	19.9	16.6	18.9	20.5	16.5	19.3	18.6	23.9	20.1	21.5	26	13.6	15.2	21.2	23.4	18.4	19.5	26.3	17.9	20.5	15.6	15.2	20.9	20.8	24.7	25	18.3	20.2	23.1	23.1	20.9	23.3
Lup016920	OIV90960.1	4.7	6.6	5.4	3.1	7.6	5.1	6.3	4.1	2.6	4.6	3.2	5.1	4.5	3.1	7.4	4.2	6.6	4.6	5.3	6.7	4.7	7.1	5.4	5.9	4.3	3.1	6.1	4.9	3.9	5.6	7.1	6.9	2.2	7.9	4.8	5.9	4.5	4.2	6.8	5.6	8.2	6.1	7.2	6.3	5.6	5.9	3.8	4.9
Lup009521	OIW20361.1	1.9	2.3	1.3	1.3	2.4	2	1.7	0.9	1.9	0.7	3.2	0.4	2.1	1.1	2	3	1.7	0.4	4.3	4.9	2.2	2	0.6	1.5	1.8	3.2	4.8	2.3	1.8	2.9	4.7	4.6	0.9	3.2	2.4	1.9	3.3	2.1	0.4	2.4	1.6	3.6	2.4	2.2	2.1	4.3	1.1	1
Lup018540	OIW19730.1	19.5	23.8	20.4	16.7	22.4	19.3	14.6	23	21.1	25.5	18.7	19.9	23.8	30.8	23.3	27.1	16.2	24.4	25	19.1	29.5	27.1	23.4	19.5	27.6	35.3	44.6	30.8	32.5	35.7	33	29.3	20.1	32.7	28.5	33.7	31.5	19.8	27.7	16.4	25.9	24.6	25.5	29.2	27.2	26.6	18.6	35
Lup010778	OIV97244.1	0	0	0	0	0	0	0	0	0	0	0	0	0	0	0	0	0	0	0	0	0	0	0	0	0	0	0	0	0.4	0	0	0	0	0	0	0	0	0	0	0	0	0	0	0	0	0	0	0.3
Lup005636	OIV93933.1	26	7.8	33.3	4.8	20.5	6.7	33.9	4.1	30.8	3.3	14.6	29.3	32.8	19.4	26.7	25.8	28.6	15.2	5.9	26.2	25.9	4.4	25.2	21.4	27.6	34.2	28.9	35.7	6.5	32	5.3	31.2	3.8	4.1	4.3	35.8	1.2	4.2	25.3	5.2	2.5	24.3	4.8	4	22.6	22.3	15.2	30
Lup025887	OIV94663.1	4.2	3.1	3.3	3.1	3.3	5.9	8	5.4	5.9	5.2	8.1	5.5	6.1	7.4	5.7	7.6	6.6	4.9	5.3	6	5	4.1	4.2	9.2	6.8	7.8	9.2	8.4	7.3	6.6	5.3	8.3	5.3	9.1	6.8	9.1	4.9	5.3	7.6	7.2	6.2	4.3	6.8	8.1	6.7	7.4	5.3	5.4
Lup033061	OIW14719.1	0	0	0	0	0	0	0	0	0	0	0	0	0	0	0	0	0	0	0	0	0	0	0	0	0	0	0	0.2	0	0	0	0	0	0	0	0	0	0	0	0	0	0	0	0	0	0	0	0
Lup001281	OIW09310.1	0.5	0	0.4	0.4	0.5	0.8	0.4	0.5	1.1	1.3	0.4	0	0.8	0.2	0.7	0.4	0.8	0.4	0.3	1.4	1.1	0.3	0.6	0.7	2.5	0.6	1	0.3	0	0.4	0.2	1.3	0.9	1.6	0.5	0.6	1.2	0.4	0.4	1.2	1.2	1.8	2	1.3	0	0.4	0.4	0
Lup008877	OIW20335.1	0.5	3.1	1.3	0	3.3	1.6	3.3	0.9	1.5	0.7	0.8	2.5	0	1.1	0	2.5	2.5	1.8	0.9	0	0	0.7	1.2	0	3.4	1.2	2.6	0.5	1.8	0	2.4	3.7	0	2.5	1.4	0.2	0.8	1.1	1.6	0.8	0	0.7	2.8	2.2	1	3.5	3.8	1.6
Lup011752	OIV96756.1	1.9	1.2	2.5	1.3	1	2.4	1.3	2.3	1.9	0.7	2.4	1.3	2.1	0.9	1.7	0.8	2.5	0.4	0.9	2.8	1.4	1.7	2.4	2.6	2	1.4	3.3	1.6	1.6	1.6	1.8	1.3	1.9	3	2.4	2.7	1.2	1.4	3.6	3.6	2.9	3.9	2	1.8	4.1	2.7	1.1	1.3
Lup026110	OIV99772.1	2.8	2.7	1.3	4.4	5.3	2	5.9	0.9	2.6	0.7	3.2	1.7	2.1	0.4	4.7	3.4	1.2	2.5	2.2	0.7	4.7	3.4	3	5.5	4.1	1.7	4.4	2.1	4.1	3.5	3.1	3.7	4.1	3.6	1.4	1.9	7.4	2.1	2.8	3.6	3.7	3.6	5.2	3.6	6.2	3.1	2.3	1.8
Lup014251	OIW01068.1	0	0	0	0	0	0	0	0	0	0	0	0	0	0	0	0	0	0	0.3	0	0	0	0	0	0	0	0	0	0	0	0	0	0	0	0	0	0	0	0	0.4	0	0	0.4	0	0	0	0	0
Lup025165	OIV92435.1	0.5	1.2	0.8	1.3	3.3	1.6	0.8	0.9	1.9	1.3	0.8	1.7	1.2	2	0.7	1.3	0.8	0.4	0.9	0.7	1.1	2	1.2	2.2	0.7	1.5	2.6	2.6	2	2.7	2.7	2.9	1.6	1.8	2.9	1.3	1.6	1.8	2.4	0.4	3.3	2.1	2	1.8	1	0.8	0.4	1
Lup014879	OIV96202.1	5.1	3.9	2.9	7.9	2.9	6.3	5.9	6.8	4.8	5.9	2.8	5.9	3.3	4.2	5.7	1.7	3.3	10.6	3.4	4.6	3.6	4.1	12	6.6	13.1	4.6	3.3	5.2	4.3	7.2	5.1	3.7	3.5	8.6	10.6	6.3	5.3	6.7	5.6	10	10.3	10.3	3.2	9.9	4.6	10.2	11.8	4.4
Lup017325	OIV99515.1	0.5	0	0	0	0	0	0	0	0	0.7	0	0	0	0.2	0	0	0	0	0	0.4	0	0	0	0	0	0.2	0	0.2	0	0.2	0	0	0.3	0.5	0	0	0	0	0.4	0	0.4	0	0	0	0.5	0	0.4	0
Lup024374	OIW08179.1	0	1.9	1.7	1.8	1.4	1.2	1.3	1.8	0.4	0.7	2.4	1.7	0.8	1.8	1.4	0.4	0.8	0.7	0.6	3.2	0.7	2.7	0.6	0.7	2.3	1.1	1.3	1.7	2.6	0.6	1.5	2	1.6	1.8	2.9	2.5	2.9	1.8	2.4	0.8	2.1	3.2	1.6	2.2	3.1	2.7	1.5	1.3
Lup018075	OIW04598.1	0.5	0	0	0	0	0	0	0	0	0	0	0	0	0	0	0	0	0	0	0	0	0	0	0	0	0	0	0	0	0	0	0	0	0	0	0	0	0	0	0	0	0	0	0	0	0	0	0
Lup022490	OIW17378.1	0	1.2	1.7	0.4	0.5	0.4	1.3	0	0.4	0.7	1.2	0.4	0.4	0.7	0	0.8	1.2	0.7	0.3	1.1	0.4	1.4	1.2	0.7	0.5	0.9	0.7	1.2	0.4	1.4	0.4	0.8	1.3	1.1	1.4	1.1	0.8	0.4	1.2	0	0.8	0.4	1.2	0.9	1	2.7	0	1.6
Lup024366	OIW15381.1	39.5	40.9	32.9	33	34.4	37	45.6	26.6	40.8	23.5	43.4	33.9	37.7	17.6	38.2	36	44.8	30.4	33.4	38.5	25.9	36.2	31.2	28	44.8	45.2	40.6	47.4	37.3	47.6	35.7	46.4	49.3	34.7	44.4	42.2	73.3	68.5	59	57.3	86.8	57.4	67.3	56.2	53.4	62.3	25.8	43
Lup019070	OIW16354.1	9.3	10.9	14.6	14.5	6.2	18.1	15.9	10.4	10.8	9.1	17	8.5	14.8	10	8.1	16.5	10	11.7	10.2	9.5	10.1	11.2	13.8	11.8	7.9	13.3	14.3	7.8	10.3	11.5	11.8	8.6	7.2	11.8	16.9	12.1	13.1	13.1	13.3	6.8	7	8.9	11.2	6.3	14.9	3.9	9.5	13.2
Lup021595	OIV95205.1	0	0	0	0	0.5	0	0	0	0.7	0.7	0	0.4	0	0.7	0	0.8	0	0.4	0	0	0	0.3	0.6	0	0	0.3	0	0.3	0	0.4	0.4	0	0.3	0.5	0	0.2	0	0.4	0	0	0.4	0.4	0.4	0	0	0	0	0
Lup024798	OIW12865.1	0.9	1.6	0.8	0	0.5	1.2	0	0.5	0.4	0.7	1.2	0.4	0	0	0.3	1.3	0.4	0.7	0.3	0.4	0.4	0.7	0	0	0.9	0.3	1.2	0.2	0.2	0.6	0.2	1	1.6	0.2	0.5	0.8	1.6	0.4	0.4	0	1.6	0	0	0.9	0	0.8	0.4	0
Lup020949	OIV89465.1	1.4	0.8	0.8	0.9	1	1.6	0	0.5	0.7	0.7	0.8	0.4	0.8	0.2	1	1.3	0	0.4	0.3	0.4	0.4	1.4	0	2.6	0.7	0.5	2	1.2	0.4	1.2	1.1	0.3	0.6	0.9	1.4	0.8	0.4	0.4	2.4	2	0.8	0.7	0.4	1.3	0.5	1.2	0	0.5
Lup015333	OIW09851.1	0	0	0	0	0	0	0	0	0	0	0	0	0	0	0	0	0	0	0	0.4	0	0	0	0	0	0	0	0	0	0	0	0	0	0	0	0	0	0	0	0	0	0	0	0	0	0	0	0
Lup015381	OIW20576.1	95.8	137.9	91.7	97.4	50.6	104.6	79.5	117.2	90.1	74.5	115.6	156.1	43.5	80.1	110.5	53	99.6	18.7	48.8	97.9	110.4	56.2	65.5	69.2	35.5	118.8	61.5	121.5	100	73	85.1	109.6	78.8	73.1	140.1	127.1	104	106.6	58.6	54.1	40.3	65.3	98	35.1	20.5	151.6	9.5	111.9
Lup009109	OIW00628.1	0	0	0	0.4	0	0	0	0.5	0	0	0	0	0	0	0	0	0	0	0	0	0	0	0	0	0	0.2	0.2	0	0	0	0	0	0	0	0	0	0.4	0	0	0	0	0	0	0	0	0	0	0
Lup010186	OIW07351.1	2.3	4.3	3.8	4.4	2.4	2.8	3.8	4.5	0.7	2	5.7	3	4.1	2.5	2.4	4.2	2.9	3.2	1.9	3.9	1.4	3.7	1.2	2.2	2.3	2.8	3.6	3.5	4.3	3.1	3.3	5.2	4.7	3.9	5.3	3.2	5.3	2.8	5.2	4.4	3.3	3.6	3.6	2.2	4.6	1.6	4.6	2.8
Lup031833	OIW03386.1	0.9	2.7	1.7	3.1	1.4	3.9	2.1	6.8	2.6	0.7	2.4	3	1.6	1.8	1	1.7	5	1.1	1.5	2.5	1.8	2.7	1.2	3.7	2.5	4.3	1.8	3.8	2.8	3.5	2.9	3.4	3.1	2.5	4.3	3.2	4.5	3.5	2	4.4	1.6	1.4	4.4	1.8	1.5	3.1	1.1	1.6
Lup019698	OIV99202.1	0.5	0	0	0	0	0.4	0	0	0	0	0	0	0	0.2	0	0	0	0	0	0	0	0	0	0	0	0.2	0	0	0	0	0	0	0	0	0	0.4	0	0	0	0	0	0	0	0	0	0	0	0
Lup000751	OIW04191.1	2.8	2.7	3.3	3.1	3.8	3.5	7.1	5	4.1	3.3	3.7	2.1	3.7	4.7	3.4	3.4	6.6	9.2	2.2	7.1	4	3	4.8	4.1	4.8	3.5	3.8	3.7	5.1	7	7.3	4.9	4.4	8.4	6.3	7	3.3	4.9	4.8	8.8	5.4	5.7	4.8	3.6	3.6	4.7	11.4	5.4
Lup012539	OIV97782.1	0.5	0.8	0.4	0	1.4	0	0.8	1.4	0.4	0.7	0	0	0.4	0.4	0.7	1.3	0	0.4	0.6	0.4	0.4	0	0	0.7	0.9	0.6	0.5	1.2	0.6	0.6	1.5	1.3	0.9	0.7	0.5	0.6	0.8	0.7	0.4	0.8	0.4	0.4	0.4	1.3	0	0	1.5	0.5
Lup017608	OIW13048.1	3.3	6.6	4.2	3.1	9.1	3.5	6.3	3.6	4.8	3.9	5.7	4.2	6.1	4.7	6.4	5.5	4.6	8.5	5.9	8.5	5.4	3.4	8.4	5.2	6.1	4.3	7.6	4.5	4.5	6.6	6.7	9.6	6	12	4.3	6.6	9	7.4	5.6	6.8	9.5	9.6	5.6	4.9	6.7	6.7	11	4.7
Lup010191	OIW07356.1	5.6	3.9	5	4.4	7.6	4.7	5.4	4.5	7	5.2	7.3	3.4	6.6	4.9	4.4	7.2	4.6	4.6	6.5	10.6	6.1	5.4	6	5.9	7.2	9.5	11	7.8	8.9	8.2	8.2	6.7	4.4	10.4	7.7	9.8	5.3	6.4	9.6	7.6	5.8	5.4	6	5.4	8.2	7.4	5.3	7.3
Lup003632	OIW19142.1	0	0	0	0	0	0	0.8	0	0	0	0	0	0	0.2	0	0	0	0.4	0.3	0	0	0	0	0	0	0.2	0	0	0	0	0	0	0	0.2	0	0	0	0	0	0	0	0	0	0	0	0	0	0
Lup004688	OIW12524.1	13	10.1	14.6	14.5	16.2	11	10.9	14	11.1	8.5	15	17.4	16	12.5	13.2	16.5	15.8	11.7	13.9	14.5	18	11.8	7.8	11.4	13.6	11.5	16.1	11.3	14	12.8	13.6	17	13.2	15.7	14.5	13.6	17.6	12	18.9	10.4	18.1	21.1	17.9	11.7	15.9	17.2	19	15.3
Lup001224	OIW09253.1	0	0	0.8	0.9	1.4	0	1.3	1.4	0.7	0	1.6	1.3	0.4	0.2	0.3	0.8	0.8	0.7	0.6	1.1	0.7	0.7	1.8	0	1.8	0.2	1.6	1	1.4	1.4	1.3	1.3	2.2	2.3	1.4	1.1	0.8	0	0.4	1.2	0	0.4	2	1.3	1	0.4	1.5	2.1
Lup025579	OIV94517.1	0	0	1.3	0	0	0	0.4	0.9	0.4	0	0.4	0.8	0	1.1	0	0.8	0.8	0.4	0.3	0.7	0	0.3	0	0.4	0	0.2	0	0	0	0	0	0	0.3	0	0	0	0	0.7	0	0	0.4	0	0	0	0	0.4	0	0
Lup005088	OIW02495.1	0	0	0	0	0	0	0	0	0	0	0	0	0	0.4	0	0	0	0	0	0	0	0	0	0	0	0	0	0	0	0	0	0	0	0	0	0	0	0	0	0	0.4	0	0	0	0	0	0.4	0
Lup006847	OIV95871.1	0	0	0	0	0	0	0	0	0	0	0	0	0	0	0	0	0	0	0	0	0	0	0	0	0.5	0	0	0	0	0	0	0	0	0	0	0	0	0	0	0	0	0.4	0	0	0	0	0	0
Lup006228	OIW05092.1	0	0	0	0	0	0	0	0	0	0	0	0	0	0.2	0	0	0	0	0	0	0	0	0	0	0	0	0	0	0	0	0	0	0	0	0	0	0	0	0	0	0	0.4	0	0	0	0	0	0
Lup022202	OIV95005.1	3.3	1.2	2.1	1.8	1.9	3.5	2.5	0.9	3	0.7	4.1	2.5	4.1	1.8	1	3	1.7	1.8	2.2	2.5	2.5	2.7	1.8	2.6	1.6	1.4	2.6	2.8	1.4	2.5	1.8	2.9	2.5	3	5.8	3.6	2.5	2.8	3.6	2.8	2.9	2.9	3.6	1.8	3.6	3.1	2.3	0.8
Lup012214	OIW11695.1	0	1.2	0	0	0	0	0.4	0.5	0.4	0.7	0.8	1.7	0	0	0.3	0.4	0	0	0.9	0.4	0	0.7	0.6	0.7	0	1.2	1.3	0.7	0.8	0.4	0.5	0.8	0	0.2	0.5	0.6	0	0.7	0	0.4	0	0	0	0.5	0	0	0	0.3
Lup010614	OIW19053.1	1.4	0.8	2.1	2.2	2.4	2.4	0.4	1.4	1.1	1.3	0.8	2.1	2.1	0.7	1.4	1.7	1.2	1.4	2.5	1.1	0.4	5.1	2.4	1.5	2	1.8	3.5	0.7	1.6	3.3	4	2.4	0.9	2.5	2.9	1.3	1.6	2.1	2.4	2	1.6	1.1	2.8	1.8	2.1	2	1.1	1.6
Lup013525	OIW18773.1	1.9	1.6	2.5	2.2	4.8	1.2	4.6	3.2	1.5	2	2.4	2.5	0.8	0.4	2.7	1.3	2.5	0.4	2.5	3.2	2.2	2	1.8	2.9	1.8	2.6	3.9	2.1	3	3.9	1.8	3.2	3.1	3	1	3	2.9	2.1	4.8	4	4.5	4.3	4.4	2.7	4.6	3.9	3.4	1
Lup010474	OIW01313.1	0	0	0	0	0	0	0	0	0	0	0	0.4	0	0	0	0	0	0	0	0	0	0	0	0	0	0	0	0	0	0	0	0	0	0	0	0	0	0	0	0	0	0	0	0	0.5	0	0	0
Lup016655	OIV98328.1	5.1	2.3	4.6	1.8	2.9	1.6	5.4	0.9	3.3	3.9	4.1	5.5	8.6	5.4	6.1	5.1	5.4	2.8	3.4	8.1	2.2	4.7	3	8.1	7.7	3.8	5.4	4	2	7.8	5.1	5.1	3.8	6.4	4.8	5.3	3.7	7.8	5.2	4.8	11.1	9.3	4	9	4.6	3.9	5.3	3.6
Lup001056	OIW13488.1	1.9	1.6	4.2	4	1.9	3.1	1.3	2.3	2.6	0.7	0.8	2.1	1.2	1.1	4.1	2.5	2.5	1.8	2.8	2.5	2.2	3	1.8	0.7	1.6	2.9	3.6	3.5	3.7	4.3	2.5	2	3.8	4.3	4.3	3	1.2	3.9	2	3.6	4.1	2.5	2.4	2.7	3.6	3.5	3.4	2.8
Lup010177	OIW07342.1	0	0	0	0	0	0	0	0	0	0	0	0.4	0	0	0	0	0	0	0	0	0	0	0	0	0	0	0	0	0	0	0	0	0	0	0	0	0	0	0	0	0	0	0	0	0.5	0	0	0
Lup000534	OIV96952.1	8.4	8.6	8.8	6.6	7.2	9.4	9.2	7.2	8.5	7.8	11	10.6	10.7	9.4	9.8	11.9	7.1	7.4	8.7	7.8	5.4	8.5	6.6	7.4	8.1	6.3	10.4	8	10.1	8.5	12.2	10.6	6.9	6.8	7.7	10	7.8	8.1	7.2	8.4	6.2	9.6	9.2	12.1	8.2	7.8	8.7	9.1
Lup015350	OIW04810.1	0	0	0	0	0	0	0	0	0	0	0	0	0	0	0	0	0	0	0	0	0	0	0	0	0	0	0	0	0	0	0	0	0	0	0	0	0	0	0	0	0	0	0	0	0	0	0	0
Lup016616	OIV98289.1	0	0	0	0	0	0	0	0	0	0	0	0	0	0	0	0	0.4	0	0	0.4	0	0	0.6	0	0	0	0	0	0	0	0	0	0.3	0.2	0	0.2	0	0.7	0	0	0	0.4	0	0	0	0	0	0
Lup024291	OIW00561.1	13.5	16.4	15.8	15.4	13.8	16.1	13.4	21.6	14.8	17	17.8	10.2	13.5	15.8	13.9	14	13.7	18.4	12.7	12.7	15.1	20	16.8	11.8	10.6	11.8	19.6	15.1	14.8	13.6	16	13.3	16.6	19.3	10.6	12.9	17.2	15.5	18.5	17.2	15.6	16.4	15.5	16.2	16.4	15.3	16.3	17.3
Lup008304	OIV90267.1	0	0	0	0	0	0	0	0	0	0	0	0	0	0.2	0	0	0	0	0	0	0	0	0	0	0	0	0.2	0	0	0	0	0	0	0.2	0	0	0	0	0	0	0	0	0	0.5	0	0	0	0
Lup014580	OIW09429.1	33	17.1	30.8	29.5	46.3	35	33.1	32.5	24.1	32.7	32	36.5	41	40.6	45.3	35.6	31.1	30	37.4	50.5	35.2	37.2	31.8	45.3	40.1	37.6	42.6	32.9	43	46.2	39.2	38.4	42.7	42.4	33.8	45.5	34	43.1	50.2	46.5	44.9	38.9	37.8	48.1	33.9	50.1	47.5	38.8
Lup020695	OIV93033.1	1.4	1.9	1.3	2.6	1.4	1.2	1.3	0.9	1.1	1.3	0.8	1.3	1.2	2.5	2	2.5	1.2	1.4	1.5	1.4	2.2	1.7	1.2	2.2	3.8	1.7	4.1	2.4	2.6	2.7	2.5	1.5	0.9	4.3	1.4	3.2	1.2	2.1	2.8	2	3.3	2.1	1.2	2.2	3.1	3.1	1.9	3.6
Lup027520	OIW00269.1	0.5	1.9	0	0.4	0.5	1.2	0	0.5	0.4	1.3	0	0.8	1.6	0.7	1.4	0.4	2.1	0.4	0.3	1.4	0	2	1.8	0	0.5	0.5	2.5	0.3	0.4	0.4	0.7	0.3	0.6	2	1	0.2	0	0.7	1.6	1.6	1.2	1.1	2.4	0.5	1.5	2.7	0.8	1.6
Lup017294	OIV99484.1	18.6	14	21.3	14.1	18.1	24	19.3	14.4	19.7	13.7	21.5	17.8	18	34.6	21.3	20.8	17	19.4	15.5	15.2	14	17.3	21	18.4	19.9	17.6	26.1	14.1	16.8	22.9	23.6	16.9	23.5	26.3	24.2	23.1	16.8	19.1	19.7	15.6	21	20.3	23.1	19.3	24.6	16.5	30.4	18.6
Lup005598	OIV93895.1	113.5	119.6	126.3	120.7	95	72	74.5	113.2	118	145.7	130.6	125.1	76.7	57.5	86.2	89	96.7	72.1	90.9	95.8	81.6	110	72.7	85.4	176.1	95	66.1	108.5	140.2	94.8	121.7	115.5	120.5	127.7	88.9	87.1	122	89.3	67.5	118.5	149.4	110.6	116.3	115.1	150.5	101.1	49.8	95.3
Lup000080	OIW16790.1	14.9	11.3	17.5	14.1	12.4	12.2	10	14.4	15.2	13.1	11	11.9	9.8	16.7	13.2	16.5	11.2	6	10.2	15.2	9.3	13.9	12.6	14	15.4	10	12.2	5.4	12.4	11.8	12.9	12.8	9.7	9.8	7.7	14	11.9	6.4	16.9	14	10.3	11.1	13.5	18	8.7	14.9	10.6	10.4
Lup014132	OIW15133.1	0	1.2	0.4	0	0	0.4	0	0	1.1	0	0.4	0	0.4	0	0	0.4	0.4	0	0.3	0.4	0	0.3	0	0	0.5	0	0	0.2	0	0.6	0	0.3	0.3	0	0	0.2	0	0	0	0	0	0	0	0	0.5	0	0	0
Lup003155	OIW08479.1	0	0	0.4	0	0	0.4	0	0	0	0	0	0	0	0	0.3	0	0	0	0	0	0	0	0	0.4	0	0	0.5	0.2	0.4	0	0	0	0	0.2	1	0.9	0	0.4	0	0	0	0	0	0	0	0	0	0
Lup025408	OIW17121.1	0	1.2	2.1	0.9	1.4	0.8	0.8	0.9	1.5	1.3	0	0	0.8	0.2	0.7	0.4	0.8	0	0	1.1	0.4	0	0.6	0.4	1.1	1.4	0.8	0.7	2	0.8	0.4	0.5	0.9	0.2	1.4	0.9	1.6	0	1.2	0.4	0.8	1.4	0	0.9	0.5	0.8	0	0.5
Lup016684	OIV98357.1	16.3	7.8	9.2	7.9	11.5	11	15.9	15.8	13.7	9.1	16.2	14	15.6	19.2	17.9	13.6	12	18	10.8	14.5	7.9	8.8	10.8	20.6	25.1	13.8	14.5	14.6	11.4	21.6	19.6	16.7	11.9	14.5	16.4	15.2	13.5	17.3	10	12	14.4	18.9	12.7	20.2	11.3	12.5	17.9	18.9
Lup020892	OIW00891.1	0	0	0	0.4	0.5	0	0	0	0	0	0	0	0	0	0	0	0	0	0	0	0	0	0	0	0	0.2	0	0	0	0	0	0	0	0	0	0	0	0	0	0	0	0	0	0	0	0	0	0
Lup026280	OIV99942.1	0	0	0	0	0	0	0	0	0	0	0	0	0	0	0	0	0	0	0	0	0	0	0	0	0	0.2	0	0	0	0	0	0	0	0	0	0.2	0	0	0	0	0.4	0	0	0	0	0	0	0
Lup016598	OIW07617.1	0.9	1.6	2.1	0	0.5	1.2	1.7	1.8	1.9	2.6	1.2	0.8	1.6	0.4	1.7	0.8	0.8	2.1	2.2	1.1	0	1.4	1.2	1.8	0.9	1.4	2.1	2.1	0.6	0.8	0.9	1	0.6	1.4	1.9	0.9	0.8	1.4	1.6	2	0.8	1.8	2	0.9	1	0.8	1.1	2.1
Lup021196	OIV98861.1	0	0	0.4	0.4	0	0.4	0	0	0	0	0.4	0	0	0	0.3	0	0	0	0.6	0	0.4	0	0	0	0.5	0.2	0.5	0	0.4	0	0.4	0	0	0.5	0	0	0.4	0.4	0	0	0	0.4	0	0	0	0	0	0.5
Lup007665	OIV93762.1	28.4	11.7	24.2	19.4	44.4	22	24.3	22.5	18.9	20.2	22.7	27.6	30.7	31.2	25	25	22	23.7	15.5	23.3	24.8	22	34.2	30.6	35.3	23.1	29.9	22.6	28	30.3	30.6	29.2	27.3	47.6	27.1	22.9	22.1	25.4	38.2	30.8	35.8	28.5	22.3	32.8	39	38.4	45.6	29
Lup004229	OIW15694.1	5.6	5.5	6.3	5.3	12.9	8.7	10	9.5	7.8	7.8	9.7	7.6	7	15.6	10.8	7.6	3.7	8.5	4.3	10.3	10.4	9.1	9	13.6	12.2	12.3	24	6.4	8.9	16.3	13.4	13.2	13.5	30.6	19.3	13.8	8.2	8.5	14.1	14	20.6	17.8	10.4	9.4	17.5	9.4	18.6	13.5
Lup003492	OIW19358.1	20	0.8	5.8	2.6	3.8	4.3	2.9	1.8	1.1	3.3	7.7	5.5	12.7	16.5	4.4	2.5	2.1	2.5	6.8	4.2	7.9	15.9	18.6	38.7	11.5	3.8	5.8	2.4	3.9	10.9	23	21.9	20.4	44.2	5.3	28.8	12.7	3.9	2	13.2	19.8	24.3	12.4	5.8	3.6	1.2	9.5	2.3
Lup000182	OIW17040.1	186.4	259	173.4	236.6	199	195	213.4	169.5	229.6	207.7	236.9	179.8	153.7	102.1	193.3	159.7	227.9	113	189.4	180.3	137.7	204.5	185.6	160.2	194	231.3	183	222.4	194.2	174.4	175.4	133.9	238	146.1	215.9	172	300.6	318.8	229.8	202.6	312.4	223.4	272.1	217.2	171.5	271.4	68.8	157.9
Lup025944	OIW20949.1	0	0.4	2.1	0.9	1	1.2	2.5	1.8	1.9	0.7	1.2	2.1	1.6	0.9	3	0	1.2	2.5	1.5	2.1	1.8	2.4	0.6	2.9	1.4	0.9	1.3	0.7	1.8	1.9	1.8	2.2	0.9	2.7	0	1.9	1.2	2.1	2.4	2.4	2.1	2.1	2.4	1.8	3.6	4.3	1.1	1.6
Lup029542	OIW02766.1	1.4	1.6	6.3	2.2	2.4	2	6.7	2.7	1.1	2	4.9	0.8	4.5	4	3	14	1.7	0.4	4	2.5	0.7	4.1	3.6	3.7	9.7	5.7	15.6	2.4	3.7	3.3	6.9	7.9	4.1	1.8	6.3	5.9	2.9	4.6	4.8	3.6	3.7	4.3	2.4	2.7	1.5	2.7	1.5	9.6
Lup024365	OIW15380.1	4.2	3.1	2.5	4	8.1	4.7	8	5.4	4.8	8.5	2.8	2.5	4.9	4	3.7	4.7	5	1.4	1.2	6.4	3.6	5.4	6.6	3.7	5	2.5	5.8	4.2	3.9	8.5	5.3	5.7	6.6	8.6	2.9	7.8	1.2	4.2	5.2	3.2	3.7	4.3	6	3.6	8.2	6.7	2.7	2.3
Lup018254	OIV96794.1	0	0	0	0	0	0	0	0.5	0	0.7	0	0	0	0	0	0	0	0	0	0	0	0	0	0	0.2	0	0	0.3	0	0	0	0	0.6	0.9	0	0.2	0	0	0	0	0	0	0	0	0	0.4	0	0
Lup018539	OIW19729.1	2.8	0.8	0.4	0.4	1.9	1.6	1.7	0.5	2.2	0.7	0.8	0.4	2.9	2.2	2	2.1	0.4	0.7	2.2	1.8	1.1	1.7	0	1.8	1.8	1.2	5.4	1.9	2.2	1.9	0.5	2	0.6	2.3	2.4	3.6	2	1.1	2	1.6	0.8	2.9	2	1.8	1.5	2	2.7	0.8
Lup020356	OIW19231.1	0	0	0.4	0	0.5	0	0	0	0	0	0	0	0	0	0	0	0	0	0	0	0	0	0	0	0	0.3	0.2	0	0.4	0	0	0	0.6	0.5	0	0	0	0	0	0	0	0.4	0	0	0	0	0	0.3
Lup008185	OIW15609.1	13	8.2	13.8	16.7	12.9	12.6	15.5	6.8	9.6	11.1	11.4	12.3	9.4	7.6	12.2	5.5	13.3	17.3	7.7	13.8	12.6	9.1	14.4	12.9	12	7.4	7.1	6.6	9.5	6	4.5	9.3	6.6	6.8	4.8	6.3	6.6	6.7	12.1	8.4	8.2	8.9	7.6	6.3	7.7	7.8	23.6	10.4
Lup003933	OIW01795.1	0	0	0	0	0	0	0	0	0	0	0	0	0	0	0	0	0	0	0	0.4	0	0	0	0	0.5	0	0	0.2	0	0.4	0	0	0	3.2	0	0	0	0	0	0	0	0	0	0	0	0	0	0.5
Lup014040	OIW20512.1	2.3	3.9	2.1	0.4	4.3	1.2	2.9	0.9	1.1	3.3	1.6	3	1.2	2.2	2.4	1.3	2.1	1.4	1.2	3.5	2.2	2.4	1.2	1.1	3.8	2.8	2.3	2.3	2	2.1	2	2.2	2.2	3.9	1.4	2.5	2	3.2	4	2	2.5	0.7	2	3.6	1	1.6	3	2.8
Lup012756	OIV98633.1	5.6	10.1	7.5	6.6	4.8	11.4	10.5	6.8	6.3	8.5	10.1	3.4	12.3	8.7	4.4	11.4	4.2	3.5	9.3	7.8	9.7	8.1	9.6	9.6	2.9	5.4	4.3	3	4.1	4.5	1.3	0.3	0.6	0	2.9	0.6	7.8	5.3	6.8	6.4	2.9	6.8	5.6	1.8	2.6	1.2	3	7
Lup024075	OIW02624.1	81.8	100.9	111.7	96.9	117.9	102.6	107.1	93.3	95.3	94.1	103.8	83.6	72.1	124.4	87.9	101.2	93	115.5	97.3	86.3	94.9	89	98.5	83.2	117.7	101.8	136.4	107.3	114.4	126.4	139.1	99.6	115.2	129.8	113.5	124.6	103.6	97.5	124.5	102.9	107	131.3	91.6	133.6	115.5	107.7	98	110.8
Lup004151	OIW12402.1	0.5	0.8	4.2	1.8	1.4	0.4	1.3	0	0.7	0	1.6	0	1.6	0.7	2	1.7	1.7	0.4	0.9	1.1	0.4	1.4	1.8	1.5	0.9	1.2	1.8	0.7	1	1.6	1.5	1.3	0.9	1.1	1.9	1.7	0.4	2.1	1.2	1.2	2.1	3.6	1.6	1.3	2.6	0.4	1.5	0.8
Lup022105	OIV94908.1	0	0	0.4	0	0	0.4	0	0	0	0.7	0	0.8	0	0.2	1	0	0.4	0	0	0	0	0	0	0	0.7	0.2	0.5	0.3	0	0.6	0	0.3	0.3	0.2	0	0	0	0	0	0.4	0.8	0.7	0.8	0	0	0	0	0
Lup011695	OIW06008.1	0	0	0	0	0	0	0.4	0	0	0	0.8	0	0	0.2	0	0.8	0.8	0	0.9	0	0	0	0	0	0.5	0.8	0.2	0	0	0.2	0.4	0	0.6	0	0.5	0.6	0.4	0	0.4	0.4	0.4	0.7	1.2	0	0.5	0	0	0.5
Lup009016	OIV91604.1	0	0	0	0	0	0	0	0	0	0	0	0	0	0	0	0	0	0	0	0.4	0	0	0	0	0	0	0	0	0	0.2	0	0	0	0	0	0	0	0	0	0	0	0	0	0	0	0	0.4	0
Lup032062	OIW09913.1	0	0	0	0	0	0	0	0	0	0	0.4	0	0	0.2	0	0	0	0	0	0	0	0	0	0.4	0.2	0.3	0.5	0	0	0.2	0.2	0.3	0	0	0	0	1.2	0	0	0	0.4	0	0	0	0	0	0	0.3
Lup020746	OIV93084.1	11.2	13.2	10.4	7.9	7.2	9.4	11.3	9.5	11.1	10.5	13.4	10.6	6.6	5.1	4.7	8	8.3	1.8	7.7	7.8	9.3	8.5	9	9.2	7.5	7.5	9.7	7.8	8.9	7.4	10.3	9.1	8.8	6.8	13.5	10.2	10.2	9.2	8.4	13.2	6.2	11.1	12.4	7.6	6.7	14.9	1.9	13.7
Lup025643	OIV94581.1	0	0	0	0	0	0	0	0	0	0	0	0	0	0	0	0	0	0	0	0	0	0	0	0	0	0.2	0	0.2	0	0	0	0.2	0	0	0	0	0	0	0	0	0	0	0	0	0	0	0	0
Lup013629	OIW02992.1	0.9	1.9	2.5	1.8	0	1.2	2.9	4.1	3.3	2	2.8	0.4	1.2	1.6	0.3	3.8	2.5	0	2.2	1.4	1.1	2.7	1.2	2.9	2	1.7	3.1	1	2.8	2.3	3.6	1.7	0.9	0.5	2.4	3.2	2.9	1.4	2.4	0.8	2.1	1.4	2.4	4.5	0.5	0.4	0	2.6
Lup015128	OIW02245.1	0	0	0.4	0.4	0	0	0	0.5	0.4	0	0	0	0	0.2	0	0	0	0	0	0	0	0.3	0	0.4	0.2	0.2	0.3	0	0.2	0	0	0.3	0.3	0.7	0	0.4	0	0	0	0	0	0	0.4	0	0	0	0.4	0.8
Lup031289	OIW18169.1	5.1	5.1	2.9	4	1.9	1.6	2.9	1.4	2.6	1.3	5.3	3	4.5	2.5	1.4	7.6	3.3	10.6	4.3	2.5	3.6	2.7	3.6	1.1	3.2	6	6.2	2.1	1.6	2.1	3.1	3.2	0.9	1.8	2.4	2.3	1.6	2.8	2.4	2.4	2.5	3.2	2.4	3.1	3.1	2	1.5	2.3
Lup029961	OIW06540.1	8.8	7.4	6.7	5.7	9.1	11.4	9.6	13.1	9.3	9.8	8.1	3.8	8.6	3.3	10.8	8.5	9.5	5.7	7.4	8.8	8.3	9.5	7.8	8.5	9.5	8.7	17.6	10.6	13	15.5	14	11.3	13.2	16.3	12.1	10.8	10.6	12.4	17.3	15.2	16.5	14.3	14.7	16.2	13.9	18	5.3	5.7
Lup002573	OIW21406.1	0.5	2.3	2.9	1.8	2.9	2.8	1.7	1.4	1.1	2	2	1.3	5.3	1.3	2	1.7	0.4	1.4	1.9	3.2	2.5	0.7	0	3.3	2.5	0.9	3.5	3.1	2.6	2.7	2.2	1.9	1.9	4.3	1	3.2	4.5	1.8	2.8	2	2.9	3.2	1.6	1.8	2.1	1.2	4.9	0.8
Lup021350	OIW14210.1	0	0	0	0	0	0	0	0	0	0	0	0	0	0	0	0	0	0	0	0	0	0	0	0	0	0	0	0	0	0	0	0	0	0	0	0	0	0	0.4	0	0	0	0	0	0	0	0	0
Lup028957	OIW17607.1	1.9	1.6	1.3	1.3	0.5	2	3.3	2.3	1.9	1.3	2	0.8	4.1	3.8	3.4	11.9	0.4	0.7	2.8	1.1	1.8	2	1.8	5.2	7	4.1	6.2	1.6	3.5	2.9	2.4	6.1	1.9	1.8	3.9	2.8	1.6	6.4	4	2.8	0.4	1.8	0.8	3.6	1	0	1.1	3.9
Lup015251	OIW01926.1	0.5	0	0.8	0	0	0.4	0.8	0	0	0.7	0	0.4	0.4	0.4	0.3	0.4	0.4	0	0.6	0.4	1.4	0.3	0	0	0.9	0.8	0	0.3	0.8	0	0.5	0.8	0.6	0	0.5	0.4	0.4	1.4	1.6	1.2	0	0	0.8	0.5	0	1.2	0	0
Lup013892	OIW04510.1	0	0.4	0	0	0	0	0	0	0	0	0	0	0	0	0	0	0	0	0	0	0	0	0	0	0.2	0.5	0	0	0	0	0	0	0	0.5	0	0	0	0.4	0	0	0	0	0	0	0	0	0	0
Lup031728	OIW13839.1	0	0.4	0	0	0	0	0	0	0	0	0	0	0	0	0	0	0	0	0	0	0	0	0	0	0	0	0	0	0	0	0	0	0	0	0	0	0	0	0	0	0	0	0	0	0	0.4	0	0
Lup002877	OIW13357.1	2.8	3.5	3.3	2.6	1.9	4.3	2.5	1.4	2.6	1.3	2.8	1.7	1.6	2	2.7	3.4	2.9	3.2	3.4	2.5	2.9	2.7	4.2	1.8	2.9	5.1	4.4	3.1	2.8	3.7	3.6	3.9	2.2	4.1	5.8	2.8	5.7	3.9	6.4	5.2	3.7	5.4	4	3.1	3.1	3.1	3.4	3.1
Lup030466	OIV91244.1	15.3	15.2	13.3	13.2	14.3	11	16.3	9.5	8.9	8.5	15	15.3	11.9	14.3	13.2	13.6	8.3	15.9	10.8	17	13.7	11.2	13.8	10.7	10.6	12.1	12.3	12.4	12.4	14	14.3	13.8	8.2	15.4	10.6	9.7	15.2	9.9	12.1	14.8	10.7	15.3	8.8	15.3	12.3	14.5	9.5	11.1
Lup025364	OIW18921.1	16.3	19.1	19.2	18.1	14.8	20.1	21.3	16.2	24.5	21.6	24.3	19.5	20.5	14.5	17.2	19.1	20.3	16.6	13.9	26.5	14	18.3	18.6	14.4	18.6	21.8	23.2	21.1	19.9	22.3	21.8	20.2	16.3	19.3	15.5	17.6	17.2	15.5	16.5	21.6	16.1	13.9	20.7	18.4	15.4	20	20.5	16.3
Lup013196	OIW18444.1	0	0	0	0	0	0	0	0	0	0	0.4	0	0	0	0	0	0	0	0	0	0	0	0	0.4	0	0	0.3	0	0	0	0	0	0	0	0.5	0.2	0	0	0	0	0	0	0	0	0	0	0	0
Lup015403	OIW12954.1	0.9	2.7	2.5	1.8	1	0.4	2.9	3.6	1.9	3.3	4.1	1.3	0.8	0.4	0.7	3.4	2.1	0.4	1.2	0.7	0.7	1.4	1.2	0.7	1.4	1.1	1.8	1.2	3.2	1.9	1.5	1	1.6	0.9	1.9	1.1	3.7	1.1	0	0.4	2.5	0.7	2	1.8	0	0.8	0.4	2.1
Lup011037	OIV97513.1	0	0	0	0	0	0	0	0	0	0	0.4	0	0	0	0	0	0	0	0	0	0	0	0	0	0	0	0	0	0	0	0	0	0	0	0	0	0	0	0	0	0	0	0	0	0	0	0	0
Lup025101	OIW01945.1	0.9	0.4	1.3	1.3	1.4	1.6	0.4	0.5	0.7	0	1.6	0	0.8	0.2	0.3	0.4	0.8	0	0.3	1.4	0.4	0.3	0	0.7	1.1	0.8	0.2	0.9	0.2	1.9	1.1	0.2	0.6	0.7	1	0.8	0.8	0.7	0.4	1.6	0.8	0.7	1.2	0.9	1.5	0.8	1.5	0.5
Lup018146	OIW17191.1	0	0	0	0	0	0	0	0	0	0	0	0.4	0.4	0	0	0	0	0	0	0	0	0	0	0	0	0.2	0	0	0	0	0.2	0	0	0	0	0	0	0.4	0	0	0	0	0	0	0	0	0	0
Lup026348	OIW00011.1	5.6	10.9	8.3	8.8	8.6	7.5	9.6	12.6	8.2	3.9	8.5	11	14.3	8.5	6.4	5.5	7.9	15.9	7.1	6	5.8	6.1	7.2	8.1	13.4	13.3	13.2	8	10.8	5.8	9.4	8.9	8.5	106.6	7.7	9.5	5.7	3.2	8	6.8	9.1	6.4	6.8	8.1	7.2	10.6	22.4	10.6
Lup028537	OIW21088.1	0	0	0	0	0	0	0	0	0	0	0	0	0	0	0	0	0	0	0	0	0	0	0	0	0	0	0	0	0	0	0	0	0	0	0.5	0	0	0	0	0	0	0	0	0	0	0	0	0
Lup012313	OIV97556.1	12.6	15.6	16.3	14.1	20	16.5	9.2	11.3	13	8.5	10.1	13.6	11.5	11.1	20.6	11.4	10.4	10.6	9.3	12.4	11.1	14.2	13.2	12.2	14.5	11.8	15.8	11	15	18.1	16.1	18.9	13.2	18.6	9.7	9.1	18.4	13.1	16.5	13.6	13.2	18.9	12.7	12.1	22.1	14.5	15.2	9.3
Lup014290	OIV94043.1	2.3	3.1	4.6	4.8	3.8	3.5	3.8	2.7	4.8	2	2	2.5	2.1	2.7	3	3.8	3.3	1.8	2.2	1.8	2.5	3	5.4	3.7	4.1	3.2	3.3	2.6	4.1	2.9	2.9	1.9	3.1	1.6	4.3	3.8	0.8	3.2	2.8	2.8	2.5	2.5	2.8	4.5	4.1	2	1.9	3.1
Lup030780	OIW07703.1	2.8	2.7	2.9	2.6	3.8	0.8	2.5	4.1	3.7	0	5.7	3.4	2.5	1.3	2	1.7	5.8	3.5	2.5	2.1	3.6	1	3	2.9	1.8	3.1	2	2.1	1.8	3.3	3.3	1.7	2.2	3.4	3.9	3.6	1.6	3.2	2.8	4.4	2.1	4.6	1.6	1.3	3.1	3.1	1.1	2.6
Lup021669	OIV89454.1	0	0	0.4	0	0	0	0.4	0.5	0	0	0	0	0	0	0.3	0	0.4	0	0	0	0	0.3	0	0	0.7	0.2	0	0.2	0.2	0	0	0.3	0.6	0	0	0.6	0	0	0	0	0	0.4	0.4	0	0	0	0	0.3
Lup022887	OIW11080.1	0	0.8	0.4	0.9	0	0	0	1.4	0.4	1.3	0.8	0	0.4	0	1	0.4	0	0.7	0.9	0.7	0	0	0	1.1	0	0.5	0.2	0.2	0.2	0.2	0.5	0.3	0	0.2	0	0.4	1.2	0	0.4	0	0.4	0.4	0.4	0	1	0.4	0.8	0.5
Lup004937	OIW19194.1	8.8	8.2	4.2	7.1	8.6	9	6.3	5	7.8	9.8	8.9	8.5	7	7.4	11.2	10.6	8.3	8.1	8.3	11	10.8	4.1	13.2	5.2	8.4	6.4	6.7	5.6	5.5	4.9	4.7	0.7	5.3	0.7	3.9	1.1	10.2	3.2	7.6	5.2	9.1	8.2	6.8	6.7	6.2	5.5	8.7	8.5
Lup026546	OIV91693.1	1.4	1.9	2.1	0.9	0.5	0	0.4	0.5	4.5	0.7	9.3	0	0.4	0.2	0.7	2.5	0.4	1.1	1.9	0.4	0	0.3	1.2	1.1	0.7	0.3	2.3	0.2	3	1.6	4.4	0.8	0.3	1.1	0.5	4.7	1.6	1.1	2.4	0.8	0	2.1	0.4	1.8	1	0.4	3	2.3
Lup032232	OIW09794.1	3.7	5.5	4.2	4.8	4.3	8.3	6.3	5	4.8	2	6.5	7.6	7	2.2	4.4	5.1	2.9	2.5	1.5	6.4	4	3.7	1.8	5.9	4.8	4	4.3	4.5	3.7	5.4	3.6	3.4	4.7	5.7	7.2	6.1	10.6	7.4	6	7.2	3.7	7.5	7.6	4	5.1	9	1.1	3.1
Lup024538	OIW19825.1	0	0.4	0	0	0	0	0	0.5	0	0	0	0	0	0	0	0	0	0	0	0	0	0	0	0.4	0.2	0	0	0	0.2	0	0	0.2	0	0	0	0	0	0	0	0	0	0.4	0	0.5	0	0.4	0	0
Lup010974	OIW21798.1	21.9	12.9	21.3	28.6	24.8	20.1	23.4	23.4	15.2	13.7	19.5	21.6	24.6	15.6	20.6	27.5	21.2	49.1	19.8	28.6	23.4	24.7	33.6	24.7	22.9	16.6	22.5	19.3	18.5	26.4	21.2	21.9	20.7	25.9	30.9	24.1	19.2	24	33.3	25.2	22.6	29.3	31.1	23.4	48.3	20	46.7	24.9
Lup026215	OIV99877.1	27.9	19.1	28.8	32.2	31	35.4	27.6	40.1	29.7	24.2	30.8	25.9	28.7	31.2	34.1	22	34	42	23.5	27.9	27.7	29.5	27.6	34.3	27.2	21.9	21.5	26.1	22.9	30.5	24.7	30.2	26.1	27.5	27.1	29.2	24.6	25.4	32.1	30.4	27.2	32.1	31.1	21.6	29.3	27.8	35.7	21.7
Lup000457	OIV96875.1	0	0	0	0	0	0	0	0	0	0	0.4	0	0	0	0.3	0	0	1.4	0	0	0	0	0	0	0	0	0.2	0	0	0	0	0	0	0	0	0.2	0.4	0	0	0.4	0	0	0	0	3.6	0	3.8	0
Lup011228	OIW02334.1	103.2	89.2	103	108.8	125.1	114.4	94.6	85.2	108.7	99.3	98.6	93.7	105.8	89.2	97.7	94.9	105.8	98.6	113.1	88.4	97.8	91.1	103.3	100.2	82.8	96.4	79.4	101.2	96.4	101.9	103.4	91.9	100.5	105.7	106.8	97	88.9	92.2	97.6	103.3	103.7	104.5	90.4	112.9	124.8	104.2	104.9	88
Lup031768	OIW13879.1	4.7	7.4	3.8	4.4	6.7	2	6.7	8.1	3.7	3.3	4.1	3.8	5.7	4	5.7	5.1	5	3.5	3.7	3.9	4.7	4.7	4.2	3.3	7.5	5.7	4.4	5.2	5.1	5.2	7.1	7.1	5	3.9	5.3	4.5	4.1	8.1	5.2	4	4.1	6.1	6	8.1	6.2	2.7	4.9	5.7
Lup019451	OIW01525.1	0.5	0	0	0	0	0	0.4	0	0.7	0	0	0	0	0.4	0	0	0	0	0.3	0	0	1	0.6	0	0.7	0	0.3	0	0.2	0.4	0	0	0.3	0.7	0.5	0.4	0	1.1	0.8	0	0.4	0.4	1.2	0	0	0	0.4	0
Lup007438	OIV95282.1	0	0	0.4	0	0	0	0	0	0	0	0	0	0	0	0	0	0	0	0	0	0	0	0	0	0	0	0	0.3	0	0.2	0	0	0.3	0	0	0.2	0	0	0	0	0	0	0	0	0	0	0	0
Lup031843	OIW03396.1	0.5	2.3	2.1	1.8	1.9	1.2	1.3	1.8	1.1	1.3	0.8	0.8	2.1	0.2	3.7	2.1	2.9	0.7	0.6	2.5	0.7	1	1.2	1.1	0.7	2.3	2.8	0.5	1.4	0.6	1.3	1.9	0	1.8	1.9	1.9	0.8	0.7	2	0.4	0.4	2.5	1.6	1.3	2.1	0.8	2.7	1.6
Lup023149	OIW16647.1	0	0	0.4	0	0	0.4	0	0.5	0	0	0	0.4	0	0	0	0.4	0.4	0	0.3	0	0	0.3	0	0	0.5	0.6	0.5	0	0	0	0	0	0	0.2	0.5	0.2	0.8	0.7	0	0	0	0	0.8	0	0	0.8	0	0
Lup017033	OIV91073.1	311.1	245.8	398.9	298.3	390.9	388.5	280.8	352.1	334.2	288.7	303	363.5	337	434.8	440.4	308.4	276.9	227.5	271	337.9	351.6	367.6	403.7	406.6	340.6	263.3	419.2	253.5	296.3	314	267.7	320.3	294.2	361.2	317.9	350	322.3	262	372	300	384	382.5	310	295	270.1	301.2	376.6	280.9
Lup016980	OIV91020.1	8.8	0.8	3.3	0	0.5	1.2	0.8	0.9	0	0.7	3.7	3.4	1.6	3.6	3.7	2.1	1.7	0	1.9	1.4	4	7.4	12	12.9	2.5	1.7	2.1	1.9	2.2	6.4	12.9	8.6	10.4	25	3.4	8.7	4.9	1.4	0.4	2.4	4.5	14.3	9.6	1.3	1	3.5	0.4	0
Lup025600	OIV94538.1	0.5	0.8	0.4	0.4	0	0.4	0.8	0.9	0	0.7	0.4	0	0	0.7	0.7	0.8	0	0.4	0.6	1.1	0.4	0.3	1.2	0	0.7	0.9	0.3	0.5	0.4	0	1.3	0.3	1.9	0.7	1	0.8	0	1.1	1.6	0.4	0	0.7	1.2	0.9	0.5	0	0.4	0.5
Lup016921	OIV90961.1	22.3	19.5	17.1	19.8	12.9	14.2	15.9	13.1	13	20.9	18.7	20.4	13.9	19.4	16.9	23.3	16.6	19.8	12.1	15.9	11.5	16.2	16.8	21.7	16.1	15.2	21.7	17.1	15.4	14.8	21.4	15	11.6	19.5	21.7	17.2	17.6	16.6	15.3	19.6	12.3	19.3	16.3	18.9	15.4	15.7	14.1	16.6
Lup015512	OIV90779.1	2.3	0.8	1.3	2.2	1.9	2.8	0.8	2.3	0.4	2	2.4	0.4	2.1	1.1	1.7	3.4	2.1	1.1	0.3	2.1	1.1	2.4	1.2	1.8	2.3	2.6	3	1.9	2.6	1	1.3	3	2.2	2	1.4	3.2	1.2	2.1	2.8	1.6	1.2	2.1	2.4	2.7	1.5	1.6	1.1	2.1
Lup021134	OIW11800.1	0	0	0	0	0	0	0	0	0	0.7	0	0	0	0	0	0	0	0	0	0	0	0	0	0	0	0	0	0	0	0	0	0	0	0	0	0	0	0	0.4	0	0	0	0	0	0	0	0.4	0.3
Lup032555	OIW04363.1	0	0.4	0.8	0	0.5	0	0	0	0	0	0	0.4	0	0	0.3	0	0	0	0.6	0	0	0	0	0	0.5	0	0	0	0	0.2	0.2	0	0	0	0	0.2	0.4	0	0.4	0	0	0	0.4	0.5	0	0	0	0.8
Lup000152	OIW17015.1	3.7	0.8	2.1	2.6	1.9	3.5	2.5	3.2	1.5	2.6	3.2	2.1	2.9	1.3	3.7	3.8	2.1	1.1	1.5	2.8	1.1	2	2.4	2.9	3.2	2.5	2.5	1.9	2.8	3.7	4.4	2.9	2.2	2.5	1.9	3.4	2	2.5	3.6	2	2.9	4.3	2.4	3.1	2.6	2.4	2.3	1.8
Lup000941	OIV92807.1	2.3	2.7	3.3	3.1	2.9	3.1	2.5	0.5	3	5.2	4.5	3.4	1.2	3.6	1.7	4.2	4.6	4.9	3.1	3.5	5.4	5.4	3.6	4.1	5.2	4.1	5.3	4.5	4.1	7.2	5.6	4.7	2.2	2.5	5.8	6.3	4.1	5.3	4	3.6	6.6	4.6	3.6	4.5	7.2	3.5	4.9	1.8
Lup006810	OIV95834.1	1.4	1.2	2.1	4	3.3	2	0.4	0.5	1.9	2	1.6	1.7	5.3	1.3	0.7	7.2	1.2	11.7	0	6.7	2.9	1.4	1.8	0.7	0.2	1.1	0.3	0.3	1.4	1.2	4.5	3.4	3.5	8.4	2.9	1.7	0.8	1.4	4.8	2.4	1.6	6.8	4	2.2	1.5	1.6	30.4	1.3
Lup002205	OIW00816.1	18.6	23.8	12.9	12.3	25.8	17.7	22.2	19.8	24.1	24.8	20.3	22.1	18	6.9	22.6	12.7	27.4	7.1	19.2	27.9	11.9	27.8	17.4	18.8	22.4	18.7	17.8	15.1	12.2	18.6	14.5	19.9	15.4	16.8	24.2	23.3	25.4	23.7	19.7	16	24.3	18.6	26.3	16.6	13.4	21.2	5.3	11.1
Lup028312	OIW11221.1	1.9	3.1	4.2	2.2	3.3	3.5	4.2	2.3	3.7	3.3	4.9	4.2	2.1	1.6	2	3	2.1	1.1	1.9	3.2	1.1	6.4	3.6	3.7	2	2.1	2.6	2.8	3.4	3.3	2.7	3.7	2.8	4.3	4.3	3.6	3.7	3.2	1.6	3.6	4.5	3.6	1.2	3.6	4.6	6.3	1.5	1.8
Lup032540	OIW04348.1	0	0	0	0	0	0	0	0	0	0	0	0	0	0	0	0	0.4	0	0	0	0	0	0.6	0	0	0	0.2	0	0	0	0	0	0.3	3.2	0	0	0	0	0	0	0	0	0	0	0	0	0	0
Lup031365	OIW17992.1	0	0	0	0.4	0	0	0	0.5	0	0	0.4	0.4	0.4	0	0	0.4	0	0	0.3	0	0	1	0	0.4	0	0.3	0.2	0.2	0.8	0.6	0	0.2	0	0	0	0	0.4	0	0.4	0	0	0.4	0	0.5	0.5	0	0.4	0.3
Lup025712	OIW01416.1	0	0	0	0	0	0	0	0.5	0	0	0	0	0	0	0	0.4	0	0	0	0	0	0	0	0	0.2	0	0	0	0.2	0	0	0	0	0.5	0	0	0	0	0	0	0	0	0	0	0	0	0	0
Lup015659	OIW17076.1	146.9	134.8	135.5	138.8	120.8	144.7	115.5	133	133.2	130	112.4	116.6	122.2	111.7	123.4	123.7	136.1	111.3	142.1	140	128.7	127.3	121.3	144	124.3	140.9	112.1	152.2	126	156.1	134.6	138.8	129.7	131.4	105.3	118	132.3	134.2	119.3	121.3	132.5	135.2	123.1	136.3	135.1	138.3	90.4	113.7
Lup010475	OIW01314.1	0	0	0	0	0	0	0	0	0	0	0	0	0	0	0	0	0	0	0	0	0	0	0	0	0.2	0	0	0	0	0	0.2	0	0	0	0	0	0	0	0	0	0	0.4	0	0	0	0	0	0
Lup023266	OIV93330.1	1.4	0.4	0.4	0.9	0.5	0.4	0.4	0	0.7	0	0.8	0.4	1.6	0.4	2	0	0.4	0	0.9	0.7	0.4	1	0.6	1.1	2	0	1.2	0.3	0.8	0.4	1.3	0.3	0.9	1.1	1	0.6	0.4	0.7	0.8	0.8	0.8	0.4	0	0	0	0	0.4	0
Lup010056	OIV97110.1	9.8	11.3	12.1	11.9	13.8	10.6	7.5	6.3	5.9	9.8	6.5	13.6	9	8.7	12.2	15.3	8.7	35.3	10.8	7.4	9.7	10.2	10.8	11.8	7.5	6.1	12.8	9.2	10.6	10.3	9.4	10.8	9.1	16.6	16.4	8.3	8.6	10.6	15.7	14	10.3	13.9	11.6	13.9	24.1	7.8	19	9.8
Lup004986	OIW02393.1	33	44.8	34.2	31.3	37.2	40.1	35.2	31.1	33	29.4	43.8	32.7	32	26.5	28.1	43.2	32.4	20.5	36.8	27.6	36.3	37.9	25.8	25.8	31	40.3	44.1	36	36.3	47.2	40.8	32.7	22.9	27.2	30.9	37.5	34.8	33.5	37.8	31.2	16.9	38.5	35.9	20.7	23.1	34.5	7.6	23.3
Lup004252	OIW15717.1	0	0.4	0.4	0	1	0.4	0.8	0	0.4	1.3	0.8	0.4	0	0.7	0.7	0.4	1.7	0	0.6	1.8	0.4	2	1.8	0.4	0.7	0.6	0	0.5	0.2	1	0.7	0.3	0.9	0.9	0	0.9	0.8	1.1	0.8	1.6	0.8	0.4	0	0	0.5	0.4	0.8	0.5
Lup024334	OIW20846.1	0.9	1.9	1.7	2.2	1	1.6	1.3	3.6	0.7	1.3	4.1	0	1.6	0.7	1	1.7	1.7	1.4	1.5	0.7	1.1	1.4	2.4	1.8	2.3	2	2.3	1	2.6	0.6	2.2	1.5	2.8	2	1.4	1.3	3.7	0.7	3.2	1.6	2.1	2.1	1.2	1.8	0.5	2.7	1.1	0.5
Lup019377	OIW18111.1	0	0	0.8	0	0	0.8	0	0.5	0.4	2	0	0	0	0.2	0	0	0.8	0	0	0.7	0	0.3	0.6	0	1.1	0.6	0.5	0.3	0	1.6	0.5	0.3	0	3.2	0	0.8	0.8	0.4	0.4	0	0	1.1	0.8	0	0.5	0	0.4	0.3
Lup032902	OIW15498.1	0	0	0.4	0.9	0.5	0.8	0	0	0	0	0.4	0	0.4	0	0.3	0	0	0	0	0	0	0	0	0	0	0.2	0.2	0	0	0.2	0	0.3	0	0.5	0	0.2	0	0.4	0	0	0.4	0	0	0	0	0.4	0	0
Lup027485	OIW00234.1	6	9.3	10	6.6	7.6	8.7	8	8.6	8.9	9.8	13.4	10.6	9	6.2	11.2	11	10	6.4	8.7	11	6.1	11.5	9.6	12.9	9.7	11.2	15.1	9.1	9.7	8	11.2	8.8	9.1	12.3	8.2	16.3	16	13.8	8.4	11.2	7.8	8.2	6	13	14.4	7.1	8.7	8.5
Lup008406	OIW16549.1	0	0	0	0	0	0	0	0	0	0	0	0	0	0	0	0	0	0	0	0.4	0	0	0.6	0	0	0.2	0.2	0	0	0.6	0.2	0	0	0	0	0.2	0	0	0	0	0	0.4	0	0	0	0	0.4	0
Lup028956	OIW17606.1	7.4	7	5.8	7.5	5.7	5.9	5.4	6.3	5.9	7.2	3.7	3.8	4.9	7.6	4.7	3.8	4.6	6	5.6	4.6	4	5.8	3.6	7	2.5	5.2	4.8	4.4	5.5	5.4	4.2	5.4	2.5	5.4	9.2	4.9	6.1	4.9	5.6	4	3.7	3.2	4.4	3.1	2.6	5.1	4.2	4.9
Lup005174	OIW01721.1	1.9	3.5	1.7	2.6	7.2	3.1	4.2	3.6	6.3	3.3	3.7	4.2	4.5	2.2	5.4	4.7	2.9	2.1	3.1	4.2	4	5.8	1.8	3.3	3.2	3.5	5.9	2.4	4.3	4.7	4.7	6.1	6	6.1	3.9	5.3	5.3	3.5	4.8	5.6	2.1	3.2	7.2	0.5	6.2	2.4	3.4	3.4
Lup030216	OIW03940.1	2.8	2.3	1.3	1.8	1.4	1.2	1.7	0.9	3	2	0.8	2.1	1.2	0.7	1.7	1.3	0.4	1.8	0.3	0.7	1.8	2.4	1.2	1.8	1.4	2.9	2.5	1	1	1	2.5	1.5	1.6	1.6	1.4	1.1	1.2	1.8	1.6	0.8	1.2	1.8	0	2.7	0.5	2.7	0.4	1.3
Lup007600	OIW18016.1	0	0	0	0	0	0	0	0	0	0	0.4	0	0	0	0	0	0	0	0	0	0	0	0	0	0	0	0	0.3	0.2	0	0	0	0	0	0	0	0	0	0	0	0	0	0	0	0	0	0	0
Lup012731	OIV89645.1	5.6	3.9	4.2	2.2	3.8	2	2.1	2.3	1.9	2.6	3.2	2.1	3.3	2	5.1	5.5	2.9	2.8	2.5	2.1	5	2.4	4.8	3.3	2.5	2.8	4.8	3.8	3.4	5.2	2.9	3.4	5.7	4.3	2.9	2.3	2.9	2.1	3.6	5.6	4.9	4.6	2.4	4	2.6	3.5	5.3	2.3
Lup002578	OIW05105.1	24.2	21	15.4	19.4	13.4	15.3	14.6	14.4	13	20.2	19.9	22.5	22.5	17.2	19.6	22.5	14.9	15.9	16.1	22.3	14.4	14.9	19.2	19.5	22	19	21.9	18.8	17	17.5	19.9	21.1	14.8	20.4	17.9	20.5	22.1	13.8	20.1	16.4	13.6	15.3	19.1	18.4	15.4	18	21.7	14.2
Lup026636	OIV89134.1	0	0	0	0	0	0	0	0	0	0	0	0	0	0	0	0	0	0	0	0	0	0	0	0	0	0	0.2	0	0	0	0	0	0	0	1.4	0	0	0	0	0	0	0	0	0	0	0	0	0
Lup031290	OIW18170.1	0	0	0	0	0	0	0	0	0	0	0	0	0	0.2	0	0.4	0	0	0	0.4	0.4	0	0	0	0	0	0.2	0	0	0.2	0.2	0	0	0.2	0	0	0	0	0	0	0	0	0.4	0	0	0	0	0
Lup024008	OIW04892.1	0.5	0.4	2.1	1.3	1.4	0.8	0.4	0	1.1	0.7	0.4	0.8	2.1	1.1	1.4	1.3	0.8	0.4	1.9	1.1	1.1	0.7	0.6	4.4	1.1	0.5	2	1	0.6	2.1	1.1	0.5	3.1	1.1	0	0.9	1.2	0.7	0.4	0.4	1.6	1.8	0.8	0.5	2.1	0.8	0.4	0.8
Lup001219	OIW09248.1	1.4	2.7	4.2	1.3	2.4	2	3.3	0.9	1.1	1.3	2.4	0.8	2.5	1.6	1	2.1	1.2	1.1	1.5	0.4	1.4	2.4	3	1.5	2	0.9	1	3.3	3	1.4	1.6	2.5	1.3	2.7	1.9	1.7	3.3	3.2	2.8	3.2	1.2	2.9	2.4	0.5	1	2.4	1.1	2.3
Lup019676	OIV99180.1	3.7	1.2	1.7	0.4	1.4	2.8	2.1	3.6	1.1	1.3	2.4	2.5	4.1	3.3	2.4	8	1.7	2.1	3.4	3.2	1.4	1.7	4.2	1.5	2.9	1.4	2.1	1.4	2	3.9	2.4	1.7	2.2	4.8	3.4	3.2	1.6	1.4	2.8	1.2	1.2	5	4	2.7	4.1	1.2	2.3	2.3
Lup032327	OIV99068.1	0.9	0.4	2.1	4.4	2.4	2.4	1.7	0.9	4.1	0	2.8	1.3	0	0.7	3	4.2	2.5	1.1	1.5	1.4	2.2	2	2.4	1.1	1.4	2.5	1.6	2.1	2.4	3.3	4.2	2.2	1.9	3.2	4.8	3.4	1.6	3.2	2	3.2	3.3	2.1	5.2	2.2	5.6	2.7	1.9	1.3
Lup001234	OIW09263.1	29.8	30.4	40.4	37.5	30.1	38.5	35.6	35.6	37.1	24.8	29.6	36.5	30.3	27	35.2	27.5	35.3	27.6	30	27.6	37.4	35.2	33	28.4	28.1	23.8	30.9	29.9	29.6	24.5	32.3	35.4	27	27.2	27.1	32.8	27.4	27.2	38.2	28.8	24.7	27.1	32.3	29.2	32.4	29.4	25.5	20.5
Lup003770	OIV93807.1	47	31.5	77.1	49.4	101.7	93.6	72.4	65.8	75.3	45.1	69	64.5	59.9	138.9	118.3	75.4	73.5	85.8	54.7	68.2	65.1	61.3	86.5	124.1	99.8	73.4	193.2	75.9	80.8	108.7	89.6	106.4	122.7	195.6	139.6	142.4	93.8	98.5	71.9	115.7	111.5	155.6	103.6	94.4	105.8	87	191.5	81.8
Lup001922	OIV90444.1	15.8	3.1	4.6	10.6	15.8	4.3	3.8	17.1	8.2	24.2	4.9	15.7	2.9	2.5	12.8	11.4	17.8	11.7	19.2	12.4	3.6	3.7	3	16.2	15.8	16.9	3.5	1.2	13.6	18.8	18.1	14.7	2.8	21.8	2.4	2.7	6.1	13.8	18.9	15.6	14.8	5	3.6	4	2.1	1.6	10.3	14.8
Lup004953	OIW14520.1	3.7	4.3	2.1	4.4	5.3	5.5	3.3	4.5	3.3	4.6	3.2	2.5	2.5	6.2	6.4	4.7	3.3	8.8	3.1	4.2	5	4.7	4.8	4.1	4.5	3.8	5.6	2.8	4.3	6.8	6.5	5.1	3.5	8.2	5.3	5.3	7	4.9	5.6	8.8	7.8	5	3.2	3.1	3.6	3.9	11	1.8
Lup008441	OIW07554.1	0	0	0	0	0	0	0	0	0	0	0	0	0	0.2	0	0	0	0	0	0	0	0	0	0	0	0	0	0	0	0	0.2	0.2	0.3	0	0	0	0	0	0	0	0	0	0	0	0	0	0	0
Lup022326	OIW18128.1	0.5	0.8	0	0	0	0	0.4	0	0	0	0.4	0	0.4	0	0	0	0	0.4	0.9	0	0.7	0	0	0	0	0.3	0.3	0	0.2	0.2	0	0.2	0	0	0	0.4	0.8	0	0	0.8	0	0.4	0.4	0	0	0.8	0	0
Lup028339	OIW11248.1	2.8	1.9	0.4	0.9	3.3	2.4	1.3	1.4	3.7	2	2	1.7	3.3	2.5	1.4	3.4	3.7	1.8	1.2	1.8	1.4	3	1.8	2.6	3.6	2.6	3.9	3.3	1.8	3.3	2.9	2.5	2.2	3	3.9	3.6	0.8	1.4	2.4	2.8	3.3	3.9	7.2	1.3	3.1	1.6	3.4	2.6
Lup001927	OIV90449.1	76.3	77.1	80.5	82.8	96.9	92.4	78.7	79.3	74.6	91.4	73	86.5	93.9	111.9	107.1	77.9	75.5	121.9	72.9	99.7	75.9	77.5	85.3	103.5	125.8	114.2	116.1	95.6	118.1	99.8	111.9	125.9	133.7	97.6	129	112.3	98.3	93.9	115.7	108.1	137.9	124.9	112.3	121	139.7	103.4	163.4	120.1
Lup027129	OIV96025.1	31.2	27.3	32.5	22.9	38.2	34.2	34.7	36.1	27.5	35.3	34.9	34.8	38.1	49.1	29.4	36.4	28.6	38.9	32.8	29.3	39.9	37.2	34.8	37.2	47.5	41.4	57.4	50	54.6	50.1	53.5	45	48.3	75.3	47.8	55.9	39.7	40.3	41	50.1	32.1	42.5	40.2	36	46.7	43.1	56.2	46.3
Lup019969	OIW07868.1	22.8	33.9	30.4	33.9	27.7	33	23.9	35.6	31.9	26.1	37.7	31	29.5	28.3	29.1	29.2	26.6	37.1	26.3	32.5	26.6	26.4	34.8	27.3	28.3	25.4	29.1	28.4	28.6	26.4	28.5	31.7	26.4	25.6	28	23.5	35.2	28.6	35.7	32	30.5	36	31.1	27.9	27.2	32.1	21.7	29.8
Lup028349	OIW11258.1	1.4	2.7	1.3	1.3	4.3	3.5	2.5	0.5	3.3	0.7	3.7	1.3	2.1	1.3	4.1	0.4	1.2	0.4	2.2	2.8	1.8	1.4	1.8	1.5	2.7	2	2.1	2.4	1.8	2.9	1.8	1.3	1.9	2.7	3.4	1.9	2.9	2.5	2.4	3.2	2.1	3.9	3.2	3.6	1.5	2.4	1.1	1.8
Lup000566	OIV90356.1	5.6	4.7	4.6	9.7	9.5	5.1	4.6	6.3	9.3	7.8	4.1	4.7	7.4	6.9	7.1	8.5	8.7	8.5	6.2	8.5	7.6	5.8	7.8	5.9	6.3	6.4	10	6.1	6.5	8.2	9.6	9.9	8.2	10.4	11.1	6.8	5.3	7.8	9.2	6.8	8.2	10.7	10.8	4.5	7.7	10.6	11	5.4
Lup017839	OIV91847.1	0	0	0	0	0.5	0	0	0	0	0	0	0	0.4	0	0	0	0	0.4	0	0	0	0	0	0	0	0	0	0	0	0	0.2	0	0	0	0	0	0	0	0	0	0	0	0	0	0	0	0	0
Lup014961	OIW20562.1	0	0	0	0	0	0	0	0	0	0	0	0	0	0	0	0.8	0	0	0	0	0	0	0	0	0	0	0	0	0	0	0	0	0	0	0	0	0	0	0	0	0	0	0	0	0	0	0	0
Lup015992	OIW10620.1	11.6	18.3	26.7	18.9	13.8	13.4	15.1	23	17.8	18.9	15	20.8	20.5	12.3	19.3	25	18.7	14.5	14.5	14.5	13.7	23.4	18	18.8	16.5	15.9	19.2	14.8	17.2	17.7	20.3	17.9	14.1	19.7	12.6	18.9	14.3	19.1	17.7	18.8	9.9	15.7	15.1	14.4	19	20.8	18.6	16.6
Lup011423	OIW14078.1	1.9	1.9	1.3	3.5	1.4	3.1	2.5	0.9	2.2	1.3	2.8	2.5	2.9	0.9	3	2.5	1.2	1.4	2.8	1.4	1.1	1.7	2.4	2.2	3.2	2	1.8	1.7	2.8	2.7	2.4	1.9	1.9	3.9	3.9	3.2	1.2	2.5	2	2.8	2.1	2.1	3.2	2.7	1.5	2	1.5	1.3
Lup005387	OIW14766.1	2.8	1.2	3.3	0.9	3.8	3.1	2.9	2.7	5.2	0.7	2	6.8	6.6	1.3	5.7	3.8	5	3.9	2.5	5.3	3.6	4.1	6.6	6.3	3.2	2.8	7.9	5.4	2.2	4.3	5.1	4.9	4.4	10	4.3	5.3	3.3	6	4	4.4	9.9	4.3	4.8	5.4	6.2	2.4	5.7	5.4
Lup030436	OIV91214.1	2.8	2.3	2.1	0.9	4.8	2	2.5	2.3	1.5	3.3	2	2.5	1.6	1.1	1.4	3	2.1	3.5	2.2	3.9	2.2	2.7	3.6	2.2	1.6	1.1	2.3	2.6	2.4	2.5	1.5	3.2	0.9	3.6	2.4	3.6	2.9	3.2	2.4	4.8	2.9	3.2	2.8	4.9	2.1	3.9	0.4	1.6
Lup022947	OIW11140.1	21.4	16.4	15.8	23.8	24.8	19.7	18.4	22.5	16.3	18.9	15.8	15.7	16	26.1	14.9	24.6	20.8	38.2	17.9	18.7	20.1	18.3	22.2	22.8	33	22.7	34.9	31.5	28.6	28	26.8	24.6	26.4	32.2	27.5	29.9	29.9	29.3	25.3	23.6	25.5	28.9	23.9	28.8	31.3	27.4	39.9	28.5
Lup020386	OIW19261.1	3.7	3.5	3.8	4.4	7.6	1.6	3.3	2.3	3.3	2	4.5	2.5	2.1	6.2	3.4	3.8	2.9	1.4	1.9	2.8	3.2	2	3.6	5.2	4.5	3.8	3.8	2.4	2.4	3.9	3.6	4.9	3.1	6.1	1.9	4.7	4.5	1.1	4.4	2.8	2.9	4.3	2.8	4.5	4.1	6.3	3.8	4.7
Lup011543	OIW21808.1	26.5	19.9	22.1	22.5	24.8	18.5	31	16.7	17.8	25.5	19.5	36.9	45.1	23	34.8	22	26.6	12	30.9	34.3	18.3	26.7	24	34.3	52.7	36.8	46	27.2	24.4	27	25.2	5.9	29.8	5.7	29	4.5	21.7	21.5	24.5	16.8	46.9	14.6	25.1	31.9	31.8	20	33.4	29
Lup008241	OIW20281.1	1.9	0.4	0.8	1.3	1.4	2.4	1.7	0.5	1.5	1.3	0	1.3	1.2	0.2	1	0.8	1.2	1.1	0.3	1.4	0.4	1	1.8	0.4	0.7	0.6	1.3	1	0.4	1.6	1.8	2.4	0.3	2.3	0	0.8	2	0.7	1.6	0.8	0.8	1.1	1.2	1.8	1.5	0.8	0	0.3
Lup010848	OIV95028.1	5.6	10.5	11.3	7.5	6.7	6.7	6.3	5.9	11.1	7.2	10.5	7.2	8.6	2.2	5.7	3.8	12	5.3	6.8	8.1	6.8	8.1	6.6	12.2	9.3	7.1	10.7	6.1	6.9	10.9	8.7	12.5	8.2	11.6	6.8	11	10.6	14.1	7.6	9.6	6.6	9.3	6.8	9.9	12.3	11.8	8.4	7.3
Lup022187	OIV94990.1	1.4	1.6	2.5	0.9	2.4	3.9	0.8	2.3	1.9	0.7	2	0.8	0.4	1.1	1.4	5.1	4.2	0.4	1.2	2.8	1.1	0.7	2.4	2.6	0.9	2.9	1.3	0.7	0.6	1.9	1.6	1.3	0.3	1.8	0.5	1.5	2.5	2.5	1.6	2	1.6	3.2	0.8	0.9	1.5	1.2	1.1	1.6
Lup014196	OIW01013.1	0.9	0	0.8	0	1	0	0.8	0	0	0	0.8	0.4	0	0	0	0	0	0	0	0	0.7	0	0	0	0	0	0.8	0.2	0.4	0.6	0	0.2	0.3	0	0	0.4	0	0	0.8	0.4	0.4	0	0.4	0	0	0	0	0.8
Lup021681	OIV94341.1	0	0	0	0	0	0	0	0	0	0	0	0	0.4	0	0	0	0	0	0.3	0	0	0	0	0	0	0	0	0	0	0	0	0.2	0.6	0	0	0.4	0	0	0	0	0	0	0	0	0	0	0	0
Lup021072	OIW08092.1	0	0	0	0	0	0	0	0	0	0	0	0	0	0	0	0	0	0	0	0	0.4	0	0	0.4	0.2	0	0.2	0	0	0	0	0	0	0	0	0	0.4	0	0	0	0	0	0	0	0	0	0	0
Lup017979	OIV92628.1	354.3	366.9	354.7	433.6	373.7	415.6	367.4	408.9	399.5	412.8	371.6	393.2	343.1	335.4	352.5	355	395.2	317.9	393.7	351	396.9	406.6	376	342.1	338.6	350.7	272.1	391.1	384.3	327.2	342.4	376.8	406.5	333.8	372.4	337.1	338.3	377.1	364.7	321.2	374.9	303.3	337.8	364.7	356.4	385	252.7	332.7
Lup006808	OIV95832.1	0.9	4.3	4.2	0.9	0.5	1.6	2.1	1.8	3.3	0.7	4.5	0	5.3	4.7	1.7	9.3	2.1	0	4.3	4.2	1.4	6.1	4.2	2.2	1.8	4.4	10.5	2.6	1.4	3.7	7.1	4	0.6	0.7	4.3	4.5	2	1.4	4	6.4	2.5	5	2.4	4.9	1	4.3	0.8	4.4
Lup010138	OIW07165.1	0	0	0	0	0.5	0	0	0.5	0	0	0	0	0	0.4	0	0	0	0	0	0	0	0	0	0	0	0.2	0.2	0	0.2	0	0	0	0	0	0	0	0.4	0	0	0	0	0.7	0	0	0.5	0.4	0	0.3
Lup009503	OIW19483.1	0	0.4	0	0	0	0	1.3	0	0	0	0	0	0	0	0	0	0	0	0	0	0.4	0	0	0	0.2	0	0.2	0.2	0.4	0	0.2	0	0	0.5	0.5	0.2	0.4	0.4	0	0.4	0	0	0.4	0	0	0.4	0	0
Lup004585	OIW16050.1	1.4	0.8	0.4	0.4	1.4	0.8	1.7	0	0	0	1.2	0.4	0.8	0.9	1	0.8	0.8	1.4	0.6	1.1	1.8	0.7	0	0.7	0.9	0.3	1.2	0.2	1.2	1.4	1.6	0.7	1.9	0	1.4	0.6	0.4	1.8	3.6	1.2	2.9	1.1	1.6	0.5	4.6	0.8	0.8	1.3
Lup003531	OIW21431.1	3.3	8.2	4.2	7.1	6.7	6.3	3.8	4.5	5.9	1.3	5.7	5.9	5.3	5.1	4.1	3.4	5.8	4.6	4.3	6	2.9	6.1	7.2	3.3	5.7	7.4	5.8	5.9	5.5	6.6	7.1	3.9	3.5	7.5	3.4	5.7	4.9	6.4	7.2	2.8	7.8	5	5.2	4	4.6	10.6	6.1	4.4
Lup029187	OIW00197.1	0	0	0	0	0	0	0	0	0	0	0	0	0	0	0	0	0	0	0.3	0	0	0	0	0	0	0.2	0.2	0	0	0	0	0	0	0	0.5	0	0	0	0	0	0	0	0	0	0	0	0	0.3
Lup031595	OIW11845.1	10.2	11.3	11.7	8.8	10	8.3	9.6	6.3	10.8	11.8	13	8.5	6.6	4.5	10.1	8	8.7	4.9	6.5	9.9	5	12.5	7.2	13.3	10.9	8.6	11.7	7.3	8.5	7.8	12.3	11.6	8.2	12	18.4	11.2	12.7	12.7	5.6	10	10.3	16.1	15.5	10.3	13.9	11.4	4.9	6.2
Lup007388	OIV98953.1	7	16.4	10.8	7.9	10	7.1	18.8	6.8	5.6	3.9	26.8	3.4	22.1	21.4	6.8	47	8.7	3.5	15.5	7.1	8.3	16.2	15	12.5	27.4	32.8	52.4	10.1	11.2	17.1	33	38.3	9.7	6.6	22.7	49.1	10.2	20.1	16.5	11.2	7.4	16.8	5.2	21.6	5.6	9.8	10.3	31.8
Lup027458	OIV89852.1	1.9	1.6	2.1	2.2	1.9	1.6	0.4	2.3	0.7	0.7	0.8	0.8	0.4	0.2	0.7	1.7	1.7	1.8	2.5	1.8	2.2	2	2.4	2.2	1.1	1.1	2.3	1	2.2	1.6	1.1	2	1.9	2.5	1	1.1	0.8	0	0.4	0.8	1.6	2.5	1.2	0.5	0	1.6	0.4	1.3
Lup023719	OIV89305.1	8.4	8.2	11.3	7.1	9.5	11.4	6.3	8.1	10.4	12.4	13	11	11.1	9.1	9.5	12.7	11.6	9.5	10.2	8.5	9.7	8.5	11.4	15.8	12	15.5	16.6	16	17.2	19.6	12	11.8	10.4	16.1	16.9	18.9	14.3	14.5	14.1	18.4	17.7	16.1	15.1	15.7	22.1	11.8	12.5	11.4
Lup021587	OIV95197.1	62.8	37.4	52.9	50.2	57.3	67.6	55.7	54.5	44.5	41.1	52.3	66.2	70.1	31.9	88.9	49.1	49	37.8	47.3	59.7	55.7	41	58.9	99.8	56.4	35.3	87.3	40.2	49.7	46.4	46.4	61.4	46.5	53.3	44	77.7	56.5	44.8	43.4	63.7	43.6	57.1	58.2	45.4	47.2	77.2	27	38.8
Lup025123	OIW14337.1	72.5	105.2	68.4	78.9	76.8	83.4	86.2	70.8	79.8	76.4	86.4	83.1	76.2	80.1	87.5	77.1	76	59	84.7	82	70.8	66.7	59.5	72.2	76.3	81.9	71.8	87.6	72.4	78.3	71.6	82.3	77.2	74.9	79.7	82.4	55.7	68.5	67.5	66.9	63.8	56	85.7	74.2	62.1	72.1	49.8	71.7
Lup033046	OIW14704.1	379.4	595.5	453.1	495.7	324.6	454.6	448.2	470.7	496	547.4	494.1	466.1	364.8	402.3	358.6	499.4	470.7	528.5	491	335.1	479.6	432.6	460.1	341.4	405.4	582.6	442.7	483.9	560.1	389.1	442.9	404.3	401.2	377.8	443.9	474.8	491.5	368.3	393.6	316.4	382.3	409.6	294.4	416.9	472.4	314.9	134.9	412.5
Lup016441	OIW08860.1	45.1	50.6	46.3	49.8	52.5	47.6	45.2	47.8	54.2	67.9	61.3	61.1	56.2	72.2	55.4	67.8	57.7	60.8	59	53.4	59.7	64	82.9	58.2	69.3	73.7	74.3	76.1	79.5	82.5	70.4	71.8	73.5	72.6	79.2	80.7	61.8	61.4	63.9	77.7	59.7	65.7	68.1	76.5	64.7	70.9	61.6	73.5
Lup031591	OIW11841.1	0	0	0	0	0	0.4	0	0.5	0	0	0.4	0	0.4	0	0.3	0	0	0	0	0.4	0	0.7	0	0	0	0	0.3	0	0.2	0	0.2	0.5	0	0	0	0.4	0.4	0	0	0	0.4	0	0	0	0	0	0.4	0
Lup026653	OIW02113.1	0	0	0.4	0	0	0	0	0	0	0	0	0	0	0	0	0	0	0	0	0	0	0	0	0	0	0	0	0	0	0	0	0	0.3	0	0	0	0	0	0	0	0	0	0	0	0	0	0	0
Lup026564	OIV91711.1	0	0	0.4	1.3	0	0.8	0.4	0	0.7	0.7	0	0	0	0.2	0	0	0	0	0	0.4	0.4	0	0	0	0.2	0	0	0	0.4	0.2	0.4	0	0	0.2	0	0	0	0	0	0.4	0	0	0	0	0	0	0	0
Lup031433	OIW18293.1	2.8	0.4	2.1	0.9	1.9	0.8	0	0.5	0	0	2.4	4.7	2.9	23.2	2	0.4	0.4	0.7	1.2	0.7	2.9	11.2	13.2	21.4	2.5	1.2	4.3	1.4	1	6.4	19.6	11.8	9.7	40.4	5.3	21	2.9	0.7	0.4	9.2	17.3	24.6	12.7	4	0	0	1.5	0.3
Lup014965	OIV89879.1	1.9	0.8	2.5	1.8	2.9	2	1.3	2.3	1.9	0.7	1.2	1.3	2.5	2	1.7	3	0.8	1.4	1.5	2.5	0.7	2.7	0	2.6	2.5	2.3	3	2.6	1	1.6	3.1	1.7	1.9	4.1	3.4	2.8	2.5	2.1	1.2	2.8	1.2	3.9	2.8	2.7	1	2.4	2.3	0.8
Lup013943	OIW19161.1	36.7	44	35.8	45.4	32.9	33.8	22.2	49.6	36.4	33.3	42.6	32.7	32.4	32.1	37.9	44.5	34.9	36.7	39.9	37.5	27	37.9	21.6	46	30.8	30.2	43.1	43.2	36.1	22.3	32.3	45.7	30.8	36.3	48.8	43.4	45.1	24	42.2	32.4	31.7	42.8	40.6	35.5	34.4	31.3	19.8	30.3
Lup026254	OIV99916.1	3.3	4.7	2.9	6.2	4.8	7.1	5.9	3.6	4.8	4.6	2.4	2.5	2.9	5.1	6.1	2.5	4.6	7.8	3.7	6.4	5.4	7.8	4.8	6.6	5	3.8	5.6	6.6	3.2	6	5.1	3.7	6.6	5.4	5.8	7	6.1	9.9	8	7.2	11.5	10	5.2	2.7	8.2	7.4	9.1	3.4
Lup006831	OIV95855.1	226.4	118.8	363.5	223	467.3	358.2	255.3	201.1	272.3	133.2	205.7	226.9	358.3	470.1	390	384.2	201.7	357.1	201.2	313.5	285.5	233.2	397.7	448.2	408.3	256.7	613.5	248.8	321.8	512.4	358.9	466.2	371.1	615.8	500.9	741.1	289.1	265.5	429.4	399.7	540.8	480.3	329.1	450.6	757.9	328.6	1268.2	289.2
Lup032968	OIW14626.1	20.9	35.1	30	25.1	28.2	22.4	38.1	32	31.2	29.4	29.2	31.4	32.8	33.4	26.7	22.9	28.6	23.7	29	24	29.8	25.4	32.4	25.4	26.9	30.5	26.8	29.9	31.3	28	26.7	25.8	28.3	26.8	28	31.4	32.4	24	31.7	22.4	35.4	29.3	21.5	29.2	19.5	21.9	31.5	26.4
Lup006301	OIW12096.1	33.9	53.8	65	41.4	32.9	35	32.2	46.4	46	39.2	64.5	33.5	61.9	52.6	40.6	89.4	44.8	20.5	64.9	30.4	33.4	57.6	45.1	39.4	35.8	57	83.8	37.6	41	47.2	70.7	51.4	26.1	45.8	52.7	48.9	41.8	28.6	48.6	53.3	28	51.7	39.4	42.3	29.8	44.3	27	58.8
Lup004082	OIW06688.1	7	12.1	10.8	8.4	12.9	10.6	12.6	13.1	10.4	10.5	10.1	8.9	12.3	16.3	11.8	9.7	10.4	18.7	10.8	11.7	16.9	9.8	11.4	12.2	14.7	12	14.1	15.7	16.4	21.6	15.6	19.6	19.2	19.3	22.7	22	16	21.5	9.2	18.4	21.8	19.3	15.1	25.2	21.1	19.6	25.5	16.1
Lup008743	OIV92070.1	4.2	3.1	2.9	3.1	4.3	2	2.9	3.2	4.8	2.6	2.8	5.1	3.3	2	2.7	3.4	4.6	3.9	2.2	3.5	2.5	2.7	1.8	3.7	1.8	2.9	3	2.1	3.4	3.7	2.5	2.9	4.7	4.8	2.4	1.7	4.1	1.1	2.8	1.2	2.1	3.6	6.8	2.7	2.1	1.2	1.9	2.6
Lup009789	OIV96362.1	2.3	1.9	0.4	0.4	1.9	1.2	1.7	4.1	2.2	2.6	3.2	3.8	2.1	2.5	1.7	1.3	0.8	2.8	2.5	1.1	0.4	3.4	1.2	0.4	1.1	2.9	2.6	1.7	2.2	1.4	0.9	0.5	0.6	0	3.4	0	2	2.5	0.8	2.4	2.5	1.8	1.6	1.3	0.5	0.8	0.4	5.2
Lup027179	OIV96075.1	3.3	1.6	2.9	5.7	1.9	2.8	2.9	1.8	1.9	2	0.8	0.4	2.9	2.7	4.4	4.2	2.9	1.1	1.5	3.5	2.5	2	3.6	1.8	2.3	4.3	2.6	2.6	1.2	3.9	2.7	3.5	2.2	3.2	2.9	4.4	2.5	1.1	2.4	2	3.7	1.1	4	4.5	1	0.4	3.4	2.3
Lup007277	OIW03125.1	1.4	2.3	2.5	1.3	4.3	1.2	1.7	1.4	4.5	3.3	3.7	0.4	1.6	2	2.7	3.4	3.3	2.8	2.8	3.9	1.8	3.4	4.8	1.8	2.5	2.9	2.6	1.4	5.1	4.1	4.5	3.9	2.5	2.3	2.9	2.5	5.3	3.5	1.6	2.4	3.3	1.4	4.8	0.9	2.1	2.4	1.5	3.6
Lup027809	OIW10863.1	0	0.8	0.4	0	0	0.4	0	1.4	1.1	0.7	0.8	0	0	0.2	0.3	1.7	0	0.4	0	0	0.4	0.3	0	0.4	0	0.5	1	1	1.8	1.2	0.4	0.2	0	0.7	0.5	1.3	0	0.4	0.4	0.4	1.2	0	0.4	0	1	0.4	0.4	0.8
Lup009754	OIV96327.1	3.3	6.2	6.3	2.6	5.3	2.4	4.6	4.5	4.8	5.9	4.5	3.8	6.1	4.9	6.8	5.1	5	1.8	7.7	4.9	2.9	2.7	5.4	1.5	4.5	4.3	6.2	4.4	4.1	4.3	4.5	5.2	4.7	4.1	6.3	7.2	4.5	4.6	3.6	6	3.7	6.8	3.6	4.9	3.1	2.7	2.7	3.9
Lup002584	OIW05111.1	5.6	6.2	4.2	3.5	7.2	7.1	4.6	4.5	8.9	4.6	4.9	7.6	6.6	3.8	6.8	5.9	7.1	7.1	2.8	4.9	7.9	4.7	6.6	5.2	5.4	5.2	8.1	7	5.5	9.7	6.2	6.2	6	11.3	4.8	4.4	7.4	3.9	8	9.2	6.2	5.4	5.2	5.8	11.3	7.4	7.6	4.1
Lup029002	OIW17652.1	17.2	22.6	17.5	17.6	21	11.8	18	14.4	16	14.4	18.3	20.4	17.2	18.5	14.5	19.1	18.7	20.1	13	14.5	18.3	21.7	22.8	15.5	19	21.8	30.6	22.3	17.2	27.4	25	16.7	17.3	25.2	21.3	23.1	22.9	17.7	23.3	23.2	21.4	23.9	12.4	14.4	19	14.1	25.1	22.3
Lup015911	OIW10539.1	9.8	10.1	12.1	14.1	13.4	12.2	11.3	5	9.3	7.8	12.6	9.8	13.1	2.2	11.2	8.5	11.2	5.7	13.6	14.1	8.3	10.2	9	9.6	11.1	9.7	10.2	9.4	7.5	11.8	7.8	12	6.6	12	9.2	12.5	11.1	11.7	16.5	14.4	15.2	15.7	15.9	9.9	8.7	11.4	3	8.3
Lup028148	OIV94209.1	10.2	7.4	7.9	11.9	10	11	13.8	11.3	11.5	13.7	11	6.4	7.8	10.7	8.8	10.2	14.1	9.9	10.2	11.3	11.5	12.2	20.4	8.8	10.6	9.7	14.3	16	12	12.6	13.8	11.1	8.8	16.8	12.1	15	17.6	15.2	15.3	8.8	16.1	11.1	13.9	10.3	13.9	13.7	14.8	10.6
Lup014122	OIW17876.1	0	0	0	0.4	1.4	0.8	1.3	0	0.4	0	1.2	0.8	0.4	0	0.7	0.4	0	0	0.6	0.4	0.7	0.7	1.2	0.4	0.5	0.2	0.7	0.9	0.8	0	0.7	0.3	0.3	0.2	1.9	0.6	0.4	0.4	0	0	0	0.7	0	0	2.6	0.4	0.4	0.3
Lup030399	OIV91177.1	0.9	1.9	2.1	0.4	0	1.2	0.4	1.4	0	0.7	0	1.7	0	1.3	0.3	0.8	0.4	0.7	1.2	0.4	0.4	0.3	0	0.7	0.7	0.6	0.7	0.5	0.2	0.4	0.4	0.7	0.9	0.5	0.5	1.3	0.8	0	0	0	0.8	0.7	0.8	0.5	2.1	0	0.4	0.3
Lup028364	OIW11273.1	0	0	1.3	0.9	0	0	0	0	0.4	0	0	0	0	0.4	0.3	0	0	0	0	0.4	0	1	0.6	0	0	0	0.2	0.5	0.6	0.2	0.5	0	0	0	0	0	0	0	0	0.4	0.8	0.4	0.8	0.5	0	0	0	0
Lup001069	OIW15546.1	9.3	3.9	5	7.5	5.3	7.5	8	9.9	4.5	5.2	6.1	3	6.1	7.6	5.1	5.5	4.2	4.6	4.9	4.6	4	6.8	3	3.7	4.1	4.4	4.6	4.2	5.9	6	4.4	3.9	4.7	5.2	2.9	4.4	11.1	12	8	9.2	14	7.1	6.4	7.6	4.1	6.3	3	5.7
Lup025393	OIV89179.1	4.2	3.9	5	4	2.4	5.5	6.7	4.5	4.8	5.9	4.9	6.8	5.3	4.5	8.8	4.2	6.6	3.5	4.9	4.6	3.6	5.4	4.2	3.3	3.4	5.7	7.7	5.7	5.1	3.5	5.8	6.7	6.3	3.6	7.2	4.7	4.1	5.7	6	4.8	4.5	4.6	5.2	6.3	5.1	5.1	3.4	4.9
Lup031389	OIW21274.1	17.2	16.4	15.8	11	13.4	13	14.6	14.9	12.2	17.6	14.6	12.7	10.2	13.2	11.5	10.6	10	13.1	10.8	13.4	14.4	9.8	14.4	14	13.6	13.6	17.8	13.2	10.8	14.6	17.4	16.2	12.9	13.8	13	13.8	13.5	10.2	12.5	13.6	13.2	12.5	15.9	14.8	15.4	20.8	13.3	15.3
Lup011123	OIW20424.1	3.3	2.3	8.3	4	4.3	9.8	4.6	5.4	3.7	2.6	7.3	7.6	5.7	4.7	5.4	4.2	8.7	3.9	4.3	6.7	3.6	4.7	2.4	7	5.9	6.6	7.6	2.6	6.1	8.2	3.8	4.2	4.7	5.9	1.9	7.8	8.2	3.9	5.6	3.6	5.8	7.5	3.6	4.5	6.2	2.7	3.8	3.9
Lup026568	OIV91715.1	0	0	1.3	0	0	0.4	0	0	0	0	0.8	0	0	0.2	0	0	0.8	0.4	0	0.4	0	0.3	0.6	0	0.2	0.9	0.3	0	0.2	0	0	0	0.3	0	0	0	0.4	0	0	0.4	0.8	0	0	0	0	0	0	0
Lup027711	OIW10765.1	0.9	0.4	0.8	1.3	2.9	0.8	0	0.5	0.7	0	0.8	0.8	1.2	0.2	1.7	1.3	0.4	0.4	0.6	0.4	0.4	0	3.6	1.1	0.5	0.6	0.3	0.7	0	1	0.5	0.2	1.6	0	1	2.1	0	0.7	1.2	0.8	0.4	0.7	0	1.3	0	0.8	0.8	0.8
Lup007074	OIV97322.1	124.6	115.3	110	122.5	144.6	143.1	125.5	147	125.8	130.6	103.8	123.4	147.6	127.8	140.9	103.8	115	159	114.6	127.6	133.4	112.4	118.3	107.9	115.2	116.6	109.5	133.7	125	105.8	105.4	134.4	120.2	98.7	132.4	111.7	123.7	99.6	149.4	110.5	152.7	107	135.1	132.7	169.5	128.9	194.2	130.2
Lup018756	OIV98217.1	29.3	31.2	43.8	27.3	21	29.9	33.9	42.8	34.5	28.7	48.3	27.1	22.5	37.5	28.4	41.5	29.1	22.3	30.9	32.5	29.8	38.3	31.2	29.8	33.5	35.3	50.6	25.9	38.8	34.6	41.7	37.9	30.8	38.8	30.9	39.6	37.7	31.1	30.9	35.2	29.6	34.3	28.7	32.4	33.4	30.2	23.2	45.8
Lup016423	OIW08842.1	0.5	0.8	0	2.2	0	1.2	1.7	1.4	0.7	0	0	0.4	0.4	0.9	0.3	1.3	0	1.1	0.3	1.1	0	0	0.6	0.4	0.9	0.8	1	0.2	1.4	1	0.7	1.2	0.3	2.7	0	1.1	0.4	1.4	2.4	1.6	1.2	1.1	0.8	0	0.5	0.4	0.8	1
Lup008499	OIV98843.1	0	0	0	0	0	0	0	0	0	0.7	0	0	0	0.2	0	0	0	0	0	0	0	0	0.6	0	0	0.2	0	0	0	0	0	0	0	0	0	0	0	0	0	0	0	0	0	0	0	0	0	0
Lup020876	OIW14430.1	0	0	0.4	0	0	0	0	0	0	0	0	0	0	0.2	0	0	0	0	0	0	0	0	0	0.4	0	0.2	0	0.2	0	0	0	0	0	0	0	0	0	0	0	0	0	0	0	0	0	0	0	0
Lup000532	OIV96950.1	0.5	0	0	0.4	0.5	0	0	0.5	0.4	0	0	0	0	0	0	0	0	0	0.3	0	0.4	0	0.6	0	0.2	0	0.2	0.5	0.6	0	0.5	0.5	0	0	0	0	0	1.4	0.4	0.8	0	1.4	0	0.5	1	0	0	0
Lup005901	OIW08925.1	5.1	5.5	10	8.4	7.2	7.1	7.1	4.5	6.7	7.2	6.9	8.5	7.8	5.6	5.7	8	9.5	3.9	7.1	7.8	4.3	5.4	4.8	6.3	7.9	5.8	9	6.6	9.1	6.6	5.4	6.6	8.2	8.6	8.2	10.2	5.7	4.6	6.8	2	5.8	7.1	4.8	4	7.2	4.7	6.1	7
Lup032147	OIW16477.1	1.9	4.7	3.3	3.1	2.9	4.3	3.8	2.7	3.3	1.3	4.1	5.5	5.7	0.4	5.7	5.1	3.7	3.2	3.4	2.5	1.1	3.4	4.8	5.2	4.5	2.9	5.1	2.1	3.2	3.3	4	4	3.1	10	1.9	8	5.3	3.9	6.4	3.2	5.4	5.7	2.8	3.6	2.1	3.9	3	2.3
Lup022831	OIW11024.1	0	0.8	0.4	0.4	0	0	0.4	0.5	0	5.9	4.9	0	1.2	0.2	0	4.2	0.8	0.4	0.6	1.8	0.7	3	0.6	4.4	1.1	2.5	4.6	3	1.4	0.8	0.7	1.3	2.2	2.5	5.3	5.9	0.4	0	1.2	0	0.8	0.7	2	0.9	0	0.4	0.8	0.3
Lup010993	OIV97469.1	14.4	9.3	13.8	33.9	16.7	11.8	31	22.5	10	29.4	33.3	16.5	43.9	46.4	36.2	11.4	41.1	25.4	37.7	46.3	18.3	10.8	39.6	18	37.1	14.6	14	29.1	10.1	37.3	33.6	17	36.1	44	15.5	43.6	8.6	29	11.6	13.6	14.8	40.3	39.4	34.6	18.5	37.2	8.4	15.8
Lup030835	OIW19921.1	0.5	0.8	0.4	1.3	0.5	1.2	0	1.4	0	1.3	0.4	0.8	0.4	0.7	1.4	1.3	0	2.1	0.9	0.7	0.7	0	0	2.2	2.5	0.2	0.7	1.4	0.8	1.6	0.9	0.8	0.9	1.1	1	0.6	2	1.8	0	0	0.8	0.4	1.6	0.9	2.6	1.6	1.5	0.8
[truncated: 28,616 more rows]
[truncated: 43 more columns]
