# Supplementary material for: Candidate Domestication-Related Genes Revealed by Expression Quantitative Trait Loci Mapping of Narrow-Leafed Lupin (Lupinus angustifolius L.)
Source: Int J Mol Sci. 2019 Nov 12;20(22):5670. doi: 10.3390/ijms20225670 (PMC6888189; doi:10.3390/ijms20225670)
Supplement: Supplementary file 1 [file ijms-20-05670-s001.zip › Supplementary Table S5. Comparison of number of markers assigned to particular.xlsx]

## Sheet: Arkusz1
Candidate domestication-related genes revealed by expression quantitative trait loci mapping of narrow-leafed lupin (Lupinus angustifolius L.)
Piotr Plewiński, Michał Książkiewicz, Sandra Rychel-Bielska, Elżbieta Rudy, Bogdan Wolko
International Journal of Molecular Sciences
Supplementary Table S5. Comparison of number of markers assigned to particular chromosomes, scaffolds and linkage groups.
	Linkage group NLL-01	Linkage group NLL-02	Linkage group NLL-03	Linkage group NLL-04	Linkage group NLL-05	Linkage group NLL-06	Linkage group NLL-07	Linkage group NLL-08	Linkage group NLL-09	Linkage group NLL-10	Linkage group NLL-11	Linkage group NLL-12	Linkage group NLL-13	Linkage group NLL-14	Linkage group NLL-15	Linkage group NLL-16	Linkage group NLL-17	Linkage group NLL-18	Linkage group NLL-19	Linkage group NLL-20	Total number
Chromosome NLL-01	263	4																			267
Chromosome NLL-02		175	1								1										177
Chromosome NLL-03			170						2									1			173
Chromosome NLL-04			1	183	2								1								187
Chromosome NLL-05			1		132															1	134
Chromosome NLL-06			1			290												3			294
Chromosome NLL-07			1				165														166
Chromosome NLL-08							5	219													224
Chromosome NLL-09						2			176												178
Chromosome NLL-10	1					2				145											148
Chromosome NLL-11											255		2								257
Chromosome NLL-12												253		5							258
Chromosome NLL-13		2											214								216
Chromosome NLL-14														143							143
Chromosome NLL-15		1								1					236		6				244
Chromosome NLL-16	8															230					238
Chromosome NLL-17				1													211		1	2	215
Chromosome NLL-18													1					178			179
Chromosome NLL-19			1														1		131		133
Chromosome NLL-20																				183	183
Scaffold_1_1095													1								1
Scaffold_1_1096			3										1								4
Scaffold_1_143			1																		1
Scaffold_1_306																		2			2
Scaffold_1_389												1									1
Scaffold_1_394												1									1
Scaffold_1_420					1																1
Scaffold_1_443					1																1
Scaffold_1_714							1														1
Scaffold_1_980														1							1
Scaffold_10_113															1						1
Scaffold_10_39																				1	1
Scaffold_102_10			1																		1
Scaffold_11_12														3							3
Scaffold_11_9		1																			1
Scaffold_113_4		1																			1
Scaffold_113_47		2																			2
Scaffold_113_48		1																			1
Scaffold_114_29									1												1
Scaffold_131_7																1					1
Scaffold_132_126			1																		1
Scaffold_134_24										1											1
Scaffold_138_2																	1				1
Scaffold_14_2																	1				1
Scaffold_145_3									1												1
Scaffold_147_19						1															1
Scaffold_147_49																	2				2
Scaffold_15_149																			2		2
Scaffold_15_25																1					1
Scaffold_15_98																			1		1
Scaffold_151_28																			2		2
Scaffold_151_37																			1		1
Scaffold_157_35														1							1
Scaffold_16_114																1					1
Scaffold_16_127																2					2
Scaffold_16_45													1								1
Scaffold_16_56																				1	1
Scaffold_16_79																				1	1
Scaffold_160_18																	1				1
Scaffold_161_1	1																				1
Scaffold_162_1							7										2				9
Scaffold_166_13															1						1
Scaffold_168_12		3																			3
Scaffold_168_16												2									2
Scaffold_168_19												1									1
Scaffold_168_4			1																		1
Scaffold_17_12			1																		1
Scaffold_17_127		1																		3	4
Scaffold_17_6			1																		1
Scaffold_17_61												1									1
Scaffold_17_75												2									2
Scaffold_170_9							1														1
Scaffold_18_2			2																		2
Scaffold_18_56		1																			1
Scaffold_184_4	2																				2
Scaffold_19_42														1							1
Scaffold_19_64														1							1
Scaffold_19_65														1							1
Scaffold_19_66														1							1
Scaffold_2_199										1											1
Scaffold_2_2								1													1
Scaffold_2_268						1															1
Scaffold_20_93	1																				1
Scaffold_206_4																				1	1
Scaffold_21_120																1					1
Scaffold_21_144						1															1
Scaffold_22_100			1																		1
Scaffold_22_144			1																		1
Scaffold_22_165							1														1
Scaffold_22_2															1						1
Scaffold_22_9										1											1
Scaffold_229_8														1							1
Scaffold_230							1														1
Scaffold_233_4											1										1
Scaffold_233_65							1														1
Scaffold_235_4			1																		1
Scaffold_238_7												2									2
Scaffold_243_25													1								1
Scaffold_243_29				1																	1
Scaffold_243_33			1																		1
Scaffold_25_331									1												1
Scaffold_25_360							4														4
Scaffold_25_384													1								1
Scaffold_25_387													1								1
Scaffold_26_81																				1	1
Scaffold_260_27				1																	1
Scaffold_260_5																1					1
Scaffold_262_3											1										1
Scaffold_267_3											1										1
Scaffold_27_37								1													1
Scaffold_276_40										1											1
Scaffold_28_44																		1			1
Scaffold_28_47																		1			1
Scaffold_284_19		2																			2
Scaffold_287	1												2								3
Scaffold_29_13					1																1
Scaffold_29_18					1																1
Scaffold_290_10									3												3
Scaffold_3_300			1																		1
Scaffold_3_307			1																		1
Scaffold_31_2	3																				3
Scaffold_31_7																			1		1
Scaffold_313_12												1									1
Scaffold_313_24												1									1
Scaffold_313_27		1																			1
Scaffold_327								2													2
Scaffold_332				1																	1
Scaffold_35_206																1					1
Scaffold_35_210																1					1
Scaffold_35_316				1																	1
Scaffold_357_8															2						2
Scaffold_39_124	1																				1
Scaffold_39_17													1								1
Scaffold_39_35													1								1
Scaffold_39_66																		2			2
Scaffold_397_11		1																			1
Scaffold_397_8		1																			1
Scaffold_401				1																	1
Scaffold_41_107										1											1
Scaffold_41_243													1								1
Scaffold_414																			1		1
Scaffold_415									1												1
Scaffold_416																		1			1
Scaffold_42_77						1															1
Scaffold_42_78						1															1
Scaffold_421						1															1
Scaffold_428								1													1
Scaffold_45_19			1																		1
Scaffold_45_21			1																		1
Scaffold_45_30		1																			1
Scaffold_45_34		1																			1
Scaffold_45_35		1																			1
Scaffold_45_81	2																				2
Scaffold_453								2													2
Scaffold_457																		3			3
Scaffold_462																		1			1
Scaffold_468											2										2
Scaffold_48_99																			1		1
Scaffold_489															1						1
Scaffold_49_12	1																				1
Scaffold_49_2												1									1
Scaffold_497							1														1
Scaffold_498												1									1
Scaffold_5_116					1																1
Scaffold_5_142					1																1
Scaffold_5_146					1																1
Scaffold_5_183						1															1
Scaffold_5_189						1															1
Scaffold_5_62									1												1
Scaffold_5_90					1																1
Scaffold_50_88		1																			1
Scaffold_50_99						1															1
Scaffold_500	1																				1
Scaffold_511																				2	2
Scaffold_520																			1		1
Scaffold_54_23											1										1
Scaffold_54_6											1										1
Scaffold_545		1																			1
Scaffold_55_74												1									1
Scaffold_55_76												1									1
Scaffold_55_81		1																			1
Scaffold_553													1								1
Scaffold_559										1											1
Scaffold_564		1																			1
Scaffold_574			1																		1
Scaffold_576				2																	2
Scaffold_58_20											1										1
Scaffold_58_23											1										1
Scaffold_58_59			1																		1
Scaffold_58_61			1																		1
Scaffold_582																				1	1
Scaffold_59_12															1						1
Scaffold_59_13															1						1
Scaffold_59_15						1															1
Scaffold_6_153																			1		1
Scaffold_6_186		1																			1
Scaffold_6_35															2						2
Scaffold_6_36															1						1
Scaffold_6_8																1					1
Scaffold_60_115																		2			2
Scaffold_60_126																		1			1
Scaffold_605																				2	2
Scaffold_632									1												1
Scaffold_65_27									1												1
Scaffold_66_24		1																			1
Scaffold_66_3															1						1
Scaffold_702									2												2
Scaffold_713																	1				1
Scaffold_74_23								1													1
Scaffold_74_35								1													1
Scaffold_74_38								1													1
Scaffold_75_79												1									1
Scaffold_79_20							1														1
Scaffold_8_100														1							1
Scaffold_8_148																			1		1
Scaffold_8_86														1							1
Scaffold_81_19			2																		2
Scaffold_81_31			1																		1
Scaffold_83_16					1																1
Scaffold_85_6	1																				1
Scaffold_88_3	1																				1
Scaffold_88_45			1																		1
Scaffold_9_35												1									1
Scaffold_9_88					1																1
Scaffold_90_15				1																	1
Scaffold_90_4				1																	1
Scaffold_90_88		1																			1
Scaffold_94_13									2												2
Scaffold_95_60							1														1
Unassigned	2		2				2	2		2	4						1				15
Total number	289	207	204	193	144	304	191	231	192	154	269	271	230	160	248	240	227	196	144	199	4293
