# Supplementary material for: Candidate Domestication-Related Genes Revealed by Expression Quantitative Trait Loci Mapping of Narrow-Leafed Lupin (Lupinus angustifolius L.)
Source: Int J Mol Sci. 2019 Nov 12;20(22):5670. doi: 10.3390/ijms20225670 (PMC6888189; doi:10.3390/ijms20225670)
Supplement: Supplementary file 1 [file ijms-20-05670-s001.zip › Supplementary Table S4. Results of linkage mapping.xlsx]

## Sheet: Arkusz1
Candidate domestication-related genes revealed by expression quantitative trait loci mapping of narrow-leafed lupin (Lupinus angustifolius L.)
Piotr Plewiński, Michał Książkiewicz, Sandra Rychel-Bielska, Elżbieta Rudy, Bogdan Wolko
International Journal of Molecular Sciences
Supplementary Table S4. Results of linkage mapping.
Marker no.	Non-reduntant marker no.	Marker name	Marker type	Linkage group	Cumulative cM position
1	1	SNLL-01_36036626	skeleton	NLL-01	0
2		SNLL-01_36089825	redundant	NLL-01	0
3		SNLL-01_35962354	redundant	NLL-01	0.61
4	2	SNLL-01_35929878	skeleton	NLL-01	0.61
5		SNLL-01_35912989	redundant	NLL-01	0.61
6		SNLL-01_35843867	redundant	NLL-01	0.61
7	3	SNLL-01_35596754	skeleton	NLL-01	2.46
8	4	SNLL-01_35487889	skeleton	NLL-01	4.9
9		SNLL-01_35467548	redundant	NLL-01	5.49
10	5	SNLL-01_35416747	skeleton	NLL-01	5.49
11		SNLL-01_35374405	redundant	NLL-01	5.49
12		SNLL-01_35342671	redundant	NLL-01	6.09
13	6	SNLL-01_35311905	skeleton	NLL-01	6.09
14		SNLL-01_35295305	redundant	NLL-01	7.28
15	7	SNLL-01_35293877	skeleton	NLL-01	7.28
16		SNLL-01_35292254	redundant	NLL-01	7.28
17	8	SNLL-01_35267279	skeleton	NLL-01	7.87
18	9	SNLL-01_35189550	skeleton	NLL-01	13.81
19	10	SNLL-01_35098790	skeleton	NLL-01	15.71
20	11	SNLL-01_35043586	skeleton	NLL-01	16.95
21	12	SNLL-01_34985426	skeleton	NLL-01	18.83
22	13	SNLL-01_34957454	skeleton	NLL-01	20.08
23	14	SNLL-01_34929906	skeleton	NLL-01	20.69
24		SNLL-01_34900741	redundant	NLL-01	22.57
25	15	SNLL-01_34874364	skeleton	NLL-01	22.57
26		SNLL-01_34840013	redundant	NLL-01	22.57
27	16	SNLL-01_34774788	skeleton	NLL-01	24.42
28		SNLL-01_34772834	redundant	NLL-01	24.42
29		SNLL-01_34733513	redundant	NLL-01	24.42
30	17	SNLL-01_34647197	skeleton	NLL-01	25.04
31	18	SNLL-01_34613659	skeleton	NLL-01	26.3
32	19	SNLL-01_34396919	skeleton	NLL-01	28.18
33	20	SNLL-01_34237312	skeleton	NLL-01	29.36
34		SNLL-01_34223156	redundant	NLL-01	29.36
35		SNLL-01_34198786	redundant	NLL-01	29.36
36	21	SNLL-01_34103023	skeleton	NLL-01	32.49
37	22	Tardus	skeleton	NLL-01	33.11
38	23	TaM1	skeleton	NLL-01	33.71
39	24	SNLL-01_33969301	skeleton	NLL-01	34.31
40		SNLL-01_33969175	redundant	NLL-01	34.31
41		SNLL-01_33942113	redundant	NLL-01	34.31
42		SNLL-01_33836745	redundant	NLL-01	34.31
43		SNLL-01_33803099	redundant	NLL-01	34.31
44	25	SNLL-01_33417095	skeleton	NLL-01	34.91
45		SNLL-01_33131857	redundant	NLL-01	35.5
46		SNLL-01_33314184	redundant	NLL-01	35.5
47		SNLL-01_33025509	redundant	NLL-01	35.5
48	26	SNLL-01_33029188	skeleton	NLL-01	35.5
49	27	SNLL-01_32893267	skeleton	NLL-01	37.33
50		SNLL-01_32879109	redundant	NLL-01	37.33
51		SNLL-01_32840966	redundant	NLL-01	37.33
52		SNLL-01_32758647	redundant	NLL-01	37.96
53	28	SNLL-01_32637893	skeleton	NLL-01	37.96
54		SNLL-01_32584228	redundant	NLL-01	37.96
55		SNLL-01_32583205	redundant	NLL-01	37.96
56	29	SNLL-01_32489069	skeleton	NLL-01	39.18
57	30	SNLL-01_32386462	skeleton	NLL-01	39.76
58	31	SNLL-01_31976669	skeleton	NLL-01	40.95
59		SNLL-01_31771001	redundant	NLL-01	41.54
60		SNLL-01_31738491	redundant	NLL-01	41.54
61	32	SNLL-01_31696266	skeleton	NLL-01	41.54
62		SNLL-01_31609069	redundant	NLL-01	41.54
63		S_31_2_10890	redundant	NLL-01	41.54
64		S_31_2_10877	redundant	NLL-01	41.54
65		S_31_2_10848	redundant	NLL-01	41.54
66	33	SNLL-01_31357306	skeleton	NLL-01	42.78
67	34	S_85_6_8130	skeleton	NLL-01	43.37
68	35	SNLL-01_30821794	skeleton	NLL-01	43.97
69		SNLL-01_30638657	redundant	NLL-01	44.56
70	36	S_161_1_265845	skeleton	NLL-01	44.56
71	37	SNLL-01_28702173	skeleton	NLL-01	45.17
72		S_88_3_5696	redundant	NLL-01	45.17
73	38	SNLL-01_28853976	skeleton	NLL-01	45.76
74		SNLL-01_29536161	redundant	NLL-01	45.76
75		SNLL-01_30462818	redundant	NLL-01	45.76
76		SNLL-01_30339782	redundant	NLL-01	45.76
77	39	SNLL-01_28945719	skeleton	NLL-01	46.36
78		S_20_93_6606	redundant	NLL-01	46.97
79		S_500_75524	redundant	NLL-01	46.97
80	40	SNLL-01_27787256	skeleton	NLL-01	46.97
81		SNLL-01_27725168	redundant	NLL-01	46.97
82		SNLL-01_27514882	redundant	NLL-01	46.97
83	41	SNLL-01_27401631	skeleton	NLL-01	47.57
84		SNLL-01_27138023	redundant	NLL-01	48.79
85	42	SNLL-01_27010104	skeleton	NLL-01	48.79
86	43	SNLL-01_26420298	skeleton	NLL-01	49.98
87		SNLL-01_25867134	redundant	NLL-01	50.57
88		SNLL-01_25741735	redundant	NLL-01	50.57
89	44	SNLL-01_25630760	skeleton	NLL-01	50.57
90	45	SNLL-01_25504146	skeleton	NLL-01	51.16
91	46	SNLL-01_24923507	skeleton	NLL-01	51.75
92	47	SNLL-01_24785288	skeleton	NLL-01	52.35
93		SNLL-01_24675129	redundant	NLL-01	52.35
94	48	SNLL-01_24588130	skeleton	NLL-01	52.96
95		SNLL-01_24510336	redundant	NLL-01	53.59
96		SNLL-01_24341931	redundant	NLL-01	53.59
97	49	SNLL-01_24341754	skeleton	NLL-01	53.59
98		SNLL-01_24213520	redundant	NLL-01	53.59
99		SNLL-01_24075239	redundant	NLL-01	53.59
100	50	SNLL-01_23964882	skeleton	NLL-01	54.18
101		SNLL-01_23833314	redundant	NLL-01	55.39
102	51	SNLL-01_23799969	skeleton	NLL-01	55.39
103		SNLL-01_23614690	redundant	NLL-01	56.61
104		SNLL-01_23542824	redundant	NLL-01	56.61
105	52	SNLL-01_23324742	skeleton	NLL-01	56.61
106		SNLL-01_23239170	redundant	NLL-01	56.61
107		SNLL-01_23222842	redundant	NLL-01	56.61
108	53	SNLL-01_23060031	skeleton	NLL-01	60.56
109	54	SNLL-01_22737228	skeleton	NLL-01	61.77
110		SNLL-01_23026472	redundant	NLL-01	63
111	55	SNLL-01_23025221	skeleton	NLL-01	63
112		SNLL-01_22933433	redundant	NLL-01	63
113	56	SNLL-01_22681434	skeleton	NLL-01	64.81
114		SNLL-01_22354119	redundant	NLL-01	68.67
115		SNLL-01_22326026	redundant	NLL-01	68.67
116		SNLL-01_22295400	redundant	NLL-01	68.67
117	57	SNLL-01_22239013	skeleton	NLL-01	68.67
118	58	SNLL-01_22132181	skeleton	NLL-01	69.26
119	59	SNLL-01_22106775	skeleton	NLL-01	69.86
120	60	SNLL-01_21923185	skeleton	NLL-01	71.08
121		SNLL-01_21795466	redundant	NLL-01	72.28
122	61	SNLL-01_21744441	skeleton	NLL-01	72.28
123		SNLL-01_21729436	redundant	NLL-01	72.28
124		SNLL-01_21563838	redundant	NLL-01	74.75
125	62	SNLL-01_21563678	skeleton	NLL-01	74.75
126	63	SNLL-01_21485202	skeleton	NLL-01	75.94
127	64	SNLL-01_21251547	skeleton	NLL-01	78.33
128	65	SNLL-01_21206753	skeleton	NLL-01	78.9
129		SNLL-01_20795966	redundant	NLL-01	83.4
130	66	SNLL-01_20795395	skeleton	NLL-01	83.4
131		SNLL-01_20600409	redundant	NLL-01	83.4
132		SNLL-01_20525248	redundant	NLL-01	83.4
133		SNLL-01_20516971	redundant	NLL-01	83.98
134	67	SNLL-01_20485934	skeleton	NLL-01	83.98
135	68	SNLL-01_20299291	skeleton	NLL-01	86.55
136	69	SNLL-01_20262817	skeleton	NLL-01	87.17
137		131C21_5	redundant	NLL-01	88.54
138	70	SNLL-01_20142819	skeleton	NLL-01	88.54
139		131C21_3	redundant	NLL-01	88.54
140		SNLL-01_20110405	redundant	NLL-01	90.46
141	71	SNLL-01_20070688	skeleton	NLL-01	90.46
142		SNLL-01_20066229	redundant	NLL-01	91.05
143	72	SNLL-01_19999051	skeleton	NLL-01	91.05
144		SNLL-01_19960286	redundant	NLL-01	91.05
145		SNLL-01_19932523	redundant	NLL-01	91.05
146		SNLL-01_19912747	redundant	NLL-01	91.65
147		SNLL-01_19862529	redundant	NLL-01	91.65
148		SNLL-01_19855489	redundant	NLL-01	91.65
149		SNLL-01_19834450	redundant	NLL-01	91.65
150		SNLL-01_19772236	redundant	NLL-01	91.65
151		SNLL-01_19604203	redundant	NLL-01	91.65
152		SNLL-01_19551067	redundant	NLL-01	91.65
153		SNLL-01_19503789	redundant	NLL-01	91.65
154		SNLL-01_19365487	redundant	NLL-01	91.65
155		SNLL-01_19338638	redundant	NLL-01	91.65
156		SNLL-01_19318304	redundant	NLL-01	91.65
157	73	SNLL-01_19169542	skeleton	NLL-01	91.65
158		SNLL-01_19169271	redundant	NLL-01	91.65
159		SNLL-01_19716968	redundant	NLL-01	92.22
160		SNLL-01_19706424	redundant	NLL-01	92.22
161		SNLL-01_19210676	redundant	NLL-01	92.22
162	74	SNLL-01_19111020	skeleton	NLL-01	92.22
163	75	SNLL-01_19123604	skeleton	NLL-01	92.8
164		SNLL-01_18993709	redundant	NLL-01	94.56
165	76	SNLL-01_18895637	skeleton	NLL-01	94.56
166		SNLL-01_18777816	redundant	NLL-01	94.56
167		SNLL-01_18708927	redundant	NLL-01	94.56
168		SNLL-01_18698663	redundant	NLL-01	94.56
169		S_184_4_55584	redundant	NLL-01	94.56
170		S_184_4_33427	redundant	NLL-01	94.56
171		SNLL-01_18634778	redundant	NLL-01	95.18
172		SNLL-01_18555446	redundant	NLL-01	95.18
173	77	SNLL-01_18463036	skeleton	NLL-01	95.18
174		SNLL-01_18123993	redundant	NLL-01	96.33
175	78	SNLL-01_17865366	skeleton	NLL-01	96.33
176		SNLL-01_17572687	redundant	NLL-01	96.33
177		SNLL-01_15971817	redundant	NLL-01	97.52
178	79	SNLL-01_13780111	skeleton	NLL-01	97.52
179		SNLL-01_13760208	redundant	NLL-01	97.52
180		SNLL-01_13537322	redundant	NLL-01	97.52
181		SNLL-01_13420179	redundant	NLL-01	98.67
182	80	SNLL-01_12682303	skeleton	NLL-01	98.67
183		SNLL-01_12537240	redundant	NLL-01	98.67
184		043C18_3F3	redundant	NLL-01	100.04
185		SNLL-01_10669146	redundant	NLL-01	100.04
186		SNLL-01_10233628	redundant	NLL-01	100.04
187		S_39_124_11539	redundant	NLL-01	100.04
188	81	SNLL-01_9065189	skeleton	NLL-01	100.04
189		SNLL-01_9000206	redundant	NLL-01	100.04
190		S_45_81_15068	redundant	NLL-01	100.67
191	82	S_45_81_15046	skeleton	NLL-01	100.67
192		SNLL-01_3588247	redundant	NLL-01	101.29
193		S_49_12_2926	redundant	NLL-01	101.29
194		SNLL-01_3547946	redundant	NLL-01	101.29
195		SNLL-01_3490119	redundant	NLL-01	101.29
196		SNLL-01_3465947	redundant	NLL-01	101.29
197		SNLL-16_17340354	redundant	NLL-01	101.29
198		SNLL-16_17298553	redundant	NLL-01	101.29
199		SNLL-16_17281330	redundant	NLL-01	101.29
200		SNLL-16_17243562	redundant	NLL-01	101.29
201		SNLL-16_17238118	redundant	NLL-01	101.29
202		SNLL-16_17157519	redundant	NLL-01	101.29
203		SNLL-16_17109638	redundant	NLL-01	101.29
204		SNLL-16_17042891	redundant	NLL-01	101.29
205		SNLL-01_6393212	redundant	NLL-01	101.29
206		SNLL-01_5972693	redundant	NLL-01	101.29
207		SNLL-01_5746552	redundant	NLL-01	101.29
208	83	SNLL-01_5654496	skeleton	NLL-01	101.29
209		SNLL-01_5575062	redundant	NLL-01	101.29
210		SNLL-01_3861362	redundant	NLL-01	101.29
211		SNLL-01_3773237	redundant	NLL-01	101.29
212		S_287_140101	redundant	NLL-01	101.29
213		SNLL-10_14497266	redundant	NLL-01	101.29
214		SNLL-01_3798409	redundant	NLL-01	101.92
215		SNLL-01_3790966	redundant	NLL-01	101.92
216	84	SNLL-01_3694090	skeleton	NLL-01	101.92
217		SNLL-01_3691824	redundant	NLL-01	101.92
218		SNLL-01_3689311	redundant	NLL-01	101.92
219		SNLL-01_3689099	redundant	NLL-01	101.92
220	85	SNLL-01_6884314	skeleton	NLL-01	103.66
221		SNLL-01_6931110	redundant	NLL-01	103.66
222	86	SNLL-01_7433638	skeleton	NLL-01	104.24
223	87	SNLL-01_3326772	skeleton	NLL-01	107.99
224		SNLL-01_3275919	redundant	NLL-01	107.99
225		SNLL-01_3081763	redundant	NLL-01	108.58
226	88	SNLL-01_3077728	skeleton	NLL-01	108.58
227	89	SNLL-01_3052542	skeleton	NLL-01	109.15
228	90	SNLL-01_3004683	skeleton	NLL-01	110.3
229	91	SNLL-01_2792126	skeleton	NLL-01	112.65
230	92	SNLL-01_2647886	skeleton	NLL-01	113.8
231		SNLL-01_2525510	redundant	NLL-01	114.95
232	93	SNLL-01_2498542	skeleton	NLL-01	114.95
233	94	SNLL-01_2457877	skeleton	NLL-01	115.52
234		SNLL-01_2405199	redundant	NLL-01	117.27
235	95	SNLL-01_2362696	skeleton	NLL-01	117.27
236	96	SNLL-01_2359346	skeleton	NLL-01	117.84
237	97	SNLL-01_2331231	skeleton	NLL-01	119.58
238		SNLL-01_2282790	redundant	NLL-01	123.2
239	98	SNLL-01_2257071	skeleton	NLL-01	123.2
240		SNLL-01_2251837	redundant	NLL-01	123.2
241		SNLL-01_2239666	redundant	NLL-01	123.2
242	99	SNLL-01_2118013	skeleton	NLL-01	127.64
243	100	SNLL-01_2079837	skeleton	NLL-01	128.23
244	101	SNLL-01_2040139	skeleton	NLL-01	128.83
245	102	SNLL-01_1982914	skeleton	NLL-01	129.41
246		SNLL-01_1964344	redundant	NLL-01	129.41
247		SNLL-01_1963111	redundant	NLL-01	129.41
248		SNLL-01_1873497	redundant	NLL-01	131.92
249		SNLL-01_1842441	redundant	NLL-01	131.92
250		SNLL-01_1834593	redundant	NLL-01	131.92
251	103	SNLL-01_1808857	skeleton	NLL-01	131.92
252		SNLL-01_1808077	redundant	NLL-01	131.92
253		SNLL-01_1747032	redundant	NLL-01	132.52
254	104	SNLL-01_1739120	skeleton	NLL-01	132.52
255		SNLL-01_1609851	redundant	NLL-01	133.12
256	105	SNLL-01_1605989	skeleton	NLL-01	133.12
257	106	SNLL-01_1485722	skeleton	NLL-01	135.62
258		SNLL-01_1456461	redundant	NLL-01	136.22
259	107	SNLL-01_1453722	skeleton	NLL-01	136.22
260	108	SNLL-01_1378296	skeleton	NLL-01	139.35
261	109	SNLL-01_1337991	skeleton	NLL-01	139.92
262	110	SNLL-01_1170996	skeleton	NLL-01	141.1
263	111	SNLL-01_984604	skeleton	NLL-01	144.76
264		SNLL-01_957302	redundant	NLL-01	145.94
265	112	SNLL-01_934453	skeleton	NLL-01	145.94
266		SNLL-01_933527	redundant	NLL-01	145.94
267		SNLL-01_918021	redundant	NLL-01	145.94
268		SNLL-01_916413	redundant	NLL-01	145.94
269		SNLL-01_876760	redundant	NLL-01	149.07
270	113	SNLL-01_864123	skeleton	NLL-01	149.07
271	114	SNLL-01_817861	skeleton	NLL-01	149.69
272	115	SNLL-01_773263	skeleton	NLL-01	150.31
273		SNLL-01_735264	redundant	NLL-01	151.53
274	116	SNLL-01_719735	skeleton	NLL-01	151.53
275	117	SNLL-01_663558	skeleton	NLL-01	152.74
276		SNLL-01_621344	redundant	NLL-01	152.74
277		SNLL-01_611977	redundant	NLL-01	153.36
278	118	SNLL-01_609239	skeleton	NLL-01	153.36
279	119	SNLL-01_326763	skeleton	NLL-01	153.94
280		SNLL-01_234224	redundant	NLL-01	156.38
281		SNLL-01_223950	redundant	NLL-01	156.38
282	120	SNLL-01_202070	skeleton	NLL-01	156.38
283		SNLL-01_157641	redundant	NLL-01	156.38
284		SNLL-01_141048	redundant	NLL-01	156.38
285		SNLL-01_120389	redundant	NLL-01	156.38
286		SNLL-01_115924	redundant	NLL-01	156.38
287		SNLL-01_115462	redundant	NLL-01	156.38
288		SNLL-01_105327	redundant	NLL-01	156.38
289		SNLL-01_80942	redundant	NLL-01	156.38
290	121	S_18_56_12347	skeleton	NLL-02	0
291	122	SNLL-02_56760	skeleton	NLL-02	0.63
292	123	SNLL-02_432453	skeleton	NLL-02	2.57
293	124	SNLL-02_488164	skeleton	NLL-02	7.19
294		SNLL-02_496115	redundant	NLL-02	7.19
295		SNLL-02_509798	redundant	NLL-02	7.19
296		SNLL-02_596335	redundant	NLL-02	7.19
297	125	SNLL-02_669099	skeleton	NLL-02	7.79
298		SNLL-02_700035	redundant	NLL-02	8.38
299		SNLL-02_707360	redundant	NLL-02	8.38
300	126	SNLL-02_780195	skeleton	NLL-02	8.38
301	127	SNLL-02_791429	skeleton	NLL-02	10.76
302		SNLL-02_791582	redundant	NLL-02	10.76
303	128	SNLL-02_871971	skeleton	NLL-02	11.38
304		SNLL-02_956506	redundant	NLL-02	15.39
305		SNLL-02_1023564	redundant	NLL-02	15.39
306	129	SNLL-02_1039672	skeleton	NLL-02	15.39
307	130	SNLL-02_1071027	skeleton	NLL-02	15.99
308	131	SNLL-02_1180660	skeleton	NLL-02	17.8
309	132	SNLL-02_1237068	skeleton	NLL-02	19.58
310	133	SNLL-02_1254202	skeleton	NLL-02	20.16
311		SNLL-02_1286317	redundant	NLL-02	20.74
312	134	SNLL-02_1296217	skeleton	NLL-02	20.74
313	135	SNLL-02_1351153	skeleton	NLL-02	21.91
314	136	SNLL-02_1356658	skeleton	NLL-02	22.49
315		SNLL-02_1368200	redundant	NLL-02	22.49
316	137	SNLL-02_1438951	skeleton	NLL-02	23.69
317	138	SNLL-02_1450292	skeleton	NLL-02	24.28
318	139	SNLL-02_1467885	skeleton	NLL-02	24.86
319		SNLL-02_1519150	redundant	NLL-02	26.04
320	140	SNLL-02_1528655	skeleton	NLL-02	26.04
321		SNLL-02_1588359	redundant	NLL-02	27.23
322	141	SNLL-02_1608724	skeleton	NLL-02	27.23
323		SNLL-02_1656441	redundant	NLL-02	27.23
324	142	SNLL-02_1709607	skeleton	NLL-02	28.44
325	143	SNLL-02_1774306	skeleton	NLL-02	29.02
326		SNLL-02_1779846	redundant	NLL-02	29.02
327		SNLL-02_1785512	redundant	NLL-02	29.02
328		SNLL-02_1799083	redundant	NLL-02	29.62
329	144	SNLL-02_1832442	skeleton	NLL-02	29.62
330		SNLL-02_1845953	redundant	NLL-02	29.62
331	145	SNLL-02_1864244	skeleton	NLL-02	30.8
332		SNLL-02_1872159	redundant	NLL-02	30.8
333		SNLL-02_1890999	redundant	NLL-02	30.8
334		SNLL-02_1902910	redundant	NLL-02	30.8
335	146	SNLL-02_1987785	skeleton	NLL-02	31.39
336	147	SNLL-02_2028849	skeleton	NLL-02	33.89
337	148	SNLL-02_2138380	skeleton	NLL-02	38.39
338	149	SNLL-02_2314476	skeleton	NLL-02	41.52
339		SNLL-02_2375062	redundant	NLL-02	42.73
340	150	SNLL-02_2375918	skeleton	NLL-02	42.73
341		SNLL-02_2416459	redundant	NLL-02	42.73
342		SNLL-02_2518926	redundant	NLL-02	42.73
343		SNLL-02_2527271	redundant	NLL-02	42.73
344		SNLL-02_2978766	redundant	NLL-02	44.58
345		SNLL-02_3201773	redundant	NLL-02	44.58
346		SNLL-02_3202902	redundant	NLL-02	44.58
347		S_113_48_10319	redundant	NLL-02	44.58
348		S_113_47_43919	redundant	NLL-02	44.58
349		S_113_47_46506	redundant	NLL-02	44.58
350	151	SNLL-02_2988181	skeleton	NLL-02	44.58
351	152	SNLL-02_3732666	skeleton	NLL-02	45.18
352		SNLL-02_3639482	redundant	NLL-02	46.4
353	153	SNLL-02_3649386	skeleton	NLL-02	46.4
354		S_168_12_3680	redundant	NLL-02	48.96
355		S_168_12_3733	redundant	NLL-02	48.96
356	154	S_168_12_3807	skeleton	NLL-02	48.96
357		S_113_4_1942	redundant	NLL-02	50.86
358		S_50_88_6559	redundant	NLL-02	50.86
359		SNLL-02_3835937	redundant	NLL-02	50.86
360		SNLL-15_7884663	redundant	NLL-02	50.86
361	155	SNLL-01_7734132	skeleton	NLL-02	50.86
362		SNLL-01_7751381	redundant	NLL-02	51.44
363	156	SNLL-01_7758140	skeleton	NLL-02	51.44
364		SNLL-01_7764945	redundant	NLL-02	51.44
365		S_6_186_14314	redundant	NLL-02	51.44
366		SNLL-02_4262366	redundant	NLL-02	51.44
367		SNLL-02_4797768	redundant	NLL-02	51.44
368		SNLL-02_4827527	redundant	NLL-02	51.44
369		SNLL-02_4833607	redundant	NLL-02	51.44
370		SNLL-02_4944897	redundant	NLL-02	51.44
371		SNLL-02_5940864	redundant	NLL-02	52.06
372	157	SNLL-02_6404002	skeleton	NLL-02	52.06
373		SNLL-02_6465648	redundant	NLL-02	52.06
374		SNLL-02_9221342	redundant	NLL-02	52.69
375		SNLL-02_10847895	redundant	NLL-02	52.69
376	158	SNLL-02_11541023	skeleton	NLL-02	52.69
377		043N19_3	redundant	NLL-02	52.69
378		SNLL-02_7361576	redundant	NLL-02	53.34
379		SNLL-02_8565598	redundant	NLL-02	53.34
380		SNLL-02_8887541	redundant	NLL-02	53.34
381		S_313_27_10143	redundant	NLL-02	53.34
382		S_284_19_14724	redundant	NLL-02	53.34
383		S_284_19_16581	redundant	NLL-02	53.34
384		S_397_11_923	redundant	NLL-02	53.34
385		S_397_8_43575	redundant	NLL-02	53.34
386		S_545_49146	redundant	NLL-02	53.34
387		S_564_77257	redundant	NLL-02	53.34
388		SNLL-02_17857249	redundant	NLL-02	53.34
389		SNLL-02_17917491	redundant	NLL-02	53.34
390		SNLL-02_6513327	redundant	NLL-02	53.34
391	159	SNLL-02_7136215	skeleton	NLL-02	53.34
392		SNLL-02_7161231	redundant	NLL-02	53.34
393		SNLL-02_7377747	redundant	NLL-02	53.34
394		SNLL-02_7619608	redundant	NLL-02	53.34
395		SNLL-02_7868201	redundant	NLL-02	53.34
396		SNLL-13_11265786	redundant	NLL-02	53.34
397		SNLL-13_11291790	redundant	NLL-02	53.34
398		109D22_3	redundant	NLL-02	53.34
399		120E23_5	redundant	NLL-02	53.34
400		S_66_24_16548	redundant	NLL-02	54.01
401		SNLL-02_14911113	redundant	NLL-02	54.01
402		SNLL-02_15084285	redundant	NLL-02	54.01
403		SNLL-02_15970305	redundant	NLL-02	54.01
404	160	SNLL-02_18212425	skeleton	NLL-02	54.01
405		SNLL-02_14203226	redundant	NLL-02	54.01
406		SNLL-02_15978570	redundant	NLL-02	54.01
407		SNLL-02_16213874	redundant	NLL-02	54.01
408		SNLL-02_17747218	redundant	NLL-02	54.01
409		SNLL-02_18041165	redundant	NLL-02	54.01
410		SNLL-02_18053666	redundant	NLL-02	54.01
411		SNLL-02_18415667	redundant	NLL-02	54.01
412		SNLL-02_18439134	redundant	NLL-02	54.01
413		SNLL-02_18608667	redundant	NLL-02	54.01
414		SNLL-02_18802097	redundant	NLL-02	54.01
415		SNLL-02_16325416	redundant	NLL-02	54.64
416	161	SNLL-02_18813479	skeleton	NLL-02	54.64
417		SNLL-02_18864640	redundant	NLL-02	54.64
418		SNLL-02_15422794	redundant	NLL-02	55.25
419		S_45_34_42411	redundant	NLL-02	55.25
420		S_45_35_13179	redundant	NLL-02	55.25
421		SNLL-02_15735295	redundant	NLL-02	55.25
422	162	SNLL-02_15839526	skeleton	NLL-02	55.25
423		S_45_30_52300	redundant	NLL-02	55.87
424		SNLL-02_19292997	redundant	NLL-02	55.87
425		SNLL-02_19553944	redundant	NLL-02	55.87
426		SNLL-02_19770231	redundant	NLL-02	55.87
427		SNLL-02_19998401	redundant	NLL-02	55.87
428		SNLL-02_20393335	redundant	NLL-02	55.87
429	163	SNLL-02_19560029	skeleton	NLL-02	55.87
430		S_11_9_14516	redundant	NLL-02	55.87
431		SNLL-02_19098438	redundant	NLL-02	55.87
432		SNLL-02_19201016	redundant	NLL-02	55.87
433		SNLL-02_19577100	redundant	NLL-02	55.87
434		SNLL-02_19746805	redundant	NLL-02	55.87
435		SNLL-02_19766557	redundant	NLL-02	55.87
436		SNLL-02_20489817	redundant	NLL-02	56.48
437	164	SNLL-02_20577108	skeleton	NLL-02	56.48
438	165	SNLL-02_20648712	skeleton	NLL-02	57.08
439	166	SNLL-02_20802087	skeleton	NLL-02	58.32
440		SNLL-02_20847145	redundant	NLL-02	58.32
441		SNLL-02_20907267	redundant	NLL-02	58.93
442		SNLL-02_20952605	redundant	NLL-02	58.93
443		SNLL-02_21016774	redundant	NLL-02	58.93
444	167	SNLL-02_21046464	skeleton	NLL-02	58.93
445		SNLL-02_21068477	redundant	NLL-02	58.93
446	168	SNLL-02_21265439	skeleton	NLL-02	60.17
447		SNLL-02_21269984	redundant	NLL-02	60.17
448		SNLL-02_21296531	redundant	NLL-02	60.17
449		SNLL-02_21297449	redundant	NLL-02	60.17
450		SNLL-02_21546069	redundant	NLL-02	60.17
451	169	SNLL-02_21822557	skeleton	NLL-02	60.79
452		SNLL-02_21828154	redundant	NLL-02	60.79
453	170	SNLL-02_21935721	skeleton	NLL-02	62.09
454	171	SNLL-02_21978531	skeleton	NLL-02	62.72
455	172	SNLL-02_22512919	skeleton	NLL-02	70.02
456	173	SNLL-02_22284694	skeleton	NLL-02	82.15
457	174	SNLL-02_22651995	skeleton	NLL-02	84.05
458		SNLL-02_22811046	redundant	NLL-02	84.69
459	175	SNLL-02_22811441	skeleton	NLL-02	84.69
460		SNLL-02_22818579	redundant	NLL-02	84.69
461	176	SNLL-02_23017249	skeleton	NLL-02	87.82
462		SNLL-02_23058179	redundant	NLL-02	87.82
463		SNLL-02_23284554	redundant	NLL-02	90.32
464		SNLL-02_23324412	redundant	NLL-02	90.32
465		SNLL-02_23325045	redundant	NLL-02	90.32
466	177	SNLL-02_23325126	skeleton	NLL-02	90.32
467	178	SNLL-02_23408062	skeleton	NLL-02	90.91
468		SNLL-02_23428354	redundant	NLL-02	90.91
469	179	SNLL-02_23533502	skeleton	NLL-02	91.51
470		SNLL-02_24081945	redundant	NLL-02	96.13
471	180	SNLL-02_24108040	skeleton	NLL-02	96.13
472		SNLL-02_24120910	redundant	NLL-02	96.13
473		SNLL-02_24153222	redundant	NLL-02	96.13
474		SNLL-02_24198158	redundant	NLL-02	96.13
475		SNLL-02_24239582	redundant	NLL-02	96.13
476		SNLL-02_24533128	redundant	NLL-02	108.9
477		SNLL-02_24459583	redundant	NLL-02	108.9
478		SNLL-02_24456453	redundant	NLL-02	108.9
479		SNLL-02_24437440	redundant	NLL-02	108.9
480	181	SNLL-02_24416064	skeleton	NLL-02	108.9
481		SNLL-02_24347719	redundant	NLL-02	110.73
482	182	SNLL-02_24326314	skeleton	NLL-02	110.73
483		SNLL-02_24298194	redundant	NLL-02	110.73
484	183	SNLL-02_24035299	skeleton	NLL-02	116.92
485	184	SNLL-02_23962073	skeleton	NLL-02	117.53
486	185	SNLL-02_23941668	skeleton	NLL-02	118.12
487		SNLL-02_23832979	redundant	NLL-02	118.74
488	186	SNLL-02_23819675	skeleton	NLL-02	118.74
489		SNLL-02_23746340	redundant	NLL-02	118.74
490	187	SNLL-02_23712574	skeleton	NLL-02	120.05
491	188	S_55_81_11002	skeleton	NLL-02	123.31
492	189	SNLL-02_23602972	skeleton	NLL-02	124.56
493	190	SNLL-02_23573451	skeleton	NLL-02	126.41
494	191	SNLL-02_23368472	skeleton	NLL-02	130.36
495	192	SNLL-02_23316543	skeleton	NLL-02	131.58
496	193	SNLL-02_23183843	skeleton	NLL-02	132.78
497		SNLL-03_115267	redundant	NLL-03	0
498		SNLL-03_305635	redundant	NLL-03	0
499	194	SNLL-03_326847	skeleton	NLL-03	0
500		SNLL-03_338012	redundant	NLL-03	0
501	195	SNLL-03_397725	skeleton	NLL-03	0.63
502		SNLL-03_459270	redundant	NLL-03	0.63
503	196	SNLL-03_524333	skeleton	NLL-03	2.63
504		SNLL-03_568007	redundant	NLL-03	5.23
505	197	SNLL-03_568039	skeleton	NLL-03	5.23
506	198	SNLL-03_586131	skeleton	NLL-03	6.45
507	199	SNLL-03_654648	skeleton	NLL-03	7.04
508	200	SNLL-03_758991	skeleton	NLL-03	8.26
509	201	SNLL-03_812928	skeleton	NLL-03	9.58
510		SNLL-03_824455	redundant	NLL-03	11.58
511	202	SNLL-03_829800	skeleton	NLL-03	11.58
512	203	SNLL-03_895281	skeleton	NLL-03	13.43
513		SNLL-03_896660	redundant	NLL-03	13.43
514	204	SNLL-03_1192226	skeleton	NLL-03	16.77
515	205	SNLL-03_1222711	skeleton	NLL-03	18.02
516	206	087F06_1	skeleton	NLL-03	20.4
517		SNLL-03_1326247	redundant	NLL-03	25.59
518	207	SNLL-03_1362469	skeleton	NLL-03	25.59
519		SNLL-03_1420053	redundant	NLL-03	25.59
520		SNLL-03_1522535	redundant	NLL-03	26.94
521	208	SNLL-03_1551747	skeleton	NLL-03	26.94
522	209	SNLL-03_1620578	skeleton	NLL-03	28.8
523	210	SNLL-03_1630176	skeleton	NLL-03	29.39
524	211	SNLL-03_1682192	skeleton	NLL-03	29.97
525	212	SNLL-03_1839718	skeleton	NLL-03	32.39
526		SNLL-03_1861855	redundant	NLL-03	32.39
527		SNLL-03_1885179	redundant	NLL-03	32.39
528		SNLL-03_1889416	redundant	NLL-03	32.39
529	213	SNLL-03_2002432	skeleton	NLL-03	33
530	214	SNLL-03_2343168	skeleton	NLL-03	35.5
531		SNLL-03_2362452	redundant	NLL-03	35.5
532	215	SNLL-03_2588198	skeleton	NLL-03	38.01
533		SNLL-03_2652603	redundant	NLL-03	40.61
534	216	SNLL-03_2658483	skeleton	NLL-03	40.61
535		SNLL-03_2699082	redundant	NLL-03	40.61
536	217	SNLL-03_2974705	skeleton	NLL-03	44.67
537		SNLL-03_3023880	redundant	NLL-03	44.67
538		SNLL-03_3092734	redundant	NLL-03	45.29
539	218	SNLL-03_3554601	skeleton	NLL-03	45.29
540		S_102_10_43772	redundant	NLL-03	48.72
541		S_17_12_9849	redundant	NLL-03	48.72
542		S_17_6_46818	redundant	NLL-03	48.72
543		SNLL-03_3976665	redundant	NLL-03	48.72
544		SNLL-03_4116673	redundant	NLL-03	48.72
545		SNLL-03_4229005	redundant	NLL-03	48.72
546		SNLL-03_4332332	redundant	NLL-03	48.72
547		SNLL-03_4359922	redundant	NLL-03	48.72
548	219	SNLL-03_4444635	skeleton	NLL-03	48.72
549		SNLL-03_4581174	redundant	NLL-03	48.72
550		SNLL-03_4597481	redundant	NLL-03	48.72
551		SNLL-03_4921495	redundant	NLL-03	48.72
552		SNLL-05_11919277	redundant	NLL-03	48.72
553		S_1_1096_118569	redundant	NLL-03	48.72
554		S_1_1096_138242	redundant	NLL-03	48.72
555		S_1_1096_146568	redundant	NLL-03	48.72
556		SNLL-03_5344658	redundant	NLL-03	48.72
557		SNLL-03_5969520	redundant	NLL-03	48.72
558		SNLL-03_5974729	redundant	NLL-03	48.72
559		SNLL-03_6232006	redundant	NLL-03	48.72
560		SNLL-03_5849973	redundant	NLL-03	48.72
561		SNLL-03_5867321	redundant	NLL-03	48.72
562		SNLL-03_6127774	redundant	NLL-03	48.72
563		SNLL-03_6141330	redundant	NLL-03	48.72
564		057J20_5	redundant	NLL-03	48.72
565		SNLL-03_6197208	redundant	NLL-03	48.72
566		SNLL-03_6199392	redundant	NLL-03	48.72
567	220	SNLL-04_13823336	skeleton	NLL-03	49.33
568		SNLL-03_10243166	redundant	NLL-03	49.98
569	221	SNLL-03_6757922	skeleton	NLL-03	49.98
570	222	SNLL-03_6796056	skeleton	NLL-03	50.57
571		SNLL-03_6901771	redundant	NLL-03	51.17
572		SNLL-03_7056433	redundant	NLL-03	51.17
573	223	SNLL-03_7079343	skeleton	NLL-03	51.17
574	224	SNLL-02_373770	skeleton	NLL-03	53
575		SNLL-03_7345792	redundant	NLL-03	53
576		SNLL-03_10648975	redundant	NLL-03	53
577		S_243_33_14323	redundant	NLL-03	53.65
578		SNLL-03_11840420	redundant	NLL-03	53.65
579	225	SNLL-03_11965894	skeleton	NLL-03	53.65
580	226	S_45_21_2613	skeleton	NLL-03	55.48
581	227	S_45_19_28822	skeleton	NLL-03	56.06
582		SNLL-03_12421193	redundant	NLL-03	56.06
583		S_3_300_23640	redundant	NLL-03	56.65
584	228	S_3_307_50594	skeleton	NLL-03	56.65
585		S_58_59_25842	redundant	NLL-03	56.65
586		S_58_61_17281	redundant	NLL-03	56.65
587		CHI1	redundant	NLL-03	56.65
588		SNLL-03_13884079	redundant	NLL-03	56.65
589		SNLL-03_14004599	redundant	NLL-03	56.65
590		SNLL-03_14186562	redundant	NLL-03	56.65
591		SNLL-03_14198638	redundant	NLL-03	56.65
592	229	Leucospermus	skeleton	NLL-03	57.85
593		SNLL-03_14455790	redundant	NLL-03	57.85
594		SNLL-03_14521045	redundant	NLL-03	57.85
595		SNLL-03_14529012	redundant	NLL-03	57.85
596		S_168_4_18267	redundant	NLL-03	59.06
597		SNLL-03_14764036	redundant	NLL-03	59.06
598		SNLL-03_14795527	redundant	NLL-03	59.06
599	230	SNLL-03_14882317	skeleton	NLL-03	59.06
600		SNLL-03_14891120	redundant	NLL-03	59.06
601		SNLL-03_14928552	redundant	NLL-03	59.06
602		SNLL-03_14990181	redundant	NLL-03	59.06
603	231	SNLL-03_16017174	skeleton	NLL-03	60.89
604		SNLL-03_16095854	redundant	NLL-03	60.89
605		SNLL-03_16134669	redundant	NLL-03	60.89
606		SNLL-03_16167652	redundant	NLL-03	60.89
607	232	S_18_2_8064	skeleton	NLL-03	62.78
608		S_18_2_8165	redundant	NLL-03	62.78
609	233	S_1_143_17383	skeleton	NLL-03	63.41
610		S_88_45_37856	redundant	NLL-03	63.41
611		S_81_19_7545	redundant	NLL-03	64.74
612		S_81_19_7564	redundant	NLL-03	64.74
613		SNLL-03_19550397	redundant	NLL-03	64.74
614		SNLL-03_19763457	redundant	NLL-03	64.74
615	234	075D16_3	skeleton	NLL-03	64.74
616		040P09_5	redundant	NLL-03	64.74
617		S_81_31_8501	redundant	NLL-03	65.38
618	235	SNLL-06_9339995	skeleton	NLL-03	65.38
619		S_22_100_23651	redundant	NLL-03	66.03
620	236	S_22_144_3061	skeleton	NLL-03	66.03
621		SNLL-03_20564063	redundant	NLL-03	66.03
622		S_574_14992	redundant	NLL-03	67.32
623	237	SNLL-03_21268788	skeleton	NLL-03	67.32
624		SNLL-03_21458556	redundant	NLL-03	67.32
625		SNLL-03_21564694	redundant	NLL-03	67.32
626		SNLL-03_21603691	redundant	NLL-03	67.32
627		SNLL-03_21728858	redundant	NLL-03	67.32
628		SNLL-07_12280579	redundant	NLL-03	67.32
629	238	SNLL-03_22849017	skeleton	NLL-03	68.61
630	239	074I10_3_2	skeleton	NLL-03	69.25
631		SNLL-03_22918624	redundant	NLL-03	69.89
632		SNLL-03_22947873	redundant	NLL-03	69.89
633		SNLL-03_22959415	redundant	NLL-03	69.89
634	240	SNLL-03_23283004	skeleton	NLL-03	69.89
635		SNLL-03_23292389	redundant	NLL-03	69.89
636	241	SNLL-03_23429941	skeleton	NLL-03	70.5
637		SNLL-03_23486868	redundant	NLL-03	71.11
638		SNLL-03_23492905	redundant	NLL-03	71.11
639		SNLL-03_23542567	redundant	NLL-03	71.11
640		SNLL-03_23621368	redundant	NLL-03	71.11
641		SNLL-03_23671276	redundant	NLL-03	71.11
642		SNLL-03_23722026	redundant	NLL-03	71.11
643		SNLL-03_23727274	redundant	NLL-03	71.11
644	242	SNLL-03_23808984	skeleton	NLL-03	71.11
645		SNLL-03_23824620	redundant	NLL-03	71.11
646	243	SNLL-03_23897821	skeleton	NLL-03	71.71
647		SNLL-03_23952248	redundant	NLL-03	72.34
648	244	SNLL-03_23984924	skeleton	NLL-03	72.34
649	245	SNLL-03_24288560	skeleton	NLL-03	72.95
650	246	SNLL-03_24458160	skeleton	NLL-03	73.55
651		SNLL-03_24889669	redundant	NLL-03	75.42
652		SNLL-03_25057902	redundant	NLL-03	75.42
653		SNLL-03_25062063	redundant	NLL-03	75.42
654	247	SNLL-03_25087269	skeleton	NLL-03	75.42
655		SNLL-03_25102878	redundant	NLL-03	75.42
656		SNLL-03_25110719	redundant	NLL-03	75.42
657		SNLL-03_25119039	redundant	NLL-03	76.03
658		SNLL-03_25155868	redundant	NLL-03	76.03
659	248	SNLL-03_25176861	skeleton	NLL-03	76.03
660		SNLL-03_25178507	redundant	NLL-03	76.03
661		SNLL-03_25324848	redundant	NLL-03	76.62
662		SNLL-03_25326214	redundant	NLL-03	76.62
663	249	SNLL-03_25328272	skeleton	NLL-03	76.62
664	250	SNLL-03_25791875	skeleton	NLL-03	79.03
665		SNLL-03_25834867	redundant	NLL-03	79.03
666		SNLL-03_25839697	redundant	NLL-03	79.63
667	251	SNLL-03_25919589	skeleton	NLL-03	79.63
668	252	SNLL-03_26213137	skeleton	NLL-03	80.22
669		SNLL-03_26229196	redundant	NLL-03	80.22
670	253	SNLL-03_26319395	skeleton	NLL-03	80.81
671		SNLL-03_26347225	redundant	NLL-03	80.81
672	254	SNLL-03_26371984	skeleton	NLL-03	81.42
673	255	SNLL-03_26558261	skeleton	NLL-03	82.02
674		SNLL-03_26814497	redundant	NLL-03	87.3
675	256	SNLL-03_26824895	skeleton	NLL-03	87.3
676		SNLL-03_26840402	redundant	NLL-03	89.09
677	257	SNLL-03_26859390	skeleton	NLL-03	89.09
678	258	S_235_4_34278	skeleton	NLL-03	90.94
679	259	SNLL-03_27064091	skeleton	NLL-03	91.56
680		S_132_126_27598	redundant	NLL-03	93.56
681	260	SNLL-03_27313450	skeleton	NLL-03	93.56
682	261	SNLL-03_27361061	skeleton	NLL-03	94.82
683	262	SNLL-03_28044624	skeleton	NLL-03	101.48
684	263	105I24_3	skeleton	NLL-03	103.57
685	264	SNLL-03_28774576	skeleton	NLL-03	107
686		SNLL-03_28792582	redundant	NLL-03	107
687		SNLL-03_29030576	redundant	NLL-03	107
688		SNLL-03_29064173	redundant	NLL-03	107
689		SNLL-03_28950534	redundant	NLL-03	107.62
690		SNLL-03_28984373	redundant	NLL-03	107.62
691	265	SNLL-03_28985028	skeleton	NLL-03	107.62
692	266	SNLL-03_29230688	skeleton	NLL-03	109.43
693	267	SNLL-03_29421574	skeleton	NLL-03	111.9
694	268	SNLL-03_30054517	skeleton	NLL-03	113.12
695		SNLL-03_29649534	redundant	NLL-03	113.72
696	269	SNLL-03_29912422	skeleton	NLL-03	113.72
697		SNLL-03_29924275	redundant	NLL-03	113.72
698		SNLL-03_29948279	redundant	NLL-03	113.72
699		114O14_3	redundant	NLL-03	115.02
700	270	137N08_5	skeleton	NLL-03	115.02
701	271	002B02_5	skeleton	NLL-04	0
702	272	SNLL-04_30524	skeleton	NLL-04	3.03
703		SNLL-04_88529	redundant	NLL-04	3.03
704		SNLL-04_241258	redundant	NLL-04	3.03
705	273	SNLL-04_433762	skeleton	NLL-04	3.62
706		SNLL-04_517859	redundant	NLL-04	4.2
707	274	SNLL-04_534011	skeleton	NLL-04	4.2
708		SNLL-04_665101	redundant	NLL-04	4.2
709	275	SNLL-04_715201	skeleton	NLL-04	5.38
710		SNLL-04_715704	redundant	NLL-04	5.38
711	276	SNLL-04_860130	skeleton	NLL-04	7.85
712	277	SNLL-04_975436	skeleton	NLL-04	9.64
713		SNLL-04_1058250	redundant	NLL-04	10.23
714	278	SNLL-04_1060226	skeleton	NLL-04	10.23
715	279	SNLL-04_1518823	skeleton	NLL-04	15.45
716	280	SNLL-04_2256634	skeleton	NLL-04	22.93
717		SNLL-04_2346891	redundant	NLL-04	22.93
718	281	SNLL-04_2382105	skeleton	NLL-04	24.13
719	282	SNLL-04_2494615	skeleton	NLL-04	25.33
720		SNLL-04_2663944	redundant	NLL-04	25.33
721	283	SNLL-04_2963059	skeleton	NLL-04	26.57
722	284	SNLL-04_3485986	skeleton	NLL-04	28.4
723		131K22_3	redundant	NLL-04	29.01
724		047P22_5	redundant	NLL-04	29.01
725	285	SNLL-04_3574859	skeleton	NLL-04	29.01
726	286	SNLL-04_3750329	skeleton	NLL-04	29.62
727	287	SNLL-04_3939893	skeleton	NLL-04	31.47
728		SNLL-04_3981973	redundant	NLL-04	31.47
729		SNLL-04_3994569	redundant	NLL-04	31.47
730		SNLL-04_4035586	redundant	NLL-04	32.08
731		SNLL-04_4058143	redundant	NLL-04	32.08
732	288	SNLL-04_4100344	skeleton	NLL-04	32.08
733	289	SNLL-04_4153923	skeleton	NLL-04	32.67
734		SNLL-04_4159339	redundant	NLL-04	32.67
735		SNLL-04_4355328	redundant	NLL-04	32.67
736	290	SNLL-04_4395752	skeleton	NLL-04	33.28
737	291	S_260_27_12263	skeleton	NLL-04	34.47
738		SNLL-04_5273569	redundant	NLL-04	35.69
739		SNLL-04_5508268	redundant	NLL-04	35.69
740		SNLL-04_5577737	redundant	NLL-04	35.69
741		SNLL-04_5905340	redundant	NLL-04	35.69
742		SNLL-04_5993023	redundant	NLL-04	35.69
743	292	SNLL-04_6058029	skeleton	NLL-04	35.69
744		SNLL-04_6078130	redundant	NLL-04	35.69
745		SNLL-04_6084954	redundant	NLL-04	35.69
746		SNLL-04_6171214	redundant	NLL-04	35.69
747	293	SNLL-04_6350214	skeleton	NLL-04	36.89
748		SNLL-04_6494400	redundant	NLL-04	37.48
749	294	SNLL-04_6532756	skeleton	NLL-04	37.48
750		SNLL-04_7742490	redundant	NLL-04	38.09
751	295	SNLL-04_7818926	skeleton	NLL-04	38.09
752		SNLL-04_7894592	redundant	NLL-04	38.09
753		SNLL-04_7977649	redundant	NLL-04	38.68
754	296	SNLL-04_8069141	skeleton	NLL-04	38.68
755		SNLL-04_8097003	redundant	NLL-04	39.27
756		SNLL-04_8107218	redundant	NLL-04	39.27
757	297	SNLL-04_8141103	skeleton	NLL-04	39.27
758		SNLL-04_8150031	redundant	NLL-04	39.27
759		SNLL-04_8237725	redundant	NLL-04	39.87
760		SNLL-04_8256895	redundant	NLL-04	39.87
761	298	SNLL-04_8266452	skeleton	NLL-04	39.87
762		SNLL-04_8306423	redundant	NLL-04	39.87
763	299	SNLL-04_8597784	skeleton	NLL-04	40.46
764		SNLL-04_8700521	redundant	NLL-04	40.46
765		SNLL-04_9211368	redundant	NLL-04	41.69
766	300	SNLL-04_9239856	skeleton	NLL-04	41.69
767	301	SNLL-04_9272686	skeleton	NLL-04	42.29
768	302	SNLL-04_9337796	skeleton	NLL-04	42.88
769	303	SNLL-04_9446745	skeleton	NLL-04	44.09
770		SNLL-04_9451853	redundant	NLL-04	44.09
771	304	SNLL-04_9487683	skeleton	NLL-04	45.29
772		SNLL-04_9520893	redundant	NLL-04	45.29
773	305	SNLL-04_9611461	skeleton	NLL-04	45.91
774		SNLL-04_9749228	redundant	NLL-04	47.14
775	306	SNLL-04_9796067	skeleton	NLL-04	47.14
776		SNLL-04_10055982	redundant	NLL-04	49.61
777	307	SNLL-04_10103828	skeleton	NLL-04	49.61
778		SNLL-04_10119852	redundant	NLL-04	49.61
779		SNLL-04_10338357	redundant	NLL-04	49.61
780	308	SNLL-04_10464055	skeleton	NLL-04	50.82
781		SNLL-04_10689970	redundant	NLL-04	52.04
782	309	SNLL-04_10704053	skeleton	NLL-04	52.04
783	310	SNLL-04_10872393	skeleton	NLL-04	52.66
784	311	SNLL-04_11172429	skeleton	NLL-04	53.28
785	312	SNLL-04_11247561	skeleton	NLL-04	53.86
786		SNLL-04_11704675	redundant	NLL-04	53.86
787		SNLL-04_11736236	redundant	NLL-04	53.86
788		SNLL-04_11985144	redundant	NLL-04	53.86
789		SNLL-04_12064042	redundant	NLL-04	53.86
790		SNLL-04_12375971	redundant	NLL-04	53.86
791		SNLL-04_12617443	redundant	NLL-04	53.86
792	313	S_35_316_3283	skeleton	NLL-04	54.5
793	314	SNLL-04_14701658	skeleton	NLL-04	57.1
794		SNLL-04_14943252	redundant	NLL-04	57.1
795		SNLL-04_15426966	redundant	NLL-04	57.1
796	315	SNLL-04_14579310	skeleton	NLL-04	57.71
797	316	S_401_270347	skeleton	NLL-04	60.34
798	317	SNLL-04_17814595	skeleton	NLL-04	63.72
799		SNLL-04_17940809	redundant	NLL-04	63.72
800	318	S_332_232663	skeleton	NLL-04	65.01
801	319	026O16_3	skeleton	NLL-04	66.32
802	320	119M13_3D	skeleton	NLL-04	66.92
803	321	SNLL-04_19967673	skeleton	NLL-04	69.67
804		SNLL-04_21301249	redundant	NLL-04	70.95
805		SNLL-04_21420763	redundant	NLL-04	70.95
806		S_90_15_4661	redundant	NLL-04	70.95
807		S_90_4_5300	redundant	NLL-04	70.95
808	322	SNLL-04_6907943	skeleton	NLL-04	70.95
809		SNLL-04_7251449	redundant	NLL-04	70.95
810	323	SNLL-04_7666925	skeleton	NLL-04	73.45
811	324	SNLL-17_6498811	skeleton	NLL-04	74.06
812	325	SNLL-04_21587563	skeleton	NLL-04	76.59
813		SNLL-04_21798901	redundant	NLL-04	77.18
814	326	SNLL-04_21847665	skeleton	NLL-04	77.18
815		SNLL-04_21885415	redundant	NLL-04	77.18
816		SNLL-04_21911112	redundant	NLL-04	77.18
817	327	SNLL-04_22036794	skeleton	NLL-04	77.76
818		SNLL-04_22407276	redundant	NLL-04	78.95
819	328	SNLL-04_22477650	skeleton	NLL-04	78.95
820	329	SNLL-04_22493272	skeleton	NLL-04	79.53
821		SNLL-04_22553846	redundant	NLL-04	80.1
822		SNLL-04_22557033	redundant	NLL-04	80.1
823	330	SNLL-04_22568357	skeleton	NLL-04	80.1
824		SNLL-04_22568953	redundant	NLL-04	80.1
825	331	SNLL-04_22665388	skeleton	NLL-04	80.69
826		SNLL-04_22930535	redundant	NLL-04	81.27
827	332	SNLL-04_23024128	skeleton	NLL-04	81.27
828		SNLL-04_23622438	redundant	NLL-04	83.65
829	333	SNLL-04_23650782	skeleton	NLL-04	83.65
830		SNLL-04_23710480	redundant	NLL-04	84.23
831	334	SNLL-04_23721091	skeleton	NLL-04	84.23
832	335	SNLL-04_23805221	skeleton	NLL-04	84.81
833	336	SNLL-04_23981511	skeleton	NLL-04	86
834		SNLL-04_23993512	redundant	NLL-04	86.59
835	337	SNLL-04_24007035	skeleton	NLL-04	86.59
836		SNLL-04_24007764	redundant	NLL-04	86.59
837		SNLL-04_24028131	redundant	NLL-04	86.59
838	338	SNLL-04_24188347	skeleton	NLL-04	87.17
839		SNLL-04_24241987	redundant	NLL-04	87.17
840		SNLL-04_24281985	redundant	NLL-04	87.17
841		SNLL-04_24419547	redundant	NLL-04	87.78
842	339	SNLL-04_24478016	skeleton	NLL-04	87.78
843		SNLL-04_24479485	redundant	NLL-04	87.78
844		SNLL-04_24730142	redundant	NLL-04	89
845		SNLL-04_24741130	redundant	NLL-04	89
846		SNLL-04_24905747	redundant	NLL-04	89
847	340	SNLL-04_24933391	skeleton	NLL-04	89
848	341	SNLL-04_25029452	skeleton	NLL-04	90.2
849		SNLL-04_25110466	redundant	NLL-04	91.44
850	342	SNLL-04_25119683	skeleton	NLL-04	91.44
851		SNLL-04_25139597	redundant	NLL-04	92.05
852		SNLL-04_25258149	redundant	NLL-04	92.05
853	343	SNLL-04_25277876	skeleton	NLL-04	92.05
854		SNLL-04_25323786	redundant	NLL-04	93.25
855		SNLL-04_25331100	redundant	NLL-04	93.25
856		SNLL-04_25402485	redundant	NLL-04	93.25
857		SNLL-04_25403866	redundant	NLL-04	93.25
858	344	SNLL-04_25462482	skeleton	NLL-04	93.25
859	345	SNLL-04_25494374	skeleton	NLL-04	95.08
860	346	SNLL-04_25545688	skeleton	NLL-04	96.3
861		SNLL-04_25578914	redundant	NLL-04	96.9
862	347	SNLL-04_25607434	skeleton	NLL-04	96.9
863		SNLL-04_25728054	redundant	NLL-04	99.34
864	348	SNLL-04_25819436	skeleton	NLL-04	99.34
865	349	SNLL-04_25828909	skeleton	NLL-04	99.95
866		SNLL-04_25865983	redundant	NLL-04	99.95
867	350	SNLL-04_25899666	skeleton	NLL-04	103.24
868		SNLL-04_26031817	redundant	NLL-04	104.57
869	351	SNLL-04_26070816	skeleton	NLL-04	104.57
870		SNLL-04_26110679	redundant	NLL-04	104.57
871	352	S_243_29_58115	skeleton	NLL-04	109.52
872	353	SNLL-04_26337952	skeleton	NLL-04	112.15
873	354	SNLL-04_26395185	skeleton	NLL-04	112.75
874	355	SNLL-04_26442561	skeleton	NLL-04	113.36
875	356	SNLL-04_26477009	skeleton	NLL-04	115.24
876	357	SNLL-04_26524196	skeleton	NLL-04	116.47
877		SNLL-04_26562946	redundant	NLL-04	117.69
878	358	SNLL-04_26598170	skeleton	NLL-04	117.69
879	359	SNLL-04_26656764	skeleton	NLL-04	120.78
880		SNLL-04_26661575	redundant	NLL-04	120.78
881		SNLL-04_26665396	redundant	NLL-04	120.78
882		SNLL-04_26694936	redundant	NLL-04	120.78
883		SNLL-04_26728884	redundant	NLL-04	120.78
884	360	SNLL-04_26776055	skeleton	NLL-04	121.4
885	361	SNLL-04_26811508	skeleton	NLL-04	123.27
886	362	SNLL-04_26837706	skeleton	NLL-04	123.86
887		SNLL-04_26845197	redundant	NLL-04	123.86
888		SNLL-04_27030070	redundant	NLL-04	125.11
889		SNLL-04_27047755	redundant	NLL-04	125.11
890		SNLL-04_27067975	redundant	NLL-04	125.11
891	363	SNLL-04_27078882	skeleton	NLL-04	125.11
892	364	SNLL-04_27134536	skeleton	NLL-04	126.33
893	365	SNLL-04_27249713	skeleton	NLL-04	126.93
894	366	SNLL-05_26306312	skeleton	NLL-05	0
895	367	SNLL-05_26292534	skeleton	NLL-05	1.18
896		SNLL-05_26265636	redundant	NLL-05	1.18
897		SNLL-05_26231194	redundant	NLL-05	1.77
898	368	SNLL-05_26224511	skeleton	NLL-05	1.77
899	369	SNLL-05_26146215	skeleton	NLL-05	2.38
900		SNLL-05_26053736	redundant	NLL-05	3.65
901		SNLL-05_26032883	redundant	NLL-05	3.65
902	370	SNLL-05_26027976	skeleton	NLL-05	3.65
903	371	SNLL-05_26011089	skeleton	NLL-05	4.9
904	372	SNLL-05_25994729	skeleton	NLL-05	6.12
905	373	SNLL-05_25973257	skeleton	NLL-05	6.74
906	374	SNLL-05_25962547	skeleton	NLL-05	8.01
907	375	SNLL-05_25949309	skeleton	NLL-05	8.63
908		SNLL-05_25909914	redundant	NLL-05	8.63
909		SNLL-05_24927970	redundant	NLL-05	11.26
910	376	SNLL-05_24903439	skeleton	NLL-05	11.26
911	377	SNLL-05_24688726	skeleton	NLL-05	15.82
912		SNLL-05_24593423	redundant	NLL-05	17.67
913	378	SNLL-05_24289474	skeleton	NLL-05	17.67
914		SNLL-05_24287846	redundant	NLL-05	17.67
915		SNLL-05_24261459	redundant	NLL-05	17.67
916	379	SNLL-05_24223098	skeleton	NLL-05	18.25
917		004G15_3	redundant	NLL-05	18.25
918		SNLL-05_24103414	redundant	NLL-05	20.28
919	380	SNLL-05_24098251	skeleton	NLL-05	20.28
920	381	SNLL-05_24091886	skeleton	NLL-05	20.88
921		SNLL-05_23794957	redundant	NLL-05	24.79
922	382	SNLL-05_23791146	skeleton	NLL-05	24.79
923		SNLL-05_23783876	redundant	NLL-05	24.79
924		SNLL-05_23618545	redundant	NLL-05	24.79
925	383	SNLL-05_23538783	skeleton	NLL-05	26.04
926		SNLL-05_23203281	redundant	NLL-05	30.05
927	384	SNLL-05_23189853	skeleton	NLL-05	30.05
928	385	SNLL-05_22924380	skeleton	NLL-05	30.62
929		SNLL-05_22881936	redundant	NLL-05	30.62
930		SNLL-05_22848932	redundant	NLL-05	31.23
931	386	SNLL-05_22686560	skeleton	NLL-05	31.23
932	387	SNLL-05_22368352	skeleton	NLL-05	32.5
933	388	SNLL-05_22298422	skeleton	NLL-05	33.76
934	389	SNLL-05_22236839	skeleton	NLL-05	34.97
935	390	SNLL-05_22075816	skeleton	NLL-05	36.84
936		131K15_5_3	redundant	NLL-05	39.59
937	391	SNLL-05_21845784	skeleton	NLL-05	39.59
938	392	SNLL-05_21822773	skeleton	NLL-05	40.18
939		SNLL-05_21796319	redundant	NLL-05	40.78
940	393	SNLL-05_21754524	skeleton	NLL-05	40.78
941	394	SNLL-05_21453348	skeleton	NLL-05	41.38
942		SNLL-05_21451041	redundant	NLL-05	41.38
943	395	SNLL-05_21343671	skeleton	NLL-05	43.91
944		SNLL-05_21135772	redundant	NLL-05	43.91
945		SNLL-05_20948120	redundant	NLL-05	43.91
946		SNLL-05_20742695	redundant	NLL-05	43.91
947		SNLL-05_20741702	redundant	NLL-05	43.91
948		SNLL-05_19559519	redundant	NLL-05	43.91
949		SNLL-05_19511452	redundant	NLL-05	43.91
950		SNLL-05_19358217	redundant	NLL-05	43.91
951		S_9_88_6081	redundant	NLL-05	43.91
952	396	SNLL-05_18774314	skeleton	NLL-05	44.57
953		SNLL-05_17918505	redundant	NLL-05	44.57
954		SNLL-05_16834453	redundant	NLL-05	44.57
955		SNLL-04_20948168	redundant	NLL-05	44.57
956	397	SNLL-04_20393924	skeleton	NLL-05	45.9
957		SNLL-05_13313301	redundant	NLL-05	46.57
958	398	SNLL-05_12691422	skeleton	NLL-05	46.57
959		SNLL-05_12643353	redundant	NLL-05	46.57
960		SNLL-05_11941660	redundant	NLL-05	46.57
961		S_1_443_17014	redundant	NLL-05	46.57
962		S_1_420_18367	redundant	NLL-05	46.57
963		SNLL-05_11790398	redundant	NLL-05	47.22
964	399	SNLL-05_11785401	skeleton	NLL-05	47.22
965		SNLL-05_10807319	redundant	NLL-05	48.49
966	400	SNLL-05_10761529	skeleton	NLL-05	48.49
967	401	SNLL-05_10411210	skeleton	NLL-05	49.12
968		SNLL-05_10364471	redundant	NLL-05	49.12
969	402	SNLL-05_10101021	skeleton	NLL-05	49.75
970		S_29_18_6436	redundant	NLL-05	50.41
971	403	S_29_13_31844	skeleton	NLL-05	50.41
972	404	SNLL-05_9852271	skeleton	NLL-05	55.36
973		SNLL-05_9812694	redundant	NLL-05	55.98
974	405	SNLL-05_9560474	skeleton	NLL-05	55.98
975		SNLL-05_9464253	redundant	NLL-05	57.22
976		SNLL-05_9312169	redundant	NLL-05	57.22
977		SNLL-05_9293229	redundant	NLL-05	57.22
978	406	SNLL-05_9291611	skeleton	NLL-05	57.22
979		SNLL-05_9270408	redundant	NLL-05	57.22
980		SNLL-05_9219579	redundant	NLL-05	57.22
981		SNLL-05_9082529	redundant	NLL-05	57.22
982		S_5_90_25816	redundant	NLL-05	57.22
983		S_5_116_21619	redundant	NLL-05	57.87
984		S_5_142_14439	redundant	NLL-05	57.87
985		S_5_146_50910	redundant	NLL-05	57.87
986		SNLL-05_8913360	redundant	NLL-05	57.87
987		SNLL-05_8701063	redundant	NLL-05	57.87
988		SNLL-05_7884841	redundant	NLL-05	57.87
989		SNLL-05_7825120	redundant	NLL-05	57.87
990		SNLL-05_7763046	redundant	NLL-05	57.87
991		SNLL-05_7554861	redundant	NLL-05	57.87
992		SNLL-05_7490359	redundant	NLL-05	57.87
993	407	SNLL-05_7373836	skeleton	NLL-05	57.87
994		SNLL-05_7133935	redundant	NLL-05	57.87
995		SNLL-05_7091235	redundant	NLL-05	57.87
996		SNLL-05_7068909	redundant	NLL-05	57.87
997		SNLL-05_6009020	redundant	NLL-05	58.48
998	408	SNLL-05_5902204	skeleton	NLL-05	58.48
999		SNLL-05_5741291	redundant	NLL-05	58.48
1000		SNLL-05_5706669	redundant	NLL-05	58.48
1001		S_83_16_15161	redundant	NLL-05	58.48
1002	409	SNLL-05_5540678	skeleton	NLL-05	59.12
1003	410	SNLL-05_5308690	skeleton	NLL-05	59.74
1004		SNLL-05_4714552	redundant	NLL-05	60.35
1005	411	SNLL-05_4577018	skeleton	NLL-05	60.35
1006		SNLL-05_4431336	redundant	NLL-05	60.35
1007	412	SNLL-05_3975174	skeleton	NLL-05	62.27
1008	413	SNLL-05_3867799	skeleton	NLL-05	62.88
1009		SNLL-05_3694018	redundant	NLL-05	62.88
1010		SNLL-05_3235442	redundant	NLL-05	63.5
1011	414	SNLL-05_3212164	skeleton	NLL-05	63.5
1012		SNLL-05_3008376	redundant	NLL-05	64.69
1013	415	SNLL-05_3001571	skeleton	NLL-05	64.69
1014	416	SNLL-05_2910969	skeleton	NLL-05	65.87
1015	417	SNLL-05_2817533	skeleton	NLL-05	66.46
1016	418	SNLL-05_2719151	skeleton	NLL-05	67.07
1017		SNLL-05_2661000	redundant	NLL-05	67.66
1018	419	SNLL-05_2609058	skeleton	NLL-05	67.66
1019	420	SNLL-05_2443507	skeleton	NLL-05	68.87
1020	421	SNLL-05_2376512	skeleton	NLL-05	69.46
1021	422	SNLL-05_2278048	skeleton	NLL-05	71.32
1022	423	SNLL-05_2119708	skeleton	NLL-05	72.52
1023		SNLL-05_2119067	redundant	NLL-05	72.52
1024		SNLL-05_2009547	redundant	NLL-05	73.14
1025	424	SNLL-05_1990717	skeleton	NLL-05	73.14
1026	425	SNLL-05_1964159	skeleton	NLL-05	73.75
1027	426	SNLL-05_1895251	skeleton	NLL-05	74.36
1028	427	SNLL-05_1762946	skeleton	NLL-05	78.32
1029	428	SNLL-05_1347511	skeleton	NLL-05	81.57
1030	429	SNLL-05_1296415	skeleton	NLL-05	82.17
1031	430	SNLL-05_888209	skeleton	NLL-05	86.92
1032		SNLL-05_873938	redundant	NLL-05	86.92
1033	431	SNLL-05_719328	skeleton	NLL-05	89.48
1034	432	SNLL-05_704942	skeleton	NLL-05	90.09
1035	433	SNLL-05_462403	skeleton	NLL-05	99.48
1036	434	SNLL-05_429169	skeleton	NLL-05	100.1
1037	435	SNLL-05_289493	skeleton	NLL-05	101.29
1038	436	SNLL-06_1897378	skeleton	NLL-06	0
1039	437	SNLL-06_711240	skeleton	NLL-06	0.64
1040	438	SNLL-06_851919	skeleton	NLL-06	1.27
1041	439	SNLL-06_1020300	skeleton	NLL-06	1.88
1042	440	SNLL-06_1270594	skeleton	NLL-06	6.56
1043		SNLL-06_1354160	redundant	NLL-06	7.17
1044	441	SNLL-06_1375523	skeleton	NLL-06	7.17
1045	442	SNLL-06_1521981	skeleton	NLL-06	7.76
1046		SNLL-06_1547617	redundant	NLL-06	7.76
1047	443	SNLL-06_1650314	skeleton	NLL-06	8.37
1048	444	SNLL-06_1751521	skeleton	NLL-06	8.97
1049		SNLL-06_587708	redundant	NLL-06	10.8
1050	445	SNLL-06_596200	skeleton	NLL-06	10.8
1051	446	SNLL-06_444480	skeleton	NLL-06	12.65
1052		SNLL-06_110411	redundant	NLL-06	22.33
1053		SNLL-06_220014	redundant	NLL-06	22.33
1054		SNLL-06_222817	redundant	NLL-06	22.33
1055	447	SNLL-06_235994	skeleton	NLL-06	22.33
1056		SNLL-06_286137	redundant	NLL-06	22.33
1057		SNLL-06_304067	redundant	NLL-06	22.33
1058		SNLL-06_329250	redundant	NLL-06	22.94
1059	448	SNLL-06_337474	skeleton	NLL-06	22.94
1060		SNLL-06_344570	redundant	NLL-06	22.94
1061		SNLL-06_388559	redundant	NLL-06	22.94
1062		SNLL-06_400933	redundant	NLL-06	22.94
1063		SNLL-06_411817	redundant	NLL-06	22.94
1064		SNLL-06_468509	redundant	NLL-06	22.94
1065	449	SNLL-06_532996	skeleton	NLL-06	25.44
1066	450	SNLL-06_630203	skeleton	NLL-06	26.63
1067		SNLL-06_648893	redundant	NLL-06	26.63
1068		SNLL-06_684180	redundant	NLL-06	26.63
1069	451	SNLL-06_1795315	skeleton	NLL-06	27.26
1070		SNLL-06_1722365	redundant	NLL-06	29.15
1071	452	SNLL-06_1597252	skeleton	NLL-06	29.15
1072	453	SNLL-06_1519204	skeleton	NLL-06	29.76
1073	454	SNLL-06_1583996	skeleton	NLL-06	30.36
1074	455	SNLL-06_1421698	skeleton	NLL-06	30.98
1075	456	SNLL-06_1354219	skeleton	NLL-06	31.6
1076	457	SNLL-06_1321539	skeleton	NLL-06	32.92
1077		SNLL-06_1234852	redundant	NLL-06	34.23
1078	458	SNLL-06_1237597	skeleton	NLL-06	34.23
1079	459	SNLL-06_1143861	skeleton	NLL-06	35.48
1080	460	SNLL-06_1118647	skeleton	NLL-06	36.73
1081		SNLL-06_1017760	redundant	NLL-06	36.73
1082		SNLL-06_991579	redundant	NLL-06	36.73
1083	461	SNLL-06_1904221	skeleton	NLL-06	39.99
1084		SNLL-06_1942355	redundant	NLL-06	39.99
1085	462	SNLL-06_2058017	skeleton	NLL-06	40.61
1086		SNLL-06_2115472	redundant	NLL-06	40.61
1087		SNLL-06_2288975	redundant	NLL-06	41.86
1088	463	SNLL-06_2344985	skeleton	NLL-06	41.86
1089	464	SNLL-06_2460745	skeleton	NLL-06	42.46
1090		SNLL-06_2486054	redundant	NLL-06	43.07
1091	465	SNLL-06_2530983	skeleton	NLL-06	43.07
1092		SNLL-06_2537086	redundant	NLL-06	43.07
1093	466	SNLL-06_2597147	skeleton	NLL-06	44.29
1094		SNLL-06_2700947	redundant	NLL-06	44.88
1095	467	SNLL-06_2713120	skeleton	NLL-06	44.88
1096		SNLL-06_2789971	redundant	NLL-06	46.07
1097	468	SNLL-06_2853451	skeleton	NLL-06	46.07
1098	469	SNLL-06_2934970	skeleton	NLL-06	46.67
1099	470	SNLL-06_3310919	skeleton	NLL-06	49.27
1100	471	044J16_3	skeleton	NLL-06	49.94
1101		076K16_3F3	redundant	NLL-06	50.59
1102		076K16_5	redundant	NLL-06	50.59
1103	472	SNLL-06_3790999	skeleton	NLL-06	50.59
1104	473	SNLL-06_3822898	skeleton	NLL-06	51.89
1105		080B11_3	redundant	NLL-06	52.54
1106	474	SNLL-06_3860844	skeleton	NLL-06	52.54
1107	475	SNLL-06_3896671	skeleton	NLL-06	53.73
1108		SNLL-06_3930910	redundant	NLL-06	53.73
1109	476	SNLL-06_4102729	skeleton	NLL-06	54.32
1110		SNLL-06_4123152	redundant	NLL-06	54.32
1111		SNLL-06_4154649	redundant	NLL-06	54.32
1112		SNLL-06_4178770	redundant	NLL-06	54.32
1113		SNLL-06_4250415	redundant	NLL-06	54.32
1114		SNLL-06_4261766	redundant	NLL-06	54.32
1115		SNLL-06_4271605	redundant	NLL-06	54.32
1116	477	SNLL-06_4670954	skeleton	NLL-06	55.56
1117		SNLL-06_4686180	redundant	NLL-06	56.16
1118		SNLL-06_4686690	redundant	NLL-06	56.16
1119		SNLL-06_4733618	redundant	NLL-06	56.16
1120	478	SNLL-06_4965410	skeleton	NLL-06	56.16
1121		SNLL-06_4967942	redundant	NLL-06	56.16
1122		SNLL-06_4977382	redundant	NLL-06	56.16
1123		SNLL-06_4999330	redundant	NLL-06	56.16
1124		059F07_3	redundant	NLL-06	56.91
1125	479	SNLL-06_5060056	skeleton	NLL-06	56.91
1126		SNLL-06_5070361	redundant	NLL-06	56.91
1127		SNLL-06_5111018	redundant	NLL-06	56.91
1128		SNLL-06_5118958	redundant	NLL-06	56.91
1129	480	SNLL-06_5229134	skeleton	NLL-06	58.72
1130		SNLL-06_5237777	redundant	NLL-06	58.72
1131		SNLL-06_5387939	redundant	NLL-06	59.3
1132	481	SNLL-06_5390649	skeleton	NLL-06	59.3
1133	482	SNLL-06_5456675	skeleton	NLL-06	59.89
1134		SNLL-06_5479039	redundant	NLL-06	59.89
1135		SNLL-06_5572794	redundant	NLL-06	59.89
1136		SNLL-06_5813275	redundant	NLL-06	59.89
1137		SNLL-06_5870616	redundant	NLL-06	59.89
1138		SNLL-06_5882072	redundant	NLL-06	59.89
1139		S_50_99_41240	redundant	NLL-06	61.18
1140	483	SNLL-06_6250087	skeleton	NLL-06	61.18
1141		SNLL-06_6259040	redundant	NLL-06	61.18
1142		SNLL-06_6332256	redundant	NLL-06	61.18
1143	484	SNLL-06_6592432	skeleton	NLL-06	61.76
1144		SNLL-06_6669385	redundant	NLL-06	62.35
1145		SNLL-06_6615156	redundant	NLL-06	62.35
1146		SNLL-06_6637078	redundant	NLL-06	62.35
1147		SNLL-06_6734617	redundant	NLL-06	62.35
1148	485	SNLL-06_6736414	skeleton	NLL-06	62.35
1149		82N10_IFS	redundant	NLL-06	62.94
1150	486	SNLL-06_7227619	skeleton	NLL-06	62.94
1151	487	SNLL-06_7379721	skeleton	NLL-06	63.53
1152	488	SNLL-06_7483854	skeleton	NLL-06	64.68
1153		SNLL-06_7524378	redundant	NLL-06	64.68
1154		SNLL-06_7550899	redundant	NLL-06	65.27
1155	489	SNLL-06_7740753	skeleton	NLL-06	65.27
1156		SNLL-06_7777135	redundant	NLL-06	66.45
1157		SNLL-06_7806406	redundant	NLL-06	66.45
1158	490	SNLL-06_7812756	skeleton	NLL-06	66.45
1159		SNLL-06_7821874	redundant	NLL-06	66.45
1160		SNLL-06_7924723	redundant	NLL-06	66.45
1161		SNLL-06_7935506	redundant	NLL-06	66.45
1162		SNLL-06_7981204	redundant	NLL-06	66.45
1163		SNLL-06_8189715	redundant	NLL-06	66.45
1164		SNLL-06_8199184	redundant	NLL-06	66.45
1165		SNLL-06_8265878	redundant	NLL-06	66.45
1166		SNLL-06_8314630	redundant	NLL-06	66.45
1167		SNLL-06_8363497	redundant	NLL-06	66.45
1168	491	SNLL-06_8528008	skeleton	NLL-06	67.6
1169		SNLL-06_8608119	redundant	NLL-06	68.75
1170	492	SNLL-06_8662961	skeleton	NLL-06	68.75
1171	493	SNLL-06_8797703	skeleton	NLL-06	69.32
1172	494	SNLL-06_8860757	skeleton	NLL-06	69.89
1173	495	SNLL-06_8912280	skeleton	NLL-06	70.49
1174	496	SNLL-06_9143131	skeleton	NLL-06	73.02
1175	497	SNLL-06_9188225	skeleton	NLL-06	73.62
1176		SNLL-06_9206205	redundant	NLL-06	74.84
1177	498	SNLL-10_6331202	skeleton	NLL-06	74.84
1178		SNLL-10_6332300	redundant	NLL-06	74.84
1179	499	S_42_78_30257	skeleton	NLL-06	76.67
1180	500	S_42_77_70689	skeleton	NLL-06	77.26
1181		SNLL-06_9743464	redundant	NLL-06	78.47
1182		SNLL-06_9745297	redundant	NLL-06	78.47
1183	501	SNLL-06_9791619	skeleton	NLL-06	78.47
1184	502	SNLL-06_9893676	skeleton	NLL-06	79.04
1185	503	SNLL-06_9927337	skeleton	NLL-06	79.63
1186		SNLL-06_9945500	redundant	NLL-06	80.82
1187		SNLL-06_9953516	redundant	NLL-06	80.82
1188		SNLL-06_9957583	redundant	NLL-06	80.82
1189		SNLL-06_10003774	redundant	NLL-06	80.82
1190	504	SNLL-06_10130750	skeleton	NLL-06	80.82
1191		SNLL-06_10221331	redundant	NLL-06	80.82
1192		SNLL-06_10296397	redundant	NLL-06	80.82
1193		SNLL-06_10391870	redundant	NLL-06	80.82
1194	505	SNLL-06_10611829	skeleton	NLL-06	81.42
1195		SNLL-06_10805347	redundant	NLL-06	85.32
1196	506	SNLL-06_10844188	skeleton	NLL-06	85.32
1197	507	SNLL-06_11691492	skeleton	NLL-06	87.22
1198	508	SNLL-06_11648844	skeleton	NLL-06	87.83
1199		SNLL-06_11765615	redundant	NLL-06	89.75
1200	509	SNLL-06_11950340	skeleton	NLL-06	89.75
1201		SNLL-06_11964122	redundant	NLL-06	89.75
1202		SNLL-06_12075019	redundant	NLL-06	89.75
1203		SNLL-06_12357765	redundant	NLL-06	90.37
1204	510	SNLL-06_12434627	skeleton	NLL-06	90.37
1205		SNLL-06_12565559	redundant	NLL-06	90.37
1206		SNLL-06_12616397	redundant	NLL-06	90.37
1207	511	S_5_189_5980	skeleton	NLL-06	91.64
1208	512	S_5_183_27832	skeleton	NLL-06	92.25
1209		SNLL-06_13100431	redundant	NLL-06	92.89
1210	513	SNLL-06_13291133	skeleton	NLL-06	92.89
1211	514	SNLL-06_13786760	skeleton	NLL-06	93.51
1212	515	SNLL-06_14569744	skeleton	NLL-06	94.12
1213	516	SNLL-06_14831123	skeleton	NLL-06	94.72
1214	517	S_421_293256	skeleton	NLL-06	95.33
1215	518	SNLL-06_14681292	skeleton	NLL-06	95.94
1216		SNLL-06_14902343	redundant	NLL-06	95.94
1217		SNLL-06_15575817	redundant	NLL-06	95.94
1218	519	SNLL-06_16766544	skeleton	NLL-06	96.56
1219	520	S_59_15_934	skeleton	NLL-06	97.77
1220		SNLL-06_17766136	redundant	NLL-06	97.77
1221		SNLL-06_17927242	redundant	NLL-06	97.77
1222		SNLL-06_17961492	redundant	NLL-06	97.77
1223		SNLL-06_19556415	redundant	NLL-06	99
1224	521	SNLL-06_20138713	skeleton	NLL-06	99
1225		SNLL-06_20429654	redundant	NLL-06	99
1226		SNLL-06_21603091	redundant	NLL-06	99.62
1227		SNLL-06_21652333	redundant	NLL-06	99.62
1228	522	SNLL-06_21666421	skeleton	NLL-06	99.62
1229		SNLL-06_21673055	redundant	NLL-06	99.62
1230		SNLL-06_21747052	redundant	NLL-06	99.62
1231		SNLL-06_21858008	redundant	NLL-06	100.24
1232	523	SNLL-06_22272747	skeleton	NLL-06	100.24
1233		SNLL-06_22611201	redundant	NLL-06	100.86
1234	524	SNLL-06_22639229	skeleton	NLL-06	100.86
1235		SNLL-06_22780323	redundant	NLL-06	100.86
1236	525	SNLL-06_23382124	skeleton	NLL-06	102.71
1237		SNLL-06_23649617	redundant	NLL-06	103.31
1238		SNLL-06_23851415	redundant	NLL-06	103.31
1239		S_147_19_15407	redundant	NLL-06	103.31
1240		S_21_144_21801	redundant	NLL-06	103.31
1241		SNLL-06_25038136	redundant	NLL-06	103.31
1242		SNLL-06_25428798	redundant	NLL-06	103.31
1243	526	SNLL-06_26900735	skeleton	NLL-06	103.31
1244		SNLL-06_27301918	redundant	NLL-06	103.31
1245		SNLL-09_1164367	redundant	NLL-06	103.31
1246		SNLL-09_1214747	redundant	NLL-06	103.31
1247	527	S_2_268_170033	skeleton	NLL-06	104.53
1248		SNLL-06_27893140	redundant	NLL-06	105.73
1249	528	SNLL-06_27904241	skeleton	NLL-06	105.73
1250		SNLL-06_27964689	redundant	NLL-06	105.73
1251		SNLL-06_28001880	redundant	NLL-06	105.73
1252		SNLL-06_28422151	redundant	NLL-06	106.91
1253	529	SNLL-06_28473988	skeleton	NLL-06	106.91
1254		SNLL-06_28499849	redundant	NLL-06	106.91
1255		SNLL-06_28545022	redundant	NLL-06	106.91
1256		SNLL-06_28552588	redundant	NLL-06	106.91
1257		SNLL-06_28603138	redundant	NLL-06	106.91
1258		SNLL-06_28650766	redundant	NLL-06	106.91
1259		SNLL-06_28651595	redundant	NLL-06	106.91
1260		067H16_43	redundant	NLL-06	106.91
1261		067H16_41	redundant	NLL-06	106.91
1262		SNLL-06_28752351	redundant	NLL-06	106.91
1263		SNLL-06_28754340	redundant	NLL-06	106.91
1264		SNLL-06_28800690	redundant	NLL-06	106.91
1265		SNLL-06_28876432	redundant	NLL-06	106.91
1266		SNLL-06_28964225	redundant	NLL-06	106.91
1267		SNLL-06_29030539	redundant	NLL-06	106.91
1268		SNLL-06_29094740	redundant	NLL-06	106.91
1269		SNLL-06_29100387	redundant	NLL-06	106.91
1270		SNLL-06_29176803	redundant	NLL-06	106.91
1271		SNLL-06_29319954	redundant	NLL-06	106.91
1272		SNLL-06_29378719	redundant	NLL-06	106.91
1273		SNLL-06_29401232	redundant	NLL-06	106.91
1274		SNLL-06_29414239	redundant	NLL-06	106.91
1275		SNLL-06_29471795	redundant	NLL-06	106.91
1276		SNLL-06_29508429	redundant	NLL-06	106.91
1277		SNLL-06_29530060	redundant	NLL-06	107.51
1278	530	SNLL-06_29531439	skeleton	NLL-06	107.51
1279		SNLL-06_29548878	redundant	NLL-06	107.51
1280		SNLL-06_29600462	redundant	NLL-06	107.51
1281		SNLL-06_29638686	redundant	NLL-06	107.51
1282		SNLL-06_29661160	redundant	NLL-06	107.51
1283		SNLL-06_29695066	redundant	NLL-06	108.11
1284	531	SNLL-06_29711239	skeleton	NLL-06	108.11
1285		SNLL-06_29863895	redundant	NLL-06	109.33
1286		SNLL-06_30031245	redundant	NLL-06	109.33
1287		SNLL-06_30980516	redundant	NLL-06	109.33
1288		SNLL-06_30959763	redundant	NLL-06	109.33
1289		SNLL-06_30959621	redundant	NLL-06	109.33
1290	532	SNLL-06_30940121	skeleton	NLL-06	109.33
1291		SNLL-06_30845071	redundant	NLL-06	109.33
1292		SNLL-06_30812646	redundant	NLL-06	109.94
1293		SNLL-06_30803211	redundant	NLL-06	109.94
1294	533	SNLL-06_30798035	skeleton	NLL-06	109.94
1295	534	SNLL-06_30762582	skeleton	NLL-06	111.18
1296	535	SNLL-06_30695720	skeleton	NLL-06	113.03
1297		SNLL-06_30683260	redundant	NLL-06	113.03
1298		SNLL-06_30628482	redundant	NLL-06	113.63
1299		SNLL-06_30622270	redundant	NLL-06	113.63
1300		SNLL-06_30620587	redundant	NLL-06	113.63
1301	536	SNLL-06_30615123	skeleton	NLL-06	113.63
1302	537	SNLL-06_30478901	skeleton	NLL-06	116.72
1303	538	SNLL-06_30374966	skeleton	NLL-06	117.32
1304		SNLL-06_30082361	redundant	NLL-06	119.22
1305		SNLL-06_31086015	redundant	NLL-06	119.22
1306		SNLL-06_31125542	redundant	NLL-06	119.22
1307	539	SNLL-06_31133522	skeleton	NLL-06	119.22
1308		SNLL-06_31140463	redundant	NLL-06	119.22
1309		SNLL-06_31170061	redundant	NLL-06	119.22
1310		SNLL-06_31235064	redundant	NLL-06	120.44
1311	540	SNLL-06_31255374	skeleton	NLL-06	120.44
1312		SNLL-06_31276613	redundant	NLL-06	120.44
1313		SNLL-06_31288194	redundant	NLL-06	120.44
1314		SNLL-06_31355078	redundant	NLL-06	121.67
1315	541	SNLL-06_31468706	skeleton	NLL-06	121.67
1316		SNLL-06_31483671	redundant	NLL-06	121.67
1317		SNLL-06_31500817	redundant	NLL-06	121.67
1318	542	SNLL-06_31533307	skeleton	NLL-06	122.27
1319	543	051D03_5	skeleton	NLL-06	123.54
1320		127N17_2	redundant	NLL-06	124.79
1321	544	SNLL-06_31618920	skeleton	NLL-06	124.79
1322	545	SNLL-06_31655341	skeleton	NLL-06	128.59
1323	546	SNLL-06_31859688	skeleton	NLL-06	132.55
1324		SNLL-06_31967348	redundant	NLL-06	133.81
1325		SNLL-06_32000671	redundant	NLL-06	133.81
1326	547	SNLL-06_32028643	skeleton	NLL-06	133.81
1327	548	SNLL-06_32075770	skeleton	NLL-06	135.71
1328	549	SNLL-06_32147021	skeleton	NLL-06	137.59
1329	550	SNLL-06_32224894	skeleton	NLL-06	138.85
1330		SNLL-06_32238154	redundant	NLL-06	138.85
1331		SNLL-06_32273981	redundant	NLL-06	138.85
1332		SNLL-06_32276593	redundant	NLL-06	138.85
1333	551	SNLL-06_32385051	skeleton	NLL-06	140.14
1334	552	SNLL-06_32515126	skeleton	NLL-06	142.09
1335		SNLL-06_32657504	redundant	NLL-06	144.03
1336	553	SNLL-06_32666091	skeleton	NLL-06	144.03
1337		SNLL-06_32694168	redundant	NLL-06	144.03
1338		SNLL-06_32767863	redundant	NLL-06	144.03
1339		SNLL-06_32781964	redundant	NLL-06	144.66
1340	554	SNLL-06_32796177	skeleton	NLL-06	144.66
1341		SNLL-06_32856426	redundant	NLL-06	144.66
1342		SNLL-07_19728578	redundant	NLL-07	0
1343	555	SNLL-07_19721061	skeleton	NLL-07	0
1344	556	SNLL-07_19528951	skeleton	NLL-07	2.53
1345	557	SNLL-07_19227770	skeleton	NLL-07	5.07
1346	558	SNLL-07_19220270	skeleton	NLL-07	5.68
1347	559	SNLL-07_19155780	skeleton	NLL-07	6.29
1348	560	SNLL-07_19040652	skeleton	NLL-07	9.54
1349		SNLL-07_18853912	redundant	NLL-07	12.1
1350		SNLL-07_18823636	redundant	NLL-07	12.1
1351	561	SNLL-07_18733139	skeleton	NLL-07	12.1
1352	562	SNLL-07_18680293	skeleton	NLL-07	12.71
1353	563	SNLL-07_18606347	skeleton	NLL-07	13.33
1354		SNLL-07_18589712	redundant	NLL-07	13.33
1355	564	SNLL-07_18471449	skeleton	NLL-07	13.94
1356	565	SNLL-07_18461844	skeleton	NLL-07	14.54
1357	566	SNLL-07_18388903	skeleton	NLL-07	15.14
1358	567	SNLL-07_18346862	skeleton	NLL-07	15.71
1359		SNLL-07_18306494	redundant	NLL-07	16.93
1360	568	SNLL-07_18263709	skeleton	NLL-07	16.93
1361		SNLL-07_18257446	redundant	NLL-07	17.54
1362	569	SNLL-07_18247804	skeleton	NLL-07	17.54
1363	570	SNLL-07_18167163	skeleton	NLL-07	18.81
1364		SNLL-07_17765260	redundant	NLL-07	24.16
1365	571	SNLL-07_17740999	skeleton	NLL-07	24.16
1366	572	SNLL-07_17574871	skeleton	NLL-07	28.66
1367	573	SNLL-07_17471619	skeleton	NLL-07	32.37
1368	574	SNLL-07_17322634	skeleton	NLL-07	32.96
1369		S_170_9_4955	redundant	NLL-07	32.96
1370	575	SNLL-07_17199762	skeleton	NLL-07	34.23
1371		SNLL-07_17028671	redundant	NLL-07	35.4
1372	576	SNLL-07_16966236	skeleton	NLL-07	35.4
1373		SNLL-07_16909369	redundant	NLL-07	35.4
1374		SNLL-07_16883400	redundant	NLL-07	35.4
1375		SNLL-08_704260	redundant	NLL-07	36.57
1376		SNLL-08_820396	redundant	NLL-07	36.57
1377	577	SNLL-08_838558	skeleton	NLL-07	36.57
1378	578	SNLL-08_935961	skeleton	NLL-07	37.76
1379		SNLL-08_1097254	redundant	NLL-07	37.76
1380		051C12_5	redundant	NLL-07	38.36
1381	579	051C12_3	skeleton	NLL-07	38.36
1382	580	S_162_1_80786	skeleton	NLL-07	38.97
1383	581	Iucundus	skeleton	NLL-07	39.58
1384	582	S_162_1_444350	skeleton	NLL-07	39.58
1385		S_162_1_459245	redundant	NLL-07	40.2
1386		S_162_1_508668	redundant	NLL-07	40.2
1387		S_162_1_508691	redundant	NLL-07	40.2
1388		S_162_1_576146	redundant	NLL-07	40.2
1389	583	S_162_1_599464	skeleton	NLL-07	40.2
1390		S_95_60_7831	redundant	NLL-07	40.2
1391		SNLL-07_15042019	redundant	NLL-07	40.2
1392	584	SNLL-07_14717573	skeleton	NLL-07	40.8
1393	585	SNLL-07_14477166	skeleton	NLL-07	42.02
1394		SNLL-07_14474576	redundant	NLL-07	42.02
1395		SNLL-07_13652106	redundant	NLL-07	42.02
1396	586	037D21_5D	skeleton	NLL-07	42.68
1397	587	SNLL-07_13919549	skeleton	NLL-07	43.34
1398	588	S_79_20_4543	skeleton	NLL-07	43.95
1399	589	SNLL-07_12882937	skeleton	NLL-07	44.57
1400		S_22_165_12498	redundant	NLL-07	44.57
1401		SNLL-07_13156004	redundant	NLL-07	45.82
1402	590	SNLL-07_13126257	skeleton	NLL-07	45.82
1403		SNLL-07_12017027	redundant	NLL-07	45.82
1404	591	SNLL-07_12000466	skeleton	NLL-07	46.41
1405		SNLL-07_11966900	redundant	NLL-07	46.41
1406	592	SNLL-07_11677691	skeleton	NLL-07	48.88
1407		SNLL-07_11510339	redundant	NLL-07	48.88
1408		S_25_360_22505	redundant	NLL-07	48.88
1409		S_25_360_22468	redundant	NLL-07	48.88
1410		S_25_360_22411	redundant	NLL-07	48.88
1411		S_25_360_22361	redundant	NLL-07	48.88
1412		S_233_65_6556	redundant	NLL-07	48.88
1413		S_230_659738	redundant	NLL-07	48.88
1414		S_1_714_29262	redundant	NLL-07	48.88
1415		SNLL-07_11190752	redundant	NLL-07	50.15
1416		SNLL-07_11032388	redundant	NLL-07	50.15
1417		SNLL-07_10944659	redundant	NLL-07	50.15
1418		SNLL-07_10908438	redundant	NLL-07	50.15
1419	593	SNLL-07_10398770	skeleton	NLL-07	50.15
1420		S_497_54416	redundant	NLL-07	50.15
1421	594	SNLL-07_9894107	skeleton	NLL-07	50.76
1422		SNLL-07_9765540	redundant	NLL-07	50.76
1423		SNLL-07_9674852	redundant	NLL-07	50.76
1424		SNLL-07_9645684	redundant	NLL-07	50.76
1425		SNLL-07_9603982	redundant	NLL-07	50.76
1426		SNLL-07_9400680	redundant	NLL-07	50.76
1427	595	SNLL-07_9113931	skeleton	NLL-07	51.36
1428	596	SNLL-07_8830164	skeleton	NLL-07	51.95
1429		SNLL-07_8273953	redundant	NLL-07	53.16
1430	597	SNLL-07_8272428	skeleton	NLL-07	53.16
1431	598	SNLL-07_8064486	skeleton	NLL-07	53.76
1432		SNLL-07_7918828	redundant	NLL-07	53.76
1433		SNLL-07_7912182	redundant	NLL-07	53.76
1434	599	SNLL-07_7786218	skeleton	NLL-07	55.61
1435		SNLL-07_7675568	redundant	NLL-07	56.83
1436	600	SNLL-07_7271009	skeleton	NLL-07	56.83
1437		SNLL-07_7210640	redundant	NLL-07	56.83
1438		SNLL-07_7073354	redundant	NLL-07	56.83
1439		SNLL-07_6996985	redundant	NLL-07	56.83
1440	601	SNLL-07_6885409	skeleton	NLL-07	58.01
1441		SNLL-07_6351552	redundant	NLL-07	59.82
1442	602	SNLL-07_6270472	skeleton	NLL-07	59.82
1443		SNLL-07_5977909	redundant	NLL-07	60.41
1444	603	SNLL-07_5951109	skeleton	NLL-07	60.41
1445		SNLL-07_5947402	redundant	NLL-07	60.41
1446		SNLL-07_5895958	redundant	NLL-07	60.41
1447		SNLL-07_5891735	redundant	NLL-07	60.41
1448	604	SNLL-07_5810396	skeleton	NLL-07	60.99
1449	605	SNLL-07_5796453	skeleton	NLL-07	61.57
1450	606	SNLL-07_5750868	skeleton	NLL-07	62.15
1451	607	SNLL-07_5675018	skeleton	NLL-07	62.73
1452		SNLL-07_5646886	redundant	NLL-07	62.73
1453	608	SNLL-07_5431272	skeleton	NLL-07	65.2
1454		SNLL-07_5425155	redundant	NLL-07	65.2
1455	609	SNLL-07_4983573	skeleton	NLL-07	66.41
1456		SNLL-07_4946600	redundant	NLL-07	67
1457		SNLL-07_4888842	redundant	NLL-07	67
1458	610	SNLL-07_4847198	skeleton	NLL-07	67
1459		SNLL-07_4783519	redundant	NLL-07	67
1460		SNLL-07_4752476	redundant	NLL-07	67
1461		074I10_3_1	redundant	NLL-07	67.62
1462	611	SNLL-07_4372136	skeleton	NLL-07	67.62
1463	612	SNLL-07_4178232	skeleton	NLL-07	68.21
1464		SNLL-07_4155826	redundant	NLL-07	68.21
1465		SNLL-07_4127982	redundant	NLL-07	68.8
1466		SNLL-07_3980275	redundant	NLL-07	68.8
1467	613	SNLL-07_3932249	skeleton	NLL-07	68.8
1468		SNLL-07_3760561	redundant	NLL-07	69.41
1469	614	SNLL-07_3737331	skeleton	NLL-07	69.41
1470		SNLL-07_3563729	redundant	NLL-07	69.41
1471		SNLL-07_3550961	redundant	NLL-07	69.41
1472		SNLL-07_3541715	redundant	NLL-07	69.41
1473		SNLL-07_3516166	redundant	NLL-07	69.41
1474		SNLL-07_3485791	redundant	NLL-07	69.41
1475		SNLL-07_3357554	redundant	NLL-07	69.41
1476		SNLL-07_3320437	redundant	NLL-07	69.41
1477		SNLL-07_3155775	redundant	NLL-07	70.62
1478	615	SNLL-07_3122298	skeleton	NLL-07	70.62
1479		SNLL-07_3112215	redundant	NLL-07	70.62
1480		SNLL-07_3012677	redundant	NLL-07	70.62
1481		SNLL-07_2986245	redundant	NLL-07	70.62
1482		SNLL-07_2984844	redundant	NLL-07	70.62
1483		SNLL-07_2855398	redundant	NLL-07	71.92
1484	616	SNLL-07_2816864	skeleton	NLL-07	71.92
1485	617	SNLL-07_2656069	skeleton	NLL-07	72.55
1486	618	SNLL-07_2550440	skeleton	NLL-07	73.19
1487		SNLL-07_2411460	redundant	NLL-07	73.82
1488	619	SNLL-07_2352308	skeleton	NLL-07	73.82
1489	620	SNLL-07_2217652	skeleton	NLL-07	75.02
1490	621	SNLL-07_2195448	skeleton	NLL-07	76.23
1491	622	SNLL-07_1936237	skeleton	NLL-07	78.15
1492	623	SNLL-07_1926775	skeleton	NLL-07	78.76
1493		SNLL-07_1762868	redundant	NLL-07	82.52
1494	624	SNLL-07_1697393	skeleton	NLL-07	82.52
1495	625	SNLL-07_1677621	skeleton	NLL-07	83.09
1496		SNLL-07_1652059	redundant	NLL-07	83.09
1497		SNLL-07_1606202	redundant	NLL-07	83.7
1498		SNLL-07_1597810	redundant	NLL-07	83.7
1499		SNLL-07_1593570	redundant	NLL-07	83.7
1500		SNLL-07_1586201	redundant	NLL-07	83.7
1501		SNLL-07_1554711	redundant	NLL-07	83.7
1502	626	SNLL-07_1529234	skeleton	NLL-07	83.7
1503		SNLL-07_1460257	redundant	NLL-07	84.28
1504	627	SNLL-07_1390938	skeleton	NLL-07	84.28
1505		SNLL-07_1342410	redundant	NLL-07	84.28
1506	628	SNLL-07_1152210	skeleton	NLL-07	87.37
1507		SNLL-07_1111225	redundant	NLL-07	88.57
1508	629	SNLL-07_1101478	skeleton	NLL-07	88.57
1509		SNLL-07_1054787	redundant	NLL-07	90.4
1510	630	SNLL-07_1045926	skeleton	NLL-07	90.4
1511		SNLL-07_966788	redundant	NLL-07	92.9
1512	631	SNLL-07_964684	skeleton	NLL-07	92.9
1513		SNLL-07_953473	redundant	NLL-07	92.9
1514		SNLL-07_930499	redundant	NLL-07	92.9
1515	632	SNLL-07_861740	skeleton	NLL-07	94.74
1516	633	SNLL-07_843405	skeleton	NLL-07	95.93
1517		SNLL-07_826534	redundant	NLL-07	95.93
1518		SNLL-07_749060	redundant	NLL-07	97.87
1519	634	SNLL-07_748790	skeleton	NLL-07	97.87
1520		SNLL-07_710130	redundant	NLL-07	99.8
1521	635	SNLL-07_707553	skeleton	NLL-07	99.8
1522	636	SNLL-07_550134	skeleton	NLL-07	101.77
1523		SNLL-07_492396	redundant	NLL-07	103.04
1524		SNLL-07_458078	redundant	NLL-07	103.04
1525	637	SNLL-07_398052	skeleton	NLL-07	103.04
1526		SNLL-07_341018	redundant	NLL-07	103.65
1527	638	SNLL-07_331538	skeleton	NLL-07	103.65
1528		SNLL-07_255322	redundant	NLL-07	104.25
1529	639	SNLL-07_206636	skeleton	NLL-07	104.25
1530		SNLL-07_109256	redundant	NLL-07	104.25
1531		SNLL-07_63461	redundant	NLL-07	104.25
1532		SNLL-07_9505	redundant	NLL-07	104.25
1533		SNLL-08_25464815	redundant	NLL-08	0
1534		SNLL-08_25396955	redundant	NLL-08	0
1535		SNLL-08_25346854	redundant	NLL-08	0
1536	640	SNLL-08_25312746	skeleton	NLL-08	0
1537		SNLL-08_25303707	redundant	NLL-08	0
1538		SNLL-08_25293114	redundant	NLL-08	0
1539		SNLL-08_25286146	redundant	NLL-08	0
1540	641	SNLL-08_25170716	skeleton	NLL-08	2.41
1541		SNLL-08_25161197	redundant	NLL-08	2.41
1542	642	SNLL-08_25143219	skeleton	NLL-08	2.99
1543	643	SNLL-08_25136413	skeleton	NLL-08	3.56
1544		SNLL-08_25113919	redundant	NLL-08	4.14
1545	644	SNLL-08_25098920	skeleton	NLL-08	4.14
1546		SNLL-08_25090712	redundant	NLL-08	4.14
1547		SNLL-08_24969245	redundant	NLL-08	7.23
1548	645	SNLL-08_24901510	skeleton	NLL-08	7.23
1549		SNLL-08_24771700	redundant	NLL-08	8.39
1550	646	SNLL-08_24770218	skeleton	NLL-08	8.39
1551		SNLL-08_24741038	redundant	NLL-08	8.39
1552		SNLL-08_24735105	redundant	NLL-08	8.39
1553	647	SNLL-08_24698323	skeleton	NLL-08	8.96
1554		SNLL-08_24650218	redundant	NLL-08	10.73
1555	648	SNLL-08_24639457	skeleton	NLL-08	10.73
1556		SNLL-08_24623638	redundant	NLL-08	10.73
1557		SNLL-08_24605448	redundant	NLL-08	10.73
1558	649	SNLL-08_24600457	skeleton	NLL-08	11.32
1559	650	SNLL-08_24575610	skeleton	NLL-08	11.91
1560		SNLL-08_24570945	redundant	NLL-08	12.49
1561	651	SNLL-08_24556538	skeleton	NLL-08	12.49
1562	652	SNLL-08_24532885	skeleton	NLL-08	14.3
1563		SNLL-08_24508858	redundant	NLL-08	14.3
1564	653	SNLL-08_24476918	skeleton	NLL-08	14.89
1565	654	SNLL-08_24392697	skeleton	NLL-08	16.1
1566	655	SNLL-08_24389097	skeleton	NLL-08	16.68
1567	656	SNLL-08_24363359	skeleton	NLL-08	17.25
1568	657	SNLL-08_24331109	skeleton	NLL-08	17.83
1569	658	SNLL-08_24190489	skeleton	NLL-08	19.02
1570		SNLL-08_24126786	redundant	NLL-08	19.02
1571	659	SNLL-08_23966294	skeleton	NLL-08	21.46
1572		SNLL-08_24022396	redundant	NLL-08	22.05
1573		SNLL-08_23970632	redundant	NLL-08	22.05
1574	660	SNLL-08_23939625	skeleton	NLL-08	22.05
1575		SNLL-08_23936380	redundant	NLL-08	22.05
1576		SNLL-08_23909714	redundant	NLL-08	22.05
1577		SNLL-08_23763069	redundant	NLL-08	24.46
1578	661	SNLL-08_23741108	skeleton	NLL-08	24.46
1579		SNLL-08_23660143	redundant	NLL-08	25.64
1580	662	SNLL-08_23654951	skeleton	NLL-08	25.64
1581	663	SNLL-08_23648408	skeleton	NLL-08	26.21
1582		SNLL-08_23495950	redundant	NLL-08	28.02
1583	664	SNLL-08_23468584	skeleton	NLL-08	28.02
1584	665	SNLL-08_23345003	skeleton	NLL-08	28.61
1585		SNLL-08_23159383	redundant	NLL-08	31.08
1586	666	SNLL-08_23078588	skeleton	NLL-08	31.08
1587		SNLL-08_23003596	redundant	NLL-08	31.08
1588		SNLL-08_23000820	redundant	NLL-08	31.08
1589		SNLL-08_22944531	redundant	NLL-08	31.08
1590		SNLL-08_22940914	redundant	NLL-08	31.08
1591		SNLL-08_22937962	redundant	NLL-08	31.08
1592		SNLL-08_22930287	redundant	NLL-08	31.08
1593		SNLL-08_22908379	redundant	NLL-08	31.68
1594	667	SNLL-08_22693091	skeleton	NLL-08	31.68
1595		SNLL-08_22676826	redundant	NLL-08	31.68
1596	668	SNLL-08_22539676	skeleton	NLL-08	32.28
1597	669	SNLL-08_22411550	skeleton	NLL-08	32.88
1598	670	SNLL-08_22387702	skeleton	NLL-08	33.49
1599		SNLL-08_22116277	redundant	NLL-08	34.71
1600	671	SNLL-08_22098050	skeleton	NLL-08	34.71
1601		SNLL-08_22083890	redundant	NLL-08	34.71
1602	672	SNLL-08_21964460	skeleton	NLL-08	36.54
1603		SNLL-08_21890517	redundant	NLL-08	36.54
1604	673	SNLL-08_21845055	skeleton	NLL-08	37.12
1605	674	SNLL-08_21839601	skeleton	NLL-08	37.71
1606		SNLL-08_21826124	redundant	NLL-08	37.71
1607	675	SNLL-08_21491787	skeleton	NLL-08	38.29
1608	676	SNLL-08_21444741	skeleton	NLL-08	38.87
1609	677	SNLL-08_21160219	skeleton	NLL-08	40.66
1610		SNLL-08_21139542	redundant	NLL-08	40.66
1611		SNLL-08_20670349	redundant	NLL-08	40.66
1612		SNLL-08_20665464	redundant	NLL-08	40.66
1613		SNLL-08_20403725	redundant	NLL-08	41.92
1614		SNLL-08_20332601	redundant	NLL-08	41.92
1615	678	SNLL-08_20253766	skeleton	NLL-08	41.92
1616		SNLL-08_20207428	redundant	NLL-08	41.92
1617		SNLL-08_20174151	redundant	NLL-08	41.92
1618		SNLL-08_20165015	redundant	NLL-08	41.92
1619		SNLL-08_20161989	redundant	NLL-08	41.92
1620		S_74_38_12481	redundant	NLL-08	41.92
1621		S_74_35_67346	redundant	NLL-08	41.92
1622		S_74_23_12408	redundant	NLL-08	41.92
1623	679	SNLL-08_20114672	skeleton	NLL-08	44.46
1624	680	SNLL-08_19377961	skeleton	NLL-08	45.05
1625		S_428_114032	redundant	NLL-08	45.05
1626	681	SNLL-08_19633522	skeleton	NLL-08	45.67
1627		SNLL-08_19040438	redundant	NLL-08	46.27
1628		SNLL-08_18976661	redundant	NLL-08	46.27
1629	682	SNLL-08_18513973	skeleton	NLL-08	46.27
1630		SNLL-08_18509023	redundant	NLL-08	46.27
1631		SNLL-08_15627869	redundant	NLL-08	46.87
1632	683	SNLL-08_15578050	skeleton	NLL-08	46.87
1633	684	SNLL-08_15089633	skeleton	NLL-08	48.65
1634		SNLL-08_14851398	redundant	NLL-08	48.65
1635		S_453_69987	redundant	NLL-08	48.65
1636		084P14_5F2	redundant	NLL-08	48.65
1637		S_327_341892	redundant	NLL-08	48.65
1638		S_327_334404	redundant	NLL-08	48.65
1639		S_27_37_2168	redundant	NLL-08	48.65
1640		142D13_3	redundant	NLL-08	48.65
1641	685	SNLL-08_12945066	skeleton	NLL-08	51.36
1642		SNLL-08_12318069	redundant	NLL-08	51.95
1643	686	SNLL-08_12241961	skeleton	NLL-08	51.95
1644		SNLL-08_11981305	redundant	NLL-08	52.54
1645	687	SNLL-08_11746044	skeleton	NLL-08	52.54
1646		SNLL-08_11738677	redundant	NLL-08	52.54
1647		SNLL-08_11622360	redundant	NLL-08	52.54
1648		SNLL-08_11530971	redundant	NLL-08	52.54
1649	688	SNLL-08_11328815	skeleton	NLL-08	53.14
1650		SNLL-08_11226588	redundant	NLL-08	53.14
1651	689	SNLL-08_11136693	skeleton	NLL-08	53.75
1652	690	SNLL-08_11026859	skeleton	NLL-08	54.34
1653		SNLL-08_11004439	redundant	NLL-08	54.93
1654	691	SNLL-08_10983089	skeleton	NLL-08	54.93
1655		SNLL-08_10943562	redundant	NLL-08	54.93
1656	692	SNLL-08_10897403	skeleton	NLL-08	55.52
1657		SNLL-08_10640044	redundant	NLL-08	56.1
1658		SNLL-08_10580496	redundant	NLL-08	56.1
1659	693	SNLL-08_10460886	skeleton	NLL-08	56.1
1660		SNLL-08_10446541	redundant	NLL-08	56.1
1661		SNLL-08_10346841	redundant	NLL-08	57.89
1662		SNLL-08_10334360	redundant	NLL-08	57.89
1663	694	SNLL-08_10331779	skeleton	NLL-08	57.89
1664	695	SNLL-08_10273035	skeleton	NLL-08	58.46
1665	696	SNLL-08_10206963	skeleton	NLL-08	59.04
1666		SNLL-08_10170817	redundant	NLL-08	60.25
1667		SNLL-08_10122877	redundant	NLL-08	60.25
1668	697	SNLL-08_10117182	skeleton	NLL-08	60.25
1669		SNLL-08_10030012	redundant	NLL-08	60.83
1670	698	SNLL-08_10026534	skeleton	NLL-08	60.83
1671		SNLL-08_10026177	redundant	NLL-08	60.83
1672		SNLL-08_9981569	redundant	NLL-08	60.83
1673		SNLL-08_9965314	redundant	NLL-08	60.83
1674		SNLL-08_9902651	redundant	NLL-08	60.83
1675		SNLL-08_9892533	redundant	NLL-08	60.83
1676		SNLL-08_9806650	redundant	NLL-08	61.42
1677	699	SNLL-08_9789883	skeleton	NLL-08	61.42
1678		SNLL-08_9782245	redundant	NLL-08	61.42
1679	700	SNLL-08_9693612	skeleton	NLL-08	62.64
1680	701	SNLL-08_9641250	skeleton	NLL-08	63.25
1681		SNLL-08_9594554	redundant	NLL-08	65.1
1682		SNLL-08_9532398	redundant	NLL-08	65.1
1683		SNLL-08_9311653	redundant	NLL-08	65.1
1684	702	SNLL-08_9232485	skeleton	NLL-08	65.1
1685		SNLL-08_9072799	redundant	NLL-08	66.36
1686	703	SNLL-08_9055335	skeleton	NLL-08	66.36
1687		SNLL-08_9050621	redundant	NLL-08	66.36
1688		SNLL-08_9008138	redundant	NLL-08	66.96
1689	704	SNLL-08_8932568	skeleton	NLL-08	66.96
1690		SNLL-08_8735683	redundant	NLL-08	67.56
1691	705	SNLL-08_8692408	skeleton	NLL-08	67.56
1692		SNLL-08_8671609	redundant	NLL-08	67.56
1693		SNLL-08_8499446	redundant	NLL-08	68.8
1694	706	SNLL-08_8485027	skeleton	NLL-08	68.8
1695		SNLL-08_8300502	redundant	NLL-08	68.8
1696		SNLL-08_8223138	redundant	NLL-08	68.8
1697		SNLL-08_8221773	redundant	NLL-08	68.8
1698		SNLL-08_8213777	redundant	NLL-08	68.8
1699		SNLL-08_7964769	redundant	NLL-08	68.8
1700		SNLL-08_7964042	redundant	NLL-08	68.8
1701	707	SNLL-08_7906581	skeleton	NLL-08	69.4
1702		SNLL-08_7882015	redundant	NLL-08	71.23
1703		SNLL-08_7871631	redundant	NLL-08	71.23
1704	708	SNLL-08_7833616	skeleton	NLL-08	71.23
1705		SNLL-08_7832877	redundant	NLL-08	71.23
1706		SNLL-08_7823922	redundant	NLL-08	71.23
1707		SNLL-08_7798571	redundant	NLL-08	71.23
1708		SNLL-08_7794180	redundant	NLL-08	71.23
1709		SNLL-08_7765968	redundant	NLL-08	71.23
1710	709	LeM2	skeleton	NLL-08	72.53
1711	710	LeM1	skeleton	NLL-08	72.53
1712	711	Lentus	skeleton	NLL-08	73.28
1713		SNLL-08_7425779	redundant	NLL-08	73.28
1714	712	SNLL-08_7421244	skeleton	NLL-08	73.28
1715		SNLL-08_7270982	redundant	NLL-08	73.28
1716	713	SNLL-08_7248547	skeleton	NLL-08	73.28
1717		SNLL-08_7192215	redundant	NLL-08	73.28
1718		SNLL-08_7179413	redundant	NLL-08	73.28
1719		SNLL-08_6961728	redundant	NLL-08	75.17
1720		SNLL-08_6860505	redundant	NLL-08	75.17
1721	714	SNLL-08_6780749	skeleton	NLL-08	75.17
1722		SNLL-08_6691906	redundant	NLL-08	75.17
1723		SNLL-08_6560250	redundant	NLL-08	76.98
1724		SNLL-08_6545242	redundant	NLL-08	76.98
1725	715	SNLL-08_6532441	skeleton	NLL-08	76.98
1726	716	SNLL-08_6349360	skeleton	NLL-08	77.58
1727		SNLL-08_6287095	redundant	NLL-08	77.58
1728	717	SNLL-08_6103579	skeleton	NLL-08	78.17
1729		SNLL-08_6066441	redundant	NLL-08	78.17
1730		SNLL-08_6032902	redundant	NLL-08	78.76
1731	718	SNLL-08_5967422	skeleton	NLL-08	78.76
1732	719	SNLL-08_5835316	skeleton	NLL-08	79.36
1733		SNLL-08_5704341	redundant	NLL-08	80.58
1734	720	SNLL-08_5657667	skeleton	NLL-08	80.58
1735		SNLL-08_5467580	redundant	NLL-08	81.18
1736		SNLL-08_5420745	redundant	NLL-08	81.18
1737	721	SNLL-08_5325361	skeleton	NLL-08	81.18
1738	722	SNLL-08_5308954	skeleton	NLL-08	83.53
1739	723	SNLL-08_5203652	skeleton	NLL-08	85.28
1740	724	SNLL-08_4940196	skeleton	NLL-08	88.33
1741	725	SNLL-08_4783256	skeleton	NLL-08	91.38
1742	726	SNLL-08_4648322	skeleton	NLL-08	91.96
1743	727	SNLL-08_4406833	skeleton	NLL-08	97.17
1744		SNLL-08_3626398	redundant	NLL-08	98.38
1745	728	SNLL-08_3620858	skeleton	NLL-08	98.38
1746		SNLL-08_3013469	redundant	NLL-08	101.55
1747	729	SNLL-08_2905815	skeleton	NLL-08	101.55
1748	730	SNLL-08_2814325	skeleton	NLL-08	102.13
1749	731	SNLL-08_2759036	skeleton	NLL-08	102.72
1750	732	SNLL-08_2494686	skeleton	NLL-08	106.68
1751	733	SNLL-08_2374733	skeleton	NLL-08	107.93
1752		SNLL-08_237658	redundant	NLL-08	113.21
1753	734	SNLL-08_189145	skeleton	NLL-08	113.21
1754	735	S_2_2_27118	skeleton	NLL-08	114.42
1755	736	SNLL-08_146187	skeleton	NLL-08	115.01
1756		SNLL-08_272935	redundant	NLL-08	115.64
1757	737	SNLL-08_282621	skeleton	NLL-08	115.64
1758		SNLL-08_356668	redundant	NLL-08	118.11
1759	738	SNLL-08_1641653	skeleton	NLL-08	118.11
1760		SNLL-08_1767797	redundant	NLL-08	118.7
1761	739	SNLL-08_1817139	skeleton	NLL-08	118.7
1762		SNLL-08_1881874	redundant	NLL-08	118.7
1763	740	SNLL-08_1912264	skeleton	NLL-08	119.29
1764	741	SNLL-09_15525	skeleton	NLL-09	0
1765	742	SNLL-09_224432	skeleton	NLL-09	0.58
1766		SNLL-09_251287	redundant	NLL-09	0.58
1767	743	SNLL-09_336140	skeleton	NLL-09	2.99
1768		SNLL-09_360046	redundant	NLL-09	2.99
1769	744	SNLL-09_429630	skeleton	NLL-09	4.2
1770	745	SNLL-09_495077	skeleton	NLL-09	6.03
1771	746	SNLL-09_714451	skeleton	NLL-09	8.56
1772		SNLL-09_643958	redundant	NLL-09	9.16
1773	747	SNLL-09_684273	skeleton	NLL-09	9.16
1774	748	SNLL-09_746183	skeleton	NLL-09	10.94
1775		SNLL-09_1430614	redundant	NLL-09	14.28
1776	749	SNLL-09_1444549	skeleton	NLL-09	14.28
1777	750	SNLL-09_1455884	skeleton	NLL-09	16.16
1778	751	SNLL-09_1515962	skeleton	NLL-09	17.39
1779	752	SNLL-09_1535406	skeleton	NLL-09	18
1780	753	SNLL-09_1571230	skeleton	NLL-09	18.58
1781	754	SNLL-09_1635578	skeleton	NLL-09	19.82
1782	755	SNLL-09_1663448	skeleton	NLL-09	20.43
1783	756	SNLL-09_1901730	skeleton	NLL-09	22.26
1784	757	SNLL-09_1979916	skeleton	NLL-09	23.45
1785	758	SNLL-09_2101977	skeleton	NLL-09	25.24
1786		SNLL-09_2169936	redundant	NLL-09	26.41
1787		SNLL-09_2198779	redundant	NLL-09	26.41
1788	759	SNLL-09_2308400	skeleton	NLL-09	26.41
1789		SNLL-09_2315210	redundant	NLL-09	26.41
1790	760	SNLL-09_2420462	skeleton	NLL-09	27.57
1791	761	SNLL-09_2721493	skeleton	NLL-09	30.59
1792	762	SNLL-09_2966370	skeleton	NLL-09	31.17
1793		SNLL-09_3314491	redundant	NLL-09	31.74
1794	763	SNLL-09_3318745	skeleton	NLL-09	31.74
1795	764	SNLL-09_3460899	skeleton	NLL-09	32.92
1796	765	SNLL-09_3549759	skeleton	NLL-09	33.52
1797		SNLL-09_3659988	redundant	NLL-09	33.52
1798	766	SNLL-09_3870351	skeleton	NLL-09	34.13
1799		SNLL-09_5038217	redundant	NLL-09	35.31
1800	767	SNLL-09_5124111	skeleton	NLL-09	35.31
1801	768	SNLL-09_5317844	skeleton	NLL-09	36.5
1802	769	S_114_29_60184	skeleton	NLL-09	37.72
1803	770	SNLL-09_5557152	skeleton	NLL-09	38.94
1804		SNLL-09_5804762	redundant	NLL-09	39.52
1805	771	SNLL-09_5929056	skeleton	NLL-09	39.52
1806		S_145_3_50638	redundant	NLL-09	40.13
1807	772	SNLL-09_6020077	skeleton	NLL-09	40.13
1808		SNLL-09_6094675	redundant	NLL-09	40.13
1809		SNLL-09_6099263	redundant	NLL-09	40.13
1810		SNLL-09_6196890	redundant	NLL-09	40.13
1811		SNLL-09_13080377	redundant	NLL-09	40.72
1812	773	SNLL-09_6702416	skeleton	NLL-09	40.72
1813		SNLL-09_7013589	redundant	NLL-09	40.72
1814	774	SNLL-09_8059693	skeleton	NLL-09	41.91
1815	775	SNLL-09_8158957	skeleton	NLL-09	43.15
1816	776	SNLL-09_8204937	skeleton	NLL-09	43.76
1817	777	SNLL-09_8300591	skeleton	NLL-09	44.36
1818		S_5_62_46063	redundant	NLL-09	45.61
1819	778	SNLL-09_8407708	skeleton	NLL-09	45.61
1820	779	SNLL-09_8675351	skeleton	NLL-09	46.22
1821	780	SNLL-09_9524791	skeleton	NLL-09	46.82
1822	781	SNLL-09_4317040	skeleton	NLL-09	47.39
1823	782	SNLL-09_4287728	skeleton	NLL-09	47.96
1824		S_632_17796	redundant	NLL-09	47.96
1825		SNLL-09_10087868	redundant	NLL-09	47.96
1826		SNLL-09_10118309	redundant	NLL-09	47.96
1827	783	S_25_331_141509	skeleton	NLL-09	49.17
1828		SNLL-09_10407548	redundant	NLL-09	49.17
1829		SNLL-09_11980750	redundant	NLL-09	49.17
1830		SNLL-09_12383622	redundant	NLL-09	51.05
1831	784	SNLL-09_12648218	skeleton	NLL-09	51.05
1832		SNLL-09_12790742	redundant	NLL-09	51.05
1833		SNLL-09_13635795	redundant	NLL-09	51.05
1834	785	SNLL-03_16523062	skeleton	NLL-09	52.38
1835	786	015P08_3	skeleton	NLL-09	53.04
1836		S_415_104342	redundant	NLL-09	65.38
1837		S_65_27_39087	redundant	NLL-09	65.38
1838		SNLL-03_8522695	redundant	NLL-09	65.38
1839	787	SNLL-09_10385284	skeleton	NLL-09	65.38
1840		SNLL-09_11251098	redundant	NLL-09	65.38
1841		SNLL-09_11319755	redundant	NLL-09	65.38
1842		SNLL-09_11931454	redundant	NLL-09	65.38
1843		SNLL-09_4287751	redundant	NLL-09	66.58
1844	788	SNLL-09_4317106	skeleton	NLL-09	66.58
1845		SNLL-09_8879877	redundant	NLL-09	66.58
1846		SNLL-09_9973190	redundant	NLL-09	66.58
1847		SNLL-09_8657600	redundant	NLL-09	66.58
1848		SNLL-09_8212248	redundant	NLL-09	66.58
1849		SNLL-09_8362180	redundant	NLL-09	66.58
1850		SNLL-09_8703947	redundant	NLL-09	66.58
1851		SNLL-09_8706527	redundant	NLL-09	66.58
1852	789	SNLL-09_13306322	skeleton	NLL-09	69.22
1853	790	SNLL-09_16691196	skeleton	NLL-09	74.72
1854	791	SNLL-09_16793083	skeleton	NLL-09	75.31
1855		SNLL-09_16961524	redundant	NLL-09	75.9
1856		SNLL-09_17000944	redundant	NLL-09	75.9
1857		SNLL-09_17104289	redundant	NLL-09	75.9
1858	792	SNLL-09_17140398	skeleton	NLL-09	75.9
1859		SNLL-09_17176021	redundant	NLL-09	75.9
1860		S_290_10_13998	redundant	NLL-09	81.26
1861	793	S_290_10_9278	skeleton	NLL-09	81.26
1862		SNLL-09_14621641	redundant	NLL-09	81.26
1863		S_290_10_13864	redundant	NLL-09	94.86
1864		SNLL-09_14587943	redundant	NLL-09	94.86
1865		SNLL-09_14823980	redundant	NLL-09	94.86
1866		SNLL-09_15059431	redundant	NLL-09	94.86
1867	794	SNLL-09_15062552	skeleton	NLL-09	94.86
1868	795	SNLL-09_15422843	skeleton	NLL-09	96.08
1869	796	SNLL-09_15622710	skeleton	NLL-09	96.69
1870	797	SNLL-09_15677366	skeleton	NLL-09	97.27
1871		SNLL-09_15688666	redundant	NLL-09	97.27
1872		SNLL-09_15806156	redundant	NLL-09	97.27
1873		SNLL-09_15639255	redundant	NLL-09	97.27
1874	798	SNLL-09_16704553	skeleton	NLL-09	98.59
1875	799	SNLL-09_17552293	skeleton	NLL-09	100.51
1876		SNLL-09_17732312	redundant	NLL-09	101.69
1877	800	SNLL-09_17807991	skeleton	NLL-09	101.69
1878		SNLL-09_17980715	redundant	NLL-09	102.85
1879	801	SNLL-09_18195986	skeleton	NLL-09	102.85
1880	802	SNLL-09_18670950	skeleton	NLL-09	103.45
1881	803	S_94_13_41725	skeleton	NLL-09	104.06
1882		S_94_13_43723	redundant	NLL-09	104.06
1883		SNLL-09_18699600	redundant	NLL-09	104.68
1884	804	SNLL-09_18760705	skeleton	NLL-09	104.68
1885	805	SNLL-09_18780181	skeleton	NLL-09	105.26
1886		SNLL-09_18885059	redundant	NLL-09	105.26
1887		SNLL-09_19027723	redundant	NLL-09	107.09
1888	806	SNLL-09_19083870	skeleton	NLL-09	107.09
1889		SNLL-09_19100864	redundant	NLL-09	107.09
1890		SNLL-09_19113055	redundant	NLL-09	107.09
1891		SNLL-09_19160460	redundant	NLL-09	107.09
1892		SNLL-09_19169908	redundant	NLL-09	107.09
1893		SNLL-09_19179604	redundant	NLL-09	107.09
1894	807	SNLL-09_19219922	skeleton	NLL-09	107.7
1895		SNLL-09_19371438	redundant	NLL-09	108.32
1896	808	SNLL-09_19398934	skeleton	NLL-09	108.32
1897	809	SNLL-09_19473353	skeleton	NLL-09	110.17
1898	810	SNLL-09_19715636	skeleton	NLL-09	112.02
1899		SNLL-09_19745725	redundant	NLL-09	112.02
1900	811	SNLL-09_19781866	skeleton	NLL-09	113.21
1901		SNLL-09_19816041	redundant	NLL-09	113.8
1902		SNLL-09_19873878	redundant	NLL-09	113.8
1903		SNLL-09_19901722	redundant	NLL-09	113.8
1904	812	SNLL-09_19943419	skeleton	NLL-09	113.8
1905		SNLL-09_19948129	redundant	NLL-09	113.8
1906		059J08_3	redundant	NLL-09	115.15
1907	813	SNLL-09_20030364	skeleton	NLL-09	115.15
1908		SNLL-09_20051491	redundant	NLL-09	115.15
1909		SNLL-09_20055560	redundant	NLL-09	115.15
1910		SNLL-09_20232610	redundant	NLL-09	115.15
1911	814	SNLL-09_20320618	skeleton	NLL-09	116.98
1912		SNLL-09_20335215	redundant	NLL-09	116.98
1913	815	SNLL-09_20520894	skeleton	NLL-09	122.2
1914	816	SNLL-09_20611762	skeleton	NLL-09	123.39
1915	817	SNLL-09_20663950	skeleton	NLL-09	123.99
1916	818	SNLL-09_20680599	skeleton	NLL-09	125.18
1917		SNLL-09_20700082	redundant	NLL-09	125.77
1918		SNLL-09_20725118	redundant	NLL-09	125.77
1919		SNLL-09_20748909	redundant	NLL-09	125.77
1920	819	SNLL-09_20768973	skeleton	NLL-09	125.77
1921	820	SNLL-09_20817532	skeleton	NLL-09	126.97
1922	821	SNLL-09_20885580	skeleton	NLL-09	128.8
1923		SNLL-09_20920322	redundant	NLL-09	129.39
1924	822	SNLL-09_20925335	skeleton	NLL-09	129.39
1925		SNLL-09_20930778	redundant	NLL-09	129.39
1926		SNLL-09_20976420	redundant	NLL-09	129.39
1927		SNLL-09_20990840	redundant	NLL-09	131.24
1928	823	SNLL-09_20998542	skeleton	NLL-09	131.24
1929	824	SNLL-09_21098743	skeleton	NLL-09	132.49
1930		SNLL-09_21178102	redundant	NLL-09	134.35
1931		SNLL-09_21227427	redundant	NLL-09	134.35
1932		S_702_5998	redundant	NLL-09	134.35
1933		S_702_7019	redundant	NLL-09	134.35
1934		SNLL-09_21230895	redundant	NLL-09	134.35
1935	825	SNLL-09_21236967	skeleton	NLL-09	134.35
1936		SNLL-09_21247019	redundant	NLL-09	134.35
1937		SNLL-09_21248031	redundant	NLL-09	134.35
1938	826	SNLL-09_21268047	skeleton	NLL-09	136.13
1939		SNLL-09_21285807	redundant	NLL-09	136.13
1940	827	SNLL-09_21339464	skeleton	NLL-09	137.32
1941		SNLL-09_21360380	redundant	NLL-09	137.91
1942		SNLL-09_21402618	redundant	NLL-09	137.91
1943	828	SNLL-09_21411877	skeleton	NLL-09	137.91
1944		038J06_3	redundant	NLL-09	138.61
1945		061F03_5	redundant	NLL-09	138.61
1946		138H12_5	redundant	NLL-09	138.61
1947		SNLL-09_21473273	redundant	NLL-09	138.61
1948	829	SNLL-09_21496494	skeleton	NLL-09	138.61
1949		SNLL-09_21524588	redundant	NLL-09	138.61
1950	830	SNLL-09_21540976	skeleton	NLL-09	139.18
1951	831	SNLL-09_21581065	skeleton	NLL-09	139.78
1952	832	SNLL-09_21604461	skeleton	NLL-09	140.38
1953		SNLL-09_21638076	redundant	NLL-09	140.98
1954	833	SNLL-09_21670576	skeleton	NLL-09	140.98
1955		SNLL-09_21685645	redundant	NLL-09	140.98
1956	834	SNLL-10_50806	skeleton	NLL-10	0
1957	835	SNLL-10_233552	skeleton	NLL-10	1.19
1958	836	SNLL-10_271339	skeleton	NLL-10	1.78
1959	837	SNLL-10_347999	skeleton	NLL-10	2.97
1960		SNLL-10_411565	redundant	NLL-10	4.15
1961	838	SNLL-10_418642	skeleton	NLL-10	4.15
1962		SNLL-10_435742	redundant	NLL-10	4.74
1963	839	SNLL-10_461360	skeleton	NLL-10	4.74
1964		SNLL-10_482135	redundant	NLL-10	4.74
1965	840	SNLL-10_554743	skeleton	NLL-10	7.15
1966	841	SNLL-10_590908	skeleton	NLL-10	7.73
1967	842	SNLL-10_604902	skeleton	NLL-10	8.3
1968		SNLL-10_608846	redundant	NLL-10	8.88
1969	843	SNLL-10_610947	skeleton	NLL-10	8.88
1970		SNLL-10_613349	redundant	NLL-10	8.88
1971		SNLL-10_628394	redundant	NLL-10	8.88
1972		SNLL-10_711588	redundant	NLL-10	9.46
1973	844	SNLL-10_712524	skeleton	NLL-10	9.46
1974	845	SNLL-10_837729	skeleton	NLL-10	10.62
1975	846	SNLL-10_894113	skeleton	NLL-10	11.78
1976	847	SNLL-10_1071735	skeleton	NLL-10	14.84
1977	848	SNLL-10_1194235	skeleton	NLL-10	16.62
1978		SNLL-10_1233375	redundant	NLL-10	16.62
1979		SNLL-10_1262531	redundant	NLL-10	16.62
1980		SNLL-10_1316498	redundant	NLL-10	16.62
1981		SNLL-10_1402604	redundant	NLL-10	19.09
1982	849	SNLL-10_1423259	skeleton	NLL-10	19.09
1983	850	SNLL-10_1480632	skeleton	NLL-10	22.76
1984		SNLL-10_1508517	redundant	NLL-10	22.76
1985		SNLL-10_1533597	redundant	NLL-10	23.34
1986	851	SNLL-10_1542246	skeleton	NLL-10	23.34
1987		SNLL-10_1562842	redundant	NLL-10	23.34
1988		SNLL-10_1568222	redundant	NLL-10	23.34
1989		SNLL-10_1648463	redundant	NLL-10	23.95
1990	852	SNLL-10_1654519	skeleton	NLL-10	23.95
1991	853	SNLL-10_1717102	skeleton	NLL-10	24.54
1992	854	SNLL-10_1728124	skeleton	NLL-10	25.12
1993		SNLL-10_1864030	redundant	NLL-10	28.93
1994	855	SNLL-10_1892727	skeleton	NLL-10	28.93
1995	856	SNLL-10_1931165	skeleton	NLL-10	29.52
[truncated: 2,314 more rows]
