# Supplementary material for: Candidate Domestication-Related Genes Revealed by Expression Quantitative Trait Loci Mapping of Narrow-Leafed Lupin (Lupinus angustifolius L.)
Source: Int J Mol Sci. 2019 Nov 12;20(22):5670. doi: 10.3390/ijms20225670 (PMC6888189; doi:10.3390/ijms20225670)
Supplement: Supplementary file 1 [file ijms-20-05670-s001.zip › Supplementary Table S3. Segregation of markers used for linkage mapping.xlsx]

## Sheet: Arkusz1
Candidate domestication-related genes revealed by expression quantitative trait loci mapping of narrow-leafed lupin (Lupinus angustifolius L.)
Piotr Plewiński, Michał Książkiewicz, Sandra Rychel-Bielska, Elżbieta Rudy, Bogdan Wolko
International Journal of Molecular Sciences
Supplementary Table S3. Segregation of markers used for linkage mapping.
Marker no.	Marker name	CHI.TEST P-value	RIL009	RIL010	RIL012	RIL013	RIL014	RIL015	RIL016	RIL017	RIL018	RIL019	RIL021	RIL023	RIL024	RIL025	RIL026	RIL027	RIL028	RIL033	RIL034	RIL035	RIL036	RIL038	RIL039	RIL040	RIL041	RIL042	RIL043	RIL044	RIL045	RIL046	RIL048	RIL049	RIL050	RIL051	RIL052	RIL053	RIL057	RIL058	RIL059	RIL061	RIL064	RIL065	RIL066	RIL069	RIL071	RIL074	RIL075
1	SNLL-01_36036626	0.649436	2	2	1	2	2	1	2	1	1	1	0	1	2	2	1	2	2	1	1	2	2	2	2	2	2	2	2	2	1	2	1	1	1	1	2	1	1	1	2	2	2	2	2	1	1	1	1
2	SNLL-01_36089825	0.906347	2	2	1	2	2	1	2	1	1	1	0	1	2	2	1	2	2	1	1	2	2	2	2	2	2	2	2	2	1	2	1	1	1	1	2	1	1	1	2	2	2	2	2	1	1	1	0
3	SNLL-01_35962354	0.556374	2	2	0	2	2	1	2	1	1	1	0	1	2	2	1	2	2	1	1	2	2	2	2	2	2	2	2	2	1	2	1	1	1	1	2	1	1	1	2	2	2	2	2	1	1	1	1
4	SNLL-01_35929878	0.485381	2	2	1	2	2	1	2	1	1	1	0	1	2	2	1	2	2	1	1	2	2	2	2	2	2	2	2	2	1	2	1	1	1	1	2	1	1	1	2	2	2	2	2	1	1	1	1
5	SNLL-01_35912989	0.485381	2	2	0	2	2	1	2	1	1	1	0	1	2	2	1	2	2	1	1	2	2	2	2	2	2	2	2	2	1	2	1	1	1	1	2	1	1	1	2	2	2	2	2	1	1	1	1
6	SNLL-01_35843867	0.340904	2	2	0	2	2	1	2	1	1	1	1	1	2	2	1	2	2	1	1	2	2	2	2	2	2	2	2	2	1	2	1	1	1	1	2	1	1	1	2	2	2	2	2	1	1	1	1
7	SNLL-01_35596754	0.162911	2	2	1	2	2	1	2	1	1	1	1	2	2	2	1	2	2	1	1	2	2	2	2	2	1	2	2	2	1	2	1	1	1	1	2	1	1	1	2	2	2	2	2	1	1	1	1
8	SNLL-01_35487889	0.162911	2	2	1	2	2	1	1	1	1	1	1	2	2	2	1	2	2	1	1	2	2	2	2	2	1	2	2	2	1	2	1	1	1	1	2	1	1	1	2	2	2	2	2	1	1	1	1
9	SNLL-01_35467548	0.244914	2	2	1	2	2	1	1	1	1	1	1	2	2	2	1	2	2	1	1	2	2	2	2	2	1	2	2	2	1	2	1	1	1	1	2	1	1	1	2	2	2	2	2	1	1	1	1
10	SNLL-01_35416747	0.244914	2	2	1	2	2	1	1	1	1	1	1	2	2	2	1	2	2	1	1	2	2	2	2	2	1	2	2	2	1	2	1	1	0	1	2	1	1	1	2	2	2	2	2	1	1	1	1
11	SNLL-01_35374405	0.352251	2	2	1	2	2	1	1	1	1	1	1	2	2	2	1	2	2	1	1	2	2	2	2	2	1	2	2	2	1	2	1	1	2	1	2	1	1	1	2	2	2	2	2	1	1	1	1
12	SNLL-01_35342671	0.556374	2	2	1	2	2	1	1	1	1	1	1	2	2	2	0	2	2	1	1	2	2	2	2	2	1	2	2	2	1	2	1	1	2	1	2	1	1	1	2	2	2	2	2	1	1	1	2
13	SNLL-01_35311905	0.485381	2	2	1	2	2	1	1	1	1	1	1	2	2	2	1	2	2	1	1	2	2	2	2	2	1	2	2	2	1	2	1	1	2	1	2	1	1	1	2	2	2	2	2	1	1	1	2
14	SNLL-01_35295305	0.816105	2	2	1	2	2	1	1	1	1	1	1	2	2	2	1	2	2	1	1	2	2	2	2	2	1	2	2	2	1	2	1	1	2	1	2	1	1	1	2	2	2	2	2	1	1	1	2
15	SNLL-01_35293877	0.816105	2	2	1	2	2	1	1	1	1	1	1	2	2	2	1	2	2	1	1	2	2	2	2	2	1	2	2	2	1	2	1	1	2	1	2	1	1	1	2	2	2	2	2	1	1	1	2
16	SNLL-01_35292254	0.816105	2	2	1	2	2	1	1	1	1	1	1	2	2	2	1	2	2	1	1	2	2	2	2	2	1	2	2	2	1	2	1	1	2	1	2	1	1	1	2	2	2	2	2	1	1	1	2
17	SNLL-01_35267279	0.820212	2	2	1	2	2	1	1	1	1	1	1	2	2	2	1	2	2	1	1	2	2	2	2	2	1	2	2	2	1	2	1	1	2	1	2	1	1	1	2	2	2	2	2	1	1	1	2
18	SNLL-01_35189550	0.410207	2	2	0	2	2	1	1	1	1	1	1	2	2	2	1	2	2	1	1	2	2	2	2	1	1	2	2	1	1	2	1	1	2	2	2	1	1	1	2	2	2	2	2	1	1	2	2
19	SNLL-01_35098790	0.556374	2	2	2	2	2	1	1	1	1	1	1	2	2	2	1	2	2	1	1	2	2	1	2	1	2	2	2	1	1	2	1	1	2	2	2	1	1	1	2	2	2	2	2	1	1	2	2
20	SNLL-01_35043586	0.485381	2	2	2	2	2	1	1	1	0	1	1	2	2	2	1	2	2	1	1	2	2	1	2	1	2	2	2	1	1	1	1	1	2	2	2	1	1	1	2	2	2	2	0	1	1	2	2
21	SNLL-01_34985426	0.556374	2	2	2	2	2	1	1	1	1	1	1	2	2	2	1	2	2	1	1	2	2	1	2	1	2	2	2	1	1	1	2	1	2	2	2	1	1	1	2	2	2	2	0	1	1	2	2
22	SNLL-01_34957454	0.22265	2	2	2	2	2	1	1	1	0	1	1	2	2	2	2	2	2	2	1	2	2	1	2	1	2	2	2	1	1	1	2	1	2	2	2	1	1	1	2	2	2	2	0	1	1	2	2
23	SNLL-01_34929906	0.103545	2	2	2	2	2	1	1	1	0	1	1	2	2	2	2	2	2	2	1	2	2	1	2	1	2	2	2	1	1	1	2	1	2	2	2	1	1	1	2	2	2	2	2	1	1	2	2
24	SNLL-01_34900741	0.475051	2	2	2	2	2	1	1	1	0	1	1	2	2	2	2	2	2	2	1	2	2	1	2	1	2	2	2	1	1	1	2	1	2	2	2	1	1	1	2	2	2	2	1	1	1	2	2
25	SNLL-01_34874364	0.475051	2	2	2	2	2	1	1	1	0	1	1	2	2	2	2	2	2	2	1	2	2	1	2	1	2	2	2	1	1	1	2	1	2	2	2	1	1	1	2	2	2	2	1	1	1	2	2
26	SNLL-01_34840013	0.475051	2	2	2	2	2	1	1	1	0	1	1	2	2	2	2	2	2	2	1	2	2	1	2	1	2	2	2	1	1	1	2	1	2	2	2	1	1	1	2	2	2	2	1	1	1	2	2
27	SNLL-01_34774788	0.126162	2	2	2	2	2	1	1	1	0	1	1	2	2	2	2	2	2	2	1	2	2	1	2	1	2	2	2	2	1	1	2	1	2	2	2	1	1	1	2	2	2	2	1	1	1	2	2
28	SNLL-01_34772834	0.185071	2	2	2	2	2	1	1	1	0	1	1	2	2	2	2	2	2	2	1	2	2	1	2	1	2	2	2	2	1	1	2	1	2	2	2	1	1	1	2	2	2	2	1	1	1	2	2
29	SNLL-01_34733513	0.117287	2	2	2	2	2	1	0	1	0	1	1	2	2	2	2	2	2	2	1	2	2	1	2	1	2	2	2	0	1	1	2	1	2	2	2	1	1	1	2	2	2	2	1	1	1	2	2
30	SNLL-01_34647197	0.056811	2	2	2	2	2	1	2	1	1	1	1	2	2	2	2	2	2	2	1	2	2	1	2	1	2	2	2	0	1	2	2	1	2	2	2	1	1	1	2	2	2	2	1	1	0	2	2
31	SNLL-01_34613659	0.0220703	2	2	2	2	2	1	2	1	0	1	1	2	2	2	2	2	2	2	1	2	2	1	2	1	2	2	2	1	1	2	2	1	2	2	2	1	1	1	2	2	2	2	1	1	2	2	2
32	SNLL-01_34396919	0.0846829	2	2	2	1	2	1	2	1	0	1	1	2	2	2	2	2	2	2	1	2	2	1	2	1	2	2	2	1	1	2	2	1	2	2	2	1	1	1	2	2	2	2	1	1	2	2	2
33	SNLL-01_34237312	0.11163	2	2	1	1	2	1	2	1	1	1	1	2	2	2	2	2	2	2	1	2	2	1	2	1	2	2	2	1	1	2	2	1	2	2	2	1	1	1	2	2	2	2	1	1	2	2	2
34	SNLL-01_34223156	0.103545	2	2	1	1	2	1	2	1	1	1	1	2	2	2	2	2	2	2	1	2	2	1	2	1	2	2	2	1	1	2	2	1	2	2	2	1	1	1	2	2	2	2	1	1	2	2	2
35	SNLL-01_34198786	0.0776132	2	2	1	1	2	1	2	1	1	1	1	2	2	2	2	2	2	2	1	2	2	1	2	1	2	2	2	1	1	2	2	1	2	2	2	1	1	1	2	2	2	2	1	1	2	2	2
36	SNLL-01_34103023	0.0628197	2	2	1	1	2	1	2	1	1	2	1	2	2	2	2	2	2	2	2	2	2	1	2	1	2	2	2	1	1	2	2	1	2	2	2	1	1	1	2	2	2	2	1	2	2	2	2
37	Tardus	0.056811	2	2	1	1	2	1	2	1	1	2	1	2	2	2	2	2	2	2	2	2	2	1	2	1	2	2	2	0	1	2	2	1	2	2	2	1	1	1	2	2	2	2	0	2	2	2	2
38	TaM1	0.103545	2	2	1	1	2	1	2	1	1	2	1	2	2	2	2	2	2	2	2	2	2	1	2	1	2	2	2	0	1	2	2	1	2	2	2	1	1	1	2	2	2	2	0	2	2	2	2
39	SNLL-01_33969301	0.172682	2	2	1	1	2	1	2	1	1	2	1	2	2	2	2	2	2	2	2	2	2	1	2	1	2	2	2	1	1	2	2	1	2	2	2	1	1	1	2	2	2	2	1	2	2	2	2
40	SNLL-01_33969175	0.13511	2	2	1	1	2	1	2	1	1	2	1	2	2	2	2	2	2	2	2	2	2	1	2	1	2	2	2	1	1	2	2	1	2	2	2	1	1	1	2	2	2	2	1	2	2	2	2
41	SNLL-01_33942113	0.13511	2	2	1	1	2	1	2	1	1	2	1	2	2	2	2	2	2	2	2	2	2	1	2	1	2	2	2	1	1	2	2	1	2	2	2	1	1	1	2	2	2	2	1	2	2	2	2
42	SNLL-01_33836745	0.162911	2	2	1	1	2	1	2	1	1	2	1	2	2	2	2	2	2	2	2	2	2	1	2	1	2	2	2	1	1	2	2	1	2	2	2	1	1	1	2	2	2	2	1	2	2	2	2
43	SNLL-01_33803099	0.195625	2	2	1	1	2	1	0	1	1	2	1	2	2	2	2	2	2	2	0	2	2	1	2	1	2	2	2	1	1	2	2	1	2	2	2	1	1	1	2	2	2	2	1	2	2	2	2
44	SNLL-01_33417095	0.103545	2	2	1	1	2	1	2	1	1	2	1	2	2	2	2	2	2	2	2	2	2	1	2	1	2	2	2	1	1	2	2	1	2	2	2	1	1	1	2	2	2	2	1	2	2	2	2
45	SNLL-01_33131857	0.206098	2	2	1	1	2	1	2	1	1	2	1	2	2	2	2	2	2	2	2	2	2	1	2	1	2	2	2	1	1	2	2	1	2	1	2	1	1	1	2	2	2	2	1	2	2	2	2
46	SNLL-01_33314184	0.0955807	2	2	1	1	2	1	2	1	1	2	1	2	2	2	2	2	2	2	2	2	2	1	0	1	2	2	2	1	1	2	2	1	2	1	2	1	1	1	2	2	2	2	1	2	2	2	2
47	SNLL-01_33025509	0.153127	2	2	0	1	2	1	0	1	1	2	1	2	2	2	2	2	2	2	2	2	2	1	2	1	2	2	2	1	1	2	2	1	2	1	2	1	1	1	2	2	2	2	1	2	2	2	2
48	SNLL-01_33029188	0.13511	2	2	1	1	2	1	2	1	1	2	1	2	2	2	2	2	2	2	2	2	2	1	2	1	2	2	2	1	1	2	2	1	2	1	2	1	1	1	2	2	2	2	1	2	2	2	2
49	SNLL-01_32893267	0.0200409	2	2	1	1	2	1	2	1	1	2	1	2	2	2	2	2	2	2	2	2	2	2	2	1	2	2	2	1	1	2	2	1	2	1	2	1	1	1	2	2	2	2	2	2	2	2	2
50	SNLL-01_32879109	0.025398	2	2	1	1	2	1	2	1	1	2	1	2	2	2	2	2	2	2	2	2	2	2	2	1	2	2	2	1	1	2	2	1	2	1	2	1	1	1	2	2	2	2	2	2	2	2	2
51	SNLL-01_32840966	0.0220703	2	2	0	1	2	1	2	1	1	2	1	2	2	2	2	2	2	2	2	2	2	2	2	1	2	2	2	1	1	2	2	1	0	1	2	1	1	1	2	2	2	2	2	2	2	2	2
52	SNLL-01_32758647	0.00881756	2	2	0	1	2	1	2	1	1	2	1	2	2	2	2	2	2	2	2	2	2	2	2	1	2	2	2	1	1	2	2	1	2	1	2	1	1	1	2	2	2	2	2	2	2	2	2
53	SNLL-01_32637893	0.0230426	2	2	1	1	2	1	2	1	1	2	1	2	2	2	2	2	2	2	2	2	2	2	2	1	2	2	2	1	1	2	2	1	2	1	2	1	1	1	2	2	2	2	2	2	2	2	2
54	SNLL-01_32584228	0.025398	2	2	1	1	2	1	2	1	1	2	1	2	2	2	2	2	2	2	2	2	2	2	2	1	2	2	2	1	1	2	2	1	2	1	2	1	1	1	2	2	2	2	2	2	2	2	2
55	SNLL-01_32583205	0.0455003	2	2	1	1	2	1	2	1	1	2	1	2	2	2	2	2	2	2	2	2	2	2	2	1	2	2	2	1	1	2	2	1	2	1	2	1	1	1	2	2	2	2	2	2	2	2	2
56	SNLL-01_32489069	0.0506985	2	2	1	1	2	1	2	1	1	2	1	2	2	2	2	2	2	2	2	2	2	2	2	1	2	2	2	1	1	2	2	1	2	1	2	1	2	1	2	2	2	2	2	2	2	2	2
57	SNLL-01_32386462	0.0690363	2	2	1	1	2	1	2	1	1	2	1	2	2	2	2	2	2	2	2	2	2	2	2	1	2	2	2	1	1	2	2	1	2	1	2	1	2	1	2	2	2	1	2	2	2	2	2
58	SNLL-01_31976669	0.300911	2	2	1	1	2	1	2	1	1	2	1	2	2	2	2	2	2	2	2	2	2	2	1	1	2	2	2	1	1	2	2	1	2	1	2	1	1	1	2	2	2	1	2	2	2	2	2
59	SNLL-01_31771001	0.162911	2	2	1	1	2	1	2	1	1	2	1	2	2	2	2	2	2	2	2	2	2	2	1	1	2	2	2	1	1	2	2	1	2	1	2	1	1	1	2	2	2	1	2	2	2	2	2
60	SNLL-01_31738491	0.195625	2	2	1	1	2	1	2	1	1	2	1	2	2	2	2	2	2	2	2	2	2	2	1	1	2	2	2	1	1	2	2	1	2	1	2	1	1	1	2	2	2	1	2	2	2	2	2
61	SNLL-01_31696266	0.162911	2	2	1	1	2	1	2	1	1	2	1	2	2	2	2	2	2	2	2	2	2	2	1	1	2	2	2	1	1	2	2	1	2	1	2	1	1	1	2	2	2	1	2	2	2	2	2
62	SNLL-01_31609069	0.162911	2	2	1	1	2	1	2	1	1	2	1	2	2	2	2	2	2	2	2	2	2	2	1	1	2	2	2	1	1	2	2	1	2	1	2	1	1	1	2	2	2	1	2	2	2	2	2
63	S_31_2_10890	0.117287	2	2	0	1	2	1	2	1	1	2	1	2	2	2	2	2	2	2	2	2	2	2	1	1	2	2	2	1	1	2	2	1	2	1	2	1	1	1	2	2	2	1	2	2	2	2	2
64	S_31_2_10877	0.117287	2	2	0	1	2	1	2	1	1	2	1	2	2	2	2	2	2	2	2	2	2	2	1	1	2	2	2	1	1	2	2	1	2	1	2	1	1	1	2	2	2	1	2	2	2	2	2
65	S_31_2_10848	0.117287	2	2	0	1	2	1	2	1	1	2	1	2	2	2	2	2	2	2	2	2	2	2	1	1	2	2	2	1	1	2	2	1	2	1	2	1	1	1	2	2	2	1	2	2	2	2	2
66	SNLL-01_31357306	0.0846829	2	2	1	1	2	1	2	1	1	2	1	2	2	2	2	2	2	2	2	2	2	2	1	1	2	2	2	1	1	2	2	1	2	1	2	1	1	1	2	2	2	1	2	2	2	2	2
67	S_85_6_8130	0.0776132	2	2	1	1	2	1	2	1	1	2	1	2	2	2	2	2	2	2	2	2	2	2	1	1	2	2	2	1	1	2	2	1	2	1	2	1	1	1	2	2	2	1	2	2	2	2	2
68	SNLL-01_30821794	0.162911	2	2	1	1	2	1	2	1	1	2	1	2	2	2	2	2	2	2	2	2	2	2	1	1	2	2	2	1	1	2	2	1	2	1	2	1	1	1	2	2	2	1	2	2	2	2	2
69	SNLL-01_30638657	0.103545	2	2	1	1	2	1	2	1	1	2	1	2	2	2	2	2	2	2	2	2	2	2	1	1	2	2	2	1	1	2	2	1	2	1	2	1	1	1	2	2	2	1	2	2	2	2	2
70	S_161_1_265845	0.0363471	2	2	0	1	2	1	2	1	1	2	1	2	2	2	2	2	2	2	2	2	2	2	1	1	2	2	2	1	1	2	2	1	2	1	2	1	1	1	2	2	2	1	2	2	2	2	2
71	SNLL-01_28702173	0.206098	2	2	1	1	2	1	2	1	1	2	1	2	2	2	2	2	2	2	2	2	2	2	1	1	1	2	2	1	1	2	2	1	2	1	2	1	1	1	2	2	2	1	2	2	2	2	2
72	S_88_3_5696	0.126162	2	2	1	1	2	1	2	1	1	2	1	2	2	2	2	2	2	2	2	2	2	2	1	1	1	2	2	1	1	2	2	1	2	1	2	1	1	1	2	2	2	1	2	2	2	2	2
73	SNLL-01_28853976	0.172682	2	2	1	1	2	1	2	1	1	2	1	2	2	2	2	2	2	2	2	2	2	2	1	1	1	2	2	1	1	2	2	1	2	1	2	1	1	1	2	2	2	1	2	2	2	2	2
74	SNLL-01_29536161	0.153127	2	2	1	1	2	1	2	1	1	2	1	2	2	2	2	2	2	2	2	2	2	2	1	1	1	2	2	1	1	2	2	1	2	1	2	1	1	1	2	2	2	1	2	2	2	2	2
75	SNLL-01_30462818	0.233859	2	2	1	1	2	1	0	1	1	2	1	2	2	2	2	2	2	2	2	2	2	2	1	1	1	2	2	1	1	2	2	1	2	1	2	1	1	1	2	2	2	1	2	2	2	2	2
76	SNLL-01_30339782	0.195625	2	2	1	1	2	1	2	1	1	2	1	2	2	2	2	2	2	2	2	2	2	2	1	1	1	2	2	1	1	2	2	1	2	1	2	1	1	1	2	2	2	1	2	2	2	2	2
77	SNLL-01_28945719	0.162911	2	2	1	1	2	1	2	1	1	2	1	2	2	2	2	2	2	2	2	2	2	2	1	1	2	2	2	1	1	2	2	1	2	1	2	1	1	1	2	2	2	1	2	2	2	2	2
78	S_20_93_6606	0.153127	2	2	0	1	2	1	2	1	1	2	1	2	2	2	2	2	2	2	2	2	2	2	1	1	2	2	2	1	1	2	2	1	2	1	2	1	1	1	2	2	2	1	2	2	2	2	2
79	S_500_75524	0.340904	2	2	1	1	2	1	2	1	1	2	1	2	2	2	2	2	2	2	2	2	2	2	1	1	2	2	2	1	1	2	2	1	2	1	2	1	1	1	2	2	2	1	2	2	2	2	0
80	SNLL-01_27787256	0.206098	2	2	1	1	2	1	2	1	1	2	1	2	2	2	2	2	2	2	2	2	2	2	1	1	2	2	2	1	1	2	2	1	2	1	2	1	1	1	2	2	2	1	2	2	2	2	2
81	SNLL-01_27725168	0.206098	2	2	1	1	2	1	2	1	1	2	1	2	2	2	2	2	2	2	2	2	2	2	1	1	2	2	2	1	1	2	2	1	2	1	2	1	1	1	2	2	2	1	2	2	2	2	2
82	SNLL-01_27514882	0.300911	2	2	1	1	2	1	2	1	1	2	1	2	2	2	2	2	2	2	2	2	2	2	1	1	2	2	2	1	1	2	2	1	2	1	2	1	1	1	2	2	2	1	2	2	2	2	2
83	SNLL-01_27401631	0.410207	2	2	1	1	2	1	2	1	1	2	1	2	2	2	2	2	2	2	2	2	2	2	1	1	2	2	2	1	1	2	2	1	2	1	2	1	1	1	2	2	2	1	2	2	2	2	2
84	SNLL-01_27138023	0.816105	2	2	1	1	2	1	2	1	1	2	1	2	2	2	2	2	2	2	2	2	2	1	1	1	2	2	2	1	1	2	2	1	2	1	2	1	1	1	2	2	2	1	1	2	2	2	2
85	SNLL-01_27010104	0.816105	2	2	1	1	2	1	2	1	1	2	1	2	2	2	2	2	2	2	2	2	2	1	1	1	2	2	2	1	1	2	2	1	2	1	2	1	1	1	2	2	2	1	1	2	2	2	2
86	SNLL-01_26420298	0.816105	2	2	1	1	2	2	2	1	1	2	1	2	2	1	2	2	2	2	2	2	2	1	1	1	2	2	2	1	1	2	2	1	2	1	2	1	1	1	2	2	2	1	1	2	2	2	2
87	SNLL-01_25867134	0.641848	2	2	1	1	2	2	2	1	1	2	1	2	2	1	2	2	2	2	2	2	2	1	1	1	2	2	2	1	1	2	2	1	2	1	2	1	1	1	2	2	2	1	1	2	2	2	2
88	SNLL-01_25741735	0.724133	2	2	1	1	2	2	0	1	1	2	1	2	2	1	2	2	2	2	2	2	2	1	1	1	2	2	2	1	1	2	2	1	2	1	2	1	1	1	2	2	2	1	1	2	2	2	2
89	SNLL-01_25630760	0.641848	2	2	1	1	2	2	0	1	1	2	1	2	2	1	2	2	2	2	2	2	2	1	1	1	2	2	2	1	1	2	2	1	2	1	2	1	1	1	2	2	2	1	1	2	2	2	2
90	SNLL-01_25504146	0.730224	2	2	1	1	2	2	2	1	1	2	1	2	2	1	2	2	2	2	2	2	2	1	1	1	2	2	2	1	1	2	2	1	2	1	2	1	1	1	2	2	2	1	1	2	2	2	2
91	SNLL-01_24923507	0.556374	2	2	1	1	2	2	2	1	1	2	1	2	2	1	2	2	2	2	2	2	2	1	1	1	2	2	2	1	1	2	2	1	2	1	2	1	1	1	2	2	2	1	0	2	2	2	2
92	SNLL-01_24785288	0.724133	2	2	1	1	2	2	2	1	1	2	1	2	2	1	2	2	2	2	2	2	2	1	1	1	2	2	2	1	1	2	2	1	2	1	2	1	1	1	2	2	2	1	0	2	2	2	2
93	SNLL-01_24675129	0.633939	2	2	1	1	2	2	2	1	1	2	0	2	2	1	2	2	2	2	2	2	2	1	1	1	2	2	2	1	1	2	2	1	2	1	2	1	1	1	2	2	2	1	0	2	2	2	2
94	SNLL-01_24588130	0.811807	2	2	1	1	2	2	2	1	1	2	0	2	2	1	2	2	2	2	2	2	2	1	1	1	2	1	2	1	1	2	2	1	2	1	2	1	1	1	2	2	2	1	0	2	2	2	2
95	SNLL-01_24510336	0.625688	2	2	1	1	2	0	2	1	1	2	0	2	2	1	2	2	2	2	2	2	2	1	1	1	2	1	2	1	1	2	2	1	2	1	2	1	1	1	2	2	2	1	0	2	2	2	2
96	SNLL-01_24341931	0.556374	2	2	1	1	2	2	2	1	1	2	0	2	2	1	2	2	2	2	2	2	2	1	1	1	2	1	2	1	1	2	2	1	2	1	2	1	1	1	2	2	2	1	0	2	2	2	2
97	SNLL-01_24341754	0.485381	2	2	1	1	2	2	2	1	1	2	0	2	2	1	2	2	2	2	2	2	2	1	1	1	2	1	2	1	1	2	2	1	2	1	2	1	1	1	2	2	2	1	1	2	2	2	2
98	SNLL-01_24213520	0.816105	2	2	1	1	2	2	2	1	1	2	2	2	2	1	2	2	2	2	2	2	2	1	1	1	2	1	2	1	1	2	2	1	2	1	2	1	1	1	2	2	2	1	0	2	2	2	2
99	SNLL-01_24075239	0.724133	2	2	1	1	2	2	2	1	1	2	0	2	2	1	2	2	2	2	2	2	2	1	1	1	2	1	2	1	1	2	2	1	2	1	2	1	1	1	2	2	2	1	0	2	2	2	2
100	SNLL-01_23964882	0.565486	2	2	1	1	2	2	2	1	1	2	0	2	2	1	2	2	2	2	2	2	2	1	1	1	2	1	2	1	1	2	2	1	2	1	2	1	1	1	2	2	2	1	1	2	2	2	2
101	SNLL-01_23833314	0.641848	2	2	1	1	2	2	1	1	1	2	2	2	2	1	2	2	2	2	2	2	2	1	1	1	2	1	2	1	1	2	2	1	2	1	2	1	1	1	2	2	2	1	2	2	2	2	2
102	SNLL-01_23799969	0.641848	2	2	1	1	2	2	1	1	1	2	2	2	2	1	2	2	2	2	2	2	2	1	1	1	2	1	2	1	1	2	2	1	2	1	2	1	1	1	2	2	2	1	2	2	2	2	2
103	SNLL-01_23614690	0.233859	2	2	1	1	1	2	1	1	1	1	0	2	2	1	2	2	2	2	2	2	2	1	1	1	2	1	2	1	1	2	2	1	2	1	2	1	1	1	2	2	2	1	0	2	2	2	2
104	SNLL-01_23542824	0.233859	2	2	1	1	1	2	1	1	1	1	0	2	2	1	2	2	2	2	2	2	2	1	1	1	2	1	2	1	1	2	2	1	2	1	2	1	1	1	2	2	2	1	0	2	2	2	2
105	SNLL-01_23324742	0.410207	2	2	1	1	1	2	1	1	1	1	0	2	2	1	2	2	2	2	2	2	2	1	1	1	2	1	2	1	1	2	2	1	2	1	2	1	1	1	2	2	2	1	0	2	2	2	2
106	SNLL-01_23239170	0.410207	2	2	1	1	1	2	1	1	1	1	0	2	2	1	2	2	2	2	2	2	2	1	1	1	2	1	2	1	1	2	2	1	2	1	2	1	1	1	2	2	2	1	0	2	2	2	2
107	SNLL-01_23222842	0.340904	2	2	1	1	1	2	1	1	1	1	0	2	2	1	2	2	2	2	2	2	2	1	1	1	2	1	2	1	1	2	2	1	2	1	2	1	1	1	2	2	2	1	0	2	2	2	2
108	SNLL-01_23060031	0.816105	2	2	1	1	1	2	0	1	1	1	2	2	2	2	2	2	2	2	2	2	2	1	1	1	2	1	2	1	1	1	2	1	2	1	2	2	1	2	2	2	2	1	0	2	2	2	2
109	SNLL-01_22737228	0.816105	2	2	1	1	1	2	2	1	1	1	2	2	2	2	2	2	2	2	2	2	2	1	1	1	2	1	2	1	1	1	2	1	2	1	2	2	1	2	2	2	2	1	0	2	2	2	2
110	SNLL-01_23026472	0.811807	2	2	1	1	1	2	2	1	1	1	2	2	2	2	2	2	2	2	2	2	2	1	1	1	2	1	2	1	1	1	2	1	2	1	2	2	1	2	2	2	2	1	0	2	2	2	2
111	SNLL-01_23025221	0.908491	2	2	1	1	1	2	2	1	1	1	2	2	2	2	2	2	2	2	2	2	2	1	1	1	2	1	2	1	1	1	2	1	2	1	2	2	1	2	2	2	2	1	0	2	2	2	2
112	SNLL-01_22933433	0.816105	2	2	1	1	1	2	2	1	1	1	2	2	2	2	2	2	2	2	2	2	2	1	1	1	2	1	2	1	1	1	2	1	2	1	2	2	1	2	2	2	2	1	0	2	2	2	2
113	SNLL-01_22681434	0.908491	2	2	1	1	1	2	2	1	1	1	1	2	2	2	2	2	2	2	2	2	2	1	1	1	2	1	2	1	1	1	2	1	2	1	2	2	1	2	2	2	2	1	0	2	2	2	2
114	SNLL-01_22354119	0.906347	2	1	1	1	1	2	2	1	1	2	1	2	2	2	2	2	2	2	2	2	2	1	2	1	2	1	2	1	1	1	2	1	1	1	2	2	2	2	2	2	2	1	2	2	2	2	2
115	SNLL-01_22326026	0.807306	2	0	1	1	1	2	2	1	1	2	1	2	2	2	2	2	2	2	2	2	2	1	2	1	2	1	2	1	0	1	2	1	1	1	2	2	2	2	2	2	2	1	2	2	2	2	0
116	SNLL-01_22295400	1	2	1	1	1	1	2	2	1	1	2	1	2	2	2	2	2	2	2	2	2	2	1	2	1	2	1	2	1	0	1	2	1	1	1	2	2	2	2	2	2	2	1	0	2	2	2	2
117	SNLL-01_22239013	0.906347	2	1	1	1	1	2	2	1	1	2	1	2	2	2	2	2	2	2	2	2	2	1	2	1	2	1	2	1	0	1	2	1	1	1	2	2	2	2	2	2	2	1	0	2	2	2	2
118	SNLL-01_22132181	0.641848	2	1	1	1	1	2	2	1	1	2	1	2	2	2	2	2	2	2	2	2	2	1	2	1	2	1	2	1	0	1	2	1	1	1	2	2	2	2	2	2	2	1	0	2	2	2	2
119	SNLL-01_22106775	0.556374	2	1	1	1	1	2	2	1	1	2	1	2	2	2	2	2	2	2	2	2	2	1	2	1	2	1	2	1	0	1	2	1	1	1	2	2	2	2	2	2	1	1	0	2	2	2	2
120	SNLL-01_21923185	0.816105	2	1	0	1	1	2	2	2	1	2	1	2	2	2	2	2	2	2	2	2	2	1	2	1	2	1	2	1	0	1	2	1	1	1	2	2	2	2	2	2	1	1	2	2	2	2	2
121	SNLL-01_21795466	0.908491	2	1	0	1	1	2	2	2	1	2	1	2	2	2	2	2	2	2	2	2	2	1	2	1	2	1	2	1	2	1	2	1	1	1	2	2	2	2	2	2	2	1	0	2	2	2	1
122	SNLL-01_21744441	0.820212	2	1	1	1	1	2	2	2	1	2	1	2	2	2	2	2	2	2	2	2	2	1	2	1	2	1	2	1	2	1	2	1	1	1	2	2	2	2	2	2	2	1	0	2	2	2	1
123	SNLL-01_21729436	0.730224	2	1	1	1	1	2	2	2	1	2	1	2	2	2	2	2	2	2	2	2	2	1	2	1	2	1	2	1	0	1	2	1	1	1	2	2	2	2	2	2	2	1	0	2	2	2	1
124	SNLL-01_21563838	0.906347	2	1	2	1	1	2	2	2	1	2	1	2	2	2	2	2	2	2	2	2	2	1	2	1	2	1	2	1	0	1	2	1	1	1	2	2	2	2	2	2	2	1	0	2	2	2	1
125	SNLL-01_21563678	0.816105	2	1	2	1	1	2	0	2	1	2	1	2	2	2	2	2	2	2	2	2	2	1	2	1	2	1	2	1	0	1	2	1	1	1	2	2	2	2	2	2	2	1	1	2	2	2	1
126	SNLL-01_21485202	0.649436	2	1	2	1	1	2	2	2	1	2	1	2	2	2	2	2	2	2	2	2	2	1	2	1	2	1	2	1	0	1	2	1	1	1	2	2	2	2	2	2	2	1	1	2	2	2	1
127	SNLL-01_21251547	0.574254	2	1	2	1	1	2	1	2	1	2	1	1	2	2	2	2	2	2	2	2	2	1	2	2	2	1	2	1	2	1	2	1	1	1	2	2	2	2	2	2	2	1	1	2	2	2	1
128	SNLL-01_21206753	0.649436	2	0	2	1	1	1	1	2	1	2	1	1	2	2	2	2	2	2	2	2	2	1	2	2	2	1	2	1	2	1	2	1	1	1	2	2	2	2	2	2	2	1	1	2	2	2	1
129	SNLL-01_20795966	0.485381	2	2	2	1	1	1	1	2	1	2	1	1	2	2	2	2	2	2	2	2	2	1	2	2	2	1	1	1	0	1	2	1	1	1	2	2	2	2	2	1	2	1	1	2	2	2	1
130	SNLL-01_20795395	0.495354	2	2	2	1	1	1	1	2	1	2	1	1	2	2	2	2	2	2	2	2	2	1	2	2	2	1	1	1	1	1	2	1	1	1	2	2	2	2	2	1	2	1	1	2	2	2	1
131	SNLL-01_20600409	0.565486	2	2	2	1	1	1	1	2	1	2	1	1	2	2	2	2	2	2	2	2	2	1	2	2	2	1	1	1	1	1	2	1	1	1	2	2	2	2	2	1	2	1	1	2	2	2	1
132	SNLL-01_20525248	0.565486	2	2	2	1	1	1	1	2	1	2	1	1	2	2	2	2	2	2	2	2	2	1	2	2	2	1	1	1	1	1	2	1	1	1	2	2	2	2	2	1	2	1	1	2	2	2	1
133	SNLL-01_20516971	0.730224	2	2	2	1	1	1	1	2	1	2	1	1	2	2	1	2	2	2	2	2	2	1	2	2	2	1	1	1	1	1	2	1	1	1	2	2	2	2	2	1	2	1	1	2	2	2	1
134	SNLL-01_20485934	0.910538	2	2	2	1	1	1	1	2	1	2	1	1	2	2	1	2	2	2	2	2	2	1	2	2	2	1	1	1	1	1	2	1	1	1	2	2	2	2	2	1	2	1	1	2	2	2	1
135	SNLL-01_20299291	0.625688	2	2	2	1	1	1	1	2	1	2	1	1	2	2	1	2	1	2	2	2	2	1	2	2	2	1	2	1	0	1	2	1	1	1	1	2	2	2	2	1	2	1	0	2	2	2	1
136	SNLL-01_20262817	0.244914	2	2	2	1	1	1	1	2	1	2	1	1	2	2	1	2	1	2	2	2	2	1	2	2	2	1	2	1	0	1	2	1	1	1	1	2	2	2	2	1	2	1	0	2	2	2	1
137	131C21_5	0.305061	2	0	2	1	2	1	1	2	1	2	1	1	2	2	1	2	1	2	2	2	2	1	2	2	2	1	2	1	1	1	2	1	1	1	1	2	2	2	0	1	2	1	2	2	2	2	0
138	SNLL-01_20142819	0.103545	2	2	2	1	2	1	1	2	1	2	1	1	2	2	1	2	1	2	2	2	2	1	2	2	2	1	2	1	0	1	2	1	1	1	1	2	2	2	2	1	2	1	2	2	2	2	1
139	131C21_3	0.117287	2	0	2	1	2	1	1	2	1	2	1	1	2	2	1	2	1	2	2	2	2	1	2	2	2	1	2	1	1	1	2	1	1	1	1	2	2	2	2	1	2	1	2	2	2	2	0
140	SNLL-01_20110405	0.0628197	2	0	2	1	2	1	1	2	1	2	1	1	2	2	1	2	1	2	2	2	2	1	2	2	2	1	2	1	0	1	2	1	1	1	2	2	2	2	2	1	2	2	1	2	2	2	1
141	SNLL-01_20070688	0.0363471	2	2	2	1	2	1	1	2	1	2	1	1	2	2	1	2	1	2	2	2	2	1	2	2	2	1	2	1	0	1	2	1	1	1	2	2	2	2	2	1	2	2	0	2	2	2	1
142	SNLL-01_20066229	0.13511	2	2	2	1	2	1	1	2	1	1	1	1	2	2	1	2	1	2	2	2	2	1	2	2	2	1	2	1	1	1	2	1	1	1	2	2	2	2	2	1	2	2	1	2	2	2	1
143	SNLL-01_19999051	0.13511	2	2	2	1	2	1	1	2	1	1	1	1	2	2	1	2	1	2	2	2	2	1	2	2	2	1	2	1	0	1	2	1	1	1	2	2	2	2	2	1	2	2	1	2	2	2	1
144	SNLL-01_19960286	0.206098	2	2	2	1	2	1	1	2	1	1	1	1	2	2	1	2	1	2	2	2	2	1	2	2	2	1	2	1	1	1	2	1	1	1	2	2	2	2	2	1	2	2	1	2	2	2	1
145	SNLL-01_19932523	0.195625	2	0	2	1	2	1	1	2	1	1	1	1	2	2	1	2	1	2	2	2	2	1	2	2	2	1	2	1	1	1	2	1	1	1	2	2	2	2	2	1	2	2	1	2	2	2	1
146	SNLL-01_19912747	0.495354	2	0	2	1	2	1	1	2	1	1	1	1	2	2	1	2	1	2	2	2	2	1	2	2	2	1	2	1	1	1	2	1	1	1	1	2	2	2	2	1	2	2	1	2	2	2	1
147	SNLL-01_19862529	0.495354	2	0	2	1	2	1	1	2	1	1	1	1	2	2	1	2	1	2	2	2	2	1	2	2	2	1	2	1	1	1	2	1	1	1	1	2	2	2	2	1	2	2	1	2	2	2	1
148	SNLL-01_19855489	0.421052	2	2	0	1	2	1	1	2	1	1	1	1	2	2	1	2	1	2	2	2	2	1	2	2	2	1	2	1	1	1	2	1	1	1	1	2	2	2	2	1	2	2	1	2	2	2	1
149	SNLL-01_19834450	0.485381	2	0	2	1	2	1	1	2	1	1	1	1	2	2	1	2	1	2	2	2	2	1	2	2	2	1	2	1	1	1	2	1	1	1	1	2	2	2	2	1	2	2	1	2	2	2	1
150	SNLL-01_19772236	0.485381	2	0	2	1	2	1	1	2	1	1	1	1	2	2	1	2	1	2	2	2	2	1	2	2	2	1	2	1	1	1	2	1	1	1	1	2	2	2	2	1	2	2	1	2	2	2	1
151	SNLL-01_19604203	0.255804	2	2	2	1	2	1	1	2	1	1	1	1	2	2	1	2	1	2	2	2	2	1	2	2	2	1	2	1	1	1	2	1	1	1	1	2	2	2	2	1	2	2	0	2	2	2	1
152	SNLL-01_19551067	0.255804	2	2	2	1	2	1	1	2	1	1	1	1	2	2	1	2	1	2	2	2	2	1	2	2	2	1	2	1	1	1	2	1	1	1	1	2	2	2	2	1	2	2	0	2	2	2	1
153	SNLL-01_19503789	0.255804	2	2	2	1	2	1	1	2	1	1	1	1	2	2	1	2	1	2	2	2	2	1	2	2	2	1	2	1	1	1	2	1	1	1	1	2	2	2	2	1	2	2	0	2	2	2	1
154	SNLL-01_19365487	0.255804	2	2	2	1	2	1	1	2	1	1	1	1	2	2	1	2	1	2	2	2	2	1	2	2	2	1	2	1	1	1	2	1	1	1	1	2	2	2	2	1	2	2	0	2	2	2	1
155	SNLL-01_19338638	0.255804	2	2	2	1	2	1	1	2	1	1	1	1	2	2	1	2	1	2	2	2	2	1	2	2	2	1	2	1	1	1	2	1	1	1	1	2	2	2	2	1	2	2	0	2	2	2	1
156	SNLL-01_19318304	0.255804	2	2	2	1	2	1	1	2	1	1	1	1	2	2	1	2	1	2	2	2	2	1	2	2	2	1	2	1	1	1	2	1	1	1	1	2	2	2	2	1	2	2	0	2	2	2	1
157	SNLL-01_19169542	0.311904	2	2	2	1	2	1	1	2	1	1	1	1	2	2	1	2	1	2	2	2	2	1	2	2	2	1	2	1	1	1	2	1	1	1	1	2	2	2	2	1	2	2	1	2	2	2	1
158	SNLL-01_19169271	0.311904	2	2	2	1	2	1	1	2	1	1	1	1	2	2	1	2	1	2	2	2	2	1	2	2	2	1	2	1	1	1	2	1	1	1	1	2	2	2	2	1	2	2	1	2	2	2	1
159	SNLL-01_19716968	0.255804	2	2	2	1	2	1	1	2	1	1	1	1	2	2	1	2	1	2	2	2	2	1	2	2	2	1	2	1	1	1	2	1	1	1	1	2	2	2	2	1	2	2	2	2	2	2	1
160	SNLL-01_19706424	0.206098	2	2	2	1	2	1	1	2	1	1	0	1	2	2	1	2	1	2	2	2	2	1	2	2	2	1	2	1	1	1	2	1	1	1	1	2	2	2	2	1	2	2	0	2	2	2	1
161	SNLL-01_19210676	0.300911	2	0	2	1	2	1	1	2	1	1	1	1	2	2	1	2	1	2	2	2	2	1	2	2	2	1	2	1	1	1	2	1	1	1	1	2	2	2	2	1	2	2	0	2	2	2	1
162	SNLL-01_19111020	0.255804	2	0	2	1	2	1	1	2	1	1	1	1	2	2	1	2	1	2	2	2	2	1	2	2	2	1	2	1	1	1	2	1	1	1	1	2	2	2	2	1	2	2	2	2	2	2	1
163	SNLL-01_19123604	0.363302	2	0	2	1	2	1	1	2	1	1	1	1	2	2	1	2	1	2	2	2	2	1	2	2	2	1	2	1	1	1	2	1	1	1	1	2	2	2	2	1	2	2	2	2	2	2	1
164	SNLL-01_18993709	0.0919127	2	2	2	1	2	1	2	2	1	1	1	1	2	2	1	2	1	2	2	2	2	2	2	2	2	1	2	1	1	1	2	1	1	1	1	2	2	2	2	1	2	2	2	2	2	2	1
165	SNLL-01_18895637	0.0919127	2	2	2	1	2	1	2	2	1	1	1	1	2	2	1	2	1	2	2	2	2	2	2	2	2	1	2	1	1	1	2	1	1	1	1	2	2	2	2	1	2	2	2	2	2	2	1
166	SNLL-01_18777816	0.0690363	2	2	2	1	2	1	2	2	0	1	1	1	2	2	1	2	1	2	2	2	2	2	2	2	2	1	2	1	1	1	2	1	1	1	1	2	2	2	2	1	2	2	2	2	2	2	1
167	SNLL-01_18708927	0.0919127	2	2	2	1	2	1	2	2	1	1	1	1	2	2	1	2	1	2	2	2	2	2	2	2	2	1	2	1	1	1	2	1	1	1	1	2	2	2	2	1	2	2	2	2	2	2	1
168	SNLL-01_18698663	0.0919127	2	2	2	1	2	1	2	2	1	1	1	1	2	2	1	2	1	2	2	2	2	2	2	2	2	1	2	1	1	1	2	1	1	1	1	2	2	2	2	1	2	2	2	2	2	2	1
169	S_184_4_55584	0.0220703	2	0	2	1	2	1	2	2	0	1	1	1	2	2	1	2	1	2	2	2	2	2	2	2	2	1	2	1	0	1	2	1	1	1	1	2	2	2	2	1	2	2	2	2	2	2	1
170	S_184_4_33427	0.0220703	2	0	2	1	2	1	2	2	0	1	1	1	2	2	1	2	1	2	2	2	2	2	2	2	2	1	2	1	0	1	2	1	1	1	1	2	2	2	2	1	2	2	2	2	2	2	1
171	SNLL-01_18634778	0.0690363	2	2	2	1	2	1	2	2	1	1	1	1	2	2	1	2	1	2	2	2	2	2	2	2	2	1	2	1	1	1	2	1	1	1	1	2	2	2	2	1	2	2	2	2	2	2	1
172	SNLL-01_18555446	0.0690363	2	2	2	1	2	1	2	2	1	1	1	1	2	2	1	2	1	2	2	2	2	2	2	2	2	1	2	1	1	1	2	1	1	1	1	2	2	2	2	1	2	2	2	2	2	2	1
173	SNLL-01_18463036	0.0561187	2	2	2	1	2	1	2	2	1	1	1	1	2	2	1	2	1	2	2	2	2	2	2	2	2	1	2	1	1	1	2	1	1	1	1	2	2	2	2	1	2	2	2	2	2	2	1
174	SNLL-01_18123993	0.144105	2	2	2	1	2	1	2	2	1	1	1	1	2	2	1	2	1	2	2	2	2	2	2	2	2	1	2	1	1	1	2	1	1	1	1	1	2	2	2	1	2	2	2	2	2	2	1
175	SNLL-01_17865366	0.144105	2	2	2	1	2	1	2	2	1	1	1	1	2	2	1	2	1	2	2	2	2	2	2	2	2	1	2	1	1	1	2	1	1	1	1	1	2	2	2	1	2	2	2	2	2	2	1
176	SNLL-01_17572687	0.11163	2	2	2	1	2	1	2	2	1	1	1	1	2	2	1	2	1	2	2	2	2	2	2	2	2	1	2	1	1	1	2	1	1	1	1	1	2	2	2	1	2	2	2	2	2	2	1
177	SNLL-01_15971817	0.206098	2	2	2	1	2	1	2	0	1	1	1	1	2	2	1	2	1	2	2	2	2	2	2	2	2	2	2	1	1	1	1	1	1	1	1	1	2	2	2	1	2	2	2	2	2	2	1
178	SNLL-01_13780111	0.144105	2	2	2	1	2	1	2	2	1	1	1	1	2	2	1	2	1	2	2	2	2	2	2	2	2	2	2	1	1	1	1	1	1	1	1	1	2	2	2	1	2	2	2	2	2	2	1
179	SNLL-01_13760208	0.144105	2	2	2	1	2	1	2	2	1	1	1	1	2	2	1	2	1	2	2	2	2	2	2	2	2	2	2	1	1	1	1	1	1	1	1	1	2	2	2	1	2	2	2	2	2	2	1
180	SNLL-01_13537322	0.144105	2	2	2	1	2	1	2	2	1	1	1	1	2	2	1	2	1	2	2	2	2	2	2	2	2	2	2	1	1	1	1	1	1	1	1	1	2	2	2	1	2	2	2	2	2	2	1
181	SNLL-01_13420179	0.311904	2	2	2	1	2	1	2	2	1	1	1	1	2	2	1	2	1	2	2	2	1	2	2	2	2	2	2	1	1	1	1	1	1	1	1	1	2	2	2	1	2	2	2	2	2	1	1
182	SNLL-01_12682303	0.311904	2	2	2	1	2	1	2	2	1	1	1	1	2	2	1	2	1	2	2	2	1	2	2	2	2	2	2	1	1	1	1	1	1	1	1	1	2	2	2	1	2	2	2	2	2	1	1
183	SNLL-01_12537240	0.311904	2	2	2	1	2	1	2	2	1	1	1	1	2	2	1	2	1	2	2	2	1	2	2	2	2	2	2	1	1	1	1	1	1	1	1	1	2	2	2	1	2	2	2	2	2	1	1
184	043C18_3F3	0.689157	2	0	2	1	2	1	2	2	1	1	1	1	2	2	1	2	1	0	0	0	1	1	2	2	0	2	2	1	1	1	1	1	1	1	1	1	2	2	0	0	2	2	2	2	0	1	0
185	SNLL-01_10669146	0.816105	2	2	2	1	0	1	2	2	1	1	1	1	2	2	1	2	1	2	2	2	1	1	2	2	2	2	2	1	1	1	1	1	1	1	1	1	2	2	2	1	2	2	0	2	2	1	1
186	SNLL-01_10233628	0.906347	2	2	2	1	0	1	2	2	1	1	1	0	2	2	1	2	1	2	2	0	1	1	2	2	2	2	2	1	1	1	1	1	1	1	1	1	2	2	2	1	2	2	1	2	2	1	1
187	S_39_124_11539	0.464347	2	0	2	1	2	1	2	2	0	1	0	1	2	2	1	2	1	2	2	2	1	1	2	2	2	2	2	1	0	1	1	1	1	1	1	1	2	2	2	1	2	2	1	2	2	1	1
188	SNLL-01_9065189	0.649436	2	2	2	1	2	1	2	2	2	1	1	1	2	2	1	2	1	2	2	2	1	1	2	2	2	2	2	1	1	1	1	1	1	1	1	1	2	2	2	1	2	2	1	2	2	1	1
189	SNLL-01_9000206	0.649436	2	2	2	1	2	1	2	2	2	1	1	1	2	2	1	2	1	2	2	2	1	1	2	2	2	2	2	1	1	1	1	1	1	1	1	1	2	2	2	1	2	2	1	2	2	1	1
190	S_45_81_15068	1	2	0	2	1	2	1	2	2	0	1	0	1	2	2	1	2	1	2	2	2	1	1	2	2	2	2	2	1	0	1	1	1	1	1	1	1	2	2	2	1	2	2	1	2	2	1	1
191	S_45_81_15046	1	2	0	2	1	2	1	2	2	0	1	0	1	2	2	1	2	1	2	2	2	1	1	2	2	2	2	2	1	0	1	1	1	1	1	1	1	2	2	2	1	2	2	1	2	2	1	1
192	SNLL-01_3588247	0.908491	2	2	2	1	2	1	2	2	1	1	1	1	2	2	1	2	1	2	2	2	1	1	2	2	2	2	2	1	2	1	1	1	1	1	1	1	2	2	2	1	2	2	1	2	2	1	1
193	S_49_12_2926	1	2	0	2	1	2	1	2	2	0	1	0	1	2	2	1	2	1	2	2	2	1	1	2	2	2	2	2	1	0	1	1	1	1	1	1	1	2	2	2	1	2	2	1	2	2	1	1
194	SNLL-01_3547946	1	2	2	2	1	2	1	2	2	1	1	1	1	2	2	1	2	1	2	2	2	1	1	2	2	2	2	2	1	2	1	1	1	1	1	1	1	2	2	2	1	2	2	1	2	2	1	1
195	SNLL-01_3490119	1	2	2	2	1	2	1	2	2	1	1	1	1	2	2	1	2	1	2	2	2	1	1	2	2	2	2	2	1	0	1	1	1	1	1	1	1	2	2	2	1	2	2	1	2	2	1	1
196	SNLL-01_3465947	0.908491	2	2	0	1	2	1	2	2	1	1	1	1	2	2	1	2	1	2	2	2	1	1	2	2	2	2	2	1	2	1	1	1	1	1	1	1	2	2	2	1	2	2	1	2	2	1	1
197	SNLL-16_17340354	0.717766	2	0	0	1	2	1	2	2	1	1	1	1	2	2	1	2	1	2	2	2	1	1	2	2	2	2	2	1	0	1	1	1	1	1	1	1	2	2	2	1	2	2	1	2	2	1	1
198	SNLL-16_17298553	0.717766	2	0	0	1	2	1	2	2	1	1	1	1	2	2	1	2	1	2	2	2	1	1	2	2	2	2	2	1	0	1	1	1	1	1	1	1	2	2	2	1	2	2	1	2	2	1	1
199	SNLL-16_17281330	0.717766	2	0	0	1	2	1	2	2	1	1	1	1	2	2	1	2	1	2	2	2	1	1	2	2	2	2	2	1	0	1	1	1	1	1	1	1	2	2	2	1	2	2	1	2	2	1	1
200	SNLL-16_17243562	0.811807	2	2	0	1	2	1	2	2	1	1	1	1	2	2	1	2	1	2	2	2	1	1	2	2	2	2	2	1	0	1	1	1	1	1	1	1	2	2	2	1	2	2	1	2	2	1	1
201	SNLL-16_17238118	0.724133	2	2	0	1	2	1	2	2	1	1	1	1	2	2	1	2	1	2	2	2	1	1	2	2	2	2	2	1	0	1	1	1	1	1	1	1	2	2	2	1	2	2	1	2	2	1	1
202	SNLL-16_17157519	0.906347	2	2	0	1	2	1	2	2	1	1	1	1	2	2	1	2	1	2	2	2	1	1	2	2	2	2	2	1	0	1	1	1	1	1	1	1	2	2	2	1	2	2	1	2	2	1	1
203	SNLL-16_17109638	0.906347	2	2	2	1	2	1	2	2	1	1	1	1	2	2	1	2	1	2	2	2	1	1	2	2	2	2	2	1	0	1	1	1	1	1	1	1	2	2	2	1	2	2	1	2	2	1	1
204	SNLL-16_17042891	0.811807	2	2	0	1	2	1	2	2	1	1	1	1	2	2	1	2	1	2	2	2	1	1	2	2	2	2	2	1	0	1	1	1	1	1	1	1	2	2	2	1	2	2	1	2	2	1	1
205	SNLL-01_6393212	1	2	2	2	1	2	1	2	2	1	1	1	1	2	2	1	2	1	2	2	2	1	1	2	2	2	2	2	1	2	1	1	1	1	1	1	1	2	2	2	1	2	2	1	2	2	1	1
206	SNLL-01_5972693	1	2	2	2	1	2	1	2	2	1	1	1	1	2	2	1	2	1	2	2	2	1	1	2	2	2	2	2	1	2	1	1	1	1	1	1	1	2	2	2	1	2	2	1	2	2	1	1
207	SNLL-01_5746552	1	2	2	2	1	2	1	2	2	1	1	1	1	2	2	1	2	1	2	2	2	1	1	2	2	2	2	2	1	2	1	1	1	1	1	1	1	2	2	2	1	2	2	1	2	2	1	1
208	SNLL-01_5654496	0.910538	2	2	2	1	2	1	2	2	1	1	1	1	2	2	1	2	1	2	2	2	1	1	2	2	2	2	2	1	2	1	1	1	1	1	1	1	2	2	2	1	2	2	1	2	2	1	1
209	SNLL-01_5575062	0.910538	2	2	2	1	2	1	2	2	1	1	1	1	2	2	1	2	1	2	2	2	1	1	2	2	2	2	2	1	2	1	1	1	1	1	1	1	2	2	2	1	2	2	1	2	2	1	1
210	SNLL-01_3861362	0.910538	2	2	2	1	2	1	2	2	1	1	1	1	2	2	1	2	1	2	2	2	1	1	2	2	2	2	2	1	2	1	1	1	1	1	1	1	2	2	2	1	2	2	1	2	2	1	1
211	SNLL-01_3773237	0.908491	2	2	2	1	2	1	2	2	1	1	1	1	2	2	1	2	1	2	2	2	1	1	2	2	2	2	2	1	2	1	1	1	1	1	1	1	2	2	2	1	2	2	1	2	2	1	1
212	S_287_140101	0.807306	2	0	0	1	2	1	2	2	0	1	1	1	2	2	1	2	1	2	2	2	1	1	2	2	2	2	2	1	0	1	1	1	1	1	1	1	2	2	2	1	2	2	1	2	2	1	1
213	SNLL-10_14497266	0.901745	2	0	2	1	2	1	2	2	2	1	0	1	2	2	1	2	1	2	2	2	1	1	2	2	2	2	2	1	0	1	1	1	1	1	1	1	2	2	2	1	2	2	1	0	2	1	1
214	SNLL-01_3798409	0.820212	2	2	2	1	2	1	2	2	1	1	1	1	2	2	1	2	1	2	2	2	1	1	2	2	2	2	2	1	2	1	1	1	1	1	1	1	2	2	2	1	2	2	1	2	2	1	1
215	SNLL-01_3790966	0.820212	2	2	2	1	2	1	2	2	1	1	1	1	2	2	1	2	1	2	2	2	1	1	2	2	2	2	2	1	2	1	1	1	1	1	1	1	2	2	2	1	2	2	1	2	2	1	1
216	SNLL-01_3694090	0.736058	2	2	2	1	2	1	2	2	1	1	1	1	2	2	1	2	1	2	2	2	1	1	2	2	2	2	2	1	2	1	1	1	1	1	1	1	2	2	2	1	2	2	1	2	2	1	1
217	SNLL-01_3691824	0.736058	2	2	2	1	2	1	2	2	1	1	1	1	2	2	1	2	1	2	2	2	1	1	2	2	2	2	2	1	2	1	1	1	1	1	1	1	2	2	2	1	2	2	1	2	2	1	1
218	SNLL-01_3689311	0.736058	2	2	2	1	2	1	2	2	1	1	1	1	2	2	1	2	1	2	2	2	1	1	2	2	2	2	2	1	2	1	1	1	1	1	1	1	2	2	2	1	2	2	1	2	2	1	1
219	SNLL-01_3689099	0.736058	2	2	2	1	2	1	2	2	1	1	1	1	2	2	1	2	1	2	2	2	1	1	2	2	2	2	2	1	2	1	1	1	1	1	1	1	2	2	2	1	2	2	1	2	2	1	1
220	SNLL-01_6884314	0.574254	2	2	2	1	2	1	2	2	1	1	1	1	2	2	1	2	1	2	2	2	1	1	2	2	2	2	2	1	2	1	1	1	1	1	1	1	2	2	2	1	2	2	1	2	2	1	1
221	SNLL-01_6931110	0.649436	2	2	2	1	2	1	2	2	1	1	1	1	2	2	1	2	1	2	2	2	1	1	2	2	2	2	2	1	0	1	1	1	1	1	1	1	2	2	2	1	2	2	1	2	2	1	1
222	SNLL-01_7433638	0.820212	2	2	2	1	2	1	2	2	1	1	1	1	2	2	1	2	1	2	2	2	1	1	2	2	2	2	2	1	0	1	1	1	1	1	1	1	2	2	2	1	2	2	1	2	2	1	1
223	SNLL-01_3326772	0.908491	2	2	1	1	2	1	2	2	1	1	1	1	2	2	1	2	1	2	2	2	1	1	2	2	2	2	2	1	2	1	1	1	1	1	1	1	2	2	2	1	2	2	1	2	2	1	1
224	SNLL-01_3275919	0.816105	2	2	1	1	2	1	2	2	1	1	1	1	2	2	1	2	1	2	2	2	1	1	2	2	2	2	2	1	0	1	1	1	1	1	1	1	2	2	2	1	2	2	1	2	2	1	1
225	SNLL-01_3081763	0.736058	2	2	1	1	2	1	2	2	1	1	1	1	2	2	1	2	1	1	2	2	1	1	2	2	2	2	2	1	2	1	1	1	1	1	1	1	2	2	2	1	2	2	1	2	2	1	1
226	SNLL-01_3077728	0.736058	2	2	1	1	2	1	2	2	1	1	1	1	2	2	1	2	1	1	2	2	1	1	2	2	2	2	2	1	2	1	1	1	1	1	1	1	2	2	2	1	2	2	1	2	2	1	1
227	SNLL-01_3052542	0.574254	2	2	1	1	2	1	2	2	1	1	1	1	2	2	1	2	1	1	2	2	1	1	2	2	2	2	2	1	2	1	1	1	1	1	1	1	2	2	2	1	2	2	1	2	2	1	1
228	SNLL-01_3004683	0.910538	2	2	1	1	2	1	2	2	1	1	1	1	2	2	1	2	1	1	2	2	1	1	2	2	2	2	2	1	2	1	1	1	1	1	1	1	2	2	2	1	2	2	1	2	2	1	1
229	SNLL-01_2792126	0.910538	2	2	1	1	2	1	2	2	2	1	1	1	2	2	1	2	1	1	2	2	1	1	2	2	2	2	2	1	2	2	1	1	1	1	1	1	2	2	2	1	2	2	1	2	2	1	1
230	SNLL-01_2647886	0.574254	2	2	1	1	2	1	2	2	2	1	1	1	2	2	1	2	1	1	1	2	1	1	2	2	2	2	2	1	1	2	1	1	1	1	1	1	2	2	2	1	2	2	1	2	2	1	1
231	SNLL-01_2525510	0.574254	2	2	1	1	2	1	2	2	2	1	1	1	2	2	1	2	1	1	2	2	1	1	2	2	2	2	2	1	1	1	1	1	1	1	1	1	2	2	2	1	2	2	1	2	2	1	1
232	SNLL-01_2498542	0.574254	2	2	1	1	2	1	2	2	2	1	1	1	2	2	1	2	1	1	2	2	1	1	2	2	2	2	2	1	1	1	1	1	1	1	1	1	2	2	2	1	2	2	1	2	2	1	1
233	SNLL-01_2457877	0.431565	2	2	1	1	2	1	2	2	2	1	1	1	2	2	1	2	1	1	2	2	1	1	2	2	2	2	2	1	1	1	1	1	1	1	1	1	2	2	2	1	2	2	1	2	2	1	1
234	SNLL-01_2405199	0.311904	2	2	1	1	2	2	2	2	2	1	1	1	2	2	1	2	1	1	2	2	1	1	2	2	2	2	2	1	1	1	1	1	1	1	1	1	2	2	2	1	2	2	1	2	2	1	1
235	SNLL-01_2362696	0.311904	2	2	1	1	2	2	2	2	2	1	1	1	2	2	1	2	1	1	2	2	1	1	2	2	2	2	2	1	1	1	1	1	1	1	1	1	2	2	2	1	2	2	1	2	2	1	1
236	SNLL-01_2359346	0.431565	2	2	1	1	2	2	2	2	2	1	1	1	2	2	1	2	1	1	2	2	1	1	2	2	2	2	2	1	1	1	1	1	1	1	1	1	2	2	2	1	2	2	1	2	2	1	1
237	SNLL-01_2331231	0.574254	2	2	1	1	2	2	2	2	2	1	1	1	2	2	1	2	1	1	2	2	1	1	2	2	2	2	2	1	1	1	1	1	1	1	1	1	2	2	2	1	2	2	1	1	2	1	1
238	SNLL-01_2282790	0.144105	2	2	1	1	2	2	2	2	2	1	1	1	2	2	1	2	1	1	2	2	1	1	2	2	2	2	2	1	1	1	1	1	1	1	1	1	2	2	2	1	2	2	1	1	2	1	2
239	SNLL-01_2257071	0.144105	2	2	1	1	2	2	2	2	2	1	1	1	2	2	1	2	1	1	2	2	1	1	2	2	2	2	2	1	1	1	1	1	1	1	1	1	2	2	2	1	2	2	1	1	2	1	2
240	SNLL-01_2251837	0.11163	2	2	1	1	2	2	2	2	2	1	1	1	2	2	1	2	1	1	0	2	1	1	2	2	2	2	2	1	1	1	1	1	1	1	1	1	2	2	2	1	2	2	1	1	2	1	2
241	SNLL-01_2239666	0.172682	2	2	1	1	2	2	2	2	2	1	1	1	2	2	1	2	1	1	2	2	1	1	2	2	2	2	2	1	1	1	1	1	1	1	1	1	2	2	2	1	2	2	1	1	2	1	2
242	SNLL-01_2118013	0.13511	2	2	1	1	2	2	2	2	2	1	1	1	2	2	1	2	1	1	2	2	2	1	2	2	2	2	2	2	1	1	1	1	1	1	1	1	2	2	2	1	2	1	1	1	2	1	2
243	SNLL-01_2079837	0.206098	2	2	1	1	2	2	2	2	2	1	1	1	2	2	1	2	1	1	2	2	2	1	2	2	2	2	2	2	1	1	1	2	1	1	1	1	2	2	2	1	2	1	1	1	2	1	2
244	SNLL-01_2040139	0.0846829	2	2	1	1	2	2	2	2	2	1	1	1	2	2	1	2	1	1	1	2	2	1	2	2	2	2	2	2	1	1	1	2	1	1	1	1	2	2	2	1	2	1	0	1	2	1	2
245	SNLL-01_1982914	0.206098	2	2	1	1	2	2	2	2	2	1	1	1	2	2	1	2	1	1	1	2	2	1	2	2	2	2	2	2	1	1	1	2	1	1	1	1	2	2	2	1	2	1	2	1	2	1	2
246	SNLL-01_1964344	0.244914	2	2	1	1	2	2	2	2	2	1	1	1	2	2	1	2	1	1	1	2	2	1	2	2	2	2	2	2	1	1	1	2	1	1	1	1	2	2	2	1	2	1	2	1	2	1	2
247	SNLL-01_1963111	0.244914	2	2	1	1	2	2	2	2	2	1	1	1	2	2	1	2	1	1	1	2	2	1	2	2	2	2	2	2	1	1	1	2	1	1	1	1	2	2	2	1	2	1	2	1	2	1	2
248	SNLL-01_1873497	0.633939	2	2	1	1	2	2	2	2	2	1	1	1	2	1	1	2	2	1	1	2	2	1	2	2	2	2	2	2	1	1	1	2	1	1	2	1	2	2	2	1	2	1	2	1	2	1	2
249	SNLL-01_1842441	0.633939	2	2	1	1	2	2	2	2	2	1	1	1	2	1	1	2	2	1	1	2	2	1	2	2	2	2	2	2	1	1	1	2	1	1	2	1	2	2	2	1	2	1	2	1	2	1	2
250	SNLL-01_1834593	0.633939	2	2	1	1	2	2	2	2	2	1	1	1	2	1	1	2	2	1	1	2	2	1	2	2	2	2	2	2	1	1	1	2	1	1	2	1	2	2	2	1	2	1	2	1	2	1	2
251	SNLL-01_1808857	0.641848	2	2	1	1	2	2	2	2	2	1	1	1	2	1	1	2	2	1	1	2	2	1	2	2	2	2	2	2	1	1	1	2	1	1	2	1	2	2	2	1	2	1	2	1	2	1	2
252	SNLL-01_1808077	0.816105	2	2	1	1	2	2	2	2	2	1	1	1	2	1	1	2	2	1	1	2	2	1	2	2	2	2	2	2	0	1	1	2	1	1	2	1	2	2	2	1	2	1	2	1	2	1	2
253	SNLL-01_1747032	0.811807	2	0	1	1	2	2	2	2	2	1	1	1	2	1	1	0	2	1	1	2	2	1	2	2	2	2	2	2	0	1	1	2	1	1	2	1	2	2	2	1	2	1	2	1	2	1	2
254	SNLL-01_1739120	1	2	2	1	1	2	2	2	2	2	1	1	1	2	1	1	2	2	1	1	2	2	1	2	2	2	2	2	2	0	1	1	2	1	1	2	1	2	0	2	1	2	1	2	1	2	1	2
255	SNLL-01_1609851	0.641848	2	2	1	1	2	2	2	2	2	1	1	1	2	1	1	2	2	1	1	2	2	1	2	2	2	2	2	2	0	1	1	2	1	1	2	1	2	2	2	1	2	1	2	1	2	1	2
256	SNLL-01_1605989	0.641848	2	2	1	1	2	2	2	2	2	1	1	1	2	1	1	2	2	1	1	2	2	1	2	2	2	2	2	2	0	1	1	2	1	1	2	1	2	2	2	1	2	1	2	1	2	1	2
257	SNLL-01_1485722	0.724133	2	2	1	1	2	2	2	1	2	1	1	1	2	1	1	2	2	1	1	2	2	1	2	2	2	2	2	2	0	1	1	2	1	1	2	1	2	1	2	1	2	1	2	1	2	1	1
258	SNLL-01_1456461	0.906347	2	2	1	1	2	2	2	1	2	1	1	1	2	1	1	2	2	1	1	2	2	1	2	2	2	2	2	2	0	1	1	2	1	1	2	1	2	1	2	1	2	1	2	1	2	1	1
259	SNLL-01_1453722	0.906347	2	2	1	1	2	2	2	1	2	1	1	1	2	1	1	2	2	1	1	2	2	1	2	2	2	2	2	2	0	1	1	2	1	1	2	1	2	1	2	1	2	1	2	1	2	1	1
260	SNLL-01_1378296	0.820212	2	2	1	1	2	2	2	1	2	2	1	1	2	1	1	2	2	1	1	2	1	1	2	1	2	2	2	2	2	1	1	2	2	1	2	1	2	1	2	1	2	1	2	1	2	1	1
261	SNLL-01_1337991	0.649436	2	2	1	1	2	2	2	1	2	2	1	1	2	1	1	2	2	1	1	2	1	1	2	1	2	2	2	2	2	1	1	2	2	1	2	1	2	1	2	1	2	1	2	1	2	1	1
262	SNLL-01_1170996	0.820212	2	2	1	2	2	2	2	1	2	2	1	1	2	1	1	2	2	1	1	2	1	1	2	1	2	2	2	2	2	1	1	2	2	1	2	1	2	1	2	1	2	1	2	1	2	1	1
263	SNLL-01_984604	0.255804	2	2	2	2	2	2	2	1	2	2	1	1	2	1	1	2	2	1	1	2	1	1	2	1	2	2	2	2	2	1	1	2	2	1	2	1	2	1	2	1	2	1	2	1	2	1	1
264	SNLL-01_957302	0.649436	2	2	2	2	2	2	2	1	2	2	1	1	2	1	1	1	2	1	1	2	1	1	2	1	2	2	2	2	2	1	1	2	2	1	1	1	2	1	2	1	2	1	2	1	2	1	1
265	SNLL-01_934453	0.649436	2	2	2	2	2	2	2	1	2	2	1	1	2	1	1	1	2	1	1	2	1	1	2	1	2	2	2	2	2	1	1	2	2	1	1	1	2	1	2	1	2	1	2	1	2	1	1
266	SNLL-01_933527	0.565486	2	2	2	2	2	2	2	1	2	2	1	1	2	1	1	1	2	1	1	2	1	1	2	1	2	2	2	2	2	1	1	2	2	1	1	1	2	1	2	1	2	1	2	1	2	1	1
267	SNLL-01_918021	0.649436	2	2	2	2	2	2	2	1	2	2	1	1	2	1	1	1	2	1	1	2	1	1	2	1	2	2	2	2	2	1	1	2	2	1	1	1	2	1	2	1	2	1	2	1	2	1	1
268	SNLL-01_916413	0.730224	2	2	2	2	2	2	2	1	2	2	1	1	2	1	1	1	2	1	1	2	1	1	2	1	2	2	2	2	2	1	1	2	2	1	1	1	2	1	2	1	2	1	2	1	2	1	1
269	SNLL-01_876760	0.28968	2	2	2	2	2	2	2	1	2	2	0	1	2	1	1	2	2	1	1	2	1	1	2	2	2	2	2	2	2	2	1	2	2	1	1	1	2	1	2	1	2	1	2	1	2	1	1
270	SNLL-01_864123	0.352251	2	2	2	2	2	2	2	1	2	2	0	1	2	1	1	2	2	1	1	2	1	1	2	2	2	2	2	2	2	2	1	2	2	1	1	1	2	1	2	1	2	1	2	1	2	1	1
271	SNLL-01_817861	0.143354	2	2	2	2	2	2	2	1	0	2	0	1	2	1	1	2	2	1	1	2	1	1	2	2	2	2	2	2	2	2	1	2	2	1	1	1	2	1	2	1	2	1	2	1	2	1	1
272	SNLL-01_773263	0.244914	2	2	2	2	2	2	2	1	0	2	0	1	2	1	1	2	2	1	1	2	1	1	2	2	2	2	2	2	2	2	1	2	2	1	1	1	2	1	2	1	2	2	2	1	2	1	1
273	SNLL-01_735264	0.153127	2	2	2	2	2	2	2	1	0	2	0	1	2	1	1	2	2	1	1	2	1	0	2	2	2	2	2	2	2	2	1	2	2	1	1	1	2	1	2	1	1	2	2	1	2	1	1
274	SNLL-01_719735	0.352251	2	2	2	2	2	2	2	1	1	0	1	1	2	1	1	2	2	1	1	2	1	2	2	2	2	2	2	2	2	2	1	2	2	1	1	1	2	1	2	1	1	2	2	1	2	1	1
275	SNLL-01_663558	0.421052	2	2	2	2	2	2	2	1	1	2	0	1	2	1	1	2	2	1	2	2	1	2	2	2	2	2	2	2	2	2	1	2	2	1	1	1	2	1	2	1	1	2	2	1	2	1	1
276	SNLL-01_621344	0.28968	2	2	2	2	2	2	2	1	1	2	0	1	2	1	1	2	2	1	2	2	1	2	2	2	2	2	2	2	2	2	1	2	2	1	1	1	2	1	2	1	1	2	2	1	2	1	1
277	SNLL-01_611977	0.556374	2	2	2	1	0	2	2	1	0	2	0	1	2	1	1	2	2	1	2	2	1	2	2	2	2	2	2	2	2	2	1	2	2	1	1	1	2	1	2	1	1	2	2	1	2	1	1
278	SNLL-01_609239	0.421052	2	2	2	1	2	2	2	1	1	2	1	1	2	1	1	2	2	1	2	2	1	2	2	2	2	2	2	2	2	2	1	2	2	1	1	1	2	1	2	1	1	2	2	1	2	1	1
279	SNLL-01_326763	0.649436	2	2	2	1	2	2	2	1	1	2	1	1	2	1	1	2	2	1	2	2	1	2	2	1	2	2	2	2	2	2	1	2	2	1	1	1	2	1	2	1	1	2	2	1	2	1	1
280	SNLL-01_234224	0.641848	2	2	2	1	2	2	2	1	1	2	1	1	2	1	1	2	2	1	2	2	1	2	2	1	2	2	2	2	2	2	1	2	2	1	1	1	2	1	2	2	1	1	2	1	2	1	2
281	SNLL-01_223950	0.820212	2	2	2	1	2	2	2	1	1	2	1	1	2	1	1	2	2	1	2	2	1	2	2	1	2	2	2	2	2	2	1	2	2	1	1	1	2	1	2	2	1	1	2	1	2	1	2
282	SNLL-01_202070	0.910538	2	2	2	1	2	2	2	1	1	2	1	1	2	1	1	2	2	1	2	2	1	2	2	1	2	2	2	2	2	2	1	2	2	1	1	1	2	1	2	2	1	1	2	1	2	1	2
283	SNLL-01_157641	0.724133	2	2	2	1	2	2	2	0	1	2	1	1	2	1	1	2	2	1	2	2	1	2	2	1	2	2	2	2	2	2	1	2	2	1	1	1	2	1	2	2	1	1	2	1	2	1	2
284	SNLL-01_141048	0.730224	2	2	2	1	2	2	2	1	1	2	1	1	2	1	1	2	2	1	2	2	1	2	2	1	2	2	2	2	2	2	1	2	2	1	1	1	2	1	2	2	1	1	2	1	2	1	2
285	SNLL-01_120389	0.811807	2	2	2	1	2	2	2	1	1	2	1	1	2	1	1	2	2	1	2	2	1	2	2	1	2	2	2	2	2	2	1	2	2	1	1	1	2	1	2	2	1	1	2	1	2	1	2
286	SNLL-01_115924	0.906347	2	2	2	1	2	2	0	1	1	2	0	1	2	1	1	2	2	1	2	2	1	2	2	1	2	2	2	2	2	2	1	2	2	1	1	1	2	1	2	2	1	1	2	1	2	1	2
287	SNLL-01_115462	0.908491	2	2	2	1	2	2	0	1	1	2	1	1	2	1	1	2	2	1	2	2	1	2	2	1	2	2	2	2	2	2	1	2	2	1	1	1	2	1	2	2	1	1	2	1	2	1	2
288	SNLL-01_105327	0.820212	2	2	2	1	2	2	2	1	1	2	1	1	2	1	1	2	2	1	2	2	1	2	2	1	2	2	2	2	2	2	1	2	2	1	1	1	2	1	2	2	1	1	2	1	2	1	2
289	SNLL-01_80942	0.820212	2	2	2	1	2	2	2	1	1	2	1	1	2	1	1	2	2	1	2	2	1	2	2	1	2	2	2	2	2	2	1	2	2	1	1	1	2	1	2	2	1	1	2	1	2	1	2
290	S_18_56_12347	0.464347	2	1	0	1	2	2	1	2	2	2	0	1	1	1	2	1	1	1	1	2	2	2	2	2	2	1	2	2	0	2	1	1	2	1	1	2	2	1	1	1	2	2	1	1	2	1	1
291	SNLL-02_56760	0.39902	2	1	1	2	2	2	1	2	2	2	0	1	1	1	2	1	1	1	1	2	2	2	2	2	2	1	2	2	1	2	1	1	2	1	1	2	2	1	1	1	2	2	1	1	2	1	1
292	SNLL-02_432453	0.546901	2	1	1	2	2	2	1	2	0	2	1	1	1	1	2	1	1	1	1	2	2	2	2	2	2	1	2	2	0	2	1	1	2	1	1	2	2	1	2	1	2	2	1	1	2	1	1
293	SNLL-02_488164	0.649436	2	1	1	2	2	2	1	2	0	2	1	1	1	1	2	1	1	1	1	2	2	2	2	2	2	1	2	2	1	2	1	1	2	1	1	2	2	1	2	1	2	2	1	1	2	1	1
294	SNLL-02_496115	0.485381	2	1	1	2	2	2	1	2	0	2	1	1	1	1	2	1	1	1	1	2	2	2	2	2	2	1	2	2	1	2	1	1	2	1	1	2	2	1	2	1	2	2	1	1	2	1	1
295	SNLL-02_509798	0.421052	2	1	1	2	2	2	1	2	2	2	1	1	1	1	2	1	1	1	1	2	2	2	2	2	2	1	2	2	1	2	1	1	2	1	1	2	2	1	2	1	2	2	1	1	2	1	1
296	SNLL-02_596335	0.556374	2	1	1	2	2	2	1	2	0	2	1	1	1	1	2	1	1	1	1	2	2	2	2	2	2	1	2	2	1	2	1	1	2	1	1	2	2	1	2	1	2	2	1	1	2	1	1
297	SNLL-02_669099	0.816105	2	1	1	2	2	2	1	2	0	2	1	1	1	1	2	1	1	1	1	2	2	2	2	2	2	1	2	2	1	2	1	1	2	1	1	2	2	1	2	1	2	2	1	1	2	1	1
298	SNLL-02_700035	0.730224	2	1	1	2	2	2	1	2	0	2	1	1	1	1	2	1	1	1	1	2	2	2	2	2	2	1	2	2	1	2	1	2	2	1	1	2	2	1	2	1	2	2	1	1	2	1	1
299	SNLL-02_707360	0.820212	2	1	1	2	2	2	1	2	0	2	1	1	1	1	2	1	1	1	1	2	2	2	2	2	2	1	2	2	1	2	1	2	2	1	1	2	2	1	2	1	2	2	1	1	2	1	1
300	SNLL-02_780195	0.736058	2	1	1	2	2	2	1	2	2	2	1	1	1	1	2	1	1	1	1	2	2	2	2	2	2	1	2	2	1	2	1	2	2	1	1	2	2	1	2	1	2	2	1	1	2	1	1
301	SNLL-02_791429	1	2	0	1	2	2	2	1	2	1	2	1	1	1	1	2	1	1	1	1	2	2	2	2	2	2	1	2	2	1	2	1	2	2	1	1	2	2	1	1	1	2	2	1	1	2	1	1
302	SNLL-02_791582	0.633939	2	0	1	2	2	2	1	2	1	2	1	1	1	1	2	1	1	1	1	2	2	2	2	0	2	1	2	2	1	2	1	2	2	1	1	2	2	1	1	1	2	2	1	1	2	1	1
303	SNLL-02_871971	0.906347	2	0	1	2	2	2	0	2	1	2	0	1	1	1	1	1	1	1	1	2	2	2	2	2	2	1	2	2	1	2	1	2	2	1	1	2	2	1	1	1	2	2	1	1	2	1	1
304	SNLL-02_956506	0.717766	2	2	1	2	2	2	1	2	1	1	0	1	1	1	1	1	1	1	1	2	2	1	2	2	2	1	2	2	0	2	1	2	2	1	1	2	2	1	1	1	2	2	1	1	2	1	1
305	SNLL-02_1023564	0.811807	2	2	0	2	2	2	1	2	1	1	2	1	1	1	1	1	1	1	1	2	2	1	2	2	2	1	2	2	0	2	1	2	2	1	1	2	2	1	1	1	2	2	1	1	2	1	1
306	SNLL-02_1039672	0.816105	2	2	1	2	2	2	1	2	1	1	2	1	1	1	1	1	1	1	1	2	2	1	2	2	2	1	2	2	0	2	1	2	2	1	1	2	2	1	1	1	2	2	1	1	2	1	1
307	SNLL-02_1071027	1	2	2	1	2	2	2	1	2	1	1	2	1	1	1	1	1	1	1	1	2	2	1	2	1	2	1	2	2	1	2	1	2	2	1	1	2	2	1	1	1	2	2	1	1	2	1	1
308	SNLL-02_1180660	0.730224	2	2	1	2	2	2	1	2	1	1	2	1	1	1	1	1	1	1	1	2	2	2	2	1	2	1	2	2	1	2	1	2	2	1	1	2	2	1	1	1	2	2	1	1	2	1	1
309	SNLL-02_1237068	0.363302	2	2	1	2	2	2	1	2	1	1	2	1	1	1	1	1	2	1	1	2	2	2	2	1	2	1	2	2	1	2	1	2	2	1	1	2	2	1	1	1	2	2	1	1	2	1	1
310	SNLL-02_1254202	0.206098	2	2	1	2	2	2	1	2	1	1	2	1	1	1	1	1	2	1	1	2	2	2	2	1	2	1	2	2	1	2	1	2	2	1	1	2	2	1	1	1	2	2	1	1	2	1	1
311	SNLL-02_1286317	0.172682	2	2	1	2	2	2	1	2	1	1	2	1	1	1	1	1	2	1	1	2	2	2	2	1	2	1	2	2	1	2	1	2	2	1	1	2	2	1	1	1	2	2	1	1	2	1	1
312	SNLL-02_1296217	0.172682	2	2	1	2	2	2	1	2	1	1	2	1	1	1	1	1	2	1	1	2	2	2	2	1	2	1	2	2	1	2	1	2	2	1	1	2	2	1	1	1	2	2	1	1	2	1	1
313	SNLL-02_1351153	0.172682	2	2	1	2	2	2	1	2	1	1	2	1	1	1	1	1	2	1	1	2	2	1	2	1	2	1	2	2	1	2	1	2	2	1	1	2	2	1	2	1	2	2	1	1	2	1	1
314	SNLL-02_1356658	0.11163	2	2	1	2	2	2	1	2	1	1	2	1	1	1	1	1	2	1	1	2	2	1	2	1	2	1	2	2	1	2	1	2	2	1	1	2	2	1	2	1	2	2	1	1	2	1	1
315	SNLL-02_1368200	0.206098	2	2	1	2	2	2	1	2	1	1	2	1	1	1	1	1	2	1	1	2	2	1	2	1	2	1	2	2	1	2	1	2	2	1	1	2	2	1	2	1	2	2	1	1	2	1	1
316	SNLL-02_1438951	0.028969	2	2	1	2	2	2	1	2	1	1	2	1	1	1	1	1	2	1	1	2	2	1	2	1	2	1	2	2	1	2	1	2	2	1	1	2	2	1	2	1	2	2	1	1	2	1	2
317	SNLL-02_1450292	0.0506985	2	2	1	2	2	2	1	2	1	1	2	1	1	1	1	1	2	1	1	2	2	1	2	1	2	1	2	2	1	2	1	2	2	1	1	2	2	1	2	1	2	2	1	1	2	1	2
318	SNLL-02_1467885	0.0506985	2	2	1	2	2	2	1	2	1	1	2	1	1	1	1	1	2	1	1	2	2	1	2	1	2	2	2	2	1	2	1	2	2	1	1	2	2	1	2	1	2	2	1	1	2	1	2
319	SNLL-02_1519150	0.13511	2	2	1	2	2	2	1	2	1	1	2	1	1	1	1	1	2	1	1	2	2	1	2	1	2	2	2	2	1	2	1	2	2	1	1	2	2	1	2	1	2	2	1	1	2	1	2
320	SNLL-02_1528655	0.13511	2	2	1	2	2	2	1	2	1	1	2	1	1	1	1	1	2	1	1	2	2	1	2	1	2	2	2	2	1	2	1	2	2	1	1	2	2	1	2	1	2	2	1	1	2	1	2
321	SNLL-02_1588359	0.352251	2	2	1	2	2	2	1	2	1	1	0	1	1	1	1	1	2	1	1	2	2	1	2	1	2	2	2	1	1	2	1	2	2	1	1	2	1	1	2	1	2	2	1	1	2	1	2
322	SNLL-02_1608724	0.352251	2	2	1	2	2	2	1	2	1	1	1	1	1	1	1	1	2	1	1	2	2	1	2	1	2	2	2	1	1	2	1	2	2	1	1	2	1	1	2	1	2	2	1	1	2	1	2
323	SNLL-02_1656441	0.410207	2	2	0	2	2	2	1	2	1	1	1	1	1	1	1	1	2	1	1	2	2	1	2	1	2	2	2	1	1	2	1	2	2	1	1	2	1	1	2	1	2	2	1	1	2	1	2
324	SNLL-02_1709607	0.820212	2	2	1	2	2	2	1	2	1	1	1	1	1	1	1	1	2	1	1	1	2	1	2	1	2	2	2	1	1	2	1	2	2	1	1	2	1	1	1	1	2	2	1	1	2	1	2
325	SNLL-02_1774306	0.908491	2	2	1	2	2	2	1	2	1	1	1	1	1	1	1	1	2	1	1	1	2	1	2	1	2	2	2	1	1	2	1	2	1	1	1	2	1	1	0	1	2	2	1	1	2	1	2
326	SNLL-02_1779846	0.906347	2	2	1	2	2	2	1	2	1	1	1	1	1	1	1	1	2	1	1	1	2	1	2	1	2	2	2	1	1	2	1	2	1	1	1	2	1	1	0	1	2	2	1	1	2	1	2
327	SNLL-02_1785512	0.906347	2	2	1	2	2	2	1	2	1	1	1	1	1	1	1	1	2	1	1	1	2	1	2	1	2	2	2	1	1	2	1	2	1	1	1	2	1	1	0	1	2	2	1	1	2	1	2
328	SNLL-02_1799083	0.641848	2	2	1	2	2	2	1	2	1	1	1	1	1	1	1	1	2	1	1	1	2	1	2	1	2	2	2	1	1	2	1	2	1	1	1	2	1	1	0	1	2	2	1	1	2	1	2
329	SNLL-02_1832442	0.649436	2	2	1	2	2	2	1	2	1	1	1	1	1	1	1	1	2	1	1	1	2	1	2	1	2	2	2	1	1	2	1	2	1	1	1	2	1	1	1	1	2	2	1	1	2	1	2
330	SNLL-02_1845953	0.565486	2	2	1	2	2	2	1	2	1	1	1	1	1	1	1	1	2	1	1	1	2	1	2	1	2	2	2	1	1	2	1	2	1	1	1	2	1	1	1	1	2	2	1	1	2	1	2
331	SNLL-02_1864244	0.649436	2	2	1	2	2	2	1	2	1	1	1	1	1	1	1	1	2	1	2	1	2	1	2	1	2	2	2	1	1	2	1	2	1	1	1	2	1	1	1	1	2	2	1	1	2	1	2
332	SNLL-02_1872159	0.730224	2	2	1	2	2	2	1	2	1	1	1	1	1	1	1	1	2	1	2	1	2	1	2	1	2	2	2	1	1	2	1	2	1	1	1	2	1	1	0	1	2	2	1	1	2	1	2
333	SNLL-02_1890999	0.724133	2	2	1	2	2	2	1	2	1	1	1	1	1	1	1	1	2	1	2	1	2	1	2	1	2	2	2	1	1	2	1	2	1	1	1	2	1	1	0	1	2	2	1	1	2	1	2
334	SNLL-02_1902910	0.641848	2	2	1	2	2	2	1	2	1	1	1	1	1	1	1	1	2	1	2	1	2	1	2	1	2	2	2	1	1	2	1	2	1	1	1	2	1	1	0	1	2	2	1	1	2	1	2
335	SNLL-02_1987785	0.556374	1	2	1	2	2	2	1	2	1	1	1	1	1	1	1	1	2	1	2	1	2	1	2	1	2	2	2	1	1	2	1	2	1	1	1	2	1	1	0	1	2	2	1	1	2	1	2
336	SNLL-02_2028849	0.649436	1	2	1	2	2	2	1	2	1	1	1	1	1	1	1	1	2	1	2	2	2	1	2	1	2	2	2	1	1	2	1	2	1	1	1	2	1	1	2	1	2	2	1	1	2	1	2
337	SNLL-02_2138380	0.641848	1	2	1	2	2	2	1	2	1	1	1	1	1	1	1	2	2	1	2	1	2	2	2	1	2	2	2	1	1	2	1	2	2	1	2	2	1	1	2	1	1	1	1	1	2	1	2
338	SNLL-02_2314476	0.162911	1	2	1	2	2	2	1	2	1	1	1	1	1	1	1	2	2	1	2	1	2	1	2	1	2	1	2	1	1	2	1	2	2	1	2	2	1	1	1	1	1	1	1	1	2	1	2
339	SNLL-02_2375062	0.0628197	1	2	1	2	2	2	1	2	1	1	1	1	1	1	1	2	2	1	2	1	2	1	2	1	2	1	2	1	1	2	1	1	0	1	2	2	1	1	1	1	1	1	1	1	2	1	2
340	SNLL-02_2375918	0.0408101	1	2	1	2	2	2	1	2	1	1	1	1	1	1	1	2	2	1	2	1	2	1	2	1	2	1	2	1	1	2	1	1	2	1	2	2	1	1	1	1	1	1	1	1	2	1	2
341	SNLL-02_2416459	0.0628197	1	2	1	2	2	2	1	2	1	1	1	1	1	1	1	0	2	1	2	1	2	1	2	1	2	1	2	1	1	2	1	1	2	1	2	2	1	1	1	1	1	1	1	1	2	0	2
342	SNLL-02_2518926	0.103545	1	2	1	2	2	2	1	2	1	1	1	1	1	1	1	2	2	1	2	1	2	1	2	1	2	1	2	1	1	2	1	1	2	1	2	2	1	1	1	1	1	1	1	1	2	2	2
343	SNLL-02_2527271	0.126162	1	2	1	2	2	2	1	2	1	1	1	1	1	1	1	2	2	1	2	1	2	1	2	1	2	1	2	1	1	2	1	1	2	1	2	2	0	1	1	1	1	1	1	1	2	2	2
344	SNLL-02_2978766	0.244914	1	2	2	2	2	2	1	2	1	1	1	1	1	1	1	2	2	1	2	1	2	1	2	1	2	1	2	1	1	2	1	1	2	0	2	1	1	2	1	1	1	1	1	1	2	2	2
345	SNLL-02_3201773	0.421052	1	2	2	2	2	2	1	2	1	1	1	1	1	1	1	2	2	1	2	1	2	1	2	1	2	1	2	1	1	2	1	1	2	2	2	1	0	2	1	1	1	1	1	1	2	2	2
346	SNLL-02_3202902	0.556374	1	2	2	2	2	2	1	2	0	1	1	1	1	1	1	2	2	1	2	1	2	1	2	1	2	1	2	1	1	2	1	1	2	2	2	1	0	2	1	1	1	1	1	1	2	2	2
347	S_113_48_10319	0.185071	1	2	2	2	2	2	1	2	1	1	1	1	1	1	1	2	2	1	2	1	2	1	2	1	2	1	2	1	1	2	1	1	2	2	2	1	1	2	1	1	1	1	1	1	2	2	2
348	S_113_47_43919	0.802587	1	2	2	2	2	2	1	2	0	1	1	1	1	1	1	2	2	1	2	1	2	1	2	1	2	1	2	1	1	2	1	1	2	2	2	1	1	2	1	0	1	1	1	1	2	2	2
349	S_113_47_46506	0.475051	1	2	2	2	2	2	1	2	0	1	1	1	1	1	1	2	2	1	2	1	2	1	2	1	2	1	2	1	1	2	1	1	2	2	2	1	1	2	1	1	1	1	1	1	2	2	2
350	SNLL-02_2988181	0.495354	1	2	2	2	2	2	1	2	2	1	1	1	1	1	1	2	2	1	2	1	2	1	2	1	2	1	2	1	1	2	1	1	2	2	2	1	1	2	1	1	1	1	1	1	2	2	2
351	SNLL-02_3732666	0.485381	1	2	2	2	2	2	1	2	0	1	1	1	1	1	1	2	2	1	2	1	2	1	2	1	2	1	1	1	1	2	1	1	2	2	2	1	1	2	1	1	1	1	1	1	2	2	2
352	SNLL-02_3639482	0.811807	1	2	2	2	2	2	1	2	0	1	1	1	1	2	1	2	2	1	2	1	2	1	2	1	2	1	1	1	1	2	1	1	2	2	2	1	1	2	1	2	1	1	1	1	2	2	2
353	SNLL-02_3649386	0.906347	1	2	2	2	2	2	1	2	0	1	1	1	1	2	1	2	2	1	2	1	2	1	2	1	2	1	1	1	1	2	1	1	2	2	2	1	1	2	1	2	1	1	1	1	2	2	2
354	S_168_12_3680	0.340904	1	2	2	2	2	2	1	2	0	1	0	1	1	2	1	2	2	1	2	1	2	1	2	1	2	1	1	1	1	2	1	1	2	2	2	1	1	1	1	2	1	1	1	1	2	2	2
355	S_168_12_3733	0.340904	1	2	2	2	2	2	1	2	0	1	0	1	1	2	1	2	2	1	2	1	2	1	2	1	2	1	1	1	1	2	1	1	2	2	2	1	1	1	1	2	1	1	1	1	2	2	2
356	S_168_12_3807	0.410207	1	2	2	2	2	2	1	2	0	1	0	1	1	2	1	2	2	1	2	1	2	1	2	1	2	1	1	1	1	2	1	1	2	2	2	1	1	1	1	2	1	1	1	1	2	2	2
357	S_113_4_1942	0.811807	1	2	2	2	2	2	1	2	0	1	1	1	1	2	1	2	2	1	2	1	2	1	2	1	2	1	1	1	1	2	1	1	2	2	2	1	1	1	1	2	1	1	1	1	2	2	2
358	S_50_88_6559	0.904101	1	2	2	2	2	2	1	2	2	1	0	1	1	2	1	2	2	1	2	1	2	1	2	1	2	1	1	1	1	2	1	1	2	0	2	1	1	1	1	2	1	1	1	1	2	2	2
359	SNLL-02_3835937	1	1	2	2	2	2	2	1	2	2	1	1	1	1	2	1	2	2	1	2	1	2	1	2	1	2	1	1	1	1	2	1	1	2	2	2	1	1	1	1	2	1	1	1	1	2	2	2
360	SNLL-15_7884663	0.730224	1	2	2	2	2	2	1	2	2	1	1	1	1	2	1	2	2	1	2	1	2	1	2	1	2	1	1	1	1	2	1	1	2	0	2	1	1	1	1	2	1	1	1	1	2	2	2
361	SNLL-01_7734132	0.820212	1	2	2	2	2	2	1	2	2	1	1	1	1	2	1	2	2	1	2	1	2	1	2	1	2	1	1	1	1	2	1	1	2	2	2	1	1	1	1	2	1	1	1	1	2	2	2
362	SNLL-01_7751381	0.910538	1	2	2	2	2	2	1	2	2	1	1	1	1	2	1	2	2	1	2	1	2	1	2	1	2	1	1	1	1	2	1	1	2	2	2	1	1	1	1	2	1	1	1	1	2	2	2
363	SNLL-01_7758140	0.910538	1	2	2	2	2	2	1	2	2	1	1	1	1	2	1	2	2	1	2	1	2	1	2	1	2	1	1	1	1	2	1	1	2	2	2	1	1	1	1	2	1	1	1	1	2	2	2
364	SNLL-01_7764945	0.820212	1	2	2	2	2	2	1	2	2	1	0	1	1	2	1	2	2	1	2	1	2	1	2	1	2	1	1	1	1	2	1	1	2	2	2	1	1	1	1	2	1	1	1	1	2	2	2
365	S_6_186_14314	0.811807	1	2	2	2	2	2	1	2	2	1	0	1	1	2	1	2	2	1	2	1	2	1	2	1	2	1	1	1	1	2	1	1	2	0	2	1	1	1	1	2	1	1	1	1	2	2	2
366	SNLL-02_4262366	0.633939	1	2	2	2	2	2	1	2	2	1	0	1	1	2	1	2	2	1	2	1	2	1	2	1	2	1	1	1	1	2	1	1	2	2	2	1	0	1	1	2	1	1	1	1	2	2	2
367	SNLL-02_4797768	0.908491	1	2	2	2	2	2	1	2	2	1	1	1	1	2	1	2	2	1	2	1	2	1	2	1	2	1	1	1	1	2	1	1	2	2	2	1	1	1	1	2	1	1	1	1	2	2	2
368	SNLL-02_4827527	0.908491	1	2	2	2	2	2	1	2	2	1	1	1	1	2	1	2	2	1	2	1	2	1	2	1	2	1	1	1	1	2	1	1	2	2	2	1	1	1	1	2	1	1	1	1	2	2	2
369	SNLL-02_4833607	0.820212	1	2	2	2	2	2	1	2	2	1	1	1	1	2	1	2	2	1	2	1	2	1	2	1	2	1	1	1	1	2	1	1	2	2	2	1	1	1	1	2	1	1	1	1	2	2	2
370	SNLL-02_4944897	0.641848	1	2	2	2	2	2	1	2	2	1	0	1	1	2	1	2	2	1	2	1	2	1	2	1	2	1	1	1	1	2	1	1	2	2	2	1	1	1	1	2	1	1	1	1	2	2	2
371	SNLL-02_5940864	0.537047	1	2	2	2	2	2	1	2	2	1	0	1	1	2	1	2	2	1	2	1	2	1	2	1	2	1	1	1	0	2	1	2	2	2	2	1	0	1	1	2	1	1	1	1	2	2	2
372	SNLL-02_6404002	0.546901	1	2	2	2	2	2	1	2	2	1	1	1	1	2	1	2	2	1	2	1	2	1	2	1	2	1	1	1	0	2	1	2	2	2	2	1	0	1	1	2	1	1	1	1	2	2	2
373	SNLL-02_6465648	0.537047	1	2	2	2	2	2	1	2	2	1	0	1	1	2	1	2	2	1	2	1	2	1	2	1	2	1	1	1	0	2	1	2	2	2	2	1	0	1	1	2	1	1	1	1	2	2	2
374	SNLL-02_9221342	1	1	2	2	2	2	2	1	2	2	1	1	1	1	2	1	2	2	1	2	1	2	1	2	1	2	1	1	1	0	2	1	2	2	2	2	1	1	1	1	2	1	1	1	1	2	2	2
375	SNLL-02_10847895	0.724133	1	2	2	2	2	2	1	2	2	1	1	1	1	2	1	2	2	1	2	1	2	1	2	1	2	1	1	1	0	2	1	2	2	2	2	1	0	1	1	2	1	1	1	1	2	2	2
376	SNLL-02_11541023	1	1	2	2	2	2	2	1	2	2	1	1	1	1	2	1	2	2	1	2	1	2	1	2	1	2	1	1	1	0	2	1	2	2	2	2	1	0	1	1	2	1	1	1	1	2	2	2
377	043N19_3	0.901745	1	2	2	2	2	2	1	2	2	1	0	0	1	2	1	2	2	1	2	1	2	1	2	1	0	1	1	1	0	2	1	2	2	0	2	1	2	1	1	0	1	1	1	1	2	2	2
378	SNLL-02_7361576	0.906347	1	2	2	2	2	2	1	2	2	1	1	1	1	1	1	2	2	1	2	1	2	1	2	1	2	1	1	1	0	2	1	2	2	2	2	1	0	1	1	2	1	1	1	1	2	2	2
379	SNLL-02_8565598	0.906347	1	2	2	2	2	2	1	2	2	1	1	1	1	1	1	2	2	1	2	1	2	1	2	1	2	1	1	1	0	2	1	2	2	2	2	1	1	1	1	2	1	1	1	1	2	2	2
380	SNLL-02_8887541	0.906347	1	2	2	2	2	2	1	2	2	1	1	1	1	1	1	2	2	1	2	1	2	1	2	1	2	1	1	1	0	2	1	2	2	2	2	1	1	1	1	2	1	1	1	1	2	2	2
381	S_313_27_10143	1	1	2	2	2	2	2	0	2	2	1	1	1	1	1	1	2	2	1	2	1	2	1	2	1	2	1	1	1	0	2	1	2	2	2	2	1	0	1	1	2	1	1	0	1	2	2	2
382	S_284_19_14724	0.904101	1	2	2	2	2	2	1	2	2	1	1	1	1	1	1	2	2	1	2	1	2	1	2	1	2	1	1	1	0	2	1	2	2	2	2	1	0	1	1	2	1	1	1	1	2	2	2
383	S_284_19_16581	0.904101	1	2	2	2	2	2	1	2	2	1	1	1	1	1	1	2	2	1	2	1	2	1	2	1	2	1	1	1	0	2	1	2	2	2	2	1	0	1	1	2	1	1	1	1	2	2	2
384	S_397_11_923	0.904101	1	2	2	2	2	2	1	2	2	1	1	1	1	1	1	2	2	1	2	1	2	1	2	1	2	1	1	1	0	2	1	2	2	2	2	1	0	1	1	2	1	1	1	1	2	2	2
385	S_397_8_43575	0.904101	1	2	2	2	2	2	1	2	2	1	1	1	1	1	1	2	2	1	2	1	2	1	2	1	2	1	1	1	0	2	1	2	2	2	2	1	0	1	1	2	1	1	1	1	2	2	2
386	S_545_49146	1	1	2	2	2	2	2	1	2	2	1	0	1	1	1	1	2	2	1	2	1	2	1	2	1	2	1	1	1	1	2	1	2	2	0	2	1	0	1	1	2	1	1	1	1	2	2	2
387	S_564_77257	0.807306	1	2	2	2	2	2	1	2	2	1	1	1	1	1	1	2	2	1	2	1	2	1	2	1	2	1	1	1	0	2	1	2	2	0	2	1	0	1	1	2	1	1	1	1	2	2	2
388	SNLL-02_17857249	0.807306	1	2	2	2	2	2	1	2	2	1	0	1	1	1	1	2	2	1	2	1	2	1	2	1	2	1	1	1	0	2	1	2	2	2	2	1	0	1	1	2	1	1	1	1	2	2	2
389	SNLL-02_17917491	0.811807	1	2	2	2	2	2	1	2	2	1	0	1	1	1	1	2	2	1	2	1	2	1	2	1	2	1	1	1	0	2	1	2	2	2	2	1	0	1	1	2	1	1	1	1	2	2	2
390	SNLL-02_6513327	1	1	2	2	2	2	2	1	2	2	1	0	1	1	1	1	2	2	1	2	1	2	1	2	1	2	1	1	1	0	2	1	2	2	2	2	1	0	1	1	2	1	1	1	1	2	2	2
391	SNLL-02_7136215	1	1	2	2	2	2	2	1	2	2	1	0	1	1	1	1	2	2	1	2	1	2	1	2	1	2	1	1	1	1	2	1	2	2	2	2	1	0	1	1	2	1	1	1	1	2	2	2
392	SNLL-02_7161231	0.906347	1	2	2	2	2	2	1	2	2	1	0	1	1	1	1	2	2	1	2	1	2	1	2	1	2	1	1	1	1	2	1	2	2	2	2	1	0	1	1	2	1	1	1	1	2	2	2
393	SNLL-02_7377747	0.906347	1	2	2	2	2	2	1	2	2	1	1	1	1	1	1	2	2	1	2	1	2	1	2	1	2	1	1	1	0	2	1	2	2	2	2	1	2	1	1	2	1	1	1	1	2	2	2
394	SNLL-02_7619608	0.906347	1	2	2	2	2	2	1	2	2	1	0	1	1	1	1	2	2	1	2	1	2	1	2	1	2	1	1	1	0	2	1	2	2	2	2	1	2	1	1	2	1	1	1	1	2	2	2
395	SNLL-02_7868201	0.904101	1	2	2	2	2	2	1	2	2	1	0	1	1	1	1	2	2	1	2	1	2	1	2	1	2	1	1	1	0	2	1	2	2	2	2	1	0	1	1	2	1	1	1	1	2	2	2
396	SNLL-13_11265786	0.802587	1	2	2	2	2	2	1	2	2	1	0	1	1	1	1	2	2	1	2	1	2	1	2	1	2	1	1	1	0	2	1	2	2	2	2	1	0	1	1	2	1	1	1	1	2	2	2
397	SNLL-13_11291790	0.901745	1	2	2	2	2	2	1	2	2	1	0	1	1	1	1	2	2	1	2	1	2	1	2	1	2	1	1	1	0	2	1	2	2	2	2	1	0	1	1	2	1	1	1	1	2	2	2
398	109D22_3	0.717766	1	2	2	2	2	2	1	2	2	1	1	1	1	1	1	2	2	1	2	1	2	1	2	1	0	1	1	1	1	2	1	2	2	2	2	1	2	1	1	0	1	1	1	1	2	2	2
399	120E23_5	0.807306	1	2	2	2	2	2	1	2	2	0	1	1	1	1	1	2	2	1	2	1	2	1	2	1	0	1	1	1	1	2	1	2	2	2	2	1	2	1	1	0	1	1	1	1	2	2	2
400	S_66_24_16548	0.625688	1	2	2	2	2	2	1	2	2	1	0	1	1	1	1	2	2	1	2	1	2	1	2	1	2	1	1	1	0	2	1	2	2	2	2	1	0	1	1	2	1	2	1	1	2	2	2
401	SNLL-02_14911113	0.906347	1	2	2	2	2	2	1	2	2	1	1	1	1	1	1	2	2	1	2	1	2	1	2	1	2	1	1	1	0	2	1	2	2	2	2	1	2	1	1	2	1	2	1	1	2	2	2
402	SNLL-02_15084285	1	1	2	2	2	2	2	1	2	2	1	1	1	1	1	1	2	2	1	2	1	2	1	2	1	2	1	1	1	0	2	1	2	2	2	2	1	0	1	1	2	1	2	1	1	2	2	2
403	SNLL-02_15970305	0.649436	1	2	2	2	2	2	1	2	2	1	1	1	1	1	1	2	2	1	2	1	2	1	2	1	2	1	1	1	1	2	1	2	2	2	2	1	1	1	1	2	1	2	1	1	2	2	2
404	SNLL-02_18212425	0.736058	1	2	2	2	2	2	1	2	2	1	1	1	1	1	1	2	2	1	2	1	2	1	2	1	2	1	1	1	1	2	1	2	2	2	2	1	1	1	1	2	1	2	1	1	2	2	2
405	SNLL-02_14203226	1	1	2	2	2	2	2	1	2	2	1	1	1	1	1	1	2	2	1	2	1	2	1	2	1	2	1	1	1	0	2	1	2	2	2	2	1	0	1	1	2	1	2	1	1	2	2	2
406	SNLL-02_15978570	0.908491	1	2	2	2	2	2	1	2	2	1	1	1	1	1	1	2	2	1	2	1	2	1	2	1	2	1	1	1	1	2	1	2	2	2	2	1	1	1	1	2	1	2	1	1	2	2	2
407	SNLL-02_16213874	0.904101	1	2	2	2	2	2	1	2	2	1	1	1	1	1	1	2	2	1	2	1	2	1	2	1	2	1	1	1	0	2	1	2	2	2	2	1	0	1	1	2	1	2	1	1	2	2	2
408	SNLL-02_17747218	0.807306	1	2	2	2	2	2	1	2	2	1	0	1	1	1	1	2	2	1	2	1	2	1	2	1	2	1	1	1	0	2	1	2	2	2	2	1	0	1	1	2	1	2	1	1	2	2	2
409	SNLL-02_18041165	0.717766	1	2	2	2	2	2	1	2	2	1	0	1	1	1	1	2	2	1	2	1	2	1	2	1	2	1	1	1	0	2	1	2	2	2	2	1	0	1	1	2	1	2	1	1	2	2	2
410	SNLL-02_18053666	0.906347	1	2	2	2	2	2	1	2	2	1	1	1	1	1	1	2	2	1	2	1	2	1	2	1	2	1	1	1	0	2	1	2	2	2	2	1	0	1	1	2	1	2	1	1	2	2	2
411	SNLL-02_18415667	0.904101	1	2	2	2	2	2	1	2	2	1	0	1	1	1	1	2	2	1	2	1	2	1	2	1	2	1	1	1	0	2	1	2	2	2	2	1	1	1	1	2	1	2	1	1	2	2	2
412	SNLL-02_18439134	0.908491	1	2	2	2	2	2	1	2	2	1	1	1	1	1	1	2	2	1	2	1	2	1	2	1	2	1	1	1	0	2	1	2	2	2	2	1	1	1	1	2	1	2	1	1	2	2	2
413	SNLL-02_18608667	1	1	2	2	2	2	2	1	2	2	1	1	1	1	1	1	2	2	1	2	1	2	1	2	1	2	1	1	1	0	2	1	2	2	2	2	1	1	1	1	2	1	2	1	1	2	2	2
414	SNLL-02_18802097	0.904101	1	2	2	2	2	2	1	2	2	1	1	1	1	1	1	2	2	1	2	1	2	1	2	1	2	1	1	1	0	2	1	2	2	2	2	1	1	1	1	2	1	2	1	1	2	2	2
415	SNLL-02_16325416	0.711107	1	2	2	2	2	2	1	2	2	1	0	1	1	1	1	2	2	1	2	1	2	1	2	1	2	1	1	1	0	2	1	2	2	2	2	1	2	1	1	2	1	2	1	1	2	2	2
416	SNLL-02_18813479	1	1	2	2	2	2	2	1	2	2	1	1	1	1	1	1	2	2	1	2	1	2	1	2	1	2	1	1	1	0	2	1	2	2	2	2	1	2	1	1	2	1	2	1	1	2	2	2
417	SNLL-02_18864640	1	1	2	2	2	2	2	1	2	2	1	1	1	1	1	1	2	2	1	2	1	2	1	2	1	2	1	1	1	0	2	1	2	2	2	2	1	0	1	1	2	1	2	1	1	2	2	2
418	SNLL-02_15422794	0.811807	1	2	2	2	2	2	1	2	2	2	1	1	1	1	1	2	2	1	2	1	2	1	2	1	2	1	1	1	0	2	1	2	2	2	2	1	0	1	1	2	1	2	1	1	2	2	2
419	S_45_34_42411	0.625688	1	2	2	2	2	2	1	2	2	2	1	1	1	1	1	2	2	1	2	1	2	1	2	1	2	1	1	1	0	2	1	2	2	2	2	1	0	1	1	2	1	2	1	1	2	2	2
420	S_45_35_13179	0.625688	1	2	2	2	2	2	1	2	2	2	1	1	1	1	1	2	2	1	2	1	2	1	2	1	2	1	1	1	0	2	1	2	2	2	2	1	0	1	1	2	1	2	1	1	2	2	2
421	SNLL-02_15735295	0.717766	1	2	2	2	2	2	1	2	2	2	1	1	1	1	1	2	2	1	2	1	2	1	2	1	2	1	1	1	0	2	1	2	2	2	2	1	1	1	1	2	1	2	1	1	2	2	2
422	SNLL-02_15839526	0.908491	1	2	2	2	2	2	1	2	2	2	1	1	1	1	1	2	2	1	2	1	2	1	2	1	2	1	1	1	1	2	1	2	2	2	2	1	1	1	1	2	1	2	1	1	2	2	2
423	S_45_30_52300	0.546901	1	2	2	2	2	2	1	2	2	2	0	1	1	1	1	2	2	1	2	1	2	1	2	1	2	1	2	1	0	2	1	2	2	2	2	1	1	1	1	2	1	2	1	1	2	2	2
424	SNLL-02_19292997	0.464347	1	2	2	2	2	2	1	2	2	2	0	1	1	1	1	2	2	1	2	1	2	1	2	1	2	1	2	1	0	2	1	2	2	2	2	1	0	1	1	2	0	2	1	1	2	2	2
425	SNLL-02_19553944	0.485381	1	2	2	2	2	2	1	2	2	2	0	1	1	1	1	2	2	1	2	1	2	1	2	1	2	1	2	1	0	2	1	2	2	2	2	1	1	1	1	2	0	2	1	1	2	2	2
426	SNLL-02_19770231	0.475051	1	2	2	2	2	2	1	2	2	2	1	1	1	1	1	2	2	1	2	1	2	1	2	1	2	1	2	1	0	2	1	2	2	2	2	1	1	1	1	2	0	2	1	1	2	2	2
427	SNLL-02_19998401	0.475051	1	2	2	2	2	2	1	2	2	2	1	1	1	1	1	2	2	1	2	1	2	1	2	1	2	1	2	1	0	2	1	2	2	2	2	1	1	1	1	2	0	2	1	1	2	2	2
428	SNLL-02_20393335	0.475051	1	2	2	2	2	2	1	2	2	2	1	1	1	1	1	2	2	1	2	1	2	1	2	1	2	1	2	1	0	2	1	2	2	2	2	1	1	1	1	2	0	2	1	1	2	2	2
429	SNLL-02_19560029	0.820212	1	2	2	2	2	2	1	2	2	2	1	1	1	1	1	2	2	1	2	1	2	1	2	1	2	1	2	1	1	2	1	2	2	2	2	1	1	1	1	2	1	2	1	1	2	2	2
430	S_11_9_14516	0.317311	1	2	2	2	2	2	1	2	2	2	0	1	1	1	1	2	2	1	2	1	2	1	2	1	2	1	2	1	0	2	1	2	2	2	2	1	0	1	1	2	0	2	1	1	2	2	2
431	SNLL-02_19098438	0.475051	1	2	2	2	2	2	1	2	2	2	1	1	1	1	1	2	2	1	2	1	2	1	2	1	2	1	2	1	0	2	1	2	2	2	2	1	0	1	1	2	1	2	1	1	2	2	2
432	SNLL-02_19201016	0.39902	1	2	2	2	2	2	1	2	2	2	0	1	1	1	1	2	2	1	2	1	2	1	2	1	2	1	2	1	1	2	1	2	2	2	2	1	0	1	1	2	0	2	1	1	2	2	2
433	SNLL-02_19577100	0.730224	1	2	2	2	2	2	1	2	2	2	1	1	1	1	1	2	2	1	2	1	2	1	2	1	2	1	2	1	1	2	1	2	2	2	2	1	1	1	1	2	0	2	1	1	2	2	2
434	SNLL-02_19746805	0.730224	1	2	2	2	2	2	1	2	2	2	1	1	1	1	1	2	2	1	2	1	2	1	2	1	2	1	2	1	1	2	1	2	2	2	2	1	1	1	1	2	0	2	1	1	2	2	2
435	SNLL-02_19766557	0.908491	1	2	2	2	2	2	1	2	2	2	1	1	1	1	1	2	2	1	2	1	2	1	2	1	2	1	2	1	1	2	1	2	2	0	2	1	1	1	1	2	0	2	1	1	2	2	2
436	SNLL-02_20489817	0.633939	1	2	2	2	2	2	1	2	2	2	1	1	1	1	1	2	2	1	2	1	2	1	2	1	2	1	2	1	0	2	1	2	2	2	2	1	1	1	1	2	0	2	1	1	2	2	2
437	SNLL-02_20577108	0.816105	1	2	2	2	2	2	1	2	2	2	1	1	1	1	1	2	2	1	2	1	2	1	2	1	2	1	2	1	1	2	1	2	2	2	2	1	0	1	1	2	1	2	1	1	2	2	2
438	SNLL-02_20648712	0.811807	1	2	2	2	2	2	1	2	2	2	1	1	1	1	1	2	2	1	2	1	2	1	2	1	2	1	2	1	0	2	1	2	2	2	2	1	0	1	1	2	0	2	1	1	2	2	2
439	SNLL-02_20802087	0.904101	1	2	2	2	2	2	1	2	2	2	1	1	1	1	1	2	2	1	2	1	2	1	2	1	2	1	2	1	0	2	1	2	2	2	2	1	0	1	1	2	0	2	1	1	2	2	2
440	SNLL-02_20847145	0.807306	1	2	2	2	2	2	1	2	2	2	1	1	1	1	1	2	2	1	2	1	2	1	2	1	2	1	2	1	0	2	1	2	2	2	2	1	0	1	1	2	0	2	1	1	2	2	2
441	SNLL-02_20907267	1	1	2	2	2	2	2	1	2	2	2	1	1	1	1	1	2	2	1	2	1	2	1	2	1	2	1	2	1	0	2	1	2	2	2	2	1	1	1	1	2	0	2	1	1	2	2	2
442	SNLL-02_20952605	0.807306	1	2	2	2	2	2	1	2	2	2	0	1	1	1	1	2	2	1	2	1	2	1	2	1	2	1	2	1	0	2	1	2	2	2	2	1	0	1	1	2	0	2	1	1	2	2	2
443	SNLL-02_21016774	0.807306	1	2	2	2	2	2	1	2	2	2	0	1	1	1	1	2	2	1	2	1	2	1	2	1	2	1	2	1	0	2	1	2	2	2	2	1	0	1	1	2	0	2	1	1	2	2	2
444	SNLL-02_21046464	0.811807	1	2	2	2	2	2	1	2	2	2	0	1	1	1	1	2	2	1	2	1	2	1	2	1	2	1	2	1	2	2	1	2	2	2	2	1	1	1	1	2	0	2	1	1	2	2	2
445	SNLL-02_21068477	0.811807	1	2	2	2	2	2	1	2	2	2	0	1	1	1	1	2	2	1	2	1	2	1	2	1	2	1	2	1	0	2	1	2	2	2	2	1	1	1	1	2	2	2	1	1	2	2	2
446	SNLL-02_21265439	0.556374	1	1	2	2	2	2	1	2	2	2	1	1	1	1	1	2	2	1	2	1	2	1	2	1	2	1	2	1	0	2	1	2	2	2	2	1	1	1	1	2	0	2	1	1	2	2	2
447	SNLL-02_21269984	1	1	1	2	2	2	2	1	2	2	2	0	1	1	1	1	2	2	1	2	1	2	1	2	1	2	1	2	1	2	2	1	2	2	2	2	1	1	1	1	2	0	2	1	1	2	2	2
448	SNLL-02_21296531	0.901745	1	0	2	2	2	2	1	2	2	2	0	1	1	1	1	2	2	1	2	1	2	1	2	1	2	1	2	1	0	2	1	2	2	2	2	1	1	1	1	2	0	2	1	1	2	2	2
449	SNLL-02_21297449	0.633939	1	1	2	2	2	2	1	2	2	2	1	1	1	1	1	2	2	1	2	1	2	1	2	1	2	1	2	1	0	2	1	2	2	2	2	1	1	1	1	2	0	2	1	1	2	2	2
450	SNLL-02_21546069	0.807306	1	0	2	2	2	2	1	2	2	2	1	1	1	1	1	2	2	1	2	1	2	1	2	1	2	1	2	1	0	2	1	2	2	2	2	1	1	1	1	2	0	2	1	1	2	2	2
451	SNLL-02_21822557	0.641848	1	1	2	2	2	2	1	2	2	2	1	1	1	1	1	2	2	1	2	1	2	1	2	1	2	1	2	1	0	2	1	2	2	2	2	1	1	1	1	2	0	2	1	1	2	2	2
452	SNLL-02_21828154	0.904101	1	1	2	2	2	2	1	2	2	2	1	1	1	1	1	2	2	1	2	1	2	1	2	1	2	1	2	1	0	2	1	2	2	2	2	1	1	1	1	2	0	2	1	1	2	2	2
453	SNLL-02_21935721	0.617075	2	0	2	2	2	2	1	2	2	2	0	1	1	1	1	2	2	0	2	1	2	1	2	1	2	1	2	1	0	2	1	2	2	2	2	1	1	1	1	2	0	2	1	1	2	2	2
454	SNLL-02_21978531	0.807306	2	0	2	1	2	2	1	2	2	2	0	1	1	1	1	2	2	1	2	1	2	1	2	1	2	1	2	1	0	2	1	2	2	2	2	1	1	1	1	2	0	2	1	1	2	2	2
455	SNLL-02_22512919	0.317311	2	0	2	1	2	2	1	2	2	2	2	1	1	1	2	2	2	1	2	1	1	1	2	2	2	2	2	2	0	2	1	2	2	2	2	1	1	1	2	2	0	2	1	1	2	2	1
456	SNLL-02_22284694	8.2793e-06	2	2	2	1	2	2	2	2	2	2	0	1	2	2	2	2	2	2	2	1	2	1	2	1	2	2	2	2	0	2	2	2	2	2	2	1	0	2	2	2	0	2	1	2	2	2	2
457	SNLL-02_22651995	5.17413e-05	2	2	2	1	2	2	2	1	2	2	2	1	2	2	2	2	2	2	2	1	2	1	2	2	2	2	2	2	0	2	2	2	2	0	2	1	0	2	2	2	0	2	1	2	2	2	1
458	SNLL-02_22811046	2.47719e-05	2	2	2	1	2	2	2	1	2	2	2	1	2	2	2	2	2	2	2	1	2	1	2	2	2	2	2	2	0	2	2	2	2	1	2	1	2	2	2	2	0	2	1	2	2	2	1
459	SNLL-02_22811441	0.000103451	2	2	2	1	2	2	2	1	2	2	2	1	2	2	2	2	2	2	2	1	2	1	2	2	2	2	2	2	0	2	2	2	2	1	2	1	2	2	2	2	0	2	1	2	2	2	1
460	SNLL-02_22818579	0.000103451	2	2	2	1	2	2	2	1	2	2	2	1	2	2	2	2	2	2	2	1	2	1	2	2	2	2	2	2	0	2	2	2	2	1	2	1	2	2	2	2	0	2	1	2	2	2	1
461	SNLL-02_23017249	2.11045e-05	2	2	2	1	2	1	2	1	2	2	2	1	2	2	2	2	2	2	2	1	2	1	2	2	2	2	2	2	0	2	2	2	2	1	2	1	2	2	2	2	2	2	1	2	2	2	1
462	SNLL-02_23058179	9.93402e-06	2	2	2	1	2	1	2	1	2	2	2	1	2	2	2	2	2	2	2	1	2	1	2	2	2	2	2	2	0	2	2	2	2	1	2	1	2	2	2	2	2	2	1	2	2	2	1
463	SNLL-02_23284554	1.4104e-06	2	2	2	1	2	1	2	1	2	2	2	2	2	2	2	2	2	2	2	1	2	1	1	2	2	2	2	2	2	2	2	2	2	0	2	1	2	2	2	2	2	2	0	2	2	2	1
464	SNLL-02_23324412	4.47009e-06	2	2	2	1	2	1	2	1	2	2	2	2	2	2	2	2	2	2	2	1	2	1	1	2	2	2	2	2	2	2	2	2	2	0	2	1	2	2	2	2	2	2	1	2	2	2	1
465	SNLL-02_23325045	1.34323e-05	2	2	2	1	2	1	2	1	2	2	2	2	2	2	2	2	2	2	2	1	2	1	1	2	2	2	2	2	2	2	2	2	2	1	2	1	2	2	2	2	2	2	1	2	2	2	1
466	SNLL-02_23325126	1.5732e-05	2	2	2	1	2	1	2	1	2	2	2	2	2	2	2	2	2	2	2	1	2	1	1	2	2	2	2	2	2	2	2	2	2	1	2	1	2	2	2	2	2	2	1	2	2	2	1
467	SNLL-02_23408062	3.30069e-06	2	2	2	1	2	1	2	1	2	2	2	2	2	2	2	2	2	2	2	1	2	1	1	2	2	2	2	2	2	2	2	2	2	1	2	1	2	2	2	2	2	2	1	2	2	2	1
468	SNLL-02_23428354	4.47009e-06	2	2	2	1	2	1	2	1	2	2	2	2	2	2	2	2	2	2	2	1	2	1	1	2	2	2	2	2	0	2	2	2	2	1	2	1	2	2	2	2	2	2	1	2	2	2	1
469	SNLL-02_23533502	1.91774e-06	2	2	2	1	2	1	2	1	2	2	2	2	2	2	2	2	2	2	2	1	2	1	1	2	2	2	2	2	0	2	2	2	2	2	2	1	2	2	2	2	0	2	1	2	2	2	1
470	SNLL-02_24081945	1.34323e-05	2	1	2	2	2	1	2	1	0	2	2	2	2	2	2	2	2	2	2	1	2	1	1	2	2	1	2	1	0	2	2	2	2	2	2	1	2	2	2	2	2	2	1	2	2	2	1
471	SNLL-02_24108040	7.36843e-06	2	1	2	2	2	1	2	1	2	2	2	2	2	2	2	2	2	2	2	1	2	1	1	2	2	1	2	1	0	2	2	2	2	2	2	1	2	2	2	2	2	2	1	2	2	2	1
472	SNLL-02_24120910	3.30069e-06	2	1	2	2	2	1	2	1	2	2	2	2	2	2	2	2	2	2	2	1	2	1	1	2	2	1	2	1	0	2	2	2	2	2	2	1	2	2	2	2	2	2	1	2	2	2	1
473	SNLL-02_24153222	1.82153e-05	2	1	2	2	2	1	2	1	0	2	2	2	2	2	2	2	2	2	2	1	2	1	1	2	2	1	2	1	0	2	2	2	2	2	2	1	2	2	2	2	2	2	1	2	2	2	1
474	SNLL-02_24198158	2.10437e-07	2	1	2	2	0	1	2	1	2	2	2	2	2	2	2	2	2	2	2	1	2	1	1	2	2	1	2	1	0	2	2	2	0	2	2	1	2	2	2	2	2	2	1	2	2	2	1
475	SNLL-02_24239582	1.4104e-06	2	0	2	2	2	1	2	1	2	2	2	2	2	2	2	2	2	2	2	1	2	1	1	2	2	1	2	1	0	2	2	2	2	2	2	1	2	2	2	2	2	2	1	2	2	2	1
476	SNLL-02_24533128	0.185071	2	1	1	2	1	1	1	1	1	2	2	2	1	1	2	2	1	2	2	1	2	1	2	2	2	1	2	1	1	1	2	2	1	2	2	1	0	2	2	2	2	2	0	2	2	2	1
477	SNLL-02_24459583	0.28968	2	1	1	2	1	1	1	1	1	2	2	2	1	1	2	2	1	2	2	1	2	1	2	2	2	1	2	1	0	1	2	2	1	2	2	1	1	2	2	2	2	2	1	2	2	2	1
478	SNLL-02_24456453	0.28968	2	1	1	2	1	1	1	1	1	2	2	2	1	1	2	2	1	2	2	1	2	1	2	2	2	1	2	1	0	1	2	2	1	2	2	1	1	2	2	2	2	2	1	2	2	2	1
479	SNLL-02_24437440	0.28968	2	1	1	2	1	1	1	1	1	2	2	2	1	1	2	2	1	2	2	1	2	1	2	2	2	1	2	1	0	1	2	2	1	2	2	1	1	2	2	2	2	2	1	2	2	2	1
480	SNLL-02_24416064	0.565486	2	1	1	2	1	1	1	1	1	2	2	2	1	1	2	2	1	2	2	1	2	1	2	2	2	1	2	1	1	1	2	2	1	2	2	1	1	2	2	2	2	2	1	2	2	2	1
481	SNLL-02_24347719	0.244914	2	1	1	2	1	1	1	1	1	2	2	2	1	1	2	2	1	2	2	1	2	1	1	2	2	1	2	1	0	1	2	2	2	2	2	1	1	2	2	2	2	2	1	2	2	2	1
482	SNLL-02_24326314	0.244914	2	1	1	2	1	1	1	1	1	2	2	2	1	1	2	2	1	2	2	1	2	1	1	2	2	1	2	1	1	1	2	2	2	2	2	1	1	2	2	2	2	2	1	2	2	2	1
483	SNLL-02_24298194	0.244914	2	1	1	2	1	1	1	1	1	2	2	2	1	1	2	2	1	2	2	1	2	1	1	2	2	1	2	1	1	1	2	2	2	2	2	1	1	2	2	2	2	2	1	2	2	2	1
484	SNLL-02_24035299	0.633939	2	1	2	2	1	1	1	1	0	2	2	2	1	1	2	2	1	2	1	1	2	1	1	2	2	1	2	2	0	1	2	1	2	2	2	1	1	2	2	2	2	2	1	1	2	2	1
485	SNLL-02_23962073	0.485381	2	1	2	2	1	1	1	1	2	2	2	2	1	1	2	2	1	2	1	1	2	1	1	2	2	1	2	2	1	2	2	1	0	2	2	1	1	2	2	2	2	2	1	1	2	2	1
486	SNLL-02_23941668	0.300911	2	1	2	2	1	1	1	1	2	2	2	2	1	1	2	2	1	2	1	1	2	1	1	2	2	1	2	2	1	2	2	1	2	2	2	1	2	2	2	2	2	2	1	1	2	2	1
487	SNLL-02_23832979	0.278215	2	1	0	2	1	1	1	1	2	2	2	2	1	1	2	2	1	2	1	1	2	1	1	2	2	2	2	2	0	2	2	1	2	2	2	1	2	2	2	2	2	2	1	1	2	2	1
488	SNLL-02_23819675	0.233859	2	1	2	2	1	1	1	1	0	2	2	2	1	1	2	2	1	2	1	1	2	1	1	2	2	2	2	2	0	2	2	1	2	2	2	1	2	2	2	2	2	2	1	1	2	2	1
489	SNLL-02_23746340	0.123936	2	1	0	2	0	0	0	1	0	2	2	2	1	1	2	2	1	2	1	1	2	1	1	2	2	2	2	2	0	2	2	1	2	2	2	1	2	2	2	2	2	2	1	1	2	2	1
490	SNLL-02_23712574	0.300911	2	1	2	2	1	1	1	1	2	2	2	2	1	1	2	2	1	2	1	1	2	1	1	2	2	2	2	2	0	2	2	1	2	2	2	1	2	2	2	2	1	2	1	1	2	2	1
491	S_55_81_11002	0.807306	2	1	2	2	1	1	0	1	0	2	2	2	1	1	2	2	1	2	1	1	2	1	1	2	2	2	2	2	0	2	2	1	2	2	2	1	2	1	2	1	1	2	1	1	2	2	1
492	SNLL-02_23602972	0.906347	2	1	2	1	1	1	1	1	0	2	2	2	1	1	2	2	1	2	1	1	2	1	1	1	2	2	2	2	0	2	2	1	2	2	2	1	2	1	2	1	1	2	1	1	2	2	1
493	SNLL-02_23573451	0.556374	2	1	2	1	1	1	1	1	0	2	2	2	1	1	2	2	1	2	2	1	2	1	1	1	2	2	2	2	1	2	2	1	2	2	2	1	2	1	2	1	1	2	1	2	2	2	1
494	SNLL-02_23368472	0.811807	2	1	2	1	1	1	1	1	2	2	2	2	1	1	2	2	1	1	2	1	2	1	1	2	2	2	2	2	2	2	1	1	2	1	2	1	2	1	2	1	2	2	1	2	2	2	1
495	SNLL-02_23316543	1	2	1	2	1	1	1	1	1	2	2	2	2	1	1	2	2	1	1	2	1	1	1	1	2	2	2	2	2	2	2	1	1	2	1	2	1	2	1	2	1	2	2	1	2	2	2	1
496	SNLL-02_23183843	0.908491	2	1	2	1	1	1	1	1	2	2	2	2	1	2	2	2	1	1	2	1	1	1	1	2	2	2	2	2	2	2	1	1	2	1	2	1	2	1	2	1	2	2	1	2	2	2	1
497	SNLL-03_115267	0.625688	1	2	2	1	2	1	1	2	1	1	1	1	1	1	1	1	1	1	1	2	2	2	2	2	1	1	1	2	1	2	1	2	1	2	1	1	0	1	1	1	1	1	2	2	2	2	1
498	SNLL-03_305635	0.537047	1	2	0	1	2	1	1	2	1	1	1	1	1	1	1	1	1	1	1	2	2	2	2	2	1	1	1	2	0	2	1	2	1	2	1	1	0	1	1	1	1	1	2	2	2	2	1
499	SNLL-03_326847	0.410207	1	2	2	1	2	1	1	2	1	1	1	1	1	1	1	1	1	1	1	2	2	2	2	2	1	1	1	2	1	2	1	2	1	2	1	1	0	1	1	1	1	1	2	2	2	2	1
500	SNLL-03_338012	0.625688	1	2	2	1	2	1	1	2	1	1	1	1	1	1	1	1	1	1	1	2	2	2	2	2	1	1	1	2	0	2	1	2	1	2	1	1	0	1	1	1	1	1	2	2	2	2	1
501	SNLL-03_397725	0.901745	1	2	2	1	2	1	1	2	0	1	1	1	1	1	1	1	1	1	1	2	2	2	2	2	1	2	1	2	0	2	1	2	1	2	1	1	0	1	1	1	1	1	2	2	2	2	1
502	SNLL-03_459270	0.899271	1	2	2	1	0	1	1	0	0	1	1	1	1	1	1	1	1	1	1	2	2	2	2	2	1	2	1	2	0	2	1	2	1	2	1	1	0	1	1	1	1	1	2	2	2	2	1
503	SNLL-03_524333	0.811807	1	2	2	1	2	1	1	2	0	1	1	1	1	1	1	1	1	1	1	2	2	2	2	2	2	2	1	2	0	2	1	2	1	2	1	1	0	1	1	1	1	2	2	2	2	2	1
504	SNLL-03_568007	0.340904	1	2	2	1	1	1	1	2	1	1	1	1	1	1	1	1	1	1	1	2	2	2	2	1	2	2	1	2	0	2	1	2	1	2	1	1	1	1	1	1	1	2	2	2	2	2	1
505	SNLL-03_568039	0.410207	1	2	2	1	1	1	1	2	1	1	1	1	1	1	1	1	1	1	1	2	2	2	2	1	2	2	1	2	0	2	1	2	1	2	1	1	1	1	1	1	1	2	2	2	2	2	1
506	SNLL-03_586131	0.730224	1	2	2	1	1	1	1	2	1	1	1	1	1	2	1	2	1	1	1	2	2	2	2	1	2	2	1	2	1	2	1	2	1	2	1	1	1	1	1	1	1	2	2	2	2	2	1
507	SNLL-03_654648	0.352251	1	2	2	1	1	1	1	2	1	1	1	1	1	2	1	2	1	1	1	2	2	2	2	1	2	2	1	2	1	2	1	2	1	2	1	1	1	1	1	1	1	2	2	2	2	2	1
508	SNLL-03_758991	0.340904	1	2	2	1	1	1	1	2	0	1	1	1	1	2	1	2	1	1	2	2	2	2	2	1	2	2	1	2	1	2	1	2	1	2	1	1	1	1	1	1	1	2	2	2	2	1	1
509	SNLL-03_812928	0.625688	1	2	2	0	1	1	1	2	1	1	1	1	1	2	1	2	1	1	2	2	2	2	2	1	2	2	1	2	1	2	1	2	1	2	1	1	1	1	1	2	1	2	2	2	2	1	1
510	SNLL-03_824455	0.717766	1	2	2	1	1	1	1	2	1	1	1	1	1	2	1	1	1	1	1	2	2	2	2	1	2	2	1	2	1	2	1	2	1	2	1	1	1	1	1	2	1	2	2	2	0	0	1
511	SNLL-03_829800	0.641848	1	2	2	1	1	1	1	2	1	1	1	1	1	2	1	1	1	1	1	2	2	2	2	1	2	2	1	2	1	2	1	2	1	2	1	1	1	1	1	2	1	2	2	2	2	1	1
512	SNLL-03_895281	0.340904	1	0	2	1	1	1	1	2	1	1	1	1	1	2	1	1	1	1	1	1	2	2	2	1	1	2	1	2	1	2	1	2	1	2	1	1	1	1	2	2	1	2	2	2	2	1	1
513	SNLL-03_896660	0.39902	1	2	2	1	1	1	1	2	1	1	1	1	1	2	1	1	1	1	1	1	2	2	2	1	1	2	1	2	1	2	1	2	1	2	1	1	1	1	2	2	1	2	2	2	2	0	1
514	SNLL-03_1192226	0.546901	1	0	0	1	1	1	1	2	1	1	1	1	1	2	1	1	1	1	1	1	2	2	2	1	1	2	1	1	1	2	1	2	1	0	1	1	1	1	2	2	1	2	2	2	2	2	1
515	SNLL-03_1222711	0.906347	1	2	0	1	1	1	1	2	1	2	1	1	1	2	1	1	1	1	1	1	2	2	2	1	1	2	1	1	1	2	1	2	1	0	1	1	1	1	2	2	1	2	2	2	2	2	1
516	087F06_1	0.141403	1	2	2	1	1	1	1	2	1	2	1	1	1	2	1	1	1	1	1	1	2	0	2	1	1	0	0	0	0	0	1	2	0	2	1	1	1	1	2	0	1	2	2	2	2	2	0
517	SNLL-03_1326247	0.625688	2	1	2	2	1	1	1	1	1	2	1	1	1	2	1	1	1	1	1	1	2	2	2	1	1	2	1	1	1	2	1	2	1	0	1	1	1	1	2	2	1	2	2	2	2	2	1
518	SNLL-03_1362469	0.340904	2	1	2	2	1	1	1	1	1	2	1	1	1	2	1	1	1	1	1	1	2	2	2	1	1	2	1	1	1	2	1	2	1	0	1	1	1	1	2	2	1	2	2	2	2	2	1
519	SNLL-03_1420053	0.174456	2	1	2	2	1	1	1	1	1	2	1	1	1	2	1	1	1	1	1	1	2	2	2	1	1	2	1	1	1	2	1	2	1	1	1	1	1	1	2	2	1	2	2	2	2	2	1
520	SNLL-03_1522535	0.453255	2	1	0	2	1	0	1	1	0	2	1	1	1	2	1	1	1	1	1	1	2	2	2	1	1	2	1	2	1	2	1	2	1	0	1	1	1	1	2	2	1	2	2	2	2	2	2
521	SNLL-03_1551747	0.556374	2	1	2	2	1	2	1	1	1	2	1	1	1	2	1	1	1	1	1	1	2	2	2	1	1	2	1	2	1	2	1	2	1	1	1	1	1	1	2	2	1	2	2	2	2	2	2
522	SNLL-03_1620578	0.162911	2	1	0	2	1	2	1	1	1	2	1	1	1	2	1	1	1	1	1	1	2	2	2	1	1	2	1	2	1	1	1	2	1	1	1	1	1	1	2	2	1	2	2	2	2	2	2
523	SNLL-03_1630176	0.103545	2	1	0	2	1	2	1	1	1	2	1	1	1	1	1	1	1	1	1	1	2	2	2	1	1	2	1	2	1	1	1	2	1	1	1	1	1	1	2	2	1	2	2	2	2	2	2
524	SNLL-03_1682192	0.206098	2	1	2	2	1	2	1	1	1	2	1	1	1	1	1	1	1	1	1	1	2	2	2	1	1	2	1	2	1	1	1	2	1	1	1	1	1	1	2	2	1	2	2	2	2	2	2
525	SNLL-03_1839718	0.495354	2	1	2	2	1	2	1	1	1	2	1	1	1	1	1	1	1	2	2	2	2	2	2	1	1	2	1	2	1	1	1	2	1	1	1	1	1	1	2	2	1	2	2	2	2	2	2
526	SNLL-03_1861855	0.485381	2	1	2	2	1	2	1	1	1	2	1	1	1	1	1	1	1	2	2	2	2	2	2	1	1	2	1	2	1	1	1	2	1	1	1	1	1	1	2	2	1	2	2	2	2	2	2
527	SNLL-03_1885179	0.410207	2	1	2	2	1	2	1	1	1	2	1	1	1	1	1	1	1	2	2	2	2	2	2	1	1	2	1	2	1	1	1	0	1	1	1	1	1	1	2	2	1	2	2	2	2	2	2
528	SNLL-03_1889416	0.28968	2	1	0	2	1	2	1	1	1	2	1	1	1	1	1	1	1	2	2	2	2	2	2	1	1	2	1	2	1	1	1	2	1	1	1	1	1	1	2	2	1	2	0	2	2	2	2
529	SNLL-03_2002432	0.475051	2	1	0	2	1	2	1	1	0	2	1	1	1	1	1	1	1	2	2	2	2	2	2	1	1	2	1	2	1	1	1	2	1	0	1	1	1	1	2	2	1	2	2	2	2	2	2
530	SNLL-03_2343168	0.908491	2	1	2	2	1	2	1	1	1	2	1	1	1	1	1	1	1	2	2	2	2	2	2	1	1	2	1	2	1	1	1	2	1	0	1	1	1	1	2	2	1	2	2	2	2	2	2
531	SNLL-03_2362452	0.811807	2	1	2	2	1	2	1	1	0	2	1	1	1	1	1	1	1	2	2	2	2	2	2	1	1	2	1	2	1	1	1	2	1	0	1	1	1	1	2	2	1	2	2	2	2	2	2
532	SNLL-03_2588198	0.906347	2	1	2	2	1	2	1	1	0	2	1	1	2	1	1	1	1	2	2	2	2	2	2	1	1	2	1	2	1	1	1	2	1	1	1	1	1	1	1	2	1	2	2	2	2	2	2
533	SNLL-03_2652603	0.625688	2	1	2	2	1	2	1	1	0	2	1	1	2	1	1	1	1	2	2	2	2	2	2	1	1	2	1	2	0	1	1	2	1	0	1	1	2	1	1	2	1	2	2	2	1	2	2
534	SNLL-03_2658483	0.717766	2	1	2	2	1	2	1	1	0	2	1	1	2	1	1	1	1	2	2	2	2	2	2	1	1	2	1	2	0	1	1	2	1	0	1	1	2	1	1	2	1	2	2	2	1	2	2
535	SNLL-03_2699082	0.717766	2	1	2	2	1	2	1	1	0	2	1	1	2	1	1	1	1	2	2	2	2	2	2	1	1	2	1	2	0	1	1	2	1	0	1	1	2	1	1	2	1	2	2	2	1	2	2
536	SNLL-03_2974705	0.633939	2	1	2	2	1	2	1	1	2	2	0	1	2	2	1	1	2	2	2	2	2	1	2	1	1	2	1	2	0	1	1	2	1	2	1	1	2	1	1	2	1	2	1	2	1	2	2
537	SNLL-03_3023880	0.904101	2	1	2	2	1	2	1	1	0	2	1	1	2	2	1	1	2	2	2	2	2	1	2	1	1	2	1	2	0	1	1	2	1	0	1	1	2	1	1	2	1	2	1	2	1	2	2
538	SNLL-03_3092734	0.811807	2	1	1	2	1	2	1	1	1	2	0	1	2	2	1	1	2	2	2	2	2	1	2	1	1	2	1	0	0	1	1	2	1	2	1	1	2	1	1	2	1	2	1	2	1	2	2
539	SNLL-03_3554601	0.906347	2	1	1	2	1	2	1	1	1	2	0	1	2	2	1	1	2	2	2	2	2	1	2	1	1	2	1	2	0	1	1	2	1	2	1	1	2	1	1	2	1	2	1	2	1	2	2
540	S_102_10_43772	0.899271	1	0	0	2	1	2	1	0	1	2	0	1	2	2	1	1	2	2	2	2	2	1	2	1	1	2	1	1	0	1	1	2	0	2	1	1	2	1	2	2	0	2	0	2	1	2	2
541	S_17_12_9849	0.633939	1	1	1	2	1	2	1	1	1	2	0	1	2	2	1	1	2	2	2	2	2	1	2	1	1	2	1	1	0	1	1	2	1	2	1	1	2	1	2	2	1	2	1	2	0	2	2
542	S_17_6_46818	0.537047	1	0	1	2	1	2	1	1	1	2	0	1	2	2	1	1	2	2	2	2	2	1	2	1	1	2	1	1	0	1	1	2	1	2	1	1	2	1	2	2	1	2	1	2	0	2	0
543	SNLL-03_3976665	0.717766	1	0	1	0	1	2	1	1	1	2	0	1	2	2	1	1	2	2	2	2	2	1	2	1	1	2	1	1	0	1	1	2	1	2	1	1	2	1	2	2	1	2	1	2	1	2	2
544	SNLL-03_4116673	0.724133	1	0	1	2	1	2	1	1	1	2	0	1	2	2	1	1	2	2	2	2	2	1	2	1	1	2	1	1	0	1	1	2	1	2	1	1	2	1	2	2	1	2	1	2	1	2	2
545	SNLL-03_4229005	0.485381	1	1	1	2	1	2	1	1	1	2	1	1	2	2	1	1	2	2	2	2	2	1	2	1	1	2	1	1	0	1	1	2	1	2	1	1	2	1	2	2	1	2	1	2	1	2	2
546	SNLL-03_4332332	0.485381	1	1	1	2	1	2	1	1	1	2	1	1	2	2	1	1	2	2	2	2	2	1	2	1	1	2	1	1	0	1	1	2	1	2	1	1	2	1	2	2	1	2	1	2	1	2	2
547	SNLL-03_4359922	0.641848	1	1	1	2	1	2	1	1	1	2	1	1	2	2	1	1	2	2	2	2	2	1	2	1	1	2	1	1	0	1	1	2	1	2	1	1	2	1	2	2	1	2	1	2	1	2	2
548	SNLL-03_4444635	0.565486	1	1	1	2	1	2	1	1	1	2	1	1	2	2	1	1	2	2	2	2	2	1	2	1	1	2	1	1	0	1	1	2	1	2	1	1	2	1	2	2	1	2	1	2	1	2	2
549	SNLL-03_4581174	0.565486	1	1	1	2	1	2	1	1	1	2	1	1	2	2	1	1	2	2	2	2	2	1	2	1	1	2	1	1	0	1	1	2	1	2	1	1	2	1	2	2	1	2	1	2	1	2	2
550	SNLL-03_4597481	0.565486	1	1	1	2	1	2	1	1	1	2	1	1	2	2	1	1	2	2	2	2	2	1	2	1	1	2	1	1	0	1	1	2	1	2	1	1	2	1	2	2	1	2	1	2	1	2	2
551	SNLL-03_4921495	0.565486	1	1	1	2	1	2	1	1	1	2	1	1	2	2	1	1	2	2	2	2	2	1	2	1	1	2	1	1	0	1	1	2	1	2	1	1	2	1	2	2	1	2	1	2	1	2	2
552	SNLL-05_11919277	0.807306	0	0	1	2	1	2	1	1	1	2	1	1	2	2	1	1	2	2	2	2	2	1	2	1	1	2	1	1	2	1	1	2	1	2	1	1	2	1	2	2	1	2	1	0	1	2	2
553	S_1_1096_118569	0.410207	1	1	1	2	1	2	1	1	1	2	1	1	2	2	1	1	2	2	2	2	2	1	2	1	1	2	1	1	0	1	1	2	1	2	1	1	2	1	2	2	1	2	1	1	1	2	2
554	S_1_1096_138242	0.410207	1	1	1	2	1	2	1	1	1	2	1	1	2	2	1	1	2	2	2	2	2	1	2	1	1	2	1	1	0	1	1	2	1	2	1	1	2	1	2	2	1	2	1	1	1	2	2
555	S_1_1096_146568	0.410207	1	1	1	2	1	2	1	1	1	2	1	1	2	2	1	1	2	2	2	2	2	1	2	1	1	2	1	1	0	1	1	2	1	2	1	1	2	1	2	2	1	2	1	1	1	2	2
556	SNLL-03_5344658	0.352251	1	1	1	2	1	2	1	1	1	2	1	1	2	2	1	1	2	2	2	2	2	1	2	1	1	2	1	1	0	1	1	2	1	2	1	1	2	1	2	2	1	2	1	1	1	2	2
557	SNLL-03_5969520	0.352251	1	1	1	2	1	2	1	1	1	2	1	1	2	2	1	1	2	2	2	2	2	1	2	1	1	2	1	1	0	1	1	2	1	2	1	1	2	1	2	2	1	2	1	1	1	2	2
558	SNLL-03_5974729	0.352251	1	1	1	2	1	2	1	1	1	2	1	1	2	2	1	1	2	2	2	2	2	1	2	1	1	2	1	1	0	1	1	2	1	2	1	1	2	1	2	2	1	2	1	1	1	2	2
559	SNLL-03_6232006	0.421052	1	1	1	2	1	2	1	1	1	2	1	1	2	2	1	1	2	2	2	2	2	1	2	1	1	2	1	1	0	1	1	2	1	2	1	1	2	1	2	2	1	2	1	1	1	2	2
560	SNLL-03_5849973	0.410207	1	1	1	2	1	2	0	1	1	2	1	1	2	2	1	1	2	2	2	2	2	1	2	1	1	2	1	1	0	1	1	2	1	2	1	1	2	1	2	2	1	2	1	1	1	2	2
561	SNLL-03_5867321	0.485381	1	1	1	2	1	2	2	1	1	2	1	1	2	2	1	1	2	2	2	2	2	1	2	1	1	2	1	1	0	1	1	2	1	2	1	1	2	1	2	2	1	2	1	1	1	2	2
562	SNLL-03_6127774	0.556374	1	1	1	2	1	2	2	1	1	2	1	1	2	2	1	1	2	2	2	2	2	1	2	1	1	2	1	1	0	1	1	2	1	2	1	1	2	1	2	2	1	2	1	1	1	2	2
563	SNLL-03_6141330	0.485381	1	1	1	2	1	2	2	1	1	2	1	1	2	2	1	1	2	2	2	2	2	1	2	1	1	2	1	1	0	1	1	2	1	2	1	1	2	1	2	2	1	2	1	1	1	2	2
564	057J20_5	0.608077	1	1	1	2	1	2	2	1	1	2	1	1	2	0	1	0	0	0	2	0	2	1	2	1	1	2	1	1	0	1	1	2	1	2	1	1	2	1	2	2	1	2	1	1	1	2	2
565	SNLL-03_6197208	0.485381	1	1	1	2	1	2	2	1	1	2	1	1	2	2	1	1	2	2	2	2	2	1	2	1	1	2	1	1	0	1	1	2	1	2	1	1	2	1	2	2	1	2	1	1	1	2	2
566	SNLL-03_6199392	0.565486	1	1	1	2	1	2	2	1	1	2	1	1	2	2	1	1	2	2	2	2	2	1	2	1	1	2	1	1	0	1	1	2	1	2	1	1	2	1	2	2	1	2	1	1	1	2	2
567	SNLL-04_13823336	0.546901	1	1	0	2	1	2	2	1	1	2	0	1	2	2	1	1	2	2	2	2	2	1	2	1	1	2	1	1	0	1	1	2	1	2	1	1	2	1	2	2	1	2	1	1	1	2	2
568	SNLL-03_10243166	0.546901	1	1	1	2	1	2	2	1	1	2	1	1	2	2	1	1	2	2	2	2	2	1	2	1	1	2	1	1	0	1	1	2	1	2	0	1	2	1	2	0	1	2	1	1	1	2	2
569	SNLL-03_6757922	0.410207	1	1	1	2	1	2	0	1	1	2	1	1	2	2	1	1	2	2	2	2	2	1	2	1	1	2	1	1	0	1	1	2	1	2	1	1	2	1	2	0	1	2	1	1	1	2	2
570	SNLL-03_6796056	0.641848	1	1	1	2	1	2	2	2	1	2	1	1	2	2	1	1	2	2	2	2	2	1	2	1	1	2	1	1	0	1	1	2	1	2	1	1	2	1	2	0	1	2	1	1	1	2	2
571	SNLL-03_6901771	0.724133	1	1	1	2	1	2	2	2	1	2	1	1	2	2	1	1	2	2	2	2	2	1	2	1	1	2	1	1	0	1	1	2	1	2	1	1	2	1	2	0	1	2	1	1	1	2	2
572	SNLL-03_7056433	0.633939	1	1	1	2	1	2	2	2	1	2	1	1	2	2	1	1	2	2	2	2	2	1	2	1	1	0	1	1	0	1	1	2	1	2	1	1	2	1	2	0	1	2	1	1	1	2	2
573	SNLL-03_7079343	0.816105	1	1	1	2	1	2	2	2	1	2	1	1	2	2	1	1	2	2	2	2	2	1	2	1	1	2	1	1	0	1	1	2	1	2	1	1	2	1	2	0	1	2	1	1	1	2	2
574	SNLL-02_373770	1	1	1	1	2	1	2	2	2	1	2	0	1	2	2	1	1	2	2	2	2	2	1	2	1	1	2	1	1	1	1	1	2	1	2	1	1	2	1	2	1	1	1	1	1	1	2	2
575	SNLL-03_7345792	0.625688	1	0	0	2	1	2	2	2	1	2	0	1	2	2	1	1	2	2	2	2	2	1	2	1	1	2	1	1	0	1	1	2	1	2	1	1	2	1	2	0	1	1	1	1	1	2	2
576	SNLL-03_10648975	0.906347	1	1	1	2	1	2	2	2	1	2	1	1	2	2	1	1	2	2	2	2	2	1	2	1	1	2	1	1	0	1	1	2	1	2	1	1	2	1	2	0	1	1	1	1	1	2	2
577	S_243_33_14323	0.704133	1	0	0	2	1	2	2	2	1	2	0	1	2	1	1	1	2	2	2	2	2	1	2	1	1	2	1	1	0	1	1	2	0	2	1	1	0	1	2	0	1	1	1	1	1	2	2
578	SNLL-03_11840420	0.811807	1	1	1	2	1	2	2	2	1	2	1	1	2	1	1	1	2	2	2	2	2	1	2	1	1	2	1	1	0	1	1	2	1	2	0	1	2	1	2	0	1	1	1	1	1	2	2
579	SNLL-03_11965894	0.816105	1	0	1	2	1	2	2	2	1	2	1	1	2	1	1	1	2	2	2	2	2	1	2	1	1	2	1	1	0	1	1	2	1	2	1	1	2	1	2	2	1	1	1	1	1	2	2
580	S_45_21_2613	0.300911	1	2	1	2	1	2	2	2	1	2	1	1	2	1	1	1	2	2	2	2	2	1	2	1	1	2	1	1	0	1	1	2	1	2	1	1	2	1	2	2	1	1	1	1	1	2	2
581	S_45_19_28822	0.421052	1	2	1	2	1	2	2	2	1	2	1	1	2	1	1	1	2	2	2	2	2	1	2	1	1	2	1	1	0	1	1	2	1	2	1	1	2	1	2	2	1	1	1	1	1	2	2
582	SNLL-03_12421193	0.352251	1	2	1	2	1	2	2	2	1	2	1	1	2	1	1	1	2	2	2	2	2	1	2	1	1	2	1	1	0	1	1	2	1	2	1	1	2	1	2	2	1	1	1	1	1	2	2
583	S_3_300_23640	0.495354	1	2	1	2	1	2	2	2	1	2	1	1	2	1	1	1	2	2	2	2	2	1	2	1	1	2	1	1	0	1	1	2	1	2	1	1	2	1	2	2	1	1	1	1	1	2	2
584	S_3_307_50594	0.495354	1	2	1	2	1	2	2	2	1	2	1	1	2	1	1	1	2	2	2	2	2	1	2	1	1	2	1	1	0	1	1	2	1	2	1	1	2	1	2	2	1	1	1	1	1	2	2
585	S_58_59_25842	0.641848	1	2	1	2	1	2	2	2	1	2	1	1	2	1	1	1	2	2	2	2	2	1	2	1	1	2	1	1	0	1	1	2	1	2	1	1	2	1	2	2	1	1	1	1	1	2	2
586	S_58_61_17281	0.724133	1	2	1	2	1	2	2	2	1	2	1	1	2	1	1	1	2	2	2	2	2	1	2	1	1	2	1	1	0	1	1	2	1	2	1	1	2	1	2	2	1	1	1	1	1	2	2
587	CHI1	0.807306	1	2	1	2	1	2	2	2	1	2	1	1	2	1	1	1	2	2	2	2	2	1	2	1	1	2	1	1	0	1	1	2	1	2	1	1	2	1	2	2	1	1	1	1	1	2	2
588	SNLL-03_13884079	0.485381	1	2	1	2	1	2	2	2	1	2	1	1	2	1	1	1	2	2	2	2	2	1	2	1	1	2	1	1	0	1	1	2	1	2	1	1	2	1	2	2	1	1	1	1	1	2	2
589	SNLL-03_14004599	0.485381	1	2	1	2	1	2	2	2	1	2	1	1	2	1	1	1	2	2	2	2	2	1	2	1	1	2	1	1	0	1	1	2	1	2	1	1	2	1	2	2	1	1	1	1	1	2	2
590	SNLL-03_14186562	0.565486	1	2	1	2	1	2	2	2	1	2	1	1	2	1	1	1	2	2	2	2	2	1	2	1	1	2	1	1	1	1	1	2	1	2	1	1	2	1	2	2	1	1	1	1	1	2	2
591	SNLL-03_14198638	0.641848	1	2	1	2	1	2	2	2	1	2	1	1	2	1	1	1	2	2	2	2	2	1	2	1	1	2	1	1	1	1	1	2	1	2	1	1	2	1	2	2	1	1	1	1	1	2	2
592	Leucospermus	0.649436	1	2	1	2	1	2	2	2	1	2	1	1	2	1	1	1	2	2	1	2	2	1	2	1	1	2	1	1	0	1	1	2	1	2	1	1	2	1	2	2	1	1	1	1	1	2	2
593	SNLL-03_14455790	0.816105	1	2	1	2	1	2	2	2	1	2	1	1	2	1	1	1	2	2	1	2	2	1	2	1	1	2	1	1	0	1	1	2	1	2	1	1	2	1	2	2	1	1	1	1	1	2	2
594	SNLL-03_14521045	0.816105	1	2	1	2	1	2	2	2	1	2	1	1	2	1	1	1	2	2	1	2	2	1	2	1	1	2	1	1	0	1	1	2	1	2	1	1	2	1	2	2	1	1	1	1	1	2	2
595	SNLL-03_14529012	0.730224	1	2	1	2	1	2	2	2	1	2	1	1	2	1	1	1	2	2	1	2	2	1	2	1	1	2	1	1	0	1	1	2	1	2	1	1	2	1	2	2	1	1	1	1	1	2	2
596	S_168_4_18267	0.724133	1	2	1	2	1	2	2	2	1	2	0	1	1	1	1	1	2	2	1	2	2	1	2	1	1	2	1	1	1	1	1	2	1	2	1	1	2	1	2	0	1	1	1	1	1	2	2
597	SNLL-03_14764036	0.908491	1	2	1	2	1	2	2	2	1	2	1	1	1	1	1	1	2	2	1	2	2	1	2	1	1	2	1	1	0	1	1	2	1	2	1	1	2	1	2	2	1	1	1	1	1	2	2
598	SNLL-03_14795527	0.816105	1	2	1	2	1	2	2	2	1	2	0	1	1	1	1	1	2	2	1	2	2	1	2	1	1	2	1	1	1	1	1	2	1	2	1	1	2	1	2	2	1	1	1	1	1	2	2
599	SNLL-03_14882317	0.820212	1	2	1	2	1	2	2	2	1	2	1	1	1	1	1	1	2	2	1	2	2	1	2	1	1	2	1	1	1	1	1	2	1	2	1	1	2	1	2	2	1	1	1	1	1	2	2
600	SNLL-03_14891120	0.820212	1	2	1	2	1	2	2	2	1	2	1	1	1	1	1	1	2	2	1	2	2	1	2	1	1	2	1	1	1	1	1	2	1	2	1	1	2	1	2	2	1	1	1	1	1	2	2
601	SNLL-03_14928552	0.906347	1	2	1	2	1	2	2	2	1	2	0	1	1	1	1	1	2	2	1	2	2	1	2	1	1	2	1	1	0	1	1	2	1	2	1	1	2	1	2	2	1	1	1	1	1	2	2
602	SNLL-03_14990181	0.906347	1	2	1	2	1	2	2	2	1	2	0	1	1	1	1	1	2	2	1	2	2	1	2	1	1	2	1	1	0	1	1	2	1	2	1	1	2	1	2	2	1	1	1	1	1	2	2
603	SNLL-03_16017174	0.300911	1	2	1	2	1	2	2	2	1	2	1	1	1	1	1	1	2	1	1	2	2	1	2	1	1	2	1	1	1	1	1	2	1	2	1	1	2	1	2	2	1	1	1	1	1	2	1
604	SNLL-03_16095854	0.244914	1	0	1	2	1	2	2	2	1	2	1	1	1	1	1	1	2	1	1	2	2	1	2	1	1	2	1	1	1	1	1	2	1	2	1	1	2	1	2	2	1	1	1	1	1	2	1
605	SNLL-03_16134669	0.233859	1	2	1	2	1	2	2	2	1	2	1	1	1	1	1	1	2	1	1	2	2	1	2	1	1	2	1	1	0	1	1	2	1	2	1	1	2	1	2	2	1	1	1	1	1	2	1
606	SNLL-03_16167652	0.340904	1	2	0	2	1	2	2	2	1	2	1	1	1	1	1	1	2	1	1	2	2	1	2	1	1	2	1	1	0	1	1	2	1	2	1	1	2	1	2	2	1	1	1	1	1	2	1
607	S_18_2_8064	0.475051	1	0	1	2	1	2	2	2	1	2	0	1	1	1	1	1	1	1	1	2	2	1	2	1	1	2	1	1	0	1	1	2	1	2	2	1	2	1	2	2	1	1	1	1	1	2	1
608	S_18_2_8165	0.475051	1	0	1	2	1	2	2	2	1	2	0	1	1	1	1	1	1	1	1	2	2	1	2	1	1	2	1	1	0	1	1	2	1	2	2	1	2	1	2	2	1	1	1	1	1	2	1
609	S_1_143_17383	0.717766	1	0	1	2	1	2	2	2	1	2	0	1	1	1	1	1	1	1	1	2	2	1	2	2	1	2	1	1	2	1	1	2	1	2	2	1	2	1	2	0	1	1	1	1	1	2	1
610	S_88_45_37856	0.704133	1	2	1	2	1	2	2	2	1	2	0	1	1	1	1	1	1	1	1	2	2	1	2	2	1	2	1	1	2	1	1	2	1	2	2	1	2	1	2	0	0	1	1	1	1	2	1
611	S_81_19_7545	0.711107	1	0	1	2	1	2	2	2	1	2	0	1	1	1	1	1	1	1	1	2	2	1	2	2	1	2	1	1	2	1	1	2	1	2	2	1	2	1	2	0	1	1	1	2	1	1	1
612	S_81_19_7564	0.711107	1	0	1	2	1	2	2	2	1	2	0	1	1	1	1	1	1	1	1	2	2	1	2	2	1	2	1	1	2	1	1	2	1	2	2	1	2	1	2	0	1	1	1	2	1	1	1
613	SNLL-03_19550397	0.537047	1	2	1	2	1	2	2	2	1	2	1	1	1	1	1	1	1	1	1	2	2	1	2	2	1	2	1	1	2	1	1	2	1	0	2	1	2	1	2	0	1	1	1	2	1	1	1
614	SNLL-03_19763457	0.625688	1	0	1	2	1	2	2	2	1	2	0	1	1	1	1	1	1	1	1	2	2	1	2	2	1	2	1	1	2	1	1	2	1	2	2	1	2	1	2	0	1	1	1	2	1	1	1
615	075D16_3	0.811807	1	1	1	2	1	2	2	2	1	2	1	1	1	1	1	1	1	1	1	2	2	1	2	2	1	2	1	1	2	1	1	2	1	2	2	1	2	1	2	0	1	1	0	2	1	1	1
616	040P09_5	0.904101	1	1	1	2	1	2	2	2	1	2	1	1	1	1	1	1	1	1	1	2	2	1	2	2	1	2	1	1	2	1	1	2	1	2	2	1	2	1	2	0	1	1	0	2	1	1	1
617	S_81_31_8501	0.537047	1	0	1	2	1	2	2	2	1	2	0	1	1	1	1	1	1	1	1	2	2	1	2	2	1	2	1	1	2	1	1	2	1	2	2	1	2	1	2	0	1	1	1	2	1	1	1
618	SNLL-06_9339995	0.625688	1	1	1	2	1	2	2	2	1	2	0	1	1	1	1	1	1	1	1	2	2	1	2	2	1	2	1	1	2	1	1	2	1	2	2	1	2	1	2	0	1	1	1	2	1	1	1
619	S_22_100_23651	0.278215	1	0	1	2	1	2	2	2	1	2	1	1	1	1	1	1	1	1	1	2	2	1	2	2	1	2	1	1	2	1	1	2	1	0	2	1	2	1	2	2	1	1	1	2	1	1	1
620	S_22_144_3061	0.278215	1	0	1	2	1	2	2	2	1	2	1	1	1	1	1	1	1	1	1	2	2	1	2	2	1	2	1	1	2	1	1	2	1	0	2	1	2	1	2	2	1	1	1	2	1	1	1
621	SNLL-03_20564063	0.278215	1	0	1	2	1	2	2	2	1	2	1	1	1	1	1	1	1	1	1	2	2	1	2	2	1	2	1	1	2	1	1	2	1	2	2	1	2	1	2	0	1	1	1	2	1	1	1
622	S_574_14992	0.133614	1	0	1	2	1	2	2	2	1	2	0	1	1	1	1	1	1	1	1	2	2	1	2	2	1	2	1	1	2	1	1	2	1	0	2	1	2	1	2	2	1	1	1	2	1	1	1
623	SNLL-03_21268788	0.195625	1	1	1	2	1	2	2	2	1	2	0	1	1	1	1	1	1	1	1	2	2	1	2	2	1	2	1	1	2	1	1	2	1	2	2	1	2	1	2	2	1	1	1	2	1	1	1
624	SNLL-03_21458556	0.117287	1	0	1	2	1	2	2	2	1	2	1	1	1	1	1	1	1	1	1	2	2	1	2	2	1	2	1	1	2	1	1	2	1	2	2	1	2	1	2	2	1	1	1	2	1	1	1
625	SNLL-03_21564694	0.108507	1	0	1	2	1	2	2	2	1	2	0	1	1	1	1	1	1	1	1	2	2	1	2	2	1	2	1	1	2	1	1	2	1	2	2	1	2	1	2	0	1	1	1	2	1	1	1
626	SNLL-03_21603691	0.2113	0	0	1	2	1	2	2	2	1	2	0	1	1	1	1	1	1	1	1	2	2	1	2	2	1	2	1	1	2	0	1	2	1	2	2	1	2	1	2	2	1	1	1	0	1	1	1
627	SNLL-03_21728858	0.185071	1	0	1	2	1	2	2	2	1	2	0	1	1	1	1	1	1	1	1	2	2	1	2	2	1	2	1	1	2	1	1	2	1	2	2	1	2	1	2	2	1	1	1	2	1	1	1
628	SNLL-07_12280579	0.2113	1	0	1	2	1	2	2	2	1	2	0	1	1	1	1	1	1	1	1	2	2	1	2	2	1	2	1	1	2	1	1	2	1	2	2	1	2	1	2	2	1	1	1	2	1	1	1
629	SNLL-03_22849017	0.410207	1	1	1	2	1	2	2	2	1	2	0	1	1	1	1	1	1	1	1	2	2	1	2	2	1	2	1	1	2	1	1	2	1	2	2	1	2	1	2	2	1	1	1	2	1	1	1
630	074I10_3_2	0.39902	1	1	1	2	1	2	2	2	1	2	1	1	1	1	1	1	1	1	1	2	2	1	2	2	1	2	1	1	2	1	1	2	1	2	2	1	2	1	2	0	1	1	1	2	1	1	1
631	SNLL-03_22918624	0.153127	1	1	1	2	1	2	2	2	1	2	0	1	1	1	1	1	1	1	1	2	2	1	2	2	1	2	1	1	2	1	1	2	1	2	2	1	2	1	2	0	1	1	1	2	1	1	1
632	SNLL-03_22947873	0.185071	1	1	1	2	1	2	2	2	1	2	0	1	1	1	1	1	1	1	1	2	2	1	2	2	1	2	1	1	2	1	1	2	1	2	2	1	2	1	2	0	1	1	1	2	1	1	1
633	SNLL-03_22959415	0.153127	1	1	1	2	1	2	2	2	1	2	0	1	1	1	1	1	1	1	1	2	2	1	2	2	1	2	1	1	2	1	1	2	1	2	2	1	2	1	2	0	1	1	1	2	1	1	1
634	SNLL-03_23283004	0.0776132	1	1	1	2	1	2	2	2	1	2	1	1	1	1	1	1	1	1	1	2	2	1	2	2	1	2	1	1	2	1	1	2	1	0	2	1	2	1	2	0	1	1	1	2	1	1	1
635	SNLL-03_23292389	0.0776132	1	1	1	2	1	2	2	2	1	2	1	1	1	1	1	1	1	1	1	2	2	1	2	2	1	2	1	1	2	1	1	2	1	0	2	1	2	1	2	0	1	1	1	2	1	1	1
636	SNLL-03_23429941	0.233859	1	1	1	2	1	2	2	2	1	2	1	1	1	1	1	1	1	1	1	2	2	1	2	2	1	2	1	1	2	1	1	2	1	2	2	1	2	1	2	0	1	1	1	2	1	1	1
637	SNLL-03_23486868	0.0955807	1	1	1	2	1	2	2	2	1	2	1	1	1	1	1	1	1	1	1	2	2	1	2	2	1	2	1	1	2	1	1	2	1	0	2	1	2	1	2	0	1	1	1	2	1	1	1
638	SNLL-03_23492905	0.0955807	1	1	1	2	1	2	2	2	1	2	1	1	1	1	1	1	1	1	1	2	2	1	2	2	1	2	1	1	2	1	1	2	1	0	2	1	2	1	2	0	1	1	1	2	1	1	1
639	SNLL-03_23542567	0.0955807	1	1	1	2	1	2	2	2	1	2	1	1	1	1	1	1	1	1	1	2	2	1	2	2	1	2	1	1	2	1	1	2	1	0	2	1	2	1	2	0	1	1	1	2	1	1	1
640	SNLL-03_23621368	0.0776132	1	1	1	2	1	2	2	2	1	2	1	1	1	1	1	1	1	1	1	2	2	1	2	2	1	2	1	1	2	1	1	2	1	0	2	1	2	1	2	0	1	1	1	2	1	1	1
641	SNLL-03_23671276	0.0776132	1	1	1	2	1	2	2	2	1	2	1	1	1	1	1	1	1	1	1	2	2	1	2	2	1	2	1	1	2	1	1	2	1	0	2	1	2	1	2	0	1	1	1	2	1	1	1
642	SNLL-03_23722026	0.0955807	1	1	1	2	1	2	2	2	1	2	1	1	1	1	1	1	1	1	1	2	2	1	2	2	1	2	1	1	2	1	1	2	1	0	2	1	2	1	2	0	1	1	1	2	1	1	1
643	SNLL-03_23727274	0.126162	1	1	1	2	1	2	2	2	1	2	1	1	1	1	1	1	1	1	1	2	2	1	2	2	1	2	1	1	2	1	1	2	1	2	2	1	2	1	2	0	1	1	1	2	1	1	1
644	SNLL-03_23808984	0.11163	1	1	1	2	1	2	2	2	1	2	1	1	1	1	1	1	1	1	1	2	2	1	2	2	1	2	1	1	2	1	1	2	1	2	2	1	2	1	2	2	1	1	1	2	1	1	1
645	SNLL-03_23824620	0.162911	1	1	1	2	1	2	2	2	1	2	1	1	1	1	1	1	1	1	1	2	2	1	2	2	1	2	1	1	2	1	1	2	1	2	2	1	2	1	2	2	1	1	1	2	1	1	1
646	SNLL-03_23897821	0.0628197	1	1	1	2	1	2	2	2	1	2	1	1	1	1	1	1	1	1	1	2	2	1	2	2	1	2	1	1	2	1	1	2	1	0	2	1	2	1	2	2	1	1	1	2	1	1	1
647	SNLL-03_23952248	0.22265	1	1	1	2	1	2	2	2	1	2	0	1	1	1	1	1	1	1	1	2	2	1	2	2	1	2	1	1	2	1	1	2	1	2	2	2	2	1	2	0	1	1	1	2	1	1	1
648	SNLL-03_23984924	0.0628197	1	1	1	2	1	2	2	2	1	2	1	1	1	1	1	1	1	1	1	2	2	1	2	2	1	2	1	1	2	1	1	2	1	2	2	2	2	1	2	1	1	1	1	2	1	1	1
649	SNLL-03_24288560	0.233859	1	1	1	2	1	2	2	2	1	2	0	1	1	1	1	1	1	1	1	2	2	1	2	2	1	2	1	1	2	1	1	2	1	2	2	2	2	1	2	0	1	1	1	2	1	1	1
650	SNLL-03_24458160	0.340904	1	1	1	2	1	2	2	2	1	2	0	1	1	2	1	1	1	1	1	2	2	1	2	2	1	2	1	1	2	1	1	2	1	2	2	2	2	1	2	0	1	1	1	2	1	1	1
651	SNLL-03_24889669	0.0776132	1	1	1	2	1	2	2	2	1	2	0	1	1	2	1	1	1	1	1	2	2	1	2	2	1	2	1	1	2	1	1	2	1	2	2	2	2	1	2	1	1	1	1	2	1	1	1
652	SNLL-03_25057902	0.0955807	1	1	1	2	1	2	2	2	1	2	0	1	1	2	1	1	1	1	1	2	2	1	2	2	1	2	1	1	2	1	1	2	1	2	2	2	2	1	2	1	1	1	1	2	1	1	1
653	SNLL-03_25062063	0.0955807	1	1	1	2	1	2	2	2	1	2	0	1	1	2	1	1	1	1	1	2	2	1	2	2	1	2	1	1	2	1	1	2	1	2	2	2	2	1	2	1	1	1	1	2	1	1	1
654	SNLL-03_25087269	0.126162	1	1	1	2	1	2	2	2	1	2	2	1	1	2	1	1	1	1	1	2	2	1	2	2	1	2	1	1	2	1	1	2	1	2	2	2	2	1	2	1	1	1	1	2	1	1	1
655	SNLL-03_25102878	0.117287	1	1	1	2	1	2	2	2	1	2	0	1	1	2	1	1	1	1	1	2	2	1	2	2	1	2	1	1	2	1	1	2	1	2	2	2	2	1	2	1	1	1	1	2	1	1	1
656	SNLL-03_25110719	0.117287	1	1	1	2	1	2	2	2	1	2	0	1	1	2	1	1	1	1	1	2	2	1	2	2	1	2	1	1	2	1	1	2	1	2	2	2	2	1	2	1	1	1	1	2	1	1	1
657	SNLL-03_25119039	0.0455003	1	1	1	2	1	2	2	2	1	2	1	1	1	2	1	1	1	1	1	2	2	1	2	2	1	2	1	1	2	1	1	2	1	2	2	2	2	1	2	1	1	1	1	2	1	1	1
658	SNLL-03_25155868	0.056811	1	1	1	2	1	2	2	2	1	2	1	1	1	2	1	1	1	1	1	2	2	1	2	2	1	2	1	1	2	1	1	2	1	2	2	2	2	1	2	1	1	1	1	2	1	1	1
659	SNLL-03_25176861	0.028969	1	1	1	2	1	2	2	2	1	2	1	1	1	2	1	1	1	1	1	2	2	1	2	2	1	2	1	1	2	1	1	2	1	2	2	2	2	1	2	1	1	1	1	2	1	1	1
660	SNLL-03_25178507	0.0200409	1	1	1	2	1	2	2	2	1	2	1	1	1	2	1	1	1	1	1	2	2	1	2	2	1	2	1	1	2	1	1	2	1	0	2	2	2	1	2	1	1	1	1	2	1	1	1
661	SNLL-03_25324848	0.0506985	1	1	1	2	1	2	2	2	1	2	1	1	1	2	1	1	1	1	1	2	2	1	2	2	1	2	1	1	2	1	1	2	1	2	2	2	2	1	2	1	1	1	1	2	1	1	1
662	SNLL-03_25326214	0.0628197	1	1	1	2	1	2	2	2	1	2	1	1	1	2	1	1	1	1	1	2	2	1	2	2	1	2	1	1	2	1	1	2	1	2	2	2	2	1	2	1	1	1	1	2	1	1	1
663	SNLL-03_25328272	0.0506985	1	1	1	2	1	2	2	2	1	2	1	1	1	2	1	1	1	1	1	2	2	1	2	2	1	2	1	1	2	1	1	2	1	2	2	2	2	1	2	1	1	1	1	2	1	1	1
664	SNLL-03_25791875	0.0690363	1	1	2	2	1	2	2	2	1	2	2	1	1	2	1	1	1	1	1	1	2	1	2	2	1	2	1	1	2	1	1	2	1	2	2	2	2	1	2	1	1	1	1	2	1	1	1
665	SNLL-03_25834867	0.0628197	1	1	0	2	1	2	2	2	0	2	2	1	1	2	1	1	1	1	1	1	2	1	2	2	1	2	1	1	2	1	1	2	1	2	2	2	2	1	2	1	1	1	1	2	1	1	1
666	SNLL-03_25839697	0.0628197	1	1	2	2	1	2	2	2	0	2	2	1	1	2	1	1	1	1	1	1	2	1	2	2	1	1	1	1	2	1	1	2	1	2	2	2	2	1	2	1	1	1	1	2	1	1	1
667	SNLL-03_25919589	0.0846829	1	1	2	2	1	2	2	2	2	2	2	1	1	2	1	1	1	1	1	1	2	1	2	2	1	1	1	1	2	1	1	2	1	2	2	2	2	1	2	1	1	1	1	2	1	1	1
668	SNLL-03_26213137	0.028969	1	1	2	2	1	2	2	2	0	2	2	1	1	2	1	1	1	1	1	1	2	1	2	2	1	1	1	1	2	1	1	2	1	2	2	2	2	1	2	1	1	1	1	2	1	1	1
669	SNLL-03_26229196	0.0200409	1	1	2	2	1	2	2	2	0	2	2	1	1	2	1	1	1	1	1	1	2	1	2	2	1	1	1	1	2	1	1	2	1	0	2	2	2	1	2	1	1	1	1	2	1	1	1
670	SNLL-03_26319395	0.00681232	1	1	0	2	1	2	2	2	0	2	2	1	1	2	1	1	1	1	1	1	2	1	2	2	1	1	1	1	2	1	1	2	1	0	2	2	2	1	2	1	1	1	1	2	1	1	1
671	SNLL-03_26347225	0.00881756	1	1	0	2	1	2	2	2	0	2	2	1	1	2	1	1	1	1	1	1	2	1	2	2	1	1	1	1	2	1	1	2	1	0	2	2	2	1	2	1	1	1	1	2	1	1	1
672	SNLL-03_26371984	0.0172679	1	1	0	2	1	2	2	2	0	2	2	1	1	2	1	1	1	1	2	1	2	1	2	2	1	1	1	1	2	1	1	2	1	0	2	2	2	1	2	1	1	1	1	2	1	1	1
673	SNLL-03_26558261	0.0321246	1	1	0	2	1	2	2	2	0	2	2	1	1	2	1	1	1	1	2	1	2	1	2	2	1	1	1	1	2	1	1	2	1	0	2	2	2	1	2	1	1	1	1	2	1	2	1
674	SNLL-03_26814497	0.0157874	1	1	0	2	1	2	2	2	2	2	2	1	1	2	1	1	1	1	2	1	2	1	2	1	1	1	1	1	2	1	2	2	1	2	1	1	1	1	1	1	1	1	1	2	1	2	1
675	SNLL-03_26824895	0.0157874	1	1	0	2	1	2	2	2	2	2	2	1	1	2	1	1	1	1	2	1	2	1	2	1	1	1	1	1	2	1	2	2	1	2	1	1	1	1	1	1	1	1	1	2	1	2	1
676	SNLL-03_26840402	0.028969	1	1	0	2	1	2	2	2	2	1	2	1	1	2	1	1	1	1	2	1	2	1	2	1	1	1	1	1	2	1	2	2	1	2	1	1	1	1	1	1	1	1	1	2	1	2	1
677	SNLL-03_26859390	0.028969	1	1	0	2	1	2	2	2	2	1	2	1	1	2	1	1	1	1	2	1	2	1	2	1	1	1	1	1	2	1	2	2	1	2	1	1	1	1	1	1	1	1	1	2	1	2	1
678	S_235_4_34278	0.0321246	1	1	0	2	1	2	2	1	2	1	2	1	1	2	1	1	1	2	2	1	2	1	2	1	1	1	1	1	2	1	2	2	1	2	1	1	1	1	1	1	1	1	1	2	1	2	2
679	SNLL-03_27064091	0.025398	1	1	0	1	1	2	2	1	0	1	2	1	1	2	1	1	1	2	2	1	2	1	2	1	1	1	1	1	2	1	2	2	1	2	1	1	1	1	1	1	1	1	1	2	1	2	2
680	S_132_126_27598	0.0026998	1	1	2	1	1	2	0	1	0	1	2	1	1	2	1	1	1	0	2	1	2	1	1	1	1	1	1	1	0	1	2	2	1	2	1	2	1	1	1	1	1	1	1	2	1	2	0
681	SNLL-03_27313450	0.0200409	1	1	0	1	1	2	2	1	0	1	2	1	1	2	1	1	1	2	2	1	2	1	1	1	1	1	1	1	0	1	2	2	1	2	1	2	1	1	1	1	1	1	1	2	1	2	2
682	SNLL-03_27361061	0.00952555	1	2	0	1	1	2	2	1	0	1	2	1	1	1	1	1	1	2	2	1	2	1	1	1	1	1	1	1	0	1	2	2	1	2	1	2	1	1	1	1	1	1	1	2	1	2	2
683	SNLL-03_28044624	0.0707266	2	2	0	1	1	2	2	1	0	1	0	1	1	1	1	1	1	2	2	1	2	2	2	1	1	1	2	1	1	1	2	2	1	2	1	1	1	2	1	1	1	1	2	2	1	2	2
684	105I24_3	0.0124193	2	2	2	1	1	2	2	1	1	1	1	1	1	1	1	1	1	0	2	1	2	2	2	1	0	1	2	1	1	1	2	2	1	2	1	1	1	2	1	0	1	1	1	2	0	1	0
685	SNLL-03_28774576	0.0628197	1	2	2	1	1	2	2	1	0	1	1	1	1	1	1	1	1	2	2	1	2	2	2	1	1	1	2	1	1	1	2	1	1	2	1	1	1	2	1	2	1	1	2	2	2	1	2
686	SNLL-03_28792582	0.0321246	1	2	0	1	1	2	2	1	0	1	1	1	1	1	1	1	1	2	2	1	2	2	2	1	1	1	2	1	1	1	2	1	1	2	1	1	1	2	1	2	1	1	2	2	2	1	2
687	SNLL-03_29030576	0.0321246	1	2	0	1	1	2	2	1	1	1	1	1	1	1	1	1	1	2	2	1	2	2	2	1	1	1	2	1	1	1	2	1	1	2	1	1	1	2	1	2	1	1	2	2	2	1	2
688	SNLL-03_29064173	0.0776132	1	2	0	1	1	2	2	1	0	1	0	1	1	1	1	1	1	2	2	1	2	2	2	1	1	1	2	1	1	1	2	1	1	2	1	1	1	2	1	2	1	1	2	2	2	1	2
689	SNLL-03_28950534	0.143354	1	2	2	1	1	2	2	1	0	1	0	1	2	1	1	1	1	2	2	1	2	2	2	1	1	1	2	1	1	1	2	1	1	2	1	1	1	2	1	2	1	1	2	0	2	1	2
690	SNLL-03_28984373	0.103545	1	2	2	1	1	2	2	1	0	1	1	1	2	1	1	1	1	2	2	1	2	2	2	1	1	1	2	1	1	1	2	1	1	2	1	1	1	2	1	2	1	1	2	2	2	1	2
691	SNLL-03_28985028	0.172682	1	2	2	1	1	2	2	1	0	1	1	1	2	1	1	1	1	2	2	1	2	2	2	1	1	1	2	1	1	1	2	1	1	2	1	1	1	2	1	2	1	1	2	2	2	1	2
692	SNLL-03_29230688	0.244914	1	2	2	1	1	2	0	1	0	1	2	1	2	1	1	1	1	2	2	1	2	2	2	1	1	1	2	1	1	1	2	1	1	2	1	1	1	2	1	2	1	1	2	2	2	1	2
693	SNLL-03_29421574	0.565486	1	2	2	1	1	2	2	1	0	1	2	1	2	1	1	1	1	2	2	1	2	2	2	1	2	1	2	1	1	2	2	1	1	2	1	1	1	2	1	2	1	1	2	2	2	2	1
694	SNLL-03_30054517	0.485381	1	2	0	1	1	2	2	1	1	1	2	1	2	1	1	1	1	2	2	1	2	2	2	1	2	1	2	1	1	2	2	1	1	2	1	1	2	2	1	2	1	1	2	2	2	2	1
695	SNLL-03_29649534	1	1	2	2	1	2	2	2	1	0	1	2	1	2	1	0	1	1	2	2	1	2	2	2	1	2	1	2	1	1	2	2	1	1	2	1	1	2	2	1	2	1	1	2	2	2	2	1
696	SNLL-03_29912422	0.820212	1	2	2	1	2	2	2	1	1	1	2	1	2	1	1	1	1	2	2	1	2	2	2	1	2	1	2	1	1	2	2	1	1	2	1	1	2	2	1	2	1	1	2	2	2	2	1
697	SNLL-03_29924275	0.724133	1	2	0	1	2	2	2	1	0	1	2	1	2	1	1	1	1	2	2	1	0	2	2	1	2	1	2	1	1	2	2	1	1	2	1	1	2	2	1	2	1	1	2	2	2	2	1
698	SNLL-03_29948279	1	1	2	2	1	2	2	2	1	0	1	2	1	2	1	1	1	1	2	2	1	2	2	2	1	2	1	2	1	1	2	2	1	1	2	1	1	2	2	1	2	1	1	2	2	2	2	1
699	114O14_3	0.453255	0	0	2	1	2	2	2	1	1	1	2	0	1	1	1	1	1	2	0	1	2	2	2	1	2	1	2	1	0	2	2	1	1	2	1	1	2	2	1	0	1	1	2	2	2	2	0
700	137N08_5	0.39902	1	2	2	1	2	2	2	1	1	1	2	0	1	1	1	1	1	2	0	1	2	2	2	1	2	1	2	1	1	2	2	1	1	2	1	1	2	2	1	0	1	1	2	2	2	2	0
701	002B02_5	0.0671026	1	1	1	1	2	2	2	1	1	1	0	2	2	2	1	1	1	1	1	1	1	2	0	1	1	2	0	1	1	0	1	1	1	2	1	2	0	2	2	0	2	1	2	2	0	2	0
702	SNLL-04_30524	0.0230426	1	1	1	1	2	2	2	1	1	1	1	1	2	2	1	1	1	1	1	1	1	2	2	1	1	1	1	1	1	1	1	1	1	1	1	2	1	2	2	2	2	1	2	2	2	2	2
703	SNLL-04_88529	0.028969	1	1	1	1	2	2	2	1	1	1	1	1	2	2	1	1	1	1	1	1	1	2	2	1	1	1	1	1	1	1	1	1	1	1	1	2	1	2	2	2	2	1	2	2	2	2	2
704	SNLL-04_241258	0.028969	1	1	1	1	2	2	2	1	1	1	1	1	2	2	1	1	1	1	1	1	1	2	2	1	1	1	1	1	1	1	1	1	1	1	1	2	1	2	2	2	2	1	2	2	2	2	2
705	SNLL-04_433762	0.0408101	1	1	1	1	2	2	2	1	1	1	1	1	2	2	1	1	1	1	1	1	1	2	2	1	1	1	1	1	1	1	1	1	1	1	1	2	1	2	2	2	2	2	2	2	2	2	2
706	SNLL-04_517859	0.0408101	1	1	1	1	2	2	2	1	1	1	1	1	2	2	1	1	1	1	1	1	1	2	2	1	1	1	1	1	1	1	1	1	1	1	1	2	1	2	2	2	2	2	2	2	2	2	2
707	SNLL-04_534011	0.0408101	1	1	1	1	2	2	2	1	1	1	1	1	2	2	1	1	1	1	1	1	1	2	2	1	1	1	1	1	1	1	1	1	1	1	1	2	1	2	2	2	2	2	2	2	2	2	2
708	SNLL-04_665101	0.0230426	1	1	1	1	2	2	2	1	1	1	1	1	2	2	1	1	1	1	1	1	1	2	2	1	1	1	1	1	1	1	1	1	1	1	1	2	1	2	2	2	2	2	2	2	2	2	2
709	SNLL-04_715201	0.11163	1	1	1	1	2	2	2	1	1	1	1	1	2	2	1	1	1	1	1	1	1	2	2	1	1	1	1	1	1	1	1	1	1	1	1	2	1	2	2	2	2	2	2	2	2	2	2
710	SNLL-04_715704	0.0506985	1	1	1	1	2	2	2	1	1	1	1	1	2	2	1	1	1	1	1	1	1	2	2	1	1	1	1	1	1	1	1	1	1	1	1	2	1	2	2	2	2	2	2	2	2	2	2
711	SNLL-04_860130	0.00820106	1	1	1	1	2	2	2	1	1	1	1	1	2	2	1	1	1	1	1	1	1	2	1	1	1	1	1	1	1	1	1	1	1	1	1	2	1	1	2	2	2	2	2	1	2	2	2
712	SNLL-04_975436	0.0157874	1	1	1	1	2	2	2	1	1	1	2	1	2	2	1	1	1	1	1	1	1	2	1	1	1	1	1	1	1	1	1	1	1	1	1	2	1	1	2	2	2	2	2	1	2	2	2
713	SNLL-04_1058250	0.0200409	1	0	1	1	2	2	2	1	1	1	2	1	2	2	1	1	1	1	1	1	1	2	1	2	1	1	1	1	1	1	1	1	1	1	1	0	1	1	2	2	2	2	2	1	2	2	2
714	SNLL-04_1060226	0.0506985	1	1	1	1	2	2	2	1	1	1	2	1	2	2	1	1	1	1	1	1	1	2	1	2	1	1	1	1	1	1	1	1	1	1	1	2	1	1	2	2	2	2	2	1	2	2	2
715	SNLL-04_1518823	0.162911	1	1	1	1	2	2	2	2	1	1	2	1	2	2	1	1	1	2	1	1	1	2	1	2	1	1	1	1	1	1	1	1	1	1	1	1	1	2	2	2	1	2	2	1	2	2	2
716	SNLL-04_2256634	0.300911	1	1	1	1	2	2	1	2	1	1	2	2	2	1	1	1	2	2	1	1	1	2	1	1	1	1	1	1	1	1	1	1	1	1	1	1	1	2	2	2	1	2	2	2	2	2	2
717	SNLL-04_2346891	0.352251	1	1	1	1	2	2	1	2	1	1	2	2	2	1	1	1	2	2	1	1	1	2	1	1	1	1	1	1	0	1	1	1	1	1	1	1	1	2	2	2	1	2	2	2	2	2	2
718	SNLL-04_2382105	0.352251	1	1	1	1	2	2	1	2	1	1	2	2	2	1	1	1	2	2	1	1	1	2	1	1	1	1	1	1	0	1	1	1	1	1	1	1	1	2	2	2	1	2	2	2	2	2	2
719	SNLL-04_2494615	0.485381	1	1	1	1	2	2	1	2	1	1	2	2	2	1	1	1	2	2	1	1	2	2	1	1	2	1	1	1	0	1	1	1	1	1	1	1	1	2	2	2	1	2	2	2	2	2	2
720	SNLL-04_2663944	0.904101	1	1	1	1	2	2	1	2	0	1	2	2	2	1	1	1	2	2	1	1	2	2	1	1	2	1	1	1	0	1	1	1	1	0	1	1	1	2	2	2	1	2	2	2	2	2	2
721	SNLL-04_2963059	0.816105	1	1	1	1	2	2	1	2	1	1	2	2	2	1	1	1	2	2	1	1	2	2	1	1	2	1	1	1	0	2	1	1	1	2	1	1	1	2	2	2	1	2	2	2	2	2	2
722	SNLL-04_3485986	0.730224	1	1	1	1	2	2	1	2	1	1	0	2	2	1	1	1	2	2	1	1	2	2	1	1	2	1	1	1	1	2	1	1	1	2	1	1	1	2	2	2	1	2	2	2	2	2	2
723	131K22_3	0.904101	0	1	1	1	2	2	1	2	0	1	2	2	2	1	1	1	2	2	1	1	2	2	1	1	2	1	1	1	2	2	1	1	1	2	1	0	1	2	2	2	1	2	2	2	2	2	2
724	047P22_5	1	1	1	1	1	2	2	1	2	0	1	2	2	2	1	1	1	2	2	1	1	2	2	1	1	2	1	1	1	2	2	1	1	1	2	1	0	1	2	2	2	1	2	2	2	2	2	2
725	SNLL-04_3574859	0.816105	1	1	1	1	2	2	1	2	1	1	0	2	2	1	1	1	2	2	1	1	2	2	1	1	2	1	1	1	0	2	1	1	1	2	1	1	1	2	2	2	1	2	2	2	2	2	2
726	SNLL-04_3750329	1	1	1	0	1	2	2	1	2	1	1	2	2	2	1	1	1	2	2	1	1	2	2	1	1	2	1	1	1	0	2	1	1	1	2	1	1	1	2	2	2	1	2	2	2	2	2	2
727	SNLL-04_3939893	0.724133	1	1	0	1	2	2	1	2	1	1	0	2	2	1	2	1	2	2	2	1	2	2	1	1	2	1	1	1	0	2	1	1	1	2	1	1	1	2	2	2	1	2	2	2	2	2	2
728	SNLL-04_3981973	0.633939	1	0	0	1	2	2	1	2	1	1	0	2	2	1	2	1	2	2	2	1	2	2	1	1	2	1	1	1	0	2	1	1	1	2	1	1	1	2	2	2	1	2	2	2	2	2	2
729	SNLL-04_3994569	0.546901	1	0	0	1	2	2	1	2	1	1	0	2	2	1	2	1	2	2	2	1	2	2	1	1	2	1	1	1	0	2	1	1	1	2	1	1	1	2	2	2	1	2	2	2	2	2	2
730	SNLL-04_4035586	0.410207	1	0	0	2	2	2	1	2	1	1	0	2	2	1	2	1	2	2	2	1	2	2	1	1	2	1	1	1	2	2	1	1	1	2	1	1	1	2	2	2	1	2	2	2	2	2	2
731	SNLL-04_4058143	0.475051	1	0	0	2	2	2	1	2	1	1	0	2	2	1	2	1	2	2	2	1	2	2	1	1	2	1	1	1	0	2	1	1	1	2	1	1	1	2	2	2	1	2	2	2	2	2	2
732	SNLL-04_4100344	0.410207	1	0	1	2	2	2	1	2	1	1	2	2	2	1	2	1	2	2	2	1	2	2	1	1	2	1	1	1	0	2	1	1	1	2	1	1	1	2	2	2	1	2	2	2	2	2	2
733	SNLL-04_4153923	0.820212	1	1	1	2	2	2	1	2	1	1	1	2	2	1	2	1	2	2	2	1	2	2	1	1	2	1	1	1	0	2	1	1	1	2	1	1	1	2	2	2	1	2	2	2	2	2	2
734	SNLL-04_4159339	0.730224	1	1	1	2	2	2	1	2	1	1	0	2	2	1	2	1	2	2	2	1	2	2	1	1	2	1	1	1	0	2	1	1	1	2	1	1	1	2	2	2	1	2	2	2	2	2	2
735	SNLL-04_4355328	0.556374	1	1	0	2	2	2	1	2	1	1	0	2	2	1	2	1	2	2	2	1	2	2	1	1	2	1	1	1	0	2	1	1	1	2	1	1	1	2	2	2	1	2	2	2	2	2	2
736	SNLL-04_4395752	0.565486	1	1	1	2	2	2	1	2	1	1	1	2	2	1	2	1	2	2	2	1	2	2	1	1	2	1	1	1	0	2	1	1	1	2	1	1	1	2	2	2	1	2	2	2	2	2	2
737	S_260_27_12263	0.565486	1	1	1	2	2	2	1	2	1	1	0	2	2	1	2	1	2	2	2	1	2	2	1	1	2	1	1	1	0	2	1	1	2	2	1	1	1	2	2	2	1	2	2	2	2	2	2
738	SNLL-04_5273569	0.340904	1	1	1	2	2	2	1	2	1	1	0	2	2	1	2	1	2	2	2	2	2	2	1	1	2	1	1	1	0	2	1	1	2	2	1	1	1	2	2	2	1	2	2	2	2	2	2
739	SNLL-04_5508268	0.352251	1	1	1	2	2	2	1	2	1	1	0	2	2	1	2	1	2	2	2	2	2	2	1	1	2	1	1	1	0	2	1	1	2	2	1	1	1	2	2	2	1	2	2	2	2	2	2
740	SNLL-04_5577737	0.352251	1	1	0	2	2	2	1	2	1	1	1	2	2	1	2	1	2	2	2	2	2	2	1	1	2	1	1	1	0	2	1	1	2	2	1	1	1	2	2	2	1	2	2	2	2	2	2
741	SNLL-04_5905340	0.352251	1	1	0	2	2	2	1	2	1	1	1	2	2	1	2	1	2	2	2	2	2	2	1	1	2	1	1	1	0	2	1	1	2	2	1	1	1	2	2	2	1	2	2	2	2	2	2
742	SNLL-04_5993023	0.352251	1	1	0	2	2	2	1	2	1	1	1	2	2	1	2	1	2	2	2	2	2	2	1	1	2	1	1	1	0	2	1	1	2	2	1	1	1	2	2	2	1	2	2	2	2	2	2
743	SNLL-04_6058029	0.495354	1	1	1	2	2	2	1	2	1	1	1	2	2	1	2	1	2	2	2	2	2	2	1	1	2	1	1	1	0	2	1	1	2	2	1	1	1	2	2	2	1	2	2	2	2	2	2
744	SNLL-04_6078130	0.421052	1	1	1	2	2	2	1	2	1	1	1	2	2	1	2	1	2	2	2	2	2	2	1	1	2	1	1	1	0	2	1	1	2	2	1	1	1	2	2	2	1	2	2	2	2	2	2
745	SNLL-04_6084954	0.352251	1	1	0	2	2	2	1	2	1	1	1	2	2	1	2	1	2	2	2	2	2	2	1	1	2	1	1	1	0	2	1	1	2	2	1	1	1	2	2	2	1	2	2	2	2	2	2
746	SNLL-04_6171214	0.352251	1	1	1	2	2	2	1	2	1	1	1	2	2	1	2	1	2	2	2	2	2	2	1	1	2	1	1	1	0	2	1	1	2	2	1	1	1	2	2	2	1	2	2	2	2	2	2
747	SNLL-04_6350214	0.641848	1	1	1	2	2	2	1	2	1	1	0	2	2	1	2	1	2	2	2	1	1	2	1	1	2	1	1	1	0	2	1	1	2	2	1	1	1	2	2	2	1	2	2	2	2	2	2
748	SNLL-04_6494400	0.485381	1	1	1	2	2	2	1	2	1	1	0	2	2	1	2	1	2	2	2	1	1	2	1	1	2	1	1	1	0	2	1	1	2	2	2	1	1	2	2	2	1	2	2	2	2	2	2
749	SNLL-04_6532756	0.485381	1	1	1	2	2	2	1	2	1	1	0	2	2	1	2	1	2	2	2	1	1	2	1	1	2	1	1	1	0	2	1	1	2	2	2	1	1	2	2	2	1	2	2	2	2	2	2
750	SNLL-04_7742490	0.185071	1	2	0	2	2	2	1	2	0	1	0	2	2	1	2	1	2	2	2	1	1	2	1	1	2	1	1	1	0	2	1	1	2	2	2	1	1	2	2	2	1	2	2	2	2	2	2
751	SNLL-04_7818926	0.421052	1	2	1	2	2	2	1	2	1	1	1	2	2	1	2	1	2	2	2	1	1	2	1	1	2	1	1	1	0	2	1	1	2	2	2	1	1	2	2	2	1	2	2	2	2	2	2
752	SNLL-04_7894592	0.28968	1	2	1	2	2	2	1	2	1	1	0	2	2	1	2	1	2	2	2	1	1	2	1	1	2	1	1	1	0	2	1	1	2	2	2	1	1	2	2	2	1	2	2	2	2	2	2
753	SNLL-04_7977649	0.206098	1	2	1	2	2	2	2	2	1	1	2	2	2	1	2	1	2	2	2	1	1	2	1	1	2	1	1	1	0	2	1	1	2	2	2	1	1	2	2	2	1	2	2	2	2	2	2
754	SNLL-04_8069141	0.216475	1	2	1	2	2	2	2	2	1	1	2	2	2	1	2	1	2	2	2	1	1	2	1	1	2	1	1	1	2	2	1	1	2	2	2	1	1	2	2	2	1	2	2	2	2	2	2
755	SNLL-04_8097003	0.162911	1	2	1	2	2	2	2	2	1	1	2	2	2	2	2	1	2	2	2	1	1	2	1	1	2	1	1	1	0	2	1	1	2	2	2	1	1	2	2	2	1	2	2	0	2	2	2
756	SNLL-04_8107218	0.13511	1	2	1	2	2	2	2	2	1	1	2	2	2	2	2	1	2	2	2	1	1	2	1	1	2	1	1	1	0	2	1	1	2	2	2	1	1	2	2	2	1	2	2	2	2	2	2
757	SNLL-04_8141103	0.172682	1	2	1	2	2	2	2	2	1	1	2	2	2	2	2	1	2	2	2	1	1	2	1	1	2	1	1	1	0	2	1	1	2	2	2	1	1	2	2	2	1	2	2	2	2	2	2
758	SNLL-04_8150031	0.162911	1	2	1	2	2	2	2	2	1	1	0	2	2	2	2	1	2	2	2	1	1	2	1	1	2	1	1	1	0	2	1	1	2	2	2	1	1	2	2	2	1	2	2	2	2	2	2
759	SNLL-04_8237725	0.0776132	1	2	0	2	2	2	2	2	1	1	0	2	2	2	2	1	2	2	2	1	1	2	1	1	2	1	2	1	0	2	1	1	2	2	2	1	1	2	2	2	1	2	2	2	2	2	2
760	SNLL-04_8256895	0.0955807	1	2	0	2	2	2	2	2	1	1	0	2	2	2	2	1	2	2	2	1	1	2	1	1	2	1	2	1	0	2	1	1	2	2	0	1	1	2	2	2	1	2	2	2	2	2	2
761	SNLL-04_8266452	0.0846829	1	2	1	2	2	2	2	2	1	1	0	2	2	2	2	1	2	2	2	1	1	2	1	1	2	1	2	1	2	2	1	1	2	2	2	1	1	2	2	2	1	2	2	2	2	2	2
762	SNLL-04_8306423	0.0846829	1	2	1	2	2	2	2	2	1	1	0	2	2	2	2	1	2	2	2	1	1	2	1	1	2	1	2	1	2	2	1	1	2	2	2	1	1	2	2	2	1	2	2	2	2	2	2
763	SNLL-04_8597784	0.162911	1	2	1	2	2	2	2	2	1	1	0	2	2	2	2	1	2	2	2	1	1	2	1	1	2	1	2	1	0	2	1	1	2	2	2	1	1	2	2	2	1	2	2	1	2	2	2
764	SNLL-04_8700521	0.153127	1	2	1	2	2	2	2	2	1	1	0	2	2	2	2	1	2	2	2	1	1	2	1	1	2	1	2	1	0	2	1	1	2	2	2	1	1	2	2	2	1	2	2	1	2	2	2
765	SNLL-04_9211368	0.126162	1	2	0	2	2	2	2	2	1	1	0	2	2	2	1	1	2	2	2	1	1	2	1	1	2	1	2	1	0	2	1	1	2	2	2	1	1	2	2	2	1	2	2	1	2	2	2
766	SNLL-04_9239856	0.126162	1	2	0	2	2	2	2	2	1	1	0	2	2	2	1	1	2	2	2	1	1	2	1	1	2	1	2	1	0	2	1	1	2	2	2	1	1	2	2	2	1	2	2	1	2	2	2
767	SNLL-04_9272686	0.13511	1	2	1	2	2	2	2	2	1	1	0	2	2	2	1	1	2	2	2	1	1	2	1	1	2	1	2	1	1	2	2	1	2	2	2	1	1	2	2	2	1	2	2	1	2	2	2
768	SNLL-04_9337796	0.126162	1	2	0	2	2	2	2	2	1	1	0	2	2	2	1	1	2	2	2	1	1	2	1	1	2	1	2	1	1	2	2	1	2	2	2	1	1	2	2	2	1	2	2	1	2	2	2
769	SNLL-04_9446745	0.162911	1	2	1	2	2	2	2	2	1	1	0	2	2	2	1	1	2	2	2	1	1	2	1	1	2	1	2	2	1	2	2	1	2	2	2	1	1	2	2	2	1	2	2	1	2	2	2
770	SNLL-04_9451853	0.195625	1	0	1	2	2	2	2	2	1	1	0	2	2	2	1	1	2	2	2	1	1	2	1	1	2	1	2	2	1	2	2	1	2	2	2	1	1	2	2	2	1	2	2	1	2	2	2
771	SNLL-04_9487683	0.11163	1	2	1	2	2	2	2	2	1	1	0	2	2	2	1	1	2	2	2	1	1	2	1	1	2	1	2	2	1	2	2	1	2	2	2	2	1	2	2	2	1	2	2	1	2	2	2
772	SNLL-04_9520893	0.0877631	1	0	0	2	2	0	2	2	1	1	0	2	2	2	1	1	2	2	2	1	1	2	1	1	2	1	2	2	1	2	2	1	2	2	2	2	1	2	2	2	1	2	2	1	2	2	2
773	SNLL-04_9611461	0.0628197	1	0	1	2	2	2	2	2	1	1	2	2	2	2	1	1	2	2	2	1	1	2	1	1	2	1	2	2	1	2	2	1	2	2	2	2	1	2	2	2	1	2	2	1	2	2	2
774	SNLL-04_9749228	0.0363471	1	2	1	2	2	2	2	2	1	2	0	2	2	2	2	1	2	2	2	1	1	2	1	1	2	1	2	2	1	2	2	1	2	2	0	2	1	2	0	2	1	2	2	1	2	2	2
775	SNLL-04_9796067	0.0363471	1	0	1	2	2	2	2	2	1	2	0	2	2	2	2	1	2	2	2	1	1	2	1	1	2	1	2	2	1	2	2	1	2	2	1	2	1	2	2	2	1	2	2	1	2	2	2
776	SNLL-04_10055982	0.0230426	1	2	1	2	2	2	2	2	1	2	2	2	2	2	2	1	2	2	2	1	1	2	1	1	2	1	2	2	1	2	2	1	2	2	1	2	1	2	2	1	1	2	2	1	2	2	2
777	SNLL-04_10103828	0.0408101	1	0	1	2	2	2	2	2	1	2	2	2	2	2	2	1	2	2	2	1	1	2	1	1	2	1	2	2	1	2	2	1	2	2	1	2	1	2	2	1	1	2	2	1	2	2	2
778	SNLL-04_10119852	0.0408101	1	0	1	2	2	2	2	2	1	2	2	2	2	2	2	1	2	2	2	1	1	2	1	1	2	1	2	2	1	2	2	1	2	2	1	2	1	2	2	1	1	2	2	1	2	2	2
779	SNLL-04_10338357	0.0455003	1	0	1	2	2	2	2	2	1	2	0	2	2	2	2	1	2	2	2	1	1	2	1	1	2	1	2	2	1	2	2	1	2	2	1	2	1	2	2	1	1	2	0	1	2	2	2
780	SNLL-04_10464055	0.126162	1	0	1	2	2	2	2	2	1	2	0	2	2	2	2	1	2	2	2	1	1	2	1	1	2	1	2	2	1	2	2	1	2	2	1	2	1	2	2	1	1	2	0	1	2	2	2
781	SNLL-04_10689970	0.233859	1	0	1	2	2	2	2	2	1	2	0	2	2	2	2	1	2	2	2	1	1	2	1	1	2	1	2	2	1	2	2	1	2	2	1	2	1	2	2	1	1	2	0	1	2	2	2
782	SNLL-04_10704053	0.233859	1	0	1	2	2	2	2	2	1	2	0	2	2	2	2	1	2	2	2	1	1	2	1	1	2	1	2	2	1	2	2	1	2	2	1	2	1	2	2	1	1	2	0	1	2	2	2
783	SNLL-04_10872393	0.464347	1	1	0	2	2	2	0	2	1	2	0	2	2	2	2	1	2	2	2	1	1	2	1	1	2	1	2	2	1	1	2	1	2	2	1	2	1	2	2	1	1	2	0	1	2	2	2
784	SNLL-04_11172429	0.910538	1	1	1	2	2	2	2	2	1	2	2	2	2	2	2	1	2	2	2	1	1	1	1	1	2	1	2	2	1	1	2	1	2	2	1	2	1	2	2	1	1	2	1	1	2	2	2
785	SNLL-04_11247561	0.908491	1	1	1	2	2	2	2	2	1	2	2	2	2	2	2	1	2	2	2	1	1	1	1	1	2	1	2	2	1	1	2	1	2	2	1	1	1	2	2	1	1	2	1	1	2	2	2
786	SNLL-04_11704675	1	1	0	1	2	2	2	2	2	1	2	0	2	2	2	2	1	2	2	2	1	1	1	1	1	2	1	2	2	1	1	2	1	2	2	1	1	1	2	2	1	1	2	1	1	2	2	2
787	SNLL-04_11736236	1	1	1	1	2	2	2	2	2	1	2	0	2	2	2	2	1	2	2	2	1	1	1	1	1	2	1	2	2	1	1	2	1	2	2	1	1	1	2	2	1	1	2	1	1	2	2	2
788	SNLL-04_11985144	1	1	1	1	2	2	2	2	2	0	2	0	2	2	2	2	1	2	2	2	1	1	1	1	1	2	1	2	2	1	1	2	1	2	2	1	1	1	2	2	1	1	2	1	1	2	2	2
789	SNLL-04_12064042	0.546901	1	0	0	2	2	2	2	2	2	2	2	2	2	2	2	1	2	2	2	1	1	1	1	1	2	1	2	2	1	1	2	1	2	2	1	1	1	2	2	1	1	2	1	1	2	2	2
790	SNLL-04_12375971	0.807306	1	1	0	2	2	2	2	2	0	2	0	2	2	2	2	1	2	2	2	1	1	1	1	1	2	1	2	2	1	1	2	1	2	2	1	1	1	2	2	1	1	2	1	1	2	2	2
791	SNLL-04_12617443	0.807306	1	1	0	2	2	2	2	2	0	2	0	2	2	2	2	1	2	2	2	1	1	1	1	1	2	1	2	2	1	1	2	1	2	2	1	1	1	2	2	1	1	2	1	1	2	2	2
792	S_35_316_3283	0.901745	1	0	0	2	2	2	2	2	0	2	0	2	2	2	2	1	2	2	2	1	1	1	1	1	2	1	2	2	1	1	2	1	2	2	1	1	1	2	2	1	1	2	1	1	2	2	2
793	SNLL-04_14701658	0.352251	1	1	1	2	2	2	2	2	0	2	0	2	2	2	2	1	2	2	2	1	1	1	1	1	2	1	2	2	1	1	2	1	2	2	1	1	1	2	2	1	2	2	1	1	2	2	2
794	SNLL-04_14943252	0.546901	1	0	0	2	2	2	2	2	0	2	0	2	2	2	2	1	2	2	2	1	1	1	1	1	2	1	2	2	1	1	2	1	2	2	1	1	1	2	2	1	2	2	1	1	2	2	2
795	SNLL-04_15426966	0.633939	1	1	1	2	2	2	2	2	0	2	2	2	2	2	2	1	2	2	2	1	1	1	1	1	2	1	2	2	1	1	2	1	2	2	1	1	1	2	2	1	2	2	1	1	2	2	2
796	SNLL-04_14579310	0.556374	1	1	1	2	2	2	2	2	0	2	0	2	2	2	2	1	2	2	2	1	1	1	1	1	2	1	2	2	1	1	2	1	2	2	1	1	1	2	2	1	2	2	1	1	2	2	2
797	S_401_270347	0.617075	1	0	0	2	2	2	2	2	0	2	0	2	2	2	2	1	2	2	2	1	1	1	1	1	2	2	2	2	1	1	2	1	2	2	1	1	1	2	2	1	2	2	1	1	2	2	2
798	SNLL-04_17814595	0.546901	1	2	1	2	2	2	2	2	0	2	0	2	2	2	2	1	2	2	1	1	1	1	1	1	1	2	2	2	1	1	2	1	2	2	1	1	1	2	2	1	2	2	1	1	2	2	2
799	SNLL-04_17940809	0.464347	1	2	1	2	2	2	2	2	0	2	0	2	2	2	2	1	2	2	1	1	1	1	1	1	1	2	2	2	0	1	2	1	2	2	1	1	1	2	2	1	2	2	1	1	2	2	2
800	S_332_232663	0.266521	1	2	2	1	2	2	2	2	2	2	0	2	2	2	2	1	2	2	1	1	1	1	1	1	1	2	2	2	0	1	2	1	2	2	1	1	1	2	2	1	2	2	1	1	2	2	2
801	026O16_3	0.340904	1	2	2	1	2	2	2	2	2	2	2	2	2	2	2	1	2	2	1	1	1	1	1	1	2	2	2	2	1	1	2	1	2	2	1	1	1	2	2	0	2	2	1	1	2	2	2
802	119M13_3D	0.195625	1	2	2	1	2	2	2	2	2	2	2	2	2	2	2	1	2	2	1	1	1	1	1	1	2	2	2	2	2	1	2	1	2	2	1	1	1	2	2	0	2	2	1	1	2	2	2
803	SNLL-04_19967673	0.802587	1	2	0	1	2	2	0	2	2	2	0	2	2	2	2	1	2	2	1	1	1	1	1	1	1	2	2	2	0	1	2	1	2	2	1	1	1	1	2	1	2	2	1	1	2	2	2
804	SNLL-04_21301249	0.717766	1	2	2	1	2	2	2	2	2	2	2	2	2	2	2	1	2	2	1	1	1	1	1	1	1	2	1	2	0	1	1	1	2	2	1	1	1	1	2	1	2	2	1	1	2	2	2
805	SNLL-04_21420763	0.811807	1	2	2	1	2	2	2	2	2	2	2	2	2	2	2	1	2	2	1	1	1	1	1	1	1	2	1	2	0	1	1	1	2	2	1	1	0	1	2	1	2	2	1	1	2	2	2
806	S_90_15_4661	0.546901	1	2	2	1	2	2	2	2	2	2	0	2	2	2	2	1	2	2	1	1	1	1	1	1	1	2	1	2	0	1	1	1	2	2	1	1	1	1	2	1	2	2	1	1	2	2	2
807	S_90_4_5300	0.546901	1	2	2	1	2	2	2	2	2	2	0	2	2	2	2	1	2	2	1	1	1	1	1	1	1	2	1	2	0	1	1	1	2	2	1	1	1	1	2	1	2	2	1	1	2	2	2
808	SNLL-04_6907943	0.556374	1	2	2	1	2	2	2	2	2	0	0	2	2	2	2	1	2	2	1	1	1	1	1	1	1	2	1	2	0	1	1	1	2	2	1	1	1	1	2	1	2	2	1	1	2	2	2
809	SNLL-04_7251449	0.906347	1	2	2	1	2	2	2	2	2	2	2	2	2	2	2	1	2	2	1	1	1	1	1	1	1	2	1	2	0	1	1	1	2	2	1	1	1	1	2	1	2	2	1	1	2	2	2
810	SNLL-04_7666925	0.730224	1	2	2	1	2	2	2	2	2	2	2	2	2	2	2	1	2	2	1	1	1	1	2	1	1	2	1	2	2	1	1	1	2	2	1	1	2	1	2	1	2	2	1	1	1	2	2
811	SNLL-17_6498811	0.904101	1	2	2	1	2	2	2	2	2	2	2	2	2	2	2	1	2	2	1	1	1	1	2	1	1	2	1	2	2	1	1	1	0	2	1	1	2	1	2	1	2	2	1	1	1	2	2
812	SNLL-04_21587563	0.910538	1	2	2	1	2	2	1	2	2	2	2	2	2	2	2	1	2	2	1	1	1	1	2	1	1	2	1	2	2	1	1	1	1	2	1	1	2	1	2	1	2	2	1	1	1	2	2
813	SNLL-04_21798901	0.908491	1	2	2	1	2	2	1	2	2	2	2	2	2	2	1	1	2	2	1	1	1	1	2	1	1	2	1	2	2	1	1	1	1	2	1	1	2	1	2	1	2	2	1	1	1	2	2
814	SNLL-04_21847665	0.908491	1	2	2	1	2	2	1	2	2	2	2	2	2	2	1	1	2	2	1	1	1	1	2	1	1	2	1	2	2	1	1	1	1	2	1	1	2	1	2	1	2	2	1	1	1	2	2
815	SNLL-04_21885415	0.908491	1	2	2	1	2	2	1	2	2	2	2	2	2	2	1	1	2	2	1	1	1	1	2	1	1	2	1	2	2	1	1	1	1	2	1	1	2	1	2	1	2	2	1	1	1	2	2
816	SNLL-04_21911112	0.908491	1	2	2	1	2	2	1	2	2	2	2	2	2	2	1	1	2	2	1	1	1	1	2	1	1	2	1	2	2	1	1	1	1	2	1	1	2	1	2	1	2	2	1	1	1	2	2
817	SNLL-04_22036794	0.730224	1	2	2	1	2	2	1	2	2	2	2	2	2	2	1	1	2	2	1	1	1	1	2	1	1	2	1	2	2	1	1	1	1	2	1	1	2	1	2	1	2	2	1	1	1	2	2
818	SNLL-04_22407276	0.908491	1	2	2	1	2	2	1	2	2	2	2	2	2	2	1	1	2	2	1	1	1	1	2	1	2	2	1	2	2	1	1	1	1	2	1	1	2	1	2	1	2	2	1	1	1	2	2
819	SNLL-04_22477650	0.908491	1	2	2	1	2	2	1	2	2	2	2	2	2	2	1	1	2	2	1	1	1	1	2	1	2	2	1	2	2	1	1	1	1	2	1	1	2	1	2	1	2	2	1	1	1	2	2
820	SNLL-04_22493272	0.736058	1	2	2	1	2	2	1	2	2	2	2	2	2	2	1	1	2	2	1	1	1	1	2	1	2	2	1	2	2	1	1	1	1	2	1	1	2	1	1	1	2	2	1	1	1	2	2
821	SNLL-04_22553846	0.574254	1	2	2	1	2	2	1	2	2	2	2	2	2	1	1	1	2	2	1	1	1	1	2	1	2	2	1	2	2	1	1	1	1	2	1	1	2	1	1	1	2	2	1	1	1	2	2
822	SNLL-04_22557033	0.495354	1	2	2	1	2	2	1	2	2	2	2	2	2	1	1	1	2	2	1	1	1	1	2	1	2	2	1	2	2	1	1	1	1	2	1	1	2	1	1	1	2	2	1	1	1	2	2
823	SNLL-04_22568357	0.574254	1	2	2	1	2	2	1	2	2	2	2	2	2	1	1	1	2	2	1	1	1	1	2	1	2	2	1	2	2	1	1	1	1	2	1	1	2	1	1	1	2	2	1	1	1	2	2
824	SNLL-04_22568953	0.565486	1	0	2	1	2	2	1	2	2	2	2	2	2	1	1	1	2	2	1	1	1	1	2	1	2	2	1	2	2	1	1	1	1	2	1	1	2	1	1	1	2	2	1	1	1	2	2
825	SNLL-04_22665388	0.421052	1	1	2	1	2	2	1	2	2	2	2	2	2	1	1	1	2	2	1	1	1	1	2	1	2	2	1	2	2	1	1	1	1	2	1	1	2	1	1	1	2	2	1	1	1	2	2
826	SNLL-04_22930535	0.255804	1	1	2	1	2	2	1	2	2	2	2	2	2	1	1	1	2	2	1	1	1	1	2	1	2	2	1	2	2	1	1	1	1	2	1	1	2	1	1	1	2	2	1	1	1	2	2
827	SNLL-04_23024128	0.255804	1	1	2	1	2	2	1	2	2	2	2	2	2	1	1	1	2	2	1	1	1	1	2	1	2	2	1	2	2	1	1	1	1	2	1	1	2	1	1	1	2	2	1	1	1	2	2
828	SNLL-04_23622438	0.255804	1	1	2	1	2	2	1	2	2	2	2	2	2	2	1	1	2	2	1	1	1	1	2	1	2	2	1	2	2	1	1	1	1	2	1	1	2	1	1	1	2	2	1	1	1	2	2
829	SNLL-04_23650782	0.255804	1	1	2	1	2	2	1	2	2	2	2	2	2	2	1	1	2	2	1	1	1	1	2	1	2	2	1	2	2	1	1	1	1	2	1	1	2	1	1	1	2	2	1	1	1	2	2
830	SNLL-04_23710480	0.172682	1	1	1	1	2	2	1	2	2	2	2	2	2	2	1	1	2	2	1	1	1	1	2	1	2	2	1	2	2	1	1	1	1	2	1	1	2	1	1	1	2	2	1	1	1	2	2
831	SNLL-04_23721091	0.172682	1	1	0	1	2	2	1	2	2	2	2	2	2	2	1	1	2	2	1	1	1	1	2	1	2	2	1	2	2	1	1	1	1	2	1	1	2	1	1	1	2	2	1	1	1	2	2
832	SNLL-04_23805221	0.206098	1	1	0	1	2	2	1	2	2	2	2	2	2	2	1	1	2	2	1	1	1	1	2	1	2	2	1	2	2	1	1	1	1	2	1	1	0	1	1	1	2	2	1	1	1	2	2
833	SNLL-04_23981511	0.485381	1	1	0	1	2	2	1	2	2	2	2	2	2	2	1	1	2	2	1	1	1	1	2	1	2	2	2	2	2	1	1	1	1	2	1	1	0	1	1	1	2	2	1	1	1	2	2
834	SNLL-04_23993512	0.300911	1	1	1	1	2	2	1	2	2	2	2	2	2	2	1	1	2	2	1	1	1	1	2	1	2	2	2	2	2	1	1	1	1	2	1	1	0	1	1	1	2	2	1	1	1	2	2
835	SNLL-04_24007035	0.255804	1	1	1	1	2	2	1	2	2	2	2	2	2	2	1	1	2	2	1	1	1	1	2	1	2	2	2	2	2	1	1	1	1	2	1	1	0	1	1	1	2	2	1	1	1	2	2
836	SNLL-04_24007764	0.410207	1	1	0	1	2	2	1	2	2	2	2	2	2	2	1	1	2	2	1	1	1	1	2	1	2	2	2	2	2	1	1	1	1	2	1	1	0	1	1	1	2	2	1	1	1	2	2
837	SNLL-04_24028131	0.300911	1	1	1	1	2	2	1	2	2	2	2	2	2	2	1	1	2	2	1	1	1	1	2	1	2	2	2	2	2	1	1	1	1	2	1	1	0	1	1	1	2	2	1	1	1	2	2
838	SNLL-04_24188347	0.421052	1	1	1	1	2	2	1	2	2	2	2	2	2	2	1	2	2	2	1	1	1	1	2	1	2	2	2	2	2	1	1	1	1	2	1	1	0	1	1	1	2	2	1	1	1	2	2
839	SNLL-04_24241987	0.475051	1	0	0	1	2	2	1	2	0	2	2	2	2	2	1	2	2	2	1	1	1	1	2	1	2	2	2	2	2	1	1	1	1	2	1	1	0	1	1	1	2	2	1	1	1	2	2
840	SNLL-04_24281985	0.410207	1	0	0	1	2	2	1	2	0	2	2	2	2	2	1	2	2	2	1	1	1	1	2	1	2	2	2	2	2	1	1	1	1	2	1	1	0	1	1	1	2	2	1	1	1	2	2
841	SNLL-04_24419547	0.475051	1	0	0	1	2	2	1	2	2	2	2	2	2	2	1	2	2	2	1	1	1	1	2	1	2	2	2	2	2	1	1	1	1	2	1	1	0	1	1	1	2	2	1	1	1	2	2
842	SNLL-04_24478016	0.410207	1	0	0	1	2	2	1	2	2	2	2	2	2	2	1	2	2	2	1	1	1	1	2	1	2	2	2	2	2	1	1	1	1	2	1	1	0	1	1	1	2	2	1	1	1	2	2
843	SNLL-04_24479485	0.410207	1	1	0	1	2	2	1	2	2	2	2	2	2	2	1	2	2	2	1	1	1	1	2	1	2	2	2	2	2	1	1	1	1	2	1	1	1	1	1	1	2	2	1	1	1	2	2
844	SNLL-04_24730142	0.28968	1	1	1	1	2	2	1	2	2	2	2	2	2	2	1	2	2	2	1	1	2	1	2	1	2	2	2	2	0	1	1	1	1	2	1	1	1	1	1	1	2	2	1	1	1	2	2
845	SNLL-04_24741130	0.340904	1	1	1	1	2	2	1	2	2	2	2	2	2	2	1	2	2	2	1	1	2	1	2	1	2	2	2	2	0	1	1	1	1	2	1	1	1	1	1	1	2	2	1	1	1	2	2
846	SNLL-04_24905747	0.153127	1	1	1	1	2	2	1	2	0	2	0	2	2	2	1	2	2	2	1	1	2	1	2	1	2	2	2	2	0	1	1	1	1	2	1	1	1	1	1	1	2	2	1	1	1	2	2
847	SNLL-04_24933391	0.195625	1	1	1	1	2	2	1	2	0	2	2	2	2	2	1	2	2	2	1	1	2	1	2	1	2	2	2	2	0	1	1	1	1	2	1	1	1	1	1	1	2	2	1	1	1	2	2
848	SNLL-04_25029452	0.244914	1	1	1	1	2	2	1	2	2	2	2	2	2	2	1	2	2	2	2	1	2	1	2	1	2	2	2	2	0	1	1	1	1	2	1	1	1	1	1	1	2	2	1	1	1	2	1
849	SNLL-04_25110466	0.025398	1	1	1	1	2	2	1	2	0	2	0	2	2	2	1	2	2	2	2	1	2	1	2	1	1	2	1	2	0	1	1	1	1	2	1	1	1	1	1	1	2	2	1	1	1	2	1
850	SNLL-04_25119683	0.103545	1	1	1	1	2	2	1	2	2	2	2	2	2	2	1	2	2	2	2	1	2	1	2	1	1	2	1	2	0	1	1	1	1	2	1	1	1	1	1	1	2	2	1	1	1	2	1
851	SNLL-04_25139597	0.117287	1	1	1	1	2	2	1	2	0	2	0	2	2	2	1	2	2	2	2	1	2	1	2	1	1	2	2	2	0	1	1	1	1	2	1	1	1	1	1	1	2	2	1	1	1	2	1
852	SNLL-04_25258149	0.143354	1	0	1	1	2	2	1	2	0	2	0	2	2	2	1	2	2	2	2	1	2	1	2	1	1	2	2	2	0	1	1	1	1	2	1	1	1	1	1	1	2	2	1	1	1	2	1
853	SNLL-04_25277876	0.195625	1	1	1	1	2	2	1	2	2	2	2	2	2	2	1	2	2	2	2	1	2	1	2	1	1	2	2	2	0	1	1	1	1	2	1	1	1	1	1	1	2	2	1	1	1	2	1
854	SNLL-04_25323786	0.0628197	1	1	1	1	2	2	1	2	2	2	2	2	2	2	1	2	2	2	2	1	2	1	2	1	1	2	2	2	0	1	1	1	1	2	1	1	1	1	1	1	2	2	1	1	1	2	1
855	SNLL-04_25331100	0.056811	1	0	1	1	2	2	1	2	2	2	0	2	2	2	1	2	2	2	2	1	2	1	2	1	1	2	2	2	0	1	1	1	1	2	1	1	1	1	1	1	2	2	1	1	1	2	1
856	SNLL-04_25402485	0.143354	1	1	1	1	2	2	0	2	2	2	2	2	2	2	1	2	2	2	2	1	2	1	2	1	1	2	2	2	0	1	1	1	1	2	1	1	1	1	1	1	2	2	1	1	1	2	1
857	SNLL-04_25403866	0.0455003	1	1	1	1	2	2	2	2	0	2	0	2	2	2	1	2	2	2	2	1	2	1	2	1	1	2	2	2	0	1	1	1	1	2	1	1	1	1	1	1	2	2	1	1	1	2	1
858	SNLL-04_25462482	0.0690363	1	1	1	1	2	2	2	2	2	2	2	2	2	2	1	2	2	2	2	1	2	1	2	1	1	2	2	2	1	1	1	1	1	2	1	1	1	1	1	1	2	2	1	1	1	2	1
859	SNLL-04_25494374	0.195625	1	1	1	1	2	2	2	2	2	2	2	2	2	2	1	2	2	2	2	1	2	1	2	2	1	2	2	2	0	1	1	1	1	2	1	1	1	1	1	1	2	1	1	1	1	2	1
860	SNLL-04_25545688	0.0455003	1	1	1	1	2	2	2	2	2	2	0	1	2	2	1	2	2	2	2	1	2	1	2	2	1	2	2	2	0	1	1	1	1	2	1	1	1	1	1	1	2	1	1	1	1	2	1
861	SNLL-04_25578914	0.0363471	1	1	1	1	2	2	2	2	2	2	2	1	2	2	1	2	2	2	2	1	2	1	2	2	1	2	2	2	0	1	1	1	1	2	1	1	1	1	1	1	1	1	1	1	1	2	1
862	SNLL-04_25607434	0.0363471	1	1	1	1	2	2	2	2	2	2	2	1	2	2	1	2	2	2	2	1	2	1	2	2	1	2	2	2	0	1	1	1	1	2	1	1	1	1	1	1	1	1	1	1	1	2	1
863	SNLL-04_25728054	0.0506985	1	1	1	1	2	2	2	1	2	2	2	1	2	2	1	2	2	2	2	1	2	1	2	2	1	2	2	2	0	1	1	1	1	2	2	1	1	1	1	1	1	1	1	1	1	2	1
864	SNLL-04_25819436	0.028969	1	1	1	1	2	2	2	1	0	2	2	1	2	2	1	2	2	2	2	1	2	1	2	2	1	2	2	2	0	1	1	1	1	2	2	1	1	1	1	1	1	1	1	1	1	2	1
865	SNLL-04_25828909	0.126162	1	1	1	1	2	2	2	1	2	2	2	1	2	2	1	2	2	2	2	1	2	1	2	2	1	2	2	2	0	1	1	1	1	2	2	1	1	1	1	1	1	1	1	1	1	2	1
866	SNLL-04_25865983	0.0321246	1	1	1	1	2	2	2	1	0	2	0	1	2	2	1	2	2	2	2	1	2	1	2	2	1	2	2	2	0	1	1	1	1	2	2	1	1	1	1	1	1	1	1	1	1	2	1
867	SNLL-04_25899666	0.143354	1	1	1	1	2	2	2	1	0	2	0	1	2	2	1	2	2	2	2	1	2	1	2	2	1	2	1	2	0	1	1	1	2	2	2	1	1	1	1	1	1	1	2	1	1	2	1
868	SNLL-04_26031817	0.266521	1	0	1	1	0	2	2	1	0	2	2	1	2	2	1	2	2	2	2	2	2	2	2	2	1	2	1	2	1	1	1	1	0	0	2	1	1	1	1	1	1	1	2	1	1	2	1
869	SNLL-04_26070816	0.28968	1	1	1	1	2	2	2	1	0	2	0	1	2	2	1	2	2	2	2	2	2	2	2	2	1	2	1	2	0	1	1	1	2	2	2	1	1	1	1	1	1	1	2	1	1	2	1
870	SNLL-04_26110679	0.39902	1	1	1	1	2	2	2	1	0	2	0	1	2	2	1	2	2	2	2	2	2	2	2	2	1	2	1	2	0	1	1	1	2	2	2	1	1	1	1	1	1	1	2	1	1	2	1
871	S_243_29_58115	0.802587	1	1	1	1	0	2	0	1	0	1	0	1	2	2	2	2	1	0	2	2	2	2	2	2	1	2	1	2	0	1	1	1	2	2	2	1	1	1	2	2	1	1	2	1	1	2	1
872	SNLL-04_26337952	0.730224	1	1	1	1	2	2	2	1	2	1	0	1	2	2	2	2	1	2	2	2	2	2	2	2	2	2	1	2	1	1	1	1	2	2	2	1	1	1	2	2	1	1	2	1	1	2	1
873	SNLL-04_26395185	0.641848	1	1	1	2	2	2	2	1	2	1	1	1	2	2	2	2	1	2	2	2	2	2	2	2	2	2	1	2	0	1	1	1	2	2	2	1	1	1	2	2	1	1	2	1	1	2	1
874	SNLL-04_26442561	0.717766	1	1	1	2	2	2	2	1	2	1	1	1	2	2	2	2	1	2	2	2	2	2	1	2	2	2	1	2	0	1	1	1	2	2	2	1	1	1	2	2	1	1	0	1	1	2	1
875	SNLL-04_26477009	0.633939	1	1	1	2	2	2	2	1	2	1	1	1	2	2	2	2	1	2	2	2	2	2	1	2	2	2	1	2	0	1	1	1	2	2	2	1	1	1	2	2	1	1	0	1	2	2	2
876	SNLL-04_26524196	0.28968	2	1	1	2	2	2	2	1	0	2	1	1	2	2	2	2	1	2	2	2	2	2	1	2	2	2	1	2	0	1	1	1	2	2	2	1	1	1	2	2	1	1	2	1	2	2	2
877	SNLL-04_26562946	0.641848	2	1	1	2	2	2	2	1	2	2	1	1	2	2	2	2	1	2	2	2	2	1	1	2	2	2	1	2	0	1	1	1	2	2	2	1	1	1	2	2	1	1	2	1	2	2	2
878	SNLL-04_26598170	0.730224	2	1	1	2	2	2	2	1	2	2	1	1	2	2	2	2	1	2	2	2	2	1	1	2	2	2	1	2	0	1	1	1	2	2	2	1	1	1	2	2	1	1	2	1	2	2	2
879	SNLL-04_26656764	0.300911	2	2	1	1	2	2	2	1	2	2	1	1	2	2	2	2	1	2	2	2	2	1	1	2	2	2	1	2	0	1	1	1	2	2	2	1	1	1	2	2	1	1	2	1	2	2	2
880	SNLL-04_26661575	0.633939	2	0	1	1	2	2	2	1	0	2	1	1	2	2	2	2	1	2	2	2	2	1	1	2	2	2	1	2	1	1	1	1	2	2	2	1	1	1	2	2	1	1	2	1	2	2	2
881	SNLL-04_26665396	0.352251	2	2	1	1	2	2	2	1	2	2	1	1	2	2	2	2	1	2	2	2	2	1	1	2	2	2	1	2	0	1	1	1	2	2	2	1	1	1	2	2	1	1	0	1	2	2	2
882	SNLL-04_26694936	0.233859	2	0	0	1	2	2	2	1	2	2	1	1	2	2	2	2	1	2	2	2	2	1	1	2	2	2	1	2	0	1	1	1	2	2	2	1	1	1	2	2	1	1	2	1	2	2	2
883	SNLL-04_26728884	0.153127	2	2	0	1	2	2	2	1	2	2	1	1	2	2	2	2	1	2	2	2	2	1	0	2	2	2	1	2	0	1	1	1	2	2	2	1	1	1	2	2	1	1	2	1	2	2	2
884	SNLL-04_26776055	0.185071	2	0	1	2	2	2	2	1	2	2	1	1	2	2	2	2	1	2	2	2	2	1	0	2	2	2	1	2	0	1	1	1	2	2	2	1	1	1	2	2	1	1	2	1	2	2	2
885	SNLL-04_26811508	0.028969	2	2	1	2	2	2	2	1	2	2	1	1	2	2	2	2	1	2	2	2	2	1	0	2	2	2	1	2	0	1	1	2	2	2	2	1	1	1	2	2	1	1	2	1	2	2	2
886	SNLL-04_26837706	0.0157874	2	2	1	2	2	2	2	1	2	2	1	1	2	2	2	2	1	2	2	2	2	1	1	2	2	2	1	2	0	1	1	2	2	2	2	1	1	1	2	2	1	1	2	1	2	2	2
887	SNLL-04_26845197	0.0134891	2	0	1	2	2	2	2	1	2	2	1	1	2	2	2	2	1	2	2	2	2	1	0	2	2	2	1	2	0	1	1	2	2	2	2	1	1	1	2	2	1	1	2	1	2	2	2
888	SNLL-04_27030070	0.0707266	2	0	0	2	2	2	2	1	2	2	1	1	2	2	1	2	1	2	1	2	2	1	0	2	2	2	1	2	1	1	1	2	2	2	2	1	1	1	2	2	1	1	2	1	2	2	2
889	SNLL-04_27047755	0.126162	2	0	1	2	2	2	2	1	0	2	1	1	2	2	1	2	1	2	1	2	2	1	1	2	2	2	1	2	1	1	1	2	2	2	2	1	1	1	2	2	1	1	2	1	2	2	2
890	SNLL-04_27067975	0.056811	2	2	0	2	2	2	2	1	2	2	1	1	2	2	1	2	1	2	1	2	2	1	0	2	2	2	1	2	1	1	1	2	2	2	2	1	1	1	2	2	1	1	2	1	2	2	2
891	SNLL-04_27078882	0.0628197	2	2	0	2	2	2	2	1	2	2	1	1	2	2	1	2	1	2	1	2	2	1	0	2	2	2	1	2	1	1	1	2	2	2	2	1	1	1	2	2	1	1	2	1	2	2	2
892	SNLL-04_27134536	0.28968	1	0	1	2	2	2	2	1	2	2	1	1	2	2	1	2	1	2	1	2	2	1	0	2	1	2	1	2	1	1	1	2	2	2	2	1	1	1	2	2	1	1	2	1	2	2	2
893	SNLL-04_27249713	0.195625	1	0	1	2	2	2	2	1	2	2	1	1	2	2	1	2	1	2	1	2	2	1	0	2	1	2	1	2	1	1	1	2	2	2	2	1	1	1	2	2	1	1	2	1	2	2	2
894	SNLL-05_26306312	0.13511	2	2	2	2	1	2	1	1	1	2	0	2	2	2	2	2	1	1	1	2	1	2	1	1	1	2	1	2	1	1	2	2	2	1	2	1	1	1	2	2	2	2	2	1	1	1	2
895	SNLL-05_26292534	0.0690363	2	2	2	2	1	2	1	1	1	2	1	2	2	2	2	2	1	1	1	2	1	2	1	1	1	2	1	2	1	1	2	2	2	1	2	1	1	1	2	2	2	2	2	1	1	1	2
896	SNLL-05_26265636	0.0628197	2	2	2	2	1	2	1	1	1	2	1	2	2	2	2	2	1	1	1	2	1	2	1	1	1	2	1	2	1	1	2	2	2	1	2	1	0	1	2	2	2	2	2	1	1	1	2
897	SNLL-05_26231194	0.0628197	2	2	2	2	1	2	1	1	0	2	1	2	2	2	2	2	1	1	1	2	1	2	1	1	1	2	1	2	1	1	2	2	2	1	1	1	0	1	2	2	2	2	2	1	1	1	2
898	SNLL-05_26224511	0.0628197	2	2	2	2	1	2	1	1	0	2	1	2	2	2	2	2	1	1	1	2	1	2	1	1	1	2	1	2	1	1	2	2	2	1	1	1	0	1	2	2	2	2	2	1	1	1	2
899	SNLL-05_26146215	0.00881756	2	2	2	2	1	2	1	1	0	2	0	2	2	2	2	2	1	1	1	2	1	2	1	1	1	2	1	2	0	1	2	2	2	1	1	1	0	1	2	2	2	2	2	1	1	1	2
900	SNLL-05_26053736	0.117287	2	2	2	2	1	2	1	1	1	2	0	2	2	2	2	2	1	1	1	2	1	2	1	1	1	2	1	2	0	1	2	2	1	1	1	1	1	1	2	2	2	2	2	1	1	1	2
901	SNLL-05_26032883	0.453255	0	0	0	2	1	2	1	1	1	2	1	2	2	2	2	2	1	1	1	2	1	2	1	1	1	2	1	2	0	1	2	2	1	1	1	1	1	1	2	2	2	2	2	1	1	1	2
902	SNLL-05_26027976	0.278215	2	0	0	2	1	2	1	1	1	2	1	2	2	2	2	2	1	1	1	2	1	2	1	1	1	2	1	2	0	1	2	2	1	1	1	1	1	1	2	2	2	2	2	1	1	1	2
903	SNLL-05_26011089	0.153127	2	2	2	2	1	2	1	1	1	2	0	2	2	2	2	2	1	1	1	2	1	2	1	1	1	2	1	2	0	1	2	2	1	1	1	1	1	1	2	2	2	2	2	1	1	1	2
904	SNLL-05_25994729	0.056811	2	2	2	2	1	2	1	1	1	2	0	2	2	2	2	2	1	2	2	2	1	2	1	1	1	2	1	2	0	1	2	2	1	1	1	1	1	1	2	2	2	2	2	1	1	1	2
905	SNLL-05_25973257	0.143354	2	0	0	2	1	2	1	1	1	2	0	2	2	2	2	2	1	2	2	2	1	2	1	1	1	2	1	2	0	1	2	2	1	1	1	1	1	1	1	2	2	2	2	1	1	1	2
906	SNLL-05_25962547	0.056811	2	2	0	2	1	2	1	1	1	2	1	2	2	2	2	2	1	2	2	2	1	2	1	1	1	2	1	2	0	1	2	2	1	1	1	1	1	1	1	2	2	2	2	1	1	2	2
907	SNLL-05_25949309	0.025398	2	0	2	2	1	2	1	1	1	2	1	2	2	2	2	2	1	2	2	2	1	2	1	1	1	2	1	2	1	1	2	2	1	1	1	1	1	1	1	2	2	2	2	1	1	2	2
908	SNLL-05_25909914	0.0189925	2	0	0	2	1	2	1	1	1	2	1	2	2	2	2	2	1	2	2	2	1	2	1	1	1	2	1	2	0	1	2	2	1	1	1	1	0	1	1	2	2	2	2	1	1	2	2
909	SNLL-05_24927970	0.153127	2	2	2	2	1	2	1	1	0	2	1	2	2	2	2	2	1	2	2	2	1	1	1	1	1	2	1	2	0	1	2	2	1	1	1	1	1	1	1	2	2	2	1	1	1	2	2
910	SNLL-05_24903439	0.162911	2	2	2	2	1	2	1	1	1	2	1	2	2	2	2	2	1	2	2	2	1	1	1	1	1	2	1	2	0	1	2	2	1	1	1	1	1	1	1	2	2	2	1	1	1	2	2
911	SNLL-05_24688726	0.641848	1	2	2	2	1	2	1	1	2	2	0	2	2	2	2	1	1	2	2	2	1	1	1	1	1	2	1	2	1	1	2	2	2	1	1	1	1	1	1	2	2	2	1	1	1	2	2
912	SNLL-05_24593423	0.906347	1	0	1	2	1	2	1	1	2	2	0	2	2	2	2	1	1	2	2	2	2	1	1	1	1	2	1	2	0	1	2	2	2	1	1	1	1	1	1	2	2	2	1	1	1	2	2
913	SNLL-05_24289474	0.908491	1	2	1	2	1	2	1	1	2	2	0	2	2	2	2	1	1	2	2	2	2	1	1	1	1	2	1	2	0	1	2	2	2	1	1	1	1	1	1	2	2	2	1	1	1	2	2
914	SNLL-05_24287846	0.816105	1	2	1	2	1	2	1	1	2	0	1	2	2	2	2	1	1	2	2	2	2	1	1	1	1	2	1	2	0	1	2	2	2	1	1	1	1	1	1	2	2	2	1	1	1	2	2
915	SNLL-05_24261459	0.908491	1	2	1	2	1	2	1	1	2	2	1	2	2	2	2	1	1	2	2	2	2	1	1	1	1	2	1	2	0	1	2	2	2	1	1	1	1	1	1	2	2	2	1	1	1	2	2
916	SNLL-05_24223098	0.730224	1	2	1	2	1	2	1	1	2	2	1	2	2	2	2	1	1	2	2	2	2	1	1	1	1	2	1	2	0	1	2	2	2	1	1	1	1	1	2	2	2	2	1	1	1	2	2
917	004G15_3	0.802587	1	2	1	2	1	2	1	1	2	2	1	2	2	2	2	1	1	2	2	2	2	1	1	1	0	2	1	2	1	1	2	2	2	1	1	1	1	1	2	0	2	2	1	1	1	2	0
918	SNLL-05_24103414	0.244914	1	2	1	2	1	2	1	1	2	2	1	2	2	2	2	1	0	2	2	2	2	1	1	1	1	2	1	2	0	1	2	2	2	2	1	1	1	2	2	2	2	2	1	1	1	2	2
919	SNLL-05_24098251	0.300911	1	2	1	2	1	2	1	1	2	2	1	2	2	2	2	1	0	2	2	2	2	1	1	1	1	2	1	2	1	1	2	2	2	2	1	1	1	2	2	2	2	2	1	1	1	2	2
920	SNLL-05_24091886	0.0955807	1	2	1	2	1	2	1	1	2	2	0	2	2	2	2	1	0	2	2	2	2	1	1	1	1	2	1	2	0	1	2	2	2	2	1	1	0	2	2	2	2	2	1	1	1	2	2
921	SNLL-05_23794957	0.13511	1	2	1	2	1	2	1	1	2	2	2	2	2	2	2	1	1	2	2	2	2	1	1	1	2	2	1	2	0	1	2	2	2	2	1	1	2	2	2	2	2	2	1	1	1	1	2
922	SNLL-05_23791146	0.172682	1	2	1	2	1	2	1	1	2	2	2	2	2	2	2	1	1	2	2	2	2	1	1	1	2	2	1	2	0	1	2	2	2	2	1	1	2	2	2	2	2	2	1	1	1	1	2
923	SNLL-05_23783876	0.13511	1	2	1	2	1	2	1	1	2	2	2	2	2	2	2	1	1	2	2	2	2	1	1	1	2	2	1	2	0	1	2	2	2	2	1	1	2	2	2	2	2	2	1	1	1	1	2
924	SNLL-05_23618545	0.126162	1	2	1	2	1	2	1	1	2	2	2	2	2	2	2	1	1	2	2	2	2	1	1	1	2	2	1	2	0	1	2	2	2	0	1	1	2	2	2	2	2	2	1	1	1	1	2
925	SNLL-05_23538783	0.117287	1	2	1	2	1	2	2	0	0	2	2	2	2	2	2	1	1	2	2	2	2	1	1	1	2	2	1	2	1	1	2	2	2	0	1	1	2	2	2	2	2	1	1	1	1	1	2
926	SNLL-05_23203281	0.0846829	1	2	1	2	0	2	2	2	2	2	2	2	2	2	2	1	1	2	2	2	2	1	1	1	2	2	1	2	1	1	2	2	2	2	1	1	2	2	2	1	2	1	1	1	1	1	2
927	SNLL-05_23189853	0.11163	1	2	1	2	1	2	2	2	2	2	2	2	2	2	2	1	1	2	2	2	2	1	1	1	2	2	1	2	1	1	2	2	2	2	1	1	2	2	2	1	2	1	1	1	1	1	2
928	SNLL-05_22924380	0.0690363	1	2	1	2	1	2	2	2	2	2	2	2	2	2	2	1	1	2	2	2	2	1	2	1	2	2	1	2	1	1	2	2	2	2	1	1	2	2	2	1	2	1	1	1	1	1	2
929	SNLL-05_22881936	0.13511	1	2	1	2	1	2	2	2	2	2	0	2	2	2	2	1	1	2	2	2	2	1	2	1	2	2	1	2	1	1	2	2	2	0	1	1	2	2	2	1	2	1	1	1	1	1	2
930	SNLL-05_22848932	0.117287	1	0	1	2	1	2	2	2	2	2	0	2	2	2	2	1	1	2	2	2	2	1	2	1	2	2	1	2	1	1	2	2	2	0	1	1	0	2	2	1	2	1	1	2	1	1	2
931	SNLL-05_22686560	0.0455003	1	2	1	2	1	2	2	2	2	2	2	2	2	2	2	1	1	2	2	2	2	1	2	1	2	2	1	2	1	1	2	2	2	1	1	1	0	2	2	1	2	1	1	2	1	1	2
932	SNLL-05_22368352	0.0707266	1	0	1	2	1	2	2	2	2	2	0	2	2	2	2	1	1	2	2	2	2	1	2	1	2	2	1	2	1	1	2	2	2	0	0	1	0	2	2	1	2	1	1	2	1	1	2
933	SNLL-05_22298422	0.103545	1	2	1	2	1	2	2	2	1	2	2	2	1	2	2	1	1	2	2	2	2	1	2	1	2	2	1	2	1	1	2	2	2	0	1	1	2	2	2	1	2	1	1	2	1	1	2
934	SNLL-05_22236839	0.244914	1	2	1	2	1	2	2	2	1	2	2	2	1	2	2	1	1	2	1	2	2	1	1	1	2	2	1	2	1	1	2	2	2	0	1	1	2	2	2	1	2	1	1	2	1	1	2
935	SNLL-05_22075816	0.0955807	1	2	1	2	2	2	2	2	1	2	2	2	1	2	2	1	1	2	1	2	2	1	1	1	1	2	1	2	1	1	2	2	2	0	1	1	2	2	2	1	2	1	1	2	1	1	2
936	131K15_5_3	0.143354	1	2	1	2	2	2	2	2	1	2	2	2	1	2	2	1	0	2	1	2	2	1	1	1	1	2	1	2	0	1	2	2	2	1	1	1	1	1	2	0	2	1	0	2	1	1	2
937	SNLL-05_21845784	0.195625	1	2	1	2	2	2	2	2	1	2	2	2	1	2	2	1	1	2	1	2	2	1	1	1	1	2	1	2	1	1	2	2	2	1	1	1	0	1	2	1	2	1	1	2	1	1	2
938	SNLL-05_21822773	0.28968	1	2	1	2	2	2	2	2	1	2	2	2	1	2	2	1	1	2	1	2	2	1	1	1	1	2	1	2	1	1	2	2	2	1	1	1	0	1	2	1	2	1	1	2	1	1	2
939	SNLL-05_21796319	0.410207	1	2	1	2	2	2	2	2	1	2	2	2	1	2	2	1	1	2	1	2	2	1	1	1	1	2	1	2	1	1	1	2	2	1	1	1	0	1	2	1	2	1	1	2	1	1	2
940	SNLL-05_21754524	0.485381	1	2	1	2	2	2	2	2	1	2	2	2	1	2	2	1	1	2	1	2	2	1	1	1	1	2	1	2	1	1	1	2	2	1	1	1	1	1	2	1	2	1	1	2	1	1	2
941	SNLL-05_21453348	0.908491	1	2	1	2	2	2	2	2	1	2	2	0	1	2	2	1	1	2	1	2	2	1	1	1	1	2	1	2	1	1	1	2	2	1	1	1	1	1	2	1	2	1	1	2	1	1	2
942	SNLL-05_21451041	0.811807	1	0	1	2	2	2	2	2	1	2	0	2	1	2	2	1	1	2	1	2	2	1	1	1	1	2	1	2	1	1	1	2	2	1	1	1	1	1	2	1	2	1	1	2	1	1	2
943	SNLL-05_21343671	0.421052	1	2	1	2	2	2	2	2	1	2	2	2	1	2	2	1	1	2	1	2	2	1	1	1	1	2	1	2	1	1	1	2	2	1	1	1	1	1	2	2	2	1	1	2	1	1	2
944	SNLL-05_21135772	0.546901	1	0	1	2	2	2	2	2	1	2	0	2	1	2	2	1	1	2	1	2	2	1	1	1	1	2	1	2	1	1	1	2	2	1	1	1	1	1	2	2	2	1	1	2	1	1	2
945	SNLL-05_20948120	0.711107	1	0	1	2	2	2	2	2	1	2	0	2	1	2	2	1	1	2	1	2	2	1	1	1	1	2	1	2	1	1	1	2	2	1	1	1	1	1	2	2	2	1	1	2	1	1	2
946	SNLL-05_20742695	0.811807	1	2	1	2	2	2	2	2	1	2	0	2	1	2	2	1	1	2	1	2	2	1	1	1	1	2	1	2	1	1	1	2	2	1	1	1	1	1	2	2	2	1	1	2	1	1	2
947	SNLL-05_20741702	0.641848	1	2	1	2	2	2	2	2	1	2	2	2	1	2	2	1	1	2	1	2	2	1	1	1	1	2	1	2	1	1	1	2	2	1	1	1	1	1	2	2	2	1	1	2	1	1	2
948	SNLL-05_19559519	0.816105	1	2	1	2	2	2	2	2	1	2	2	2	1	2	2	1	1	2	1	2	2	1	1	1	1	2	1	2	0	1	1	2	2	1	1	1	1	1	2	2	2	1	1	2	1	1	2
949	SNLL-05_19511452	1	1	0	1	2	2	2	2	2	1	2	2	2	1	2	2	1	1	2	1	2	2	1	1	1	1	2	1	2	1	1	1	2	2	1	1	1	1	1	2	2	2	1	1	2	1	1	2
950	SNLL-05_19358217	1	1	0	1	2	0	0	2	2	1	2	0	2	1	2	2	1	1	2	1	2	2	1	1	1	1	2	1	2	0	1	1	2	2	1	1	1	1	1	2	2	2	1	1	2	1	1	2
951	S_9_88_6081	0.704133	1	0	1	2	2	2	2	2	1	2	2	2	1	2	2	1	1	2	1	2	2	1	1	1	1	0	1	2	1	1	1	2	2	1	1	1	1	1	2	2	2	1	1	2	1	1	2
952	SNLL-05_18774314	0.556374	1	2	1	2	2	2	2	2	1	2	2	2	1	2	2	1	1	2	1	2	2	1	1	1	1	2	1	2	0	2	1	2	2	1	1	1	1	1	2	2	2	1	1	2	1	1	2
953	SNLL-05_17918505	1	1	0	1	2	2	2	2	2	1	2	0	2	1	2	2	1	1	2	1	2	2	1	1	1	1	2	1	2	1	2	1	2	2	1	1	1	1	1	2	2	2	1	1	2	1	1	2
954	SNLL-05_16834453	0.546901	1	2	1	2	2	2	2	2	1	2	0	2	1	2	2	1	1	2	1	2	2	1	1	1	1	2	1	2	0	2	1	2	2	1	1	1	0	1	2	2	2	1	1	2	1	1	2
955	SNLL-04_20948168	0.537047	1	2	1	2	2	2	2	2	1	2	0	2	1	2	2	1	1	2	1	2	2	1	1	1	1	2	1	2	0	2	1	2	2	1	1	1	1	1	2	2	2	1	1	2	1	1	2
956	SNLL-04_20393924	0.899271	1	2	1	2	2	2	0	2	1	2	0	2	1	2	2	1	1	2	1	2	2	1	1	1	1	2	1	2	0	2	1	1	2	2	1	1	1	1	2	2	2	1	1	0	1	1	0
957	SNLL-05_13313301	0.537047	1	0	1	2	2	2	2	2	1	2	0	2	1	2	2	1	1	2	1	2	2	1	1	1	1	2	1	2	0	2	1	1	2	2	1	1	1	1	2	2	2	1	1	2	1	1	2
958	SNLL-05_12691422	0.475051	1	2	1	2	2	2	2	2	1	2	2	2	1	2	2	1	1	2	1	2	2	1	1	1	1	2	1	2	1	2	1	1	2	2	1	1	0	1	2	2	2	1	1	2	1	1	2
959	SNLL-05_12643353	0.537047	1	0	1	2	2	2	2	2	1	2	0	2	1	2	2	1	1	2	1	2	2	1	1	1	1	2	1	2	0	2	1	1	2	2	1	1	1	1	2	2	2	1	1	2	1	1	2
960	SNLL-05_11941660	0.39902	1	2	1	2	2	2	2	2	1	2	2	2	1	2	2	1	1	2	1	2	2	1	1	1	1	2	1	2	0	2	1	1	2	2	1	1	1	1	2	2	2	1	1	2	1	1	2
961	S_1_443_17014	0.464347	1	2	1	2	2	2	2	2	1	2	0	2	1	2	2	1	1	2	1	2	2	1	1	1	1	2	1	2	0	2	1	1	2	2	1	1	0	1	2	2	2	1	1	2	1	1	2
962	S_1_420_18367	0.464347	1	2	1	2	2	2	2	2	1	2	0	2	1	2	2	1	1	2	1	2	2	1	1	1	1	2	1	2	0	2	1	1	2	2	1	1	0	1	2	2	2	1	1	2	1	1	2
963	SNLL-05_11790398	1	1	0	1	2	2	2	0	2	1	2	0	2	1	2	2	1	1	2	1	0	2	1	1	1	1	2	1	2	1	2	2	1	2	2	1	1	1	1	2	2	2	1	1	2	1	1	2
964	SNLL-05_11785401	0.556374	1	2	1	2	2	2	2	2	1	2	0	2	1	2	2	1	1	2	1	2	2	1	1	1	1	2	1	2	0	2	2	1	2	2	1	1	1	1	2	2	2	1	1	2	1	1	2
965	SNLL-05_10807319	0.39902	2	2	1	2	2	2	2	2	1	2	2	2	1	2	2	1	1	2	1	1	2	1	1	1	1	2	1	2	1	2	2	1	2	2	1	1	1	1	2	2	2	1	1	2	1	1	2
966	SNLL-05_10761529	0.278215	2	2	1	2	2	2	2	2	1	2	2	2	1	2	2	1	1	2	1	1	2	1	1	1	1	2	1	2	1	2	2	1	2	2	1	1	1	1	2	2	2	1	1	2	1	1	2
967	SNLL-05_10411210	0.340904	2	2	1	2	2	2	2	2	1	2	2	2	1	2	2	1	1	2	1	1	2	1	1	1	1	2	1	1	0	2	2	1	2	2	1	1	0	1	2	2	2	1	1	2	1	1	2
968	SNLL-05_10364471	0.39902	2	0	1	2	2	2	2	2	1	2	2	2	1	2	2	1	1	2	1	1	2	1	1	1	1	2	1	1	0	2	2	1	2	2	1	1	0	1	2	2	2	1	1	2	1	1	2
969	SNLL-05_10101021	0.22265	2	0	0	2	2	2	2	2	0	2	2	2	1	2	2	1	1	2	1	1	2	1	1	1	1	2	1	1	0	2	2	1	2	2	1	1	0	1	2	2	2	1	1	2	1	2	2
970	S_29_18_6436	0.0575994	2	2	2	2	2	2	2	2	0	2	2	2	1	2	2	1	1	2	1	1	2	1	1	1	2	2	1	1	0	2	2	1	2	2	1	1	0	1	2	2	2	1	1	2	1	2	2
971	S_29_13_31844	0.0575994	2	2	2	2	2	2	2	2	0	2	2	2	1	2	2	1	1	2	1	1	2	1	1	1	2	2	1	1	0	2	2	1	2	2	1	1	0	1	2	2	2	1	1	2	1	2	2
972	SNLL-05_9852271	0.387479	2	1	2	2	2	2	2	2	0	2	0	2	1	2	2	1	1	2	1	1	2	1	1	1	2	2	1	1	1	2	2	1	2	2	1	1	0	2	2	2	2	1	2	2	1	2	2
973	SNLL-05_9812694	0.266521	2	1	2	2	2	2	2	2	0	2	0	2	1	2	2	1	1	2	1	1	2	1	1	1	2	2	2	1	1	2	2	1	2	2	1	1	0	2	2	2	2	1	2	2	1	2	2
974	SNLL-05_9560474	0.485381	2	1	2	2	2	2	2	2	0	2	1	2	1	2	2	1	1	2	1	1	2	1	1	1	2	2	2	1	1	2	2	1	2	2	1	1	1	2	2	2	2	1	2	2	1	2	2
975	SNLL-05_9464253	0.475051	2	1	1	2	2	2	2	2	1	2	0	2	1	2	2	1	1	2	1	1	2	1	1	1	2	2	2	1	0	2	2	1	2	2	1	1	2	2	2	2	2	1	2	2	1	2	2
976	SNLL-05_9312169	0.475051	2	1	1	2	2	2	2	2	1	2	0	2	1	2	2	1	1	2	1	1	2	1	1	1	2	2	2	1	0	2	2	1	2	2	1	1	2	2	2	2	2	1	2	2	1	2	2
977	SNLL-05_9293229	0.556374	2	1	1	2	2	2	2	2	1	2	0	2	1	2	2	1	1	2	1	1	2	1	1	1	2	2	2	1	1	2	2	1	2	2	1	1	0	2	2	2	2	1	2	2	1	2	2
978	SNLL-05_9291611	0.485381	2	1	1	2	2	2	2	2	1	2	1	2	1	2	2	1	1	2	1	1	2	1	1	1	2	2	2	1	0	2	2	1	2	2	1	1	2	2	2	2	2	1	2	2	1	2	2
979	SNLL-05_9270408	0.340904	2	1	0	2	2	2	2	2	1	2	1	2	1	2	2	1	1	2	1	1	2	1	1	1	2	2	2	1	0	2	2	1	2	2	1	1	2	2	2	2	2	1	2	2	1	2	2
980	SNLL-05_9219579	0.278215	2	1	1	2	2	2	2	2	1	2	0	2	1	2	2	1	1	2	1	1	2	1	1	1	2	2	2	1	0	2	2	1	2	2	1	1	2	2	2	2	2	1	2	2	1	2	2
981	SNLL-05_9082529	0.387479	2	1	1	2	2	2	2	2	1	2	0	2	1	2	2	1	1	2	1	1	2	1	1	1	2	2	2	1	0	2	2	1	2	2	1	1	0	2	2	2	2	1	2	2	1	2	2
982	S_5_90_25816	0.453255	2	1	1	2	2	2	2	2	1	2	0	2	1	2	2	1	1	2	1	1	2	1	1	1	2	2	2	1	0	2	2	1	2	0	0	1	0	2	2	2	2	1	2	2	1	2	2
983	S_5_116_21619	0.278215	2	1	1	2	2	2	2	2	1	2	0	2	1	2	2	1	1	2	1	1	2	1	1	1	2	2	2	1	0	2	2	1	2	2	1	1	0	2	2	2	2	1	2	2	1	2	2
984	S_5_142_14439	0.22265	2	1	1	2	2	2	2	2	1	2	0	2	1	2	2	1	1	2	1	1	2	1	1	1	2	2	2	1	0	2	2	1	2	2	1	1	0	2	2	2	2	1	2	2	1	2	2
985	S_5_146_50910	0.22265	2	1	1	2	2	2	2	2	1	2	0	2	1	2	2	1	1	2	1	1	2	1	1	1	2	2	2	1	0	2	2	1	2	2	1	1	0	2	2	2	2	1	2	2	1	2	2
986	SNLL-05_8913360	0.233859	2	1	1	2	2	2	2	2	1	2	0	2	1	2	2	1	1	2	1	1	2	1	1	1	2	2	2	1	1	2	2	1	2	2	1	1	2	2	2	2	2	1	2	2	1	2	2
987	SNLL-05_8701063	0.195625	2	1	1	2	2	2	2	2	1	2	0	2	1	2	2	1	1	2	1	1	2	1	1	1	2	2	2	1	0	2	2	1	2	2	1	1	2	2	2	2	2	1	2	2	1	2	2
988	SNLL-05_7884841	0.39902	2	1	1	2	2	2	2	2	1	2	1	2	1	2	2	1	1	2	1	1	2	1	1	1	2	2	2	1	0	2	2	1	2	2	1	1	0	2	2	2	2	1	2	2	1	2	2
989	SNLL-05_7825120	0.340904	2	1	1	2	2	2	2	2	1	2	1	2	1	2	2	1	1	2	1	1	2	1	1	1	2	2	2	1	0	2	2	1	2	2	1	1	2	2	2	2	2	1	2	2	1	2	2
990	SNLL-05_7763046	0.233859	2	1	1	2	2	2	2	2	1	2	1	2	1	2	2	1	1	2	1	1	2	1	1	1	2	2	2	1	0	2	2	1	2	2	1	1	2	2	2	2	2	1	2	2	1	2	2
991	SNLL-05_7554861	0.278215	2	1	1	2	2	2	2	2	1	2	1	2	1	2	2	1	1	2	1	1	2	1	1	1	2	2	2	1	0	2	2	1	2	2	1	1	0	2	2	2	2	1	2	2	1	2	2
992	SNLL-05_7490359	0.340904	2	1	1	2	2	2	2	2	1	2	0	2	1	2	2	1	1	2	1	1	2	1	1	1	2	2	2	1	1	2	2	1	2	2	1	1	0	2	2	2	2	1	2	2	1	2	2
993	SNLL-05_7373836	0.421052	2	1	1	2	2	2	2	2	1	2	1	2	1	2	2	1	1	2	1	1	2	1	1	1	2	2	2	1	1	2	2	1	2	2	1	1	2	2	2	2	2	1	2	2	1	2	2
994	SNLL-05_7133935	0.329258	2	1	1	2	2	2	2	2	1	2	0	2	1	2	2	1	1	2	1	1	2	1	1	1	2	2	2	1	0	2	2	1	2	2	1	1	2	2	2	2	2	1	2	2	1	2	2
995	SNLL-05_7091235	0.233859	2	1	1	2	2	2	2	2	1	2	0	2	1	2	2	1	1	2	1	1	2	1	1	1	2	2	2	1	0	2	2	1	2	2	1	1	2	2	2	2	2	1	2	2	1	2	2
996	SNLL-05_7068909	0.340904	2	1	1	2	2	2	2	2	1	2	0	2	1	2	2	1	1	2	1	1	2	1	1	1	2	2	2	1	0	2	2	1	2	2	1	1	2	2	2	2	2	1	2	2	1	2	2
997	SNLL-05_6009020	0.153127	2	1	1	2	2	2	2	2	1	2	1	2	1	2	2	1	1	2	1	1	2	2	1	1	2	2	2	1	0	2	2	1	2	2	1	1	2	2	2	2	2	1	2	2	1	2	2
998	SNLL-05_5902204	0.126162	2	1	1	2	2	2	2	2	1	2	1	2	1	2	2	1	1	2	1	1	2	2	1	1	2	2	2	1	0	2	2	1	2	2	1	1	2	2	2	2	2	1	2	2	1	2	2
999	SNLL-05_5741291	0.153127	2	1	1	2	2	2	2	2	1	2	1	2	1	2	2	1	1	2	1	1	2	2	1	1	2	2	2	1	0	2	2	1	2	2	0	1	2	2	2	2	2	1	2	2	1	2	2
1000	SNLL-05_5706669	0.278215	2	1	1	2	2	2	2	2	1	2	1	2	1	2	2	1	1	2	1	1	2	2	1	1	2	2	2	1	0	2	2	1	2	2	1	1	2	2	2	2	2	1	2	2	1	2	2
1001	S_83_16_15161	0.1638	2	1	1	2	2	2	0	2	1	2	0	2	1	2	2	1	1	2	1	1	2	2	1	1	2	2	2	1	0	2	2	1	2	2	1	1	0	2	2	2	2	1	2	2	1	2	2
1002	SNLL-05_5540678	0.233859	2	1	1	2	2	2	2	2	1	2	0	2	1	2	2	1	1	2	1	1	2	2	1	1	2	2	2	1	0	2	2	1	2	2	1	1	2	2	2	2	2	1	2	2	1	2	2
1003	SNLL-05_5308690	0.556374	2	1	1	2	2	2	2	2	1	2	1	2	1	2	2	1	1	2	1	1	2	2	1	1	2	2	2	1	0	2	2	1	2	2	1	1	2	2	2	2	2	1	2	2	1	2	2
1004	SNLL-05_4714552	0.233859	2	1	1	2	2	2	2	2	1	2	1	2	1	2	2	1	1	2	1	1	2	2	2	1	2	2	2	1	0	2	2	1	2	2	1	1	2	2	2	2	2	1	2	2	1	2	2
1005	SNLL-05_4577018	0.340904	2	1	1	2	2	2	2	2	1	2	1	2	1	2	2	1	1	2	1	1	2	2	2	1	2	2	2	1	1	2	2	1	2	2	1	1	0	2	2	2	2	1	2	2	1	2	2
1006	SNLL-05_4431336	0.266521	2	1	1	2	2	2	2	2	1	2	0	2	1	2	2	1	1	2	1	1	2	2	2	1	2	2	2	1	0	2	2	1	2	2	1	1	0	2	2	2	2	1	2	2	1	2	2
1007	SNLL-05_3975174	0.340904	2	1	1	2	2	2	2	2	1	2	0	2	1	2	2	1	1	2	1	1	2	2	2	1	2	2	2	1	1	1	2	1	2	2	1	1	2	1	2	2	2	1	2	2	1	2	2
1008	SNLL-05_3867799	0.233859	2	1	1	2	2	2	2	2	1	2	0	2	1	2	2	1	1	2	1	1	2	2	2	1	2	2	2	1	1	1	2	1	2	2	1	1	2	1	2	2	2	1	2	2	1	2	2
1009	SNLL-05_3694018	0.464347	2	1	1	2	2	2	0	0	1	2	1	2	1	2	2	1	1	2	1	1	2	2	2	1	2	2	2	1	1	1	2	1	2	2	1	1	2	1	2	2	2	1	2	2	1	2	2
1010	SNLL-05_3235442	0.352251	2	1	1	2	2	2	2	2	1	2	1	2	1	2	2	1	1	2	1	1	2	2	2	1	2	2	2	1	1	1	2	1	2	2	2	1	2	1	2	2	2	1	2	2	1	2	2
1011	SNLL-05_3212164	0.363302	2	1	1	2	2	2	2	2	1	2	1	2	1	2	2	1	1	2	1	1	2	2	2	1	2	2	2	1	1	1	2	1	2	2	2	1	2	1	2	2	2	1	2	2	1	2	2
1012	SNLL-05_3008376	0.421052	2	1	1	2	2	2	2	2	1	2	1	2	1	2	1	1	1	2	1	1	2	2	2	1	2	2	2	1	1	1	2	1	2	2	2	2	0	1	2	2	2	1	2	2	1	2	2
1013	SNLL-05_3001571	0.421052	2	1	1	2	2	2	2	2	1	2	1	2	1	2	1	1	1	2	1	1	2	2	2	1	2	2	2	1	1	1	2	1	2	2	2	2	0	1	2	2	2	1	2	2	1	2	2
1014	SNLL-05_2910969	0.649436	2	1	1	2	2	2	2	2	1	2	1	2	1	2	1	1	1	2	1	1	2	2	2	1	2	2	2	1	1	1	2	1	2	2	2	2	2	1	2	2	2	1	2	2	1	2	2
1015	SNLL-05_2817533	0.244914	2	1	1	2	2	2	2	2	1	2	1	2	1	2	1	1	1	2	1	1	2	2	2	1	2	2	2	1	1	1	2	1	2	2	2	2	2	2	2	2	2	1	2	2	1	2	2
1016	SNLL-05_2719151	0.556374	2	1	1	2	2	2	2	2	1	2	1	2	1	2	1	1	1	2	1	1	2	2	2	1	2	2	2	1	1	1	2	1	2	2	2	2	2	2	2	2	2	1	2	2	1	2	2
1017	SNLL-05_2661000	0.724133	2	1	1	2	2	2	2	2	1	2	1	2	1	2	1	1	1	2	1	1	2	2	2	1	2	2	2	1	1	1	2	1	2	2	2	2	2	2	2	2	2	1	2	2	1	2	2
1018	SNLL-05_2609058	0.724133	2	1	1	2	2	2	2	2	1	2	1	2	1	2	1	1	1	2	1	1	2	2	2	1	2	2	2	1	1	1	2	1	2	2	2	2	2	2	2	2	2	1	2	2	1	2	2
1019	SNLL-05_2443507	0.352251	2	1	1	2	2	2	2	2	1	2	1	2	1	2	1	1	1	2	1	1	2	2	2	1	2	2	2	1	1	1	2	1	2	2	2	2	2	2	2	2	2	1	2	2	1	2	2
1020	SNLL-05_2376512	0.410207	2	1	1	2	2	2	2	2	1	2	1	2	1	1	1	1	1	2	1	1	2	2	2	1	2	2	2	1	1	1	2	1	2	2	2	2	2	2	2	2	2	1	2	2	1	2	2
1021	SNLL-05_2278048	0.816105	2	1	1	2	2	2	2	2	1	2	1	2	1	1	1	1	1	2	1	1	2	2	2	1	2	2	2	1	1	1	2	1	2	2	2	2	2	2	2	2	2	1	2	2	1	2	2
1022	SNLL-05_2119708	0.820212	2	1	1	2	2	2	2	2	1	2	1	2	1	1	1	1	1	2	1	1	2	2	2	1	2	2	2	1	1	1	2	1	2	2	2	2	2	2	2	2	2	1	2	2	1	2	2
1023	SNLL-05_2119067	0.908491	2	1	1	2	2	2	2	2	1	2	1	2	1	1	1	1	1	2	1	1	2	2	2	1	2	2	2	1	0	1	2	1	2	2	2	2	2	2	2	2	2	1	2	2	1	2	2
1024	SNLL-05_2009547	1	2	1	1	2	2	2	2	2	1	2	0	2	1	1	1	1	1	2	1	1	2	2	2	1	2	2	2	1	0	1	2	1	2	2	2	2	0	1	2	2	2	1	2	2	1	2	2
1025	SNLL-05_1990717	0.906347	2	1	1	2	2	2	2	2	1	2	1	2	1	1	1	1	1	2	1	1	2	2	2	1	2	2	2	1	0	1	2	1	2	2	2	2	0	1	2	2	2	1	2	2	1	2	2
1026	SNLL-05_1964159	0.717766	2	1	1	2	2	2	2	2	1	1	0	2	1	1	1	1	1	2	1	1	2	2	2	1	2	2	2	1	0	1	2	1	2	2	2	2	0	1	2	2	2	1	2	2	1	2	2
1027	SNLL-05_1895251	0.641848	2	1	1	2	2	2	2	0	1	1	0	2	1	1	1	1	1	2	1	1	2	2	2	1	2	2	2	1	1	1	2	1	2	2	2	2	2	1	2	2	2	1	2	2	1	2	2
1028	SNLL-05_1762946	0.475051	2	1	1	2	2	2	2	1	1	1	1	2	1	1	1	1	1	2	1	1	2	2	2	1	2	2	2	1	1	1	2	1	2	2	2	2	1	1	2	2	2	2	2	2	2	0	2
1029	SNLL-05_1347511	0.724133	2	1	1	2	2	2	2	1	1	1	2	2	1	1	0	1	1	1	1	1	2	2	2	1	2	2	2	1	2	1	2	1	2	2	2	2	0	1	2	2	2	2	2	2	2	2	2
1030	SNLL-05_1296415	1	2	1	1	2	2	2	2	1	1	1	2	2	1	1	0	1	1	1	1	1	2	2	2	1	2	2	2	1	2	1	2	1	2	2	2	2	0	1	2	2	1	2	2	2	2	2	2
1031	SNLL-05_888209	0.724133	2	1	0	2	2	2	2	1	1	1	2	2	1	1	1	1	1	1	1	1	2	2	2	1	2	2	2	1	0	1	2	1	2	2	2	2	1	1	2	1	1	1	2	2	2	2	2
1032	SNLL-05_873938	0.717766	2	1	0	2	2	2	2	1	1	1	2	2	1	1	1	1	1	1	1	1	2	2	2	1	2	2	2	1	0	1	2	1	2	2	2	2	1	1	2	1	1	1	2	2	2	2	2
1033	SNLL-05_719328	0.724133	2	1	1	2	2	2	1	1	1	1	2	2	1	1	1	1	1	1	1	2	2	2	2	1	1	2	2	1	0	1	2	1	2	2	2	2	1	1	2	1	1	1	2	2	2	2	2
1034	SNLL-05_704942	0.816105	2	1	1	2	2	2	1	1	1	1	2	2	1	1	1	1	1	1	1	2	2	2	2	1	1	2	2	1	0	1	2	1	2	2	2	2	1	1	2	1	1	1	2	2	2	2	2
1035	SNLL-05_462403	0.39902	2	2	1	1	2	1	1	1	1	2	2	2	1	2	1	1	1	1	1	2	2	2	1	1	1	1	1	1	0	1	1	1	2	2	2	2	1	1	2	1	1	1	2	2	1	2	2
1036	SNLL-05_429169	0.162911	2	0	1	1	1	1	1	1	1	2	2	2	1	2	1	1	1	1	1	2	2	2	1	1	1	1	1	1	0	1	1	1	2	2	2	2	1	1	2	1	1	1	2	2	1	2	2
1037	SNLL-05_289493	0.13511	2	0	1	1	1	1	1	1	1	2	2	2	1	2	1	1	1	1	1	2	2	2	1	1	1	1	2	1	0	1	1	1	2	2	2	2	1	1	2	1	1	1	2	2	1	1	2
1038	SNLL-06_1897378	1.91774e-06	2	2	0	1	2	2	2	1	2	1	2	2	2	2	2	1	2	2	1	1	2	2	2	1	2	2	2	1	0	2	2	2	2	2	1	1	2	2	1	2	2	2	2	2	2	2	0
1039	SNLL-06_711240	4.61978e-05	2	2	0	1	0	2	2	1	0	1	2	2	2	2	0	1	2	0	1	1	2	2	2	1	2	2	2	1	0	2	2	2	2	1	1	1	2	2	1	2	2	2	2	2	2	2	2
1040	SNLL-06_851919	3.8276e-05	2	2	0	1	2	2	2	1	0	1	2	2	2	2	2	1	2	2	2	1	2	2	2	1	2	2	2	1	0	2	2	2	2	1	1	1	2	2	1	2	2	2	2	2	2	2	2
1041	SNLL-06_1020300	3.8276e-05	2	2	0	2	2	2	2	1	0	1	2	2	2	2	2	1	2	2	2	1	2	2	2	1	2	2	2	1	1	2	2	2	2	1	1	1	2	2	1	2	2	2	2	2	2	2	2
1042	SNLL-06_1270594	0.00018776	2	2	0	2	2	2	2	2	0	1	1	2	2	2	2	1	2	2	2	1	2	1	2	1	2	1	2	1	0	2	2	2	2	1	1	1	2	2	1	2	2	2	1	2	2	2	2
1043	SNLL-06_1354160	0.000265259	2	2	2	2	2	2	2	2	2	1	1	2	2	2	2	1	2	2	2	1	2	1	2	1	2	1	1	1	0	2	2	2	2	1	1	1	2	2	1	2	2	2	1	2	2	2	2
1044	SNLL-06_1375523	0.00019849	2	2	2	2	2	2	2	2	2	1	1	2	2	2	2	1	2	2	2	1	2	1	2	1	2	1	1	1	0	2	2	2	2	1	1	1	2	2	1	2	2	2	1	2	2	2	2
1045	SNLL-06_1521981	3.8276e-05	2	2	2	2	2	2	2	2	2	1	1	2	2	2	2	2	2	2	2	1	2	1	2	1	2	1	1	1	0	2	2	2	2	1	1	1	2	2	1	2	2	2	1	2	2	2	2
1046	SNLL-06_1547617	1.82153e-05	2	2	2	2	2	2	2	2	2	1	1	2	2	2	2	2	2	2	2	1	2	1	2	1	2	1	1	1	0	2	2	2	2	1	1	1	2	2	1	2	2	2	1	2	2	2	2
1047	SNLL-06_1650314	0.000265259	2	2	2	2	2	2	2	2	2	1	1	2	2	2	2	2	2	2	2	1	2	1	2	1	2	1	1	1	0	2	2	2	2	1	1	1	2	2	1	2	2	2	1	2	2	2	2
1048	SNLL-06_1751521	0.00113068	2	2	2	2	2	2	2	2	2	1	1	2	2	2	2	2	2	2	2	1	2	1	2	1	2	1	1	1	0	2	2	2	2	1	1	1	2	2	1	2	2	2	1	2	2	2	2
1049	SNLL-06_587708	0.000265259	2	2	2	2	2	2	2	2	2	1	0	2	2	2	2	2	2	2	2	1	2	1	2	1	2	1	1	1	0	2	2	2	2	1	2	1	2	2	1	2	2	2	1	2	2	2	1
1050	SNLL-06_596200	0.000265259	2	2	2	2	2	2	2	2	2	1	0	2	2	2	2	2	2	2	2	1	2	1	2	1	2	1	1	1	0	2	2	2	2	1	2	1	2	2	1	2	2	2	1	2	2	2	1
1051	SNLL-06_444480	0.000139235	2	2	2	2	2	2	0	2	2	1	0	2	2	2	2	1	2	2	2	1	2	1	2	1	2	1	1	1	0	2	2	2	2	1	2	1	2	2	1	2	2	2	1	2	2	2	2
1052	SNLL-06_110411	0.633939	2	2	2	2	1	2	2	2	2	1	1	2	1	2	1	1	1	1	2	1	1	1	2	1	2	1	1	1	0	1	2	2	2	1	2	1	2	2	1	2	2	2	1	1	2	2	2
1053	SNLL-06_220014	0.633939	2	2	2	2	1	2	2	2	2	1	1	2	1	2	1	1	1	1	2	1	1	1	2	1	2	1	1	1	0	1	2	2	2	1	2	1	2	2	1	2	2	2	1	1	2	2	2
1054	SNLL-06_222817	0.633939	2	2	2	2	1	2	2	2	2	1	1	2	1	2	1	1	1	1	2	1	1	1	2	1	2	1	1	1	0	1	2	2	2	1	2	1	2	2	1	2	2	2	1	1	2	2	2
1055	SNLL-06_235994	0.724133	2	2	2	2	1	2	2	2	2	1	1	2	1	2	1	1	1	1	2	1	1	1	2	1	2	1	1	1	1	1	2	2	2	1	2	1	2	2	1	2	2	2	1	1	2	2	2
1056	SNLL-06_286137	0.633939	2	2	2	2	1	2	2	2	2	1	1	2	1	2	1	1	1	1	2	1	1	1	2	1	2	1	1	1	0	1	2	2	2	1	2	1	2	2	1	2	2	2	1	1	2	2	2
1057	SNLL-06_304067	0.475051	2	2	2	2	1	2	2	2	2	1	1	2	1	2	1	1	1	1	2	1	1	1	2	1	2	1	1	1	0	1	2	2	2	1	2	1	2	2	1	2	2	2	1	1	2	2	2
1058	SNLL-06_329250	0.633939	2	2	2	2	1	2	2	2	2	1	1	2	1	2	1	1	1	1	2	1	1	1	2	1	2	1	1	1	0	1	2	2	2	1	2	1	2	1	1	2	2	2	1	1	2	2	2
1059	SNLL-06_337474	0.724133	2	2	2	2	1	2	2	2	2	1	1	2	1	2	1	1	1	1	2	1	1	1	2	1	2	1	1	1	0	1	2	2	2	1	2	1	2	1	1	2	2	2	1	1	2	2	2
1060	SNLL-06_344570	0.724133	2	2	2	2	1	2	2	2	2	1	1	2	1	2	1	1	1	1	2	1	1	1	2	1	2	1	1	1	0	1	2	2	2	1	2	1	2	1	1	2	2	2	1	1	2	2	2
1061	SNLL-06_388559	0.811807	2	2	2	2	1	2	2	2	2	1	1	2	1	2	1	1	1	1	2	1	1	1	2	1	2	1	1	1	0	1	2	2	2	1	2	1	2	1	1	2	2	2	1	1	2	2	2
1062	SNLL-06_400933	0.811807	2	2	2	2	1	2	2	2	2	1	1	2	1	2	1	1	1	1	2	1	1	1	2	1	2	1	1	1	0	1	2	2	2	1	2	1	2	1	1	2	2	2	1	1	2	2	2
1063	SNLL-06_411817	0.811807	2	2	2	2	1	2	2	2	2	1	1	2	1	2	1	1	1	1	2	1	1	1	2	1	2	1	1	1	0	1	2	2	2	1	2	1	2	1	1	2	2	2	1	1	2	2	2
1064	SNLL-06_468509	0.410207	2	2	2	2	1	2	2	2	2	1	0	2	1	2	1	1	1	1	2	1	1	1	2	1	2	1	1	1	0	1	2	2	2	1	2	1	2	1	1	2	2	2	1	1	2	2	2
1065	SNLL-06_532996	0.641848	2	2	2	2	1	2	2	2	2	1	1	2	1	2	1	2	1	1	2	1	1	1	2	1	2	1	1	1	0	2	2	2	2	1	2	1	2	1	1	2	2	2	1	1	2	2	1
1066	SNLL-06_630203	0.641848	2	2	2	2	1	2	2	2	2	1	1	2	1	2	1	2	1	1	2	1	1	1	2	1	2	1	1	1	0	2	2	2	2	1	2	1	2	1	1	2	2	2	1	1	2	2	2
1067	SNLL-06_648893	0.633939	2	2	2	2	1	2	2	2	2	1	1	2	1	2	1	2	1	1	2	1	1	1	2	1	2	1	1	1	0	2	2	2	2	1	2	1	2	1	1	2	2	2	1	1	2	2	2
1068	SNLL-06_684180	0.625688	2	2	2	2	1	2	2	2	2	1	1	2	1	2	1	2	1	1	0	1	1	1	2	1	2	1	1	1	0	2	2	2	2	1	2	1	2	1	1	2	2	2	1	1	2	2	2
1069	SNLL-06_1795315	0.811807	2	2	2	2	1	2	2	2	2	1	1	2	1	2	1	2	1	1	2	1	1	1	2	1	2	1	1	1	0	2	2	2	2	1	2	1	2	1	1	2	2	2	1	1	2	2	2
1070	SNLL-06_1722365	0.546901	2	2	2	2	1	2	2	2	2	1	1	2	2	2	1	2	1	1	2	1	1	1	2	1	2	1	1	1	0	2	2	2	2	1	1	1	2	1	1	2	2	2	1	1	2	2	2
1071	SNLL-06_1597252	0.633939	2	2	2	2	1	2	2	2	2	1	1	2	2	2	1	2	1	1	2	1	1	1	2	1	2	1	1	1	0	2	2	2	2	1	1	1	2	1	1	2	2	2	1	1	2	2	2
1072	SNLL-06_1519204	0.565486	2	2	2	2	1	2	2	2	2	1	1	2	2	2	1	2	1	1	2	1	1	1	2	1	2	1	1	1	0	2	2	2	2	1	1	1	2	1	1	2	2	2	1	1	2	2	2
1073	SNLL-06_1583996	0.633939	2	1	2	2	1	2	2	2	2	1	1	2	2	2	1	2	1	1	2	1	1	1	2	1	2	1	1	1	0	2	2	2	2	1	1	1	2	1	1	2	2	2	1	1	2	2	2
1074	SNLL-06_1421698	0.906347	2	1	0	2	1	2	2	2	2	1	1	2	2	2	1	1	1	1	2	1	1	1	2	1	2	1	1	1	0	2	2	2	2	1	1	1	2	1	1	2	2	2	1	0	2	2	2
1075	SNLL-06_1354219	0.717766	2	1	2	2	1	2	2	0	2	1	1	2	2	2	1	1	2	1	2	1	1	1	2	0	2	1	1	1	0	2	2	2	2	1	1	1	2	1	1	2	2	2	1	1	2	2	2
1076	SNLL-06_1321539	0.387479	2	1	1	2	1	2	2	2	2	1	1	2	2	2	1	0	2	1	2	1	1	1	2	1	2	1	2	1	0	2	2	2	2	1	1	1	2	1	1	2	2	2	1	1	2	2	2
1077	SNLL-06_1234852	0.22265	2	1	0	2	1	2	2	2	0	1	1	2	2	2	1	1	2	1	2	1	1	2	2	1	2	1	2	1	0	2	2	2	2	1	1	1	2	1	1	2	2	2	2	1	2	2	2
1078	SNLL-06_1237597	0.153127	2	1	0	2	1	2	2	2	2	1	1	2	2	2	1	1	2	1	2	1	1	2	2	1	2	1	2	1	0	2	2	2	2	1	1	1	2	1	1	2	2	2	2	1	2	2	2
1079	SNLL-06_1143861	0.278215	2	1	0	2	1	2	2	1	0	1	1	2	2	2	1	1	2	1	2	1	1	2	2	1	2	2	2	1	0	2	2	2	2	1	1	1	2	1	1	2	2	2	2	1	2	2	2
1080	SNLL-06_1118647	0.153127	2	2	1	2	1	2	2	1	1	1	1	2	2	2	1	1	2	1	2	1	1	2	2	1	2	2	2	1	0	2	2	2	2	1	1	1	2	1	1	2	2	2	2	1	2	2	2
1081	SNLL-06_1017760	0.133614	2	2	0	2	1	0	2	1	0	1	1	2	2	2	1	1	2	1	2	1	1	2	2	1	2	2	2	1	1	2	2	2	2	1	1	1	2	1	1	2	2	2	2	1	2	2	2
1082	SNLL-06_991579	0.0405411	2	2	0	2	1	2	2	1	0	1	0	2	2	2	1	1	2	1	2	1	1	2	2	1	2	2	2	1	1	2	2	2	2	1	1	1	2	1	1	2	2	2	2	1	2	2	2
1083	SNLL-06_1904221	0.0776132	2	2	0	1	1	2	2	1	0	1	2	2	2	2	1	1	2	1	1	1	1	2	2	1	2	2	2	1	0	2	2	2	2	2	1	1	2	1	1	1	2	2	2	1	2	2	1
1084	SNLL-06_1942355	0.0640471	2	2	0	1	1	2	0	0	0	1	0	2	2	2	1	1	2	1	1	1	1	2	2	1	2	2	2	1	0	2	2	2	2	2	1	1	2	1	1	1	2	2	2	1	2	2	1
1085	SNLL-06_2058017	0.0628197	2	2	0	1	1	2	2	1	0	1	2	2	2	2	1	1	2	1	1	1	1	2	2	1	2	2	2	1	0	2	2	2	2	2	1	1	2	1	1	1	2	2	2	1	2	2	1
1086	SNLL-06_2115472	0.126162	2	2	0	1	1	2	2	1	1	1	0	2	2	2	1	1	2	1	1	1	1	2	2	1	2	2	2	1	0	2	2	2	2	2	1	1	2	1	1	1	2	2	2	1	2	2	1
1087	SNLL-06_2288975	0.0405411	2	2	0	1	1	2	2	1	0	1	0	2	2	2	1	1	2	1	1	1	1	2	2	1	2	2	2	1	0	2	2	2	2	2	1	1	2	1	1	1	2	2	2	1	2	2	1
1088	SNLL-06_2344985	0.0321246	2	2	0	1	1	2	2	1	0	1	2	2	2	2	1	1	2	1	1	1	1	2	2	1	2	2	2	1	0	2	2	2	2	2	1	1	2	1	1	1	2	2	2	1	2	2	1
1089	SNLL-06_2460745	0.103545	2	2	1	1	1	2	2	1	0	1	2	2	2	2	1	1	2	1	1	1	1	2	2	1	2	2	2	1	0	2	2	2	2	2	1	1	2	1	1	1	2	2	2	1	2	2	1
1090	SNLL-06_2486054	0.0955807	2	2	0	1	1	2	2	1	0	1	2	1	2	2	1	1	2	1	1	1	1	2	2	1	2	2	2	1	0	2	2	2	2	2	1	1	2	1	1	1	2	2	2	1	2	2	1
1091	SNLL-06_2530983	0.126162	2	2	1	1	1	2	2	1	0	1	2	1	2	2	1	1	2	1	1	1	1	2	2	1	2	2	2	1	0	2	2	2	2	2	1	1	2	1	1	1	2	2	2	1	2	2	1
1092	SNLL-06_2537086	0.0955807	2	2	0	1	1	2	2	1	0	1	2	1	2	2	1	1	2	1	1	1	1	2	2	1	2	2	2	1	0	2	2	2	2	2	1	1	2	1	1	1	2	2	2	1	2	2	1
1093	SNLL-06_2597147	0.162911	2	2	1	1	1	2	2	1	0	1	2	1	2	2	1	1	2	1	1	1	1	2	2	1	2	2	2	1	0	2	2	2	2	2	1	1	2	1	1	1	2	2	2	1	2	2	1
1094	SNLL-06_2700947	0.103545	2	2	1	1	1	2	2	1	0	2	2	1	2	2	1	1	2	0	1	1	1	2	2	1	2	2	2	1	0	2	2	2	2	2	1	1	2	1	1	1	2	2	2	1	2	2	1
1095	SNLL-06_2713120	0.103545	2	2	1	1	1	2	2	1	0	2	2	1	2	2	1	1	2	0	1	1	1	2	2	1	2	2	2	1	0	2	2	2	2	2	1	1	2	1	1	1	2	2	2	1	2	2	1
1096	SNLL-06_2789971	0.363302	2	2	1	1	1	2	1	1	1	2	2	1	2	2	1	1	2	1	1	1	1	2	2	1	2	2	2	1	0	2	2	2	1	2	1	1	2	1	1	1	2	2	2	1	2	2	1
1097	SNLL-06_2853451	0.431565	2	2	1	1	1	2	1	1	1	2	2	1	2	2	1	1	2	1	1	1	1	2	2	1	2	2	2	1	1	2	2	2	1	2	1	1	2	1	1	1	2	2	2	1	2	2	1
1098	SNLL-06_2934970	0.340904	2	2	1	1	1	2	1	1	0	2	2	1	1	2	1	1	2	1	1	1	1	2	2	1	2	2	2	1	0	2	2	2	1	2	1	1	2	1	1	1	2	2	2	1	2	2	1
1099	SNLL-06_3310919	0.633939	2	2	1	1	1	1	1	1	0	2	2	1	1	2	1	1	2	1	1	1	1	2	1	1	2	2	2	1	0	2	2	2	1	2	1	1	2	1	1	1	2	2	2	1	2	2	1
1100	044J16_3	0.711107	2	2	1	1	1	1	1	1	2	0	0	1	1	2	1	1	2	0	1	1	1	0	1	1	2	2	2	1	1	2	2	2	1	2	1	1	2	1	1	0	2	2	2	1	2	2	1
1101	076K16_3F3	1	2	2	1	1	1	1	1	1	2	0	2	1	1	2	1	1	2	0	1	1	2	2	1	1	2	2	2	1	1	2	2	2	1	2	1	0	2	1	1	0	2	2	2	1	2	2	1
1102	076K16_5	1	2	2	1	1	1	1	1	1	2	0	2	1	1	2	1	1	2	0	1	1	2	2	1	1	2	2	2	1	1	2	2	2	1	2	1	0	2	1	1	0	2	2	2	1	2	2	1
1103	SNLL-06_3790999	0.724133	2	2	1	1	1	1	1	1	0	2	2	1	1	2	1	1	2	1	1	1	2	2	1	1	2	2	2	1	0	2	2	2	1	2	1	1	2	1	1	1	2	2	2	1	2	2	1
1104	SNLL-06_3822898	0.625688	2	2	1	1	1	1	1	1	0	2	2	1	1	2	1	1	2	1	1	1	2	2	1	1	2	2	2	1	1	2	1	2	1	2	1	1	2	1	1	1	2	2	2	1	2	2	1
1105	080B11_3	0.904101	2	2	1	1	1	1	1	1	2	2	2	1	1	2	1	1	2	0	1	1	2	2	1	1	2	2	2	0	1	2	1	2	1	2	1	1	2	1	1	0	2	2	2	1	2	2	1
1106	SNLL-06_3860844	0.730224	2	2	1	1	1	1	1	1	2	2	2	1	1	2	1	1	2	1	1	1	2	2	1	1	2	2	2	1	0	2	1	2	1	2	1	1	2	1	1	1	2	2	2	1	2	2	1
1107	SNLL-06_3896671	0.730224	2	2	1	1	1	1	1	1	1	2	2	1	1	2	1	1	2	1	1	1	2	2	1	1	2	2	2	1	1	2	1	2	1	2	1	1	2	1	1	1	2	2	2	1	2	2	1
1108	SNLL-06_3930910	0.906347	2	2	0	1	1	1	1	1	0	2	2	1	1	2	1	1	2	1	1	1	2	2	1	1	2	2	2	0	0	2	1	2	1	2	1	1	2	1	1	1	2	2	2	1	2	2	1
1109	SNLL-06_4102729	0.816105	2	2	0	1	1	1	1	1	0	2	2	1	1	2	1	1	2	1	1	1	2	2	1	1	2	2	2	1	0	2	1	2	1	2	1	1	2	1	1	1	2	2	2	1	2	2	1
1110	SNLL-06_4123152	0.633939	2	2	0	1	1	1	1	1	0	2	2	1	1	2	1	1	2	1	1	1	2	2	1	1	2	2	2	1	0	2	1	2	1	2	1	1	2	1	1	1	2	2	2	1	2	2	1
1111	SNLL-06_4154649	0.724133	2	2	0	1	1	1	1	1	1	2	2	1	1	2	1	1	2	1	1	1	2	2	1	1	2	2	2	1	0	2	1	2	1	2	1	1	2	1	1	1	2	2	2	1	2	2	1
1112	SNLL-06_4178770	0.724133	2	2	0	1	1	1	1	1	0	2	2	1	1	2	1	1	2	1	1	1	2	2	1	1	2	2	2	1	0	2	1	2	1	2	1	1	2	1	1	1	2	2	2	1	2	2	1
1113	SNLL-06_4250415	0.811807	2	2	0	1	1	1	1	1	0	2	2	1	1	2	1	1	2	1	1	1	2	2	1	1	2	2	2	1	0	2	1	2	1	2	1	1	2	1	1	1	2	2	2	1	2	2	1
1114	SNLL-06_4261766	0.906347	2	2	0	1	1	1	1	1	0	2	2	1	1	2	1	1	2	1	1	1	2	2	1	1	2	2	2	1	0	2	1	2	1	2	1	1	2	1	1	1	2	2	2	1	2	2	1
1115	SNLL-06_4271605	0.906347	2	2	0	1	1	1	1	1	0	2	2	1	1	2	1	1	2	1	1	1	2	2	1	1	2	2	2	1	0	2	1	2	1	2	1	1	2	1	1	1	2	2	2	1	2	2	1
1116	SNLL-06_4670954	0.906347	2	2	0	1	1	1	1	1	0	2	2	1	1	2	1	1	2	1	1	1	2	2	1	1	1	2	2	1	1	2	1	2	1	2	1	1	2	1	1	2	0	2	2	1	2	2	0
1117	SNLL-06_4686180	1	2	2	1	1	1	1	1	1	1	2	2	1	1	2	1	1	2	1	1	1	2	2	1	1	1	2	2	1	0	2	1	2	1	2	1	1	2	1	1	2	2	2	2	2	2	2	1
1118	SNLL-06_4686690	0.908491	2	2	1	1	1	1	1	1	0	2	2	1	1	2	1	1	2	1	1	1	2	2	1	1	1	2	2	1	1	2	1	2	1	2	1	1	2	1	1	2	2	2	2	2	2	2	1
1119	SNLL-06_4733618	0.908491	2	2	1	1	1	1	1	1	0	2	2	1	1	2	1	1	2	1	1	1	2	2	1	1	1	2	2	1	1	2	1	2	1	2	1	1	2	1	1	2	2	2	2	2	2	2	1
1120	SNLL-06_4965410	1	2	2	1	1	1	1	1	1	0	2	2	1	1	2	1	1	2	1	1	1	2	2	1	1	1	2	2	1	1	2	1	2	1	2	1	1	2	1	1	2	2	2	2	2	2	2	1
1121	SNLL-06_4967942	0.908491	2	2	1	1	1	1	1	1	0	2	2	1	1	2	1	1	2	1	1	1	2	2	1	1	1	2	2	1	1	2	1	2	1	2	1	1	2	1	1	2	2	2	2	2	2	2	1
1122	SNLL-06_4977382	0.816105	2	2	1	1	1	1	1	1	0	2	2	1	1	2	1	1	2	1	1	1	2	2	1	1	1	2	2	1	0	2	1	2	1	2	1	1	2	1	1	2	2	2	2	2	2	2	1
1123	SNLL-06_4999330	1	2	2	1	1	1	1	1	1	1	2	2	1	1	2	1	1	2	1	1	1	2	2	1	1	1	2	2	1	0	2	1	2	1	2	1	1	2	1	1	2	2	2	2	2	2	2	1
1124	059F07_3	0.310348	2	2	1	1	1	1	1	0	0	2	0	1	1	2	1	0	2	0	1	1	2	2	1	0	1	2	0	1	1	2	1	2	1	2	1	1	2	1	1	0	2	0	2	2	0	2	0
1125	SNLL-06_5060056	0.816105	2	2	1	1	1	1	1	1	0	2	2	1	1	2	1	1	2	1	1	1	2	2	1	1	1	2	2	1	0	2	1	2	1	2	1	1	2	1	1	2	2	2	2	2	1	2	1
1126	SNLL-06_5070361	0.816105	2	2	1	1	1	1	1	1	0	2	2	1	1	2	1	1	2	1	1	1	2	2	1	1	1	2	2	1	0	2	1	2	1	2	1	1	2	1	1	2	2	2	2	2	1	2	1
1127	SNLL-06_5111018	0.906347	2	2	0	1	1	1	1	1	0	2	2	1	1	2	1	1	2	1	1	1	2	2	1	1	1	2	2	1	0	2	1	2	1	2	1	1	2	1	1	2	2	2	2	2	1	2	1
1128	SNLL-06_5118958	0.816105	2	2	1	1	1	1	1	1	0	2	2	1	1	2	1	1	2	1	1	1	2	2	1	1	1	2	2	1	0	2	1	2	1	2	1	1	2	1	1	2	2	2	2	2	1	2	1
1129	SNLL-06_5229134	0.565486	2	2	1	1	1	1	1	1	0	2	2	1	1	2	1	1	2	1	1	1	2	2	1	1	1	2	2	1	0	2	1	2	1	1	1	1	2	1	1	2	2	2	2	2	1	2	1
1130	SNLL-06_5237777	0.641848	2	2	1	1	1	1	1	1	0	2	2	1	1	2	1	1	2	1	1	1	2	2	1	1	1	2	2	1	0	2	1	2	1	1	1	1	2	1	1	2	2	2	2	2	1	2	1
1131	SNLL-06_5387939	0.730224	2	2	1	1	1	1	1	1	0	2	2	1	1	2	1	1	2	1	1	1	2	2	1	1	1	2	2	1	0	2	1	2	1	1	1	1	2	1	1	2	2	2	2	2	1	2	1
1132	SNLL-06_5390649	0.730224	2	2	1	1	1	1	1	1	0	2	2	1	1	2	1	1	2	1	1	1	2	2	1	1	1	2	2	1	0	2	1	2	1	1	1	1	2	1	1	2	2	2	2	2	1	2	1
1133	SNLL-06_5456675	0.908491	2	2	1	1	1	1	1	1	1	2	2	1	1	2	1	1	2	1	1	1	2	2	1	1	2	2	2	1	0	2	1	2	1	1	1	1	2	1	1	2	2	2	2	2	1	2	1
1134	SNLL-06_5479039	1	2	2	1	1	1	1	1	1	0	2	2	1	1	2	1	1	2	1	1	1	2	2	1	1	2	2	2	1	0	2	1	2	1	1	1	1	2	1	1	2	2	2	2	2	1	2	1
1135	SNLL-06_5572794	1	2	2	1	1	1	1	1	1	0	2	2	1	1	2	1	1	2	1	1	1	2	2	1	1	2	2	2	1	0	2	1	2	1	1	1	1	2	1	1	2	2	2	2	2	1	2	1
1136	SNLL-06_5813275	0.906347	2	2	1	1	1	1	1	1	0	2	2	1	1	2	1	1	2	1	0	1	2	2	1	1	2	2	2	1	0	2	1	2	1	1	1	1	2	1	1	2	2	2	2	2	1	2	1
1137	SNLL-06_5870616	1	2	2	1	1	1	1	1	1	0	2	2	1	1	2	1	1	2	1	1	1	2	2	1	1	2	2	2	1	0	2	1	2	1	1	1	1	2	1	1	2	2	2	2	2	1	2	1
1138	SNLL-06_5882072	1	2	2	1	1	1	1	1	1	0	2	2	1	1	2	1	1	2	1	1	1	2	2	1	1	2	2	2	1	0	2	1	2	1	1	1	1	2	1	1	2	2	2	2	2	1	2	1
1139	S_50_99_41240	1	2	0	0	1	1	1	1	1	0	2	2	1	1	2	1	1	2	1	2	1	2	2	1	1	2	2	2	1	0	2	1	2	1	1	1	1	2	1	1	2	2	2	2	2	1	2	1
1140	SNLL-06_6250087	0.641848	2	2	1	1	1	1	1	1	0	2	2	1	1	2	1	1	2	1	2	1	2	2	1	1	2	2	2	1	0	2	1	2	1	1	1	1	2	1	1	2	2	2	2	2	1	2	1
1141	SNLL-06_6259040	0.641848	2	2	1	1	1	1	1	1	0	2	2	1	1	2	1	1	2	1	2	1	2	2	1	1	2	2	2	1	0	2	1	2	1	1	1	1	2	1	1	2	2	2	2	2	1	2	1
1142	SNLL-06_6332256	0.641848	2	2	1	1	1	1	1	1	0	2	2	1	1	2	1	1	2	1	2	1	2	2	1	1	2	2	2	1	0	2	1	2	1	1	1	1	2	1	1	2	2	2	2	2	1	2	1
1143	SNLL-06_6592432	0.485381	2	2	1	1	1	2	1	1	0	2	2	1	1	2	1	1	2	1	2	1	2	2	1	1	2	2	2	1	0	2	1	2	1	1	1	1	2	1	1	2	2	2	2	2	1	2	1
1144	SNLL-06_6669385	0.421052	2	2	1	1	1	2	1	1	0	2	2	1	1	2	1	1	2	1	2	1	2	2	2	1	2	2	2	1	1	2	1	2	1	1	1	1	2	1	1	2	2	2	2	2	1	2	1
1145	SNLL-06_6615156	0.485381	2	0	1	1	1	2	1	1	1	2	2	1	1	2	1	1	2	1	2	1	2	2	2	1	2	2	2	1	0	2	1	2	1	1	1	1	2	1	1	2	2	2	2	2	1	2	1
1146	SNLL-06_6637078	0.410207	2	0	0	1	1	2	1	1	0	2	2	1	1	2	1	1	2	1	2	1	2	2	2	1	2	2	2	1	1	2	1	2	1	1	1	1	2	1	1	2	2	2	2	2	1	2	1
1147	SNLL-06_6734617	0.352251	2	2	1	1	1	2	1	1	0	2	2	1	1	2	1	1	2	1	2	1	2	2	2	1	2	2	2	1	0	2	1	2	1	1	1	1	2	1	1	2	2	2	2	2	1	2	1
1148	SNLL-06_6736414	0.649436	2	0	1	1	1	2	1	1	1	2	2	1	1	2	1	1	2	1	2	1	2	2	2	1	2	2	2	1	1	2	1	2	1	1	1	1	2	1	1	2	2	2	2	2	1	2	1
1149	82N10_IFS	0.11163	2	2	0	1	1	2	1	1	0	2	2	1	1	2	0	1	2	0	0	1	2	2	2	1	0	2	2	1	1	2	1	2	1	0	1	1	2	1	1	0	2	2	2	2	1	2	1
1150	SNLL-06_7227619	0.352251	2	0	1	1	1	2	1	1	0	2	2	1	1	2	1	1	2	1	2	1	2	2	2	1	2	2	2	1	0	2	1	2	1	1	1	1	2	1	1	2	2	2	2	2	1	2	1
1151	SNLL-06_7379721	0.574254	2	2	1	1	1	2	1	1	1	2	2	1	1	2	1	1	2	1	2	1	2	2	2	1	2	2	2	1	1	2	1	2	1	1	1	1	2	1	1	2	2	2	2	2	1	2	1
1152	SNLL-06_7483854	0.574254	2	2	1	1	1	2	1	1	2	2	2	1	1	2	1	1	2	1	2	1	2	2	2	1	2	2	2	1	1	2	1	2	1	1	1	1	2	1	1	2	2	2	2	2	1	2	1
1153	SNLL-06_7524378	0.485381	2	2	1	1	1	2	1	1	0	2	2	1	1	2	1	1	2	1	2	1	2	2	2	1	2	2	2	1	0	2	1	2	1	1	1	1	2	1	1	2	2	2	2	2	1	2	1
1154	SNLL-06_7550899	0.28968	2	2	0	1	1	2	2	1	0	2	2	1	1	2	1	1	2	1	2	1	2	2	2	1	2	2	2	1	0	2	1	2	1	1	1	1	2	1	1	2	2	2	2	2	1	2	1
1155	SNLL-06_7740753	0.255804	2	2	2	1	1	2	2	1	2	2	2	1	1	2	1	1	2	1	2	1	2	2	2	1	2	2	2	1	0	2	1	2	1	1	1	1	2	1	1	2	2	2	2	2	1	2	1
1156	SNLL-06_7777135	0.0846829	2	2	2	1	1	2	2	1	2	2	2	1	1	2	1	1	2	1	2	1	2	2	2	1	2	2	2	1	0	2	1	2	1	1	1	1	2	1	1	2	2	2	2	2	1	2	1
1157	SNLL-06_7806406	0.11163	2	2	2	1	1	2	2	1	2	2	2	1	1	2	1	1	2	1	2	1	2	2	2	1	2	2	2	1	1	2	1	2	1	1	1	1	2	1	1	2	2	2	2	2	1	2	1
1158	SNLL-06_7812756	0.144105	2	2	2	1	1	2	2	1	2	2	2	1	1	2	1	1	2	1	2	1	2	2	2	1	2	2	2	1	1	2	1	2	1	1	1	1	2	1	1	2	2	2	2	2	1	2	1
1159	SNLL-06_7821874	0.144105	2	2	2	1	1	2	2	1	2	2	2	1	1	2	1	1	2	1	2	1	2	2	2	1	2	2	2	1	1	2	1	2	1	1	1	1	2	1	1	2	2	2	2	2	1	2	1
1160	SNLL-06_7924723	0.11163	2	2	2	1	1	2	2	1	2	2	2	1	1	2	1	1	2	1	2	1	2	2	2	1	2	2	2	1	0	2	1	2	1	1	1	1	2	1	1	2	2	2	2	2	1	2	1
1161	SNLL-06_7935506	0.144105	2	2	2	1	1	2	2	1	2	2	2	1	1	2	1	1	2	1	2	1	2	2	2	1	2	2	2	1	1	2	1	2	1	1	1	1	2	1	1	2	2	2	2	2	1	2	1
1162	SNLL-06_7981204	0.144105	2	2	2	1	1	2	2	1	2	2	2	1	1	2	1	1	2	1	2	1	2	2	2	1	2	2	2	1	1	2	1	2	1	1	1	1	2	1	1	2	2	2	2	2	1	2	1
1163	SNLL-06_8189715	0.144105	2	2	2	1	1	2	2	1	2	2	2	1	1	2	1	1	2	1	2	1	2	2	2	1	2	2	2	1	1	2	1	2	1	1	1	1	2	1	1	2	2	2	2	2	1	2	1
1164	SNLL-06_8199184	0.11163	2	2	2	1	1	2	2	1	2	2	2	1	1	2	1	1	2	1	2	1	2	2	2	1	2	2	2	1	1	2	1	2	1	1	1	1	2	1	1	2	2	2	2	2	1	2	1
1165	SNLL-06_8265878	0.11163	2	2	2	1	1	2	2	1	2	2	2	1	1	2	1	1	2	1	2	1	2	2	2	1	2	2	2	1	1	2	1	2	1	1	1	1	2	1	1	2	2	2	2	2	1	2	1
1166	SNLL-06_8314630	0.11163	2	2	2	1	1	2	2	1	2	2	2	1	1	2	1	1	2	1	2	1	2	2	2	1	2	2	2	1	1	2	1	2	1	1	1	1	2	1	1	2	2	2	2	2	1	2	1
1167	SNLL-06_8363497	0.144105	2	2	2	1	1	2	2	1	2	2	2	1	1	2	1	1	2	1	2	1	2	2	2	1	2	2	2	1	1	2	1	2	1	1	1	1	2	1	1	2	2	2	2	2	1	2	1
1168	SNLL-06_8528008	0.0561187	2	2	2	1	1	2	2	1	2	2	2	1	1	2	1	1	2	1	2	2	2	2	2	1	2	2	2	1	1	2	2	2	1	1	1	1	2	1	1	2	2	2	2	2	1	2	1
1169	SNLL-06_8608119	0.0561187	2	2	2	1	1	2	2	1	2	2	2	1	1	2	1	1	2	1	2	2	2	2	2	1	2	2	2	1	1	2	2	2	1	1	1	1	2	1	1	2	2	2	2	2	1	2	1
1170	SNLL-06_8662961	0.0561187	2	2	2	1	1	2	2	1	2	2	2	1	1	2	1	1	2	1	2	2	2	2	2	1	2	2	2	1	1	2	2	2	1	1	1	1	2	1	1	2	2	2	2	2	1	2	1
1171	SNLL-06_8797703	0.0919127	2	2	2	1	1	2	2	1	2	2	2	1	1	2	1	1	2	1	2	2	2	2	2	1	2	2	2	1	1	2	2	2	1	1	1	1	1	1	1	2	2	2	2	2	1	2	1
1172	SNLL-06_8860757	0.0690363	2	2	2	1	1	2	2	1	2	2	2	1	1	2	1	1	2	1	2	2	2	2	2	1	2	2	2	1	1	2	2	2	1	1	1	1	1	1	1	2	2	2	2	2	1	2	1
1173	SNLL-06_8912280	0.0776132	2	2	2	1	1	2	2	1	2	2	2	1	1	2	1	1	2	1	2	2	2	2	2	1	2	2	2	1	1	2	2	2	1	1	1	1	0	1	1	2	2	2	2	2	1	2	1
1174	SNLL-06_9143131	0.0776132	2	2	0	1	2	2	2	1	0	2	2	1	1	2	1	1	2	1	2	2	2	2	2	1	2	2	2	1	1	2	2	1	1	1	1	1	0	2	2	2	2	2	2	2	1	2	1
1175	SNLL-06_9188225	0.0955807	2	2	0	1	2	2	2	1	0	2	2	1	1	2	1	1	2	1	2	2	2	2	2	1	2	2	2	1	1	2	2	1	1	1	1	1	0	2	2	2	2	2	2	2	1	2	1
1176	SNLL-06_9206205	0.0321246	2	2	0	1	2	2	2	1	0	2	2	1	1	2	1	1	2	1	2	2	2	2	2	1	2	2	2	1	1	2	2	1	1	1	1	1	0	2	2	2	2	2	2	2	1	2	1
1177	SNLL-10_6331202	0.11163	2	2	1	1	2	2	2	1	1	2	2	1	1	2	1	1	2	1	2	2	2	2	2	1	2	2	2	1	1	2	2	1	1	1	1	1	0	2	2	2	2	2	2	2	1	2	1
1178	SNLL-10_6332300	0.11163	2	2	1	1	2	2	2	1	1	2	2	1	1	2	1	1	2	1	2	2	2	2	2	1	2	2	2	1	1	2	2	1	1	1	1	1	0	2	2	2	2	2	2	2	1	2	1
1179	S_42_78_30257	0.103545	2	2	1	1	2	2	1	1	0	2	2	1	1	2	1	1	2	1	2	2	2	2	2	1	2	2	2	1	1	2	2	1	1	1	1	1	1	2	2	2	2	1	2	2	1	2	1
1180	S_42_77_70689	0.162911	2	2	1	1	2	2	1	1	0	2	2	1	1	2	1	1	2	1	2	2	2	2	1	1	2	2	2	1	1	2	2	1	1	1	1	1	1	2	2	2	2	1	2	2	1	2	1
1181	SNLL-06_9743464	0.0628197	2	2	1	1	2	2	1	1	1	2	2	2	1	2	1	1	2	1	2	2	2	2	1	1	2	2	2	1	1	2	2	1	2	1	1	1	0	2	2	2	2	1	2	2	1	2	1
1182	SNLL-06_9745297	0.0846829	2	2	1	1	2	2	1	1	1	2	2	2	1	2	1	1	2	1	2	2	2	2	1	1	2	2	2	1	1	2	2	1	2	1	1	1	0	2	2	2	2	1	2	2	1	2	1
1183	SNLL-06_9791619	0.11163	2	2	1	1	2	2	1	1	1	2	2	2	1	2	1	1	2	1	2	2	2	2	1	1	2	2	2	1	1	2	2	1	2	1	1	1	0	2	2	2	2	1	2	2	1	2	1
1184	SNLL-06_9893676	0.0690363	2	2	1	1	2	2	1	1	1	2	2	2	1	2	1	1	2	2	2	2	2	2	1	1	2	2	2	1	1	2	2	1	2	1	1	1	0	2	2	2	2	1	2	2	1	2	1
1185	SNLL-06_9927337	0.0200409	2	2	1	2	2	2	1	1	1	2	2	2	1	2	1	1	2	2	2	2	2	2	1	1	2	2	2	1	1	2	2	1	2	1	1	1	0	2	2	2	2	1	2	2	1	2	1
1186	SNLL-06_9945500	0.0200409	2	2	1	2	1	2	1	1	1	2	2	2	1	2	1	1	2	2	2	2	2	2	1	1	2	2	2	1	1	2	2	1	2	1	1	1	0	2	2	2	2	1	2	2	1	2	1
1187	SNLL-06_9953516	0.028969	2	2	1	2	1	2	1	1	1	2	2	2	1	2	1	1	2	2	2	2	2	2	1	1	2	2	2	1	1	2	2	1	2	1	1	1	0	2	2	2	2	1	2	2	1	2	1
1188	SNLL-06_9957583	0.0363471	2	2	1	2	1	2	1	1	1	2	2	2	1	2	1	1	2	2	2	2	2	2	1	1	2	2	2	1	1	2	2	1	2	1	1	1	0	2	2	2	2	1	2	2	1	2	1
1189	SNLL-06_10003774	0.0363471	2	2	1	2	1	2	1	1	1	2	2	2	1	2	1	1	2	2	2	2	2	2	1	1	2	2	2	1	1	2	2	1	2	1	1	1	0	2	2	2	2	1	2	2	1	2	1
1190	SNLL-06_10130750	0.0408101	2	2	1	2	1	2	1	1	1	2	2	2	1	2	1	1	2	2	2	2	2	2	1	1	2	2	2	1	1	2	2	1	2	1	1	1	0	2	2	2	2	1	2	2	1	2	1
1191	SNLL-06_10221331	0.0200409	2	2	1	2	1	2	1	1	1	2	2	2	1	2	1	1	2	2	2	2	2	2	1	1	2	2	2	1	1	2	2	1	2	0	1	1	0	2	2	2	2	1	2	2	1	2	1
1192	SNLL-06_10296397	0.0200409	2	2	1	2	1	2	1	1	1	2	2	2	1	2	1	1	2	2	2	2	2	2	1	1	2	2	2	1	1	2	2	1	2	0	1	1	0	2	2	2	2	1	2	2	1	2	1
1193	SNLL-06_10391870	0.028969	2	2	1	2	1	2	1	1	1	2	2	2	1	2	1	1	2	2	2	2	2	2	1	1	2	2	2	1	1	2	2	1	2	0	1	1	0	2	2	2	2	1	2	2	1	2	1
1194	SNLL-06_10611829	0.0455003	2	2	1	2	1	2	1	1	1	2	2	2	1	2	1	1	2	2	2	2	2	2	1	1	2	2	2	1	1	2	2	1	2	0	1	1	0	2	2	2	2	1	2	1	1	2	1
1195	SNLL-06_10805347	0.278215	2	2	1	2	1	2	1	1	1	2	0	2	1	2	1	1	2	2	2	2	2	2	1	1	2	2	1	1	1	2	2	1	2	0	1	1	0	2	2	2	2	1	2	1	1	2	1
1196	SNLL-06_10844188	0.485381	2	2	1	2	1	2	1	1	1	2	1	2	1	2	1	1	2	2	2	2	2	2	1	1	2	2	1	1	1	2	2	1	2	0	1	1	0	2	2	2	2	1	2	1	1	2	1
1197	SNLL-06_11691492	1	2	2	1	2	1	2	1	1	1	2	1	2	1	2	1	1	2	2	2	2	2	2	1	1	2	2	1	1	1	2	2	1	2	0	1	1	1	2	2	2	2	1	2	1	1	2	1
1198	SNLL-06_11648844	0.717766	2	2	1	2	1	2	1	1	1	2	1	2	1	2	0	2	2	2	2	2	2	2	1	1	2	2	1	1	1	2	2	1	2	0	1	1	1	2	2	2	2	1	2	1	1	2	1
1199	SNLL-06_11765615	0.904101	2	2	1	2	1	2	1	1	1	2	1	2	1	2	1	2	2	2	2	2	2	2	1	1	2	2	1	1	1	2	2	1	2	0	1	1	1	2	2	2	2	1	2	1	2	2	1
1200	SNLL-06_11950340	0.908491	2	2	1	2	1	2	1	1	1	2	1	2	1	2	1	2	2	2	2	2	2	2	1	1	2	2	1	1	1	2	2	1	2	2	1	1	1	2	2	2	2	1	2	1	2	2	1
1201	SNLL-06_11964122	0.906347	2	2	1	2	1	2	1	1	1	2	1	2	1	2	1	2	2	2	2	2	2	2	1	1	2	2	1	1	1	2	2	1	2	2	1	1	1	2	2	2	2	1	2	1	2	2	1
1202	SNLL-06_12075019	0.906347	2	2	1	2	1	2	1	1	1	2	1	2	1	2	1	2	2	2	2	2	2	2	1	1	2	2	1	1	1	2	2	1	2	2	1	1	1	2	2	2	2	1	2	1	2	2	1
1203	SNLL-06_12357765	1	2	2	1	2	1	2	1	1	1	2	1	2	1	2	1	2	2	2	2	2	2	2	1	1	2	2	1	1	1	2	2	1	2	2	1	1	1	2	2	2	2	1	2	1	2	2	1
1204	SNLL-06_12434627	1	2	2	1	2	1	2	1	1	1	2	1	2	1	2	1	2	2	2	2	2	2	2	1	1	2	2	1	1	1	2	2	1	2	2	1	1	1	2	2	2	2	1	2	1	2	2	1
1205	SNLL-06_12565559	1	2	2	1	2	1	2	1	1	1	2	1	2	1	2	1	2	2	2	2	2	2	2	1	1	2	2	1	1	1	2	2	1	2	2	1	1	1	2	2	2	2	1	2	1	2	2	1
1206	SNLL-06_12616397	0.901745	2	2	1	2	1	2	1	1	0	2	1	2	1	2	1	2	2	2	2	2	2	2	1	1	2	2	1	1	1	2	2	1	2	2	1	1	1	2	2	2	2	1	2	1	2	2	1
1207	S_5_189_5980	0.807306	2	2	1	2	1	2	1	1	0	2	1	2	1	2	1	2	1	2	2	2	2	2	1	1	2	2	1	1	1	1	2	1	2	2	1	1	1	2	2	2	2	1	2	1	2	2	1
1208	S_5_183_27832	0.625688	2	2	1	2	1	2	1	1	0	2	1	2	1	2	1	2	1	2	2	2	2	2	1	1	1	2	1	1	1	1	2	1	2	2	1	1	1	2	2	2	2	1	2	1	2	2	1
1209	SNLL-06_13100431	0.464347	2	2	1	2	1	2	1	1	0	2	1	2	1	2	1	2	1	2	2	2	2	2	1	1	1	2	1	1	1	1	2	1	2	2	0	1	1	2	2	1	2	1	2	1	2	2	1
1210	SNLL-06_13291133	0.807306	2	2	1	2	1	2	1	1	0	2	1	2	1	2	1	2	1	2	2	2	2	2	1	1	1	2	1	1	1	1	2	1	2	2	1	1	1	2	2	1	2	1	2	1	2	2	1
1211	SNLL-06_13786760	0.717766	2	2	1	2	1	2	1	1	1	2	1	2	1	2	1	2	1	2	2	2	2	2	1	1	1	2	1	1	1	1	2	1	2	2	1	1	1	2	2	1	2	1	2	1	2	2	1
1212	SNLL-06_14569744	0.485381	2	2	1	2	1	2	1	1	1	2	1	1	1	2	1	2	1	2	2	2	2	2	1	1	1	2	1	1	1	1	2	1	2	2	1	1	1	2	2	1	2	1	2	1	2	2	1
1213	SNLL-06_14831123	0.233859	2	0	1	2	1	2	1	1	1	2	1	1	1	2	1	2	1	2	2	2	2	2	1	1	1	2	1	1	1	1	2	1	1	2	1	1	1	2	2	1	2	1	2	1	2	2	1
1214	S_421_293256	0.39902	2	0	1	2	1	2	1	1	1	2	1	1	1	2	1	2	1	2	2	2	2	2	1	1	1	2	1	1	1	1	2	1	1	2	1	1	1	2	2	1	2	1	2	1	2	2	1
1215	SNLL-06_14681292	0.352251	2	2	1	2	1	2	1	1	1	2	1	1	1	2	1	2	1	2	2	2	2	2	1	1	1	2	1	1	1	1	2	1	1	2	1	1	1	2	2	1	2	1	2	1	2	2	1
1216	SNLL-06_14902343	0.278215	2	0	1	2	1	2	1	1	1	2	1	1	1	2	1	2	1	2	2	2	2	2	1	1	1	2	1	1	1	1	2	1	1	2	1	1	1	2	2	1	2	1	2	1	2	2	1
1217	SNLL-06_15575817	0.233859	2	0	1	2	1	2	1	1	1	2	1	1	1	2	1	2	1	2	2	2	2	2	1	1	1	2	1	1	1	1	2	1	1	2	1	1	1	2	2	1	2	1	2	1	2	2	1
1218	SNLL-06_16766544	0.206098	2	2	1	2	1	2	1	1	1	2	1	1	1	2	1	2	0	2	2	2	2	2	1	1	1	2	1	1	1	1	2	1	1	2	1	1	1	2	2	1	2	1	2	1	2	2	1
1219	S_59_15_934	0.244914	2	2	1	2	1	2	1	1	1	2	1	1	1	2	1	1	2	2	2	2	2	2	1	1	1	2	1	2	1	1	2	1	1	2	1	1	1	2	2	1	2	1	2	1	2	2	1
1220	SNLL-06_17766136	0.340904	2	2	1	2	1	2	1	1	1	2	1	1	1	2	1	1	2	2	2	2	2	2	1	1	1	2	1	2	1	1	2	1	1	2	1	1	1	2	2	1	2	1	2	1	2	2	1
1221	SNLL-06_17927242	0.556374	2	2	1	2	1	2	1	1	1	2	0	1	1	2	1	1	2	2	2	2	2	2	1	1	1	2	1	2	1	1	2	1	1	2	1	1	1	2	2	1	2	1	2	1	2	2	1
1222	SNLL-06_17961492	0.28968	2	2	1	2	1	2	1	1	1	2	1	1	1	2	1	1	2	2	2	2	2	2	1	1	1	2	1	2	1	1	2	1	1	2	1	1	1	2	2	1	2	1	2	1	2	2	1
1223	SNLL-06_19556415	0.117287	2	2	1	2	1	2	1	1	1	2	1	1	1	2	1	1	2	2	2	2	2	2	1	1	1	2	1	2	1	1	2	1	1	2	1	1	1	2	2	1	2	1	2	1	2	2	1
1224	SNLL-06_20138713	0.153127	2	2	1	2	1	2	1	1	1	2	1	1	1	2	1	1	2	2	2	2	2	2	1	1	1	2	1	2	1	1	2	1	1	2	1	1	1	2	2	1	2	1	2	1	2	2	1
1225	SNLL-06_20429654	0.143354	2	2	1	2	1	2	1	1	1	2	1	1	1	2	1	1	2	2	2	2	2	2	1	1	1	2	1	2	1	1	2	1	1	2	1	1	1	2	2	1	2	1	2	1	2	2	1
1226	SNLL-06_21603091	0.22265	2	2	1	2	1	2	1	1	1	2	1	1	1	2	1	1	2	2	2	2	2	2	1	2	1	2	1	2	1	1	2	1	1	2	1	1	1	2	2	1	2	1	2	1	2	2	1
1227	SNLL-06_21652333	0.22265	2	2	1	2	1	2	1	1	1	2	1	1	1	2	1	1	2	2	2	2	2	2	1	2	1	2	1	2	1	1	2	1	1	2	1	1	1	2	2	1	2	1	2	1	2	2	1
1228	SNLL-06_21666421	0.153127	2	2	1	2	1	2	1	1	1	2	1	1	1	2	1	1	2	2	2	2	2	2	1	2	1	2	1	2	1	1	2	1	1	2	1	1	1	2	2	1	2	1	2	1	2	2	1
1229	SNLL-06_21673055	0.278215	2	2	1	2	1	2	1	1	1	2	1	1	1	2	1	1	2	2	2	2	2	2	1	2	1	2	1	2	1	1	2	1	1	2	1	1	1	2	2	1	2	1	2	1	2	2	1
1230	SNLL-06_21747052	0.278215	2	2	1	2	1	2	1	1	1	2	1	1	1	2	1	1	2	2	2	2	2	2	1	2	1	2	1	2	1	1	2	1	1	2	1	1	1	2	2	1	2	1	2	1	2	2	1
1231	SNLL-06_21858008	0.329258	2	2	1	2	1	2	1	1	1	2	1	1	1	2	1	1	2	2	2	2	2	2	1	2	1	2	1	2	1	1	2	1	1	2	1	1	1	2	2	1	2	1	2	1	2	2	1
1232	SNLL-06_22272747	0.464347	2	2	1	2	1	2	1	1	1	2	0	1	1	2	1	1	2	2	2	2	2	2	1	2	1	2	1	2	1	1	2	1	1	2	1	1	1	2	2	1	2	1	2	1	2	2	1
1233	SNLL-06_22611201	0.278215	2	2	1	2	1	2	1	1	1	2	0	1	1	2	1	1	2	2	2	2	1	2	1	2	1	2	1	2	1	1	2	1	1	2	1	1	1	2	2	1	2	1	2	1	2	2	1
1234	SNLL-06_22639229	0.233859	2	2	1	2	1	2	1	1	1	2	1	1	1	2	1	1	2	2	2	2	1	2	1	2	1	2	1	2	1	1	2	1	1	2	1	1	1	2	2	1	2	1	2	1	2	2	1
1235	SNLL-06_22780323	0.233859	2	2	1	2	1	2	1	1	1	2	1	1	1	2	1	1	2	2	2	2	1	2	1	2	1	2	1	2	1	1	2	1	1	2	1	1	1	2	2	1	2	1	2	1	2	2	1
1236	SNLL-06_23382124	0.565486	2	2	1	2	1	2	1	1	1	2	1	1	1	2	1	1	2	2	2	2	1	2	1	2	1	2	1	2	1	1	1	1	1	2	1	1	1	2	2	1	2	2	2	1	2	2	1
1237	SNLL-06_23649617	0.410207	2	2	1	2	1	2	1	1	1	2	1	1	1	2	1	1	2	2	2	2	1	2	1	2	1	2	1	2	1	1	1	1	1	2	1	1	1	2	2	1	2	2	2	1	2	2	1
1238	SNLL-06_23851415	0.485381	2	2	1	2	1	2	1	1	1	2	1	1	1	2	1	1	2	2	2	2	1	2	1	2	1	2	1	2	1	1	1	1	1	2	1	1	1	2	2	1	2	2	2	1	2	2	1
1239	S_147_19_15407	0.0877631	2	2	1	2	1	2	1	1	1	2	1	1	1	2	1	1	2	2	2	2	1	2	1	2	1	2	1	2	1	1	1	1	1	2	1	1	1	2	2	1	2	2	0	1	2	2	1
1240	S_21_144_21801	0.0998524	2	2	1	0	1	2	0	1	1	2	1	1	1	2	1	1	2	2	2	2	1	2	1	2	1	2	1	2	1	1	1	1	1	2	1	1	0	2	2	1	2	2	2	1	0	2	1
1241	SNLL-06_25038136	0.244914	2	2	1	2	1	2	1	1	1	2	1	1	1	2	1	1	2	2	2	2	1	2	1	2	1	2	1	2	1	1	1	1	1	2	1	1	1	2	2	1	2	2	2	1	2	2	1
1242	SNLL-06_25428798	0.352251	2	2	1	2	1	2	0	1	1	2	1	1	1	2	1	1	2	2	2	2	1	2	1	2	1	2	1	2	1	1	1	1	1	2	1	1	1	2	2	1	2	2	2	1	2	2	1
1243	SNLL-06_26900735	0.300911	2	2	1	2	1	2	1	1	1	2	1	1	1	2	1	1	2	2	2	2	1	2	1	2	1	2	1	2	1	1	1	1	1	2	1	1	1	2	2	1	2	2	2	1	2	2	1
1244	SNLL-06_27301918	0.244914	2	2	1	2	1	2	1	1	1	2	1	1	1	2	1	1	2	2	2	2	1	2	1	2	1	2	1	2	1	1	1	1	1	0	1	1	1	2	2	1	2	2	2	1	2	2	1
1245	SNLL-09_1164367	0.195625	2	2	1	2	1	2	1	1	1	2	1	1	1	2	1	1	2	2	2	2	1	2	1	2	1	2	1	2	1	1	1	1	1	2	1	1	1	2	2	1	2	2	0	1	2	2	1
1246	SNLL-09_1214747	0.195625	2	2	1	2	1	2	1	1	1	2	1	1	1	2	1	1	2	2	2	2	1	2	1	2	1	2	1	2	1	1	1	1	1	2	1	1	1	2	2	1	2	2	0	1	2	2	1
1247	S_2_268_170033	0.556374	2	2	1	2	1	2	1	1	1	2	1	1	1	2	1	1	2	2	2	2	1	2	1	2	1	2	1	2	1	1	1	1	1	2	1	1	1	2	2	1	2	2	2	1	2	2	1
1248	SNLL-06_27893140	0.565486	2	2	1	2	1	2	1	1	1	2	1	1	1	2	1	1	2	2	2	2	1	2	1	2	1	2	1	2	1	1	1	1	1	1	1	1	1	2	2	1	2	2	2	1	2	2	1
1249	SNLL-06_27904241	0.495354	2	2	1	2	1	2	1	1	1	2	1	1	1	2	1	1	2	2	2	2	1	2	1	2	1	2	1	2	1	1	1	1	1	1	1	1	1	2	2	1	2	2	2	1	2	2	1
1250	SNLL-06_27964689	0.421052	2	2	1	2	1	2	1	1	1	2	1	1	1	2	1	1	2	2	2	2	1	2	1	2	1	2	1	2	1	1	1	1	1	1	1	1	1	2	2	1	2	2	2	1	2	2	1
1251	SNLL-06_28001880	0.421052	2	2	1	2	1	2	1	1	1	2	1	1	1	2	1	1	2	2	2	2	1	2	1	2	1	2	1	2	1	1	1	1	1	1	1	1	1	2	2	1	2	2	2	1	2	2	1
1252	SNLL-06_28422151	0.574254	2	2	1	2	1	2	1	1	1	2	1	1	1	2	1	1	2	2	1	2	1	2	1	2	1	2	1	2	1	1	1	1	1	1	1	1	1	2	2	1	2	2	2	1	2	2	1
1253	SNLL-06_28473988	0.574254	2	2	1	2	1	2	1	1	1	2	1	1	1	2	1	1	2	2	1	2	1	2	1	2	1	2	1	2	1	1	1	1	1	1	1	1	1	2	2	1	2	2	2	1	2	2	1
1254	SNLL-06_28499849	0.649436	2	2	1	2	1	2	1	1	1	2	1	1	1	2	1	1	2	2	1	2	1	2	1	2	1	2	1	2	1	1	1	1	1	1	1	1	1	2	2	1	2	2	2	1	2	2	1
1255	SNLL-06_28545022	0.730224	2	2	1	2	1	2	1	1	1	2	0	1	1	2	1	1	2	2	1	2	1	2	1	2	1	2	1	2	1	1	1	1	1	1	1	1	1	2	2	1	2	2	2	1	2	2	1
1256	SNLL-06_28552588	0.730224	2	2	1	2	1	2	1	1	1	2	0	1	1	2	1	1	2	2	1	2	1	2	1	2	1	2	1	2	1	1	1	1	1	1	1	1	1	2	2	1	2	2	2	1	2	2	1
1257	SNLL-06_28603138	0.485381	2	2	1	2	1	2	1	1	1	2	1	1	1	2	1	1	2	2	1	2	1	2	1	2	1	2	1	2	1	1	1	1	1	1	1	1	1	2	2	1	2	2	2	1	2	2	1
1258	SNLL-06_28650766	0.421052	2	2	1	2	1	2	1	1	1	2	1	1	1	2	1	1	2	2	1	2	1	2	1	2	1	2	1	2	1	1	1	1	1	1	1	1	1	2	2	1	2	2	2	1	2	2	1
1259	SNLL-06_28651595	0.485381	2	2	1	2	1	2	1	1	1	2	1	1	1	2	1	1	2	2	1	2	1	2	1	2	1	2	1	2	1	1	1	1	1	1	1	1	1	2	2	1	2	2	2	1	2	2	1
1260	067H16_43	0.352251	2	2	1	2	1	2	1	1	1	2	1	1	1	2	1	1	2	2	1	2	1	2	1	0	1	2	1	2	1	1	1	1	1	1	1	1	1	2	2	1	2	2	2	1	2	2	1
1261	067H16_41	0.410207	2	2	1	2	1	2	1	1	1	2	1	1	1	2	1	1	2	2	1	2	1	2	1	0	1	2	1	2	1	1	1	1	1	1	1	1	0	2	2	1	2	2	2	1	2	2	1
1262	SNLL-06_28752351	0.421052	2	2	1	2	1	2	1	1	1	2	1	1	1	2	1	1	2	2	1	2	1	2	1	2	1	2	1	2	1	1	1	1	1	1	1	1	1	2	2	1	2	2	2	1	2	2	1
1263	SNLL-06_28754340	0.421052	2	2	1	2	1	2	1	1	1	2	1	1	1	2	1	1	2	2	1	2	1	2	1	2	1	2	1	2	1	1	1	1	1	1	1	1	1	2	2	1	2	2	2	1	2	2	1
1264	SNLL-06_28800690	0.421052	2	2	1	2	1	2	1	1	1	2	1	1	1	2	1	1	2	2	1	2	1	2	1	2	1	2	1	2	1	1	1	1	1	1	1	1	1	2	2	1	2	2	2	1	2	2	1
1265	SNLL-06_28876432	0.421052	2	2	1	2	1	2	1	1	1	2	1	1	1	2	1	1	2	2	1	2	1	2	1	2	1	2	1	2	1	1	1	1	1	1	1	1	1	2	2	1	2	2	2	1	2	2	1
1266	SNLL-06_28964225	0.421052	2	2	1	2	1	2	1	1	1	2	1	1	1	2	1	1	2	2	1	2	1	2	1	2	1	2	1	2	1	1	1	1	1	1	1	1	1	2	2	1	2	2	2	1	2	2	1
1267	SNLL-06_29030539	0.574254	2	2	1	2	1	2	1	1	1	2	1	1	1	2	1	1	2	2	1	2	1	2	1	2	1	2	1	2	1	1	1	1	1	1	1	1	1	2	2	1	2	2	2	1	2	2	1
1268	SNLL-06_29094740	0.421052	2	2	1	2	1	2	1	1	1	2	1	1	1	2	1	1	2	2	1	2	1	2	1	2	1	2	1	2	1	1	1	1	1	1	1	1	1	2	2	1	2	2	2	1	2	2	1
1269	SNLL-06_29100387	0.352251	2	2	1	2	1	2	1	1	1	2	1	1	1	2	1	1	2	2	1	2	1	2	1	2	1	2	1	2	1	1	1	1	1	1	1	1	1	2	2	1	2	2	2	1	2	2	1
1270	SNLL-06_29176803	0.565486	2	2	1	2	1	2	1	1	1	2	1	1	1	2	1	1	2	2	1	2	1	2	1	2	1	2	1	2	1	1	1	1	1	1	1	1	1	2	2	1	2	2	2	1	2	2	1
1271	SNLL-06_29319954	0.495354	2	2	1	2	1	2	1	1	1	2	1	1	1	2	1	1	2	2	1	2	1	2	1	2	1	2	1	2	1	1	1	1	1	1	1	1	1	2	2	1	2	2	2	1	2	2	1
1272	SNLL-06_29378719	0.352251	2	2	1	2	1	2	1	1	1	2	1	1	1	2	1	1	2	2	1	2	1	2	1	2	1	2	1	2	1	1	1	1	1	1	1	1	1	2	2	1	2	2	2	1	2	2	1
1273	SNLL-06_29401232	0.410207	2	2	1	2	1	2	1	1	1	2	1	1	1	2	1	1	2	2	1	2	1	2	1	2	1	2	1	2	1	1	1	1	1	1	1	1	1	2	2	1	2	2	2	1	2	2	1
1274	SNLL-06_29414239	0.410207	2	2	1	2	1	2	1	1	1	2	1	1	1	2	1	1	2	2	1	2	1	2	1	2	1	2	1	2	1	1	1	1	1	1	1	1	1	2	2	1	2	2	2	1	2	2	1
1275	SNLL-06_29471795	0.475051	2	2	1	2	1	2	1	1	1	2	0	1	1	2	1	1	2	2	1	2	1	2	1	2	1	2	1	2	1	1	1	1	1	1	1	1	1	2	2	1	2	2	2	1	2	2	1
1276	SNLL-06_29508429	0.410207	2	2	1	2	1	2	1	1	1	2	1	1	1	2	1	1	2	2	1	2	1	2	1	2	1	2	1	2	1	1	1	1	1	1	1	1	1	2	2	1	2	2	2	1	2	2	1
1277	SNLL-06_29530060	0.352251	2	2	1	2	1	2	1	1	1	2	1	1	1	2	1	1	2	2	1	2	1	2	1	1	1	2	1	2	1	1	1	1	1	1	1	1	1	2	2	1	2	2	2	1	2	2	1
1278	SNLL-06_29531439	0.352251	2	2	1	2	1	2	1	1	1	2	1	1	1	2	1	1	2	2	1	2	1	2	1	1	1	2	1	2	1	1	1	1	1	1	1	1	1	2	2	1	2	2	2	1	2	2	1
1279	SNLL-06_29548878	0.244914	2	2	1	2	1	2	1	1	1	2	1	1	1	2	1	1	2	2	1	2	1	2	1	1	1	2	1	2	1	1	1	1	1	1	1	1	1	2	2	1	2	2	2	1	2	2	1
1280	SNLL-06_29600462	0.28968	2	2	1	2	1	2	1	1	1	2	1	1	1	2	1	1	2	2	1	2	1	2	1	1	1	2	1	2	1	1	1	1	1	1	1	1	1	2	2	1	2	2	2	1	2	2	1
1281	SNLL-06_29638686	0.28968	2	2	1	2	1	2	1	1	1	2	1	1	1	2	1	1	2	2	1	2	1	2	1	1	1	2	1	2	1	1	1	1	1	1	1	1	1	2	2	1	2	2	2	1	2	2	1
1282	SNLL-06_29661160	0.475051	2	2	1	2	1	2	1	1	1	2	0	1	1	2	1	1	2	2	1	2	1	2	1	1	1	2	1	2	1	1	1	1	1	1	1	1	1	2	2	1	2	2	2	1	2	2	1
1283	SNLL-06_29695066	0.340904	2	2	1	2	1	2	1	1	1	2	0	1	1	2	1	1	2	2	1	2	1	2	1	1	1	2	1	1	1	1	1	1	1	1	1	1	1	2	2	1	2	2	2	1	2	2	1
1284	SNLL-06_29711239	0.28968	2	2	1	2	1	2	1	1	1	2	0	1	1	2	1	1	2	2	1	2	1	2	1	1	1	2	1	1	1	1	1	1	1	1	1	1	1	2	2	1	2	2	2	1	2	2	1
1285	SNLL-06_29863895	0.233859	2	2	1	2	1	2	1	1	1	2	0	1	1	1	1	1	2	2	1	2	1	2	1	1	1	2	1	1	1	1	1	1	1	1	1	1	1	2	2	1	2	2	2	1	2	2	1
1286	SNLL-06_30031245	0.195625	2	2	1	2	1	2	1	1	1	2	1	1	1	1	1	1	2	2	1	2	1	2	1	1	1	2	1	1	1	1	1	1	1	1	1	1	1	2	2	1	2	2	2	1	2	2	1
1287	SNLL-06_30980516	0.233859	2	2	1	2	1	2	1	1	1	2	1	1	1	1	1	1	2	2	1	2	1	2	1	1	1	2	1	1	1	1	1	1	1	1	1	1	1	2	2	1	2	2	2	1	2	2	1
1288	SNLL-06_30959763	0.233859	2	2	1	2	1	2	1	1	1	2	0	1	1	1	1	1	2	2	1	2	1	2	1	1	1	2	1	1	1	1	1	1	1	1	1	1	1	2	2	1	2	2	2	1	2	2	1
1289	SNLL-06_30959621	0.22265	2	2	1	2	1	2	1	1	1	2	0	1	1	1	1	1	2	2	1	2	1	2	1	1	1	2	1	1	1	1	1	1	1	1	1	1	1	2	2	1	2	2	2	1	2	2	1
1290	SNLL-06_30940121	0.162911	2	2	1	2	1	2	1	1	1	2	1	1	1	1	1	1	2	2	1	2	1	2	1	1	1	2	1	1	1	1	1	1	1	1	1	1	1	2	2	1	2	2	2	1	2	2	1
1291	SNLL-06_30845071	0.153127	2	2	1	2	1	2	1	1	1	2	1	1	1	1	1	1	2	2	1	2	1	2	1	1	1	2	1	1	1	1	1	1	1	1	1	1	1	2	2	1	2	2	2	1	2	2	1
1292	SNLL-06_30812646	0.153127	2	2	1	2	1	2	1	1	1	2	1	1	1	1	1	1	2	2	1	2	1	2	1	1	1	2	1	1	1	1	1	1	1	1	1	1	1	2	2	1	2	2	2	1	2	2	1
1293	SNLL-06_30803211	0.233859	2	2	1	2	1	2	1	1	1	2	1	1	1	1	1	1	2	2	1	2	1	2	1	1	1	2	1	1	1	1	1	1	1	1	1	1	1	2	2	1	2	2	2	1	2	2	1
1294	SNLL-06_30798035	0.195625	2	2	1	2	1	2	1	1	1	2	1	1	1	1	1	1	2	2	1	2	1	2	1	1	1	2	1	1	1	1	1	1	1	1	1	1	1	2	2	1	2	2	2	1	2	2	1
1295	SNLL-06_30762582	0.153127	2	2	1	2	1	2	1	1	1	2	1	1	1	1	1	1	2	2	1	2	1	2	1	1	1	2	1	1	1	1	1	1	1	1	1	1	1	2	2	1	2	2	2	1	2	2	1
1296	SNLL-06_30695720	0.103545	2	2	1	2	1	2	1	1	1	1	1	1	1	1	1	1	2	2	1	2	1	2	1	1	1	2	2	1	1	1	1	1	1	1	1	1	1	2	2	1	2	2	2	1	2	2	1
1297	SNLL-06_30683260	0.126162	2	2	1	2	1	2	1	1	1	1	1	1	1	1	1	1	2	2	1	2	1	2	1	1	1	2	2	1	1	1	1	1	1	1	1	1	1	2	2	1	2	2	2	1	2	2	1
1298	SNLL-06_30628482	0.0776132	2	2	1	2	1	2	1	1	1	1	1	1	1	1	1	1	2	2	1	2	1	2	1	1	1	2	2	1	1	1	1	1	1	1	1	1	1	2	2	1	2	2	2	1	2	2	1
1299	SNLL-06_30622270	0.0776132	2	2	1	2	1	2	1	1	1	1	1	1	1	1	1	1	2	2	1	2	1	2	1	1	1	2	2	1	1	1	1	1	1	1	1	1	1	2	2	1	2	2	2	1	2	2	1
1300	SNLL-06_30620587	0.0776132	2	2	1	2	1	2	1	1	1	1	1	1	1	1	1	1	2	2	1	2	1	2	1	1	1	2	2	1	1	1	1	1	1	1	1	1	1	2	2	1	2	2	2	1	2	2	1
1301	SNLL-06_30615123	0.0628197	2	2	1	2	1	2	1	1	1	1	1	1	1	1	1	1	2	2	1	2	1	2	1	1	1	2	2	1	1	1	1	1	1	1	1	1	1	2	2	1	2	2	2	1	2	2	1
1302	SNLL-06_30478901	0.300911	2	2	1	2	1	2	1	1	1	1	1	1	1	1	1	1	2	2	1	2	1	2	1	1	1	2	2	1	1	1	1	1	1	1	1	1	1	2	2	1	2	2	2	1	2	1	2
1303	SNLL-06_30374966	0.233859	2	2	1	2	1	2	1	1	1	1	0	1	1	1	1	1	2	1	1	2	1	2	1	1	1	2	2	1	1	1	1	1	1	0	1	1	1	2	2	1	2	2	2	1	2	1	2
1304	SNLL-06_30082361	0.126162	2	2	1	2	1	2	1	1	1	1	2	1	1	1	1	1	2	1	1	2	1	2	1	1	1	2	2	1	1	1	1	1	1	1	1	1	1	2	2	1	1	2	2	1	2	1	2
1305	SNLL-06_31086015	0.0776132	2	2	1	2	1	2	1	1	1	1	2	1	1	1	1	1	2	1	1	2	1	2	1	1	1	2	2	1	1	1	1	1	1	1	1	1	1	2	2	1	1	2	2	1	2	1	2
1306	SNLL-06_31125542	0.0955807	2	2	1	2	1	2	1	1	1	1	2	1	1	1	1	1	2	1	1	2	1	2	1	1	1	2	2	1	1	1	1	1	1	1	1	1	1	2	2	1	1	2	2	1	2	1	2
1307	SNLL-06_31133522	0.103545	2	2	1	2	1	2	1	1	1	1	2	1	1	1	1	1	2	1	1	2	1	2	1	1	1	2	2	1	1	1	1	1	1	1	1	1	1	2	2	1	1	2	2	1	2	1	2
1308	SNLL-06_31140463	0.143354	2	2	1	2	1	2	1	1	1	1	2	1	1	1	1	1	2	1	1	2	1	2	1	1	1	2	2	1	1	1	1	1	1	0	1	1	1	2	2	1	1	2	2	1	2	1	2
1309	SNLL-06_31170061	0.0955807	2	2	1	2	1	2	1	1	1	1	2	1	1	1	1	1	2	1	1	2	1	2	1	1	1	2	2	1	1	1	1	1	1	0	1	1	1	2	2	1	1	2	2	1	2	1	2
1310	SNLL-06_31235064	0.233859	2	2	1	2	1	2	1	1	1	1	2	1	1	1	1	1	2	1	1	2	1	2	1	1	1	2	2	1	1	1	2	1	1	0	1	1	1	2	2	2	1	2	2	1	2	1	2
1311	SNLL-06_31255374	0.340904	2	2	1	2	1	2	1	1	1	1	2	1	1	1	1	1	2	1	1	2	1	2	1	1	1	2	2	1	1	1	2	1	1	0	1	1	1	2	2	2	1	2	2	1	2	1	2
1312	SNLL-06_31276613	0.340904	2	2	1	2	1	2	1	1	1	1	2	1	1	1	1	1	2	1	1	2	1	2	1	1	1	2	2	1	1	1	2	1	1	0	1	1	1	2	2	2	1	2	2	1	2	1	2
1313	SNLL-06_31288194	0.278215	2	2	1	2	1	2	1	1	1	1	2	1	1	1	1	1	2	1	1	2	1	2	1	1	1	2	2	1	1	1	2	1	1	0	1	1	1	2	2	2	1	2	2	1	2	1	2
1314	SNLL-06_31355078	0.153127	2	2	1	1	1	2	1	1	1	1	2	1	1	1	1	1	2	1	1	1	1	2	1	1	1	2	2	1	1	1	2	1	1	0	1	1	1	2	2	2	1	2	2	1	2	1	2
1315	SNLL-06_31468706	0.195625	2	2	1	1	1	2	1	1	1	1	2	1	1	1	1	1	2	1	1	1	1	2	1	1	1	2	2	1	1	1	2	1	1	0	1	1	1	2	2	2	1	2	2	1	2	1	2
1316	SNLL-06_31483671	0.126162	2	2	1	1	1	2	1	1	1	1	2	1	1	1	1	1	2	1	1	1	1	2	1	1	1	2	2	1	1	1	2	1	1	1	1	1	1	2	2	2	1	2	2	1	2	1	2
1317	SNLL-06_31500817	0.126162	2	2	1	1	1	2	1	1	1	1	2	1	1	1	1	1	2	1	1	1	1	2	1	1	1	2	2	1	1	1	2	1	1	1	1	1	1	2	2	2	1	2	2	1	2	1	2
1318	SNLL-06_31533307	0.0776132	2	2	1	1	1	2	1	1	1	1	2	1	1	1	1	1	2	1	1	1	1	2	1	1	1	2	2	1	1	1	1	1	1	1	1	1	1	2	2	2	1	2	2	1	2	1	2
1319	051D03_5	0.005587	2	2	1	1	1	2	1	1	1	1	2	1	1	1	1	1	2	1	1	1	1	2	1	1	1	2	2	1	1	1	1	1	1	1	1	1	1	2	2	2	1	1	2	1	2	1	0
1320	127N17_2	0.00881756	2	2	1	1	1	2	1	1	1	1	2	1	1	1	1	1	2	1	1	1	1	2	1	1	1	2	2	1	1	1	1	1	1	1	1	1	1	2	2	2	1	1	2	1	2	1	0
1321	SNLL-06_31618920	0.0200409	2	2	1	1	1	2	1	1	1	1	2	1	1	1	1	1	2	1	1	1	1	2	1	1	1	2	2	1	1	1	1	1	1	1	1	1	1	2	2	2	1	1	2	1	2	1	2
1322	SNLL-06_31655341	0.00250071	2	2	1	1	1	2	1	1	1	1	2	1	1	1	1	1	2	1	1	1	1	1	1	1	1	2	2	1	1	1	1	1	1	0	1	1	1	2	2	2	1	1	2	1	2	1	2
1323	SNLL-06_31859688	0.005587	2	2	0	1	1	2	2	1	1	1	2	2	1	1	1	1	2	1	1	1	1	1	1	1	1	2	1	1	1	1	1	1	1	2	2	1	1	2	2	2	1	1	2	1	2	1	2
1324	SNLL-06_31967348	0.0321246	2	2	0	1	1	2	2	1	1	1	2	2	1	1	1	1	2	1	1	1	1	1	1	1	1	2	1	1	1	2	1	1	1	2	2	2	1	2	2	2	1	1	0	1	2	1	2
1325	SNLL-06_32000671	0.0776132	2	2	0	1	1	2	2	1	1	1	2	2	1	1	1	1	2	1	1	1	1	1	1	1	1	2	1	1	1	2	1	1	1	2	2	2	1	2	2	2	1	1	0	1	2	1	2
1326	SNLL-06_32028643	0.0846829	2	2	2	1	1	2	2	1	1	1	2	2	1	1	1	1	2	1	1	1	1	1	1	1	1	2	1	1	1	2	1	1	1	2	2	2	1	2	2	2	1	1	0	1	2	1	2
1327	SNLL-06_32075770	0.39902	2	2	0	1	1	2	2	1	0	1	2	2	1	1	1	1	2	1	1	1	1	2	1	1	1	2	1	1	1	2	1	1	1	2	2	2	0	2	2	2	1	1	2	1	2	1	2
1328	SNLL-06_32147021	0.633939	2	2	0	1	1	2	2	1	0	1	2	2	1	1	1	1	2	1	1	1	1	2	1	1	1	2	1	1	1	2	1	1	1	2	2	2	0	2	1	2	1	1	2	1	2	1	2
1329	SNLL-06_32224894	0.233859	1	2	2	1	1	2	0	1	0	1	2	2	1	1	1	1	2	1	1	1	1	2	1	1	1	2	1	1	1	2	1	1	1	2	2	2	2	1	1	2	1	1	2	1	2	1	2
1330	SNLL-06_32238154	0.464347	1	2	0	1	1	2	2	1	0	1	2	2	1	1	1	1	2	1	1	1	1	2	1	1	1	2	1	1	1	2	1	1	1	2	2	2	0	1	1	2	1	1	2	1	2	1	2
1331	SNLL-06_32273981	0.625688	1	2	0	1	1	2	2	1	0	1	2	2	1	1	1	1	2	1	1	1	1	2	1	1	1	2	1	1	1	2	1	1	1	2	2	2	2	1	1	2	1	0	2	1	2	1	2
1332	SNLL-06_32276593	0.387479	1	2	0	1	1	2	2	1	0	1	2	2	1	1	1	1	2	1	1	1	1	2	1	1	1	2	1	1	1	2	1	1	1	2	2	2	2	1	1	2	1	1	2	1	2	1	2
1333	SNLL-06_32385051	0.28968	1	2	0	1	1	2	2	1	0	1	2	2	1	1	1	1	2	1	1	1	1	2	1	1	1	2	1	1	1	2	1	1	1	2	2	2	0	1	1	2	1	1	2	1	2	1	2
1334	SNLL-06_32515126	0.39902	1	2	0	1	1	2	0	1	1	1	0	2	1	1	1	1	2	1	1	1	1	2	1	1	1	2	1	1	1	2	1	1	1	1	2	2	2	1	1	2	1	1	2	1	2	1	2
1335	SNLL-06_32657504	0.266521	1	0	0	1	2	1	2	1	1	1	0	2	1	1	1	1	2	1	1	1	1	2	1	1	1	2	1	1	1	2	1	1	1	1	2	2	2	1	1	2	1	1	2	1	2	1	2
1336	SNLL-06_32666091	0.340904	1	0	2	1	2	1	2	1	1	1	1	2	1	1	1	1	2	1	1	1	1	2	1	1	1	2	1	1	1	2	1	1	1	1	2	2	2	1	1	2	1	1	2	1	2	1	2
1337	SNLL-06_32694168	0.387479	1	2	0	1	2	1	2	1	0	1	0	2	1	1	1	1	2	1	1	1	1	2	1	1	1	2	1	1	1	2	1	1	1	1	2	2	2	1	1	2	1	1	2	1	2	1	2
1338	SNLL-06_32767863	0.464347	1	2	0	1	2	1	2	1	0	1	0	2	1	1	1	1	2	1	1	1	1	2	1	1	1	2	1	1	1	2	1	1	1	1	2	2	2	1	1	2	1	1	2	1	2	1	2
1339	SNLL-06_32781964	0.266521	1	2	0	1	2	1	2	1	0	1	0	2	1	1	1	1	2	1	1	1	1	2	1	1	1	2	1	1	1	2	1	1	1	1	2	2	2	1	1	2	1	1	2	1	2	1	2
1340	SNLL-06_32796177	0.410207	1	2	2	1	2	1	2	1	0	1	1	2	1	1	1	1	2	1	1	1	1	2	1	1	1	2	1	1	1	2	1	1	1	1	2	2	2	1	1	2	1	1	2	1	2	1	2
1341	SNLL-06_32856426	0.2113	1	0	0	1	2	1	2	1	0	1	0	2	1	1	1	1	2	1	1	1	1	2	1	1	1	2	1	1	1	2	1	1	1	1	2	2	2	1	1	2	1	1	2	1	2	1	2
1342	SNLL-07_19728578	0.807306	1	1	1	2	2	1	2	2	1	2	1	2	2	1	2	2	0	2	1	2	1	2	1	1	2	1	2	1	0	2	1	1	2	2	2	1	2	1	2	2	2	2	2	1	1	2	2
1343	SNLL-07_19721061	0.485381	1	1	1	2	0	1	2	2	1	2	1	2	2	1	2	2	1	2	1	2	1	2	1	1	2	1	2	1	0	2	1	1	2	2	2	1	2	1	2	2	2	2	2	1	1	2	2
1344	SNLL-07_19528951	0.633939	1	1	1	2	1	1	2	2	1	2	1	2	2	1	1	2	1	2	1	2	1	2	1	1	2	1	2	1	0	2	1	2	2	2	2	1	2	1	2	2	2	2	2	1	1	2	2
1345	SNLL-07_19227770	0.363302	1	1	1	2	1	2	0	2	1	2	1	2	2	1	1	2	1	2	1	2	1	2	1	1	2	1	1	1	2	2	1	2	2	1	2	1	2	1	2	2	2	1	2	1	1	2	2
1346	SNLL-07_19220270	0.233859	1	1	1	2	1	2	2	2	1	2	1	2	2	1	1	2	1	2	1	1	1	2	1	1	2	1	1	1	0	2	1	2	2	1	2	1	2	1	2	2	2	1	2	1	1	2	2
1347	SNLL-07_19155780	0.39902	1	1	1	2	1	2	2	2	1	2	1	2	2	1	1	2	1	2	1	1	1	2	1	1	2	1	1	1	0	2	1	2	2	1	2	1	2	1	2	2	2	1	2	1	1	2	2
1348	SNLL-07_19040652	0.811807	1	2	1	2	1	2	2	2	1	2	1	2	1	1	1	2	2	2	1	1	1	2	1	1	2	1	1	1	0	2	1	2	2	1	2	1	2	1	2	2	2	1	2	1	1	2	2
1349	SNLL-07_18853912	0.807306	1	2	1	2	1	2	2	2	1	2	1	2	1	1	1	1	2	2	1	1	1	2	1	1	2	1	1	1	0	2	2	2	2	1	2	1	2	1	2	2	2	1	2	1	1	2	2
1350	SNLL-07_18823636	0.807306	1	0	1	2	1	2	2	2	1	2	1	2	1	1	1	1	2	2	1	1	1	2	1	1	2	1	1	1	2	2	2	2	2	1	2	1	2	1	2	2	2	1	2	1	1	2	2
1351	SNLL-07_18733139	0.811807	1	0	1	2	1	2	2	2	1	2	1	2	1	1	1	1	2	2	1	1	1	2	1	1	2	1	1	1	0	2	2	2	2	1	2	1	2	1	2	2	2	1	2	1	1	2	2
1352	SNLL-07_18680293	0.717766	1	0	1	2	1	2	2	2	1	2	1	2	1	2	1	1	2	2	1	1	1	2	1	1	2	1	1	1	0	2	2	2	2	1	2	1	2	1	2	2	2	1	2	1	1	2	2
1353	SNLL-07_18606347	0.816105	1	2	1	2	1	2	2	2	1	2	1	2	1	2	1	1	2	2	1	1	1	2	1	1	2	1	1	1	0	2	2	2	2	1	2	1	2	1	2	2	2	1	2	1	1	2	2
1354	SNLL-07_18589712	0.811807	1	2	1	2	1	2	2	2	1	2	1	2	1	2	1	1	2	2	1	1	1	2	1	1	2	1	1	1	0	2	2	2	2	1	2	1	2	1	2	2	2	1	2	1	1	2	2
1355	SNLL-07_18471449	0.641848	1	2	1	2	1	2	2	2	1	2	1	2	1	2	1	1	2	2	1	1	1	2	1	1	2	1	1	1	0	2	2	2	2	1	2	1	2	1	2	2	2	1	2	1	1	2	2
1356	SNLL-07_18461844	0.906347	1	2	1	2	1	2	2	2	1	2	1	2	1	2	1	1	2	2	1	1	1	2	1	1	2	1	1	1	0	2	2	2	2	1	2	1	2	1	2	2	2	1	2	1	1	2	2
1357	SNLL-07_18388903	0.495354	1	2	1	2	1	2	2	2	1	2	1	2	1	2	1	1	2	2	1	1	1	2	1	1	2	1	1	1	2	2	2	2	2	1	2	1	2	1	2	2	2	1	2	1	1	2	2
1358	SNLL-07_18346862	0.736058	1	2	1	2	1	2	2	2	1	2	1	2	1	2	1	1	2	2	1	1	1	2	1	1	2	1	1	1	1	2	2	2	2	1	2	1	2	1	2	2	2	1	2	1	1	2	2
1359	SNLL-07_18306494	0.633939	1	2	1	2	1	1	2	2	1	2	1	2	1	2	1	1	2	2	1	1	1	2	1	1	2	1	1	1	0	2	2	2	2	1	2	1	2	2	2	2	2	1	2	1	1	2	2
1360	SNLL-07_18263709	0.906347	1	0	1	2	1	1	2	2	1	2	1	2	1	2	1	1	2	2	1	1	1	2	1	1	2	1	1	1	0	2	2	2	2	1	2	1	2	2	2	2	2	1	2	1	1	2	2
1361	SNLL-07_18257446	0.546901	1	0	1	2	1	1	2	2	1	2	1	2	1	2	1	1	2	2	1	1	1	2	1	1	2	1	1	1	0	2	2	2	2	1	2	1	2	2	2	2	2	1	2	1	1	2	2
1362	SNLL-07_18247804	0.717766	1	0	1	2	1	1	2	2	1	2	1	2	1	2	1	1	2	2	1	1	1	2	1	1	2	1	1	1	1	2	2	2	2	1	2	1	2	2	2	2	2	1	2	1	1	2	2
1363	SNLL-07_18167163	0.633939	1	2	1	2	1	1	0	2	1	2	1	2	1	2	1	1	2	2	1	1	1	2	1	1	2	1	1	1	1	2	1	2	2	1	2	1	0	2	2	2	2	1	2	1	1	2	2
1364	SNLL-07_17765260	0.195625	1	2	1	2	1	1	2	2	1	2	0	2	1	2	2	1	2	2	1	1	1	2	1	1	2	1	1	1	1	1	1	2	2	1	2	1	0	2	1	2	2	2	2	1	2	2	2
1365	SNLL-07_17740999	0.244914	1	2	1	2	1	1	0	2	1	2	0	2	1	2	2	1	2	2	1	1	1	2	1	1	2	1	1	1	1	1	1	2	2	1	2	1	1	2	1	2	2	2	2	1	2	2	2
1366	SNLL-07_17574871	0.172682	2	1	1	2	1	1	2	2	2	2	1	2	1	2	2	1	1	2	1	1	1	2	1	1	2	1	1	1	1	1	1	2	2	1	2	1	1	2	1	2	2	2	2	1	2	2	2
1367	SNLL-07_17471619	0.0124193	2	1	1	2	1	1	2	2	2	2	1	2	1	2	2	1	1	2	1	1	2	2	2	2	2	1	1	1	0	1	1	2	2	1	2	1	2	2	1	2	2	2	2	2	2	2	2
1368	SNLL-07_17322634	0.00250071	2	0	1	2	1	1	2	2	2	2	1	2	1	2	2	1	1	2	1	1	2	2	2	2	2	1	1	1	0	1	1	2	2	1	2	1	2	2	1	2	2	2	2	2	2	2	2
1369	S_170_9_4955	0.00952555	2	1	0	2	1	1	2	2	0	2	1	2	1	2	2	1	1	2	1	1	2	2	2	2	2	1	1	1	0	1	1	2	2	1	2	1	2	2	1	2	2	2	2	2	2	2	2
1370	SNLL-07_17199762	0.00820106	2	1	1	2	1	1	1	2	2	2	1	2	1	2	2	1	1	2	1	1	2	2	2	2	2	1	1	1	0	2	1	2	2	1	2	1	2	2	1	2	2	2	2	2	2	2	2
1371	SNLL-07_17028671	0.0019128	2	1	2	2	1	1	1	2	2	2	1	2	1	2	2	1	1	2	1	1	2	2	2	2	2	1	1	1	0	2	1	2	2	1	2	1	2	2	1	2	2	2	2	2	2	2	2
1372	SNLL-07_16966236	0.00146354	2	1	2	2	1	1	1	2	2	2	1	2	1	2	2	1	1	2	1	1	2	2	2	2	2	1	1	1	0	2	1	2	2	1	2	1	2	2	1	2	2	2	2	2	2	2	2
1373	SNLL-07_16909369	0.00146354	2	1	2	2	1	1	1	2	2	2	1	2	1	2	2	1	1	2	1	1	2	2	2	2	2	1	1	1	0	2	1	2	2	1	2	1	2	2	1	2	2	2	2	2	2	2	2
1374	SNLL-07_16883400	0.00146354	2	1	2	2	1	1	1	2	2	2	1	2	1	2	2	1	1	2	1	1	2	2	2	2	2	1	1	1	0	2	1	2	2	1	2	1	2	2	1	2	2	2	2	2	2	2	2
1375	SNLL-08_704260	0.00241568	2	1	2	2	1	1	1	2	2	2	1	2	1	2	2	1	1	2	1	1	2	2	2	2	2	1	1	1	1	2	1	2	2	1	2	1	2	2	1	2	2	2	2	2	2	2	2
1376	SNLL-08_820396	0.0040587	2	1	2	2	1	1	1	2	2	2	1	2	1	2	2	1	1	2	1	1	2	2	2	2	2	1	1	1	1	2	1	2	2	1	2	1	2	2	1	2	2	2	2	2	2	2	2
1377	SNLL-08_838558	0.00241568	2	1	2	2	1	1	1	2	2	2	1	2	1	2	2	1	1	2	1	1	2	2	2	2	2	1	1	1	1	2	1	2	2	1	2	1	2	2	1	2	2	2	2	2	2	2	2
1378	SNLL-08_935961	7.702e-05	2	0	2	2	1	1	1	2	2	2	2	2	1	2	2	1	1	2	1	1	2	2	2	2	2	1	1	1	0	2	1	2	2	1	2	1	2	2	1	2	2	2	2	2	2	2	2
1379	SNLL-08_1097254	0.000103451	2	0	2	2	1	1	1	2	2	2	0	2	1	2	2	1	1	2	1	1	2	2	2	2	2	1	1	1	0	2	1	2	2	1	2	1	2	2	1	2	2	2	2	2	2	2	2
1380	051C12_5	0.00146354	2	1	2	2	1	1	1	2	2	2	2	2	1	2	2	1	1	2	1	1	2	2	2	2	2	1	1	1	1	2	1	2	2	1	2	1	2	2	1	2	2	2	2	2	2	2	2
1381	051C12_3	0.00146354	2	1	2	2	1	1	1	2	2	2	2	2	1	2	2	1	1	2	1	1	2	2	2	2	2	1	1	1	1	2	1	2	2	1	2	1	2	2	1	2	2	2	2	2	2	2	2
1382	S_162_1_80786	0.000355039	2	1	2	2	1	1	1	2	2	2	0	2	1	2	2	1	1	2	1	1	2	2	2	2	2	1	1	1	0	2	1	2	2	1	2	1	2	2	1	2	2	2	2	2	2	2	2
1383	Iucundus	0.00113068	2	1	2	2	1	1	1	2	2	2	2	2	1	2	2	1	1	2	1	1	2	2	2	2	2	1	1	1	1	2	1	2	2	1	2	1	2	2	1	2	2	2	2	2	2	2	2
1384	S_162_1_444350	0.00018776	2	1	2	2	1	1	1	2	2	2	0	2	1	2	2	1	1	2	1	1	2	2	0	2	2	1	1	1	0	2	1	2	2	1	2	1	2	2	1	2	2	2	2	2	2	2	2
1385	S_162_1_459245	5.17413e-05	2	1	2	2	1	1	1	2	2	2	0	2	2	2	2	1	1	2	1	1	2	2	2	2	2	1	1	1	0	2	1	2	2	1	2	1	2	2	1	2	2	2	2	2	2	2	2
1386	S_162_1_508668	3.8276e-05	2	1	2	2	1	1	1	2	2	2	0	2	2	2	2	1	1	2	1	1	2	2	2	2	2	1	1	1	0	2	1	2	2	1	2	1	2	2	1	2	2	2	2	2	2	2	2
1387	S_162_1_508691	3.8276e-05	2	1	2	2	1	1	1	2	2	2	0	2	2	2	2	1	1	2	1	1	2	2	2	2	2	1	1	1	0	2	1	2	2	1	2	1	2	2	1	2	2	2	2	2	2	2	2
1388	S_162_1_576146	3.8276e-05	2	1	2	2	1	1	1	2	2	2	0	2	2	2	2	1	1	2	1	1	2	2	2	2	2	1	1	1	0	2	1	2	2	1	2	1	2	2	1	2	2	2	2	2	2	2	2
1389	S_162_1_599464	2.11045e-05	2	1	2	2	1	1	1	2	2	2	2	2	2	2	2	1	1	2	1	1	2	2	2	2	2	1	1	1	0	2	1	2	2	1	2	1	2	2	1	2	2	2	2	2	2	2	2
1390	S_95_60_7831	3.8276e-05	2	1	2	2	1	1	1	2	2	2	0	2	2	2	2	1	1	2	1	1	2	2	2	2	2	1	1	1	0	2	1	2	2	1	2	1	2	2	1	2	2	2	2	2	2	2	2
1391	SNLL-07_15042019	5.17413e-05	2	1	2	2	1	1	1	2	2	2	0	2	2	2	2	1	1	2	1	1	2	2	2	2	2	1	1	1	0	2	1	2	2	1	2	1	2	2	1	2	2	2	2	2	2	2	2
1392	SNLL-07_14717573	1.34323e-05	2	1	2	2	1	1	1	2	2	2	0	2	2	2	2	1	1	2	2	1	2	2	2	2	2	1	1	1	0	2	1	2	2	1	2	1	2	2	1	2	2	2	2	2	2	2	2
1393	SNLL-07_14477166	0.000366336	2	1	2	2	1	1	1	2	2	2	2	2	2	1	2	1	1	2	2	1	2	2	2	2	2	1	1	1	1	2	1	2	2	1	2	1	2	2	1	2	2	2	2	2	2	2	2
1394	SNLL-07_14474576	0.000485971	2	1	2	2	1	1	1	2	2	2	0	2	2	1	2	1	1	2	2	1	2	2	2	2	2	1	1	1	1	2	1	2	2	1	2	1	2	2	1	2	2	2	2	2	2	2	2
1395	SNLL-07_13652106	0.000265259	2	1	2	2	1	1	0	2	2	2	0	2	2	1	2	1	1	2	2	1	2	2	2	2	2	1	1	1	1	2	1	2	2	1	2	1	2	2	1	2	2	2	2	2	2	2	2
1396	037D21_5D	0.00359822	2	1	2	2	1	1	1	2	2	1	2	2	2	1	2	1	1	0	2	1	2	2	2	2	2	1	1	1	1	2	1	2	2	1	2	1	2	2	1	0	2	2	2	2	0	2	0
1397	SNLL-07_13919549	0.000265259	2	1	2	2	1	1	1	2	2	1	0	2	2	2	2	1	1	2	2	1	2	2	2	2	2	1	1	1	1	2	1	2	2	1	2	1	2	2	1	2	2	2	2	2	2	2	2
1398	S_79_20_4543	0.000638677	2	1	2	2	1	1	1	2	2	1	0	2	2	2	2	1	1	2	2	1	2	2	0	2	2	1	1	1	0	2	1	1	2	1	2	1	2	2	1	2	2	2	2	2	2	2	2
1399	SNLL-07_12882937	0.00019849	2	1	2	2	1	1	1	2	2	1	0	2	2	2	2	1	1	2	2	1	2	2	2	2	2	1	1	1	1	2	1	1	2	1	2	1	2	2	1	2	2	2	2	2	2	2	2
1400	S_22_165_12498	0.000475884	2	1	2	2	1	1	1	2	2	1	0	2	2	2	2	1	1	2	2	1	2	2	2	2	2	1	1	1	0	2	1	1	2	1	2	1	2	2	1	2	2	2	2	2	2	2	2
1401	SNLL-07_13156004	0.00113068	2	1	2	2	1	1	1	2	2	1	2	2	2	2	1	1	1	2	2	1	2	2	2	2	2	1	1	1	1	2	1	1	2	1	2	1	2	2	1	2	2	2	2	2	2	2	2
1402	SNLL-07_13126257	0.00146354	2	1	2	2	1	1	1	2	2	1	2	2	2	2	1	1	1	2	2	1	2	2	2	2	2	1	1	1	1	2	1	1	2	1	2	1	2	2	1	2	2	2	2	2	2	2	2
1403	SNLL-07_12017027	0.00250071	2	1	2	2	1	1	1	2	2	1	0	2	2	2	1	1	1	2	2	1	2	2	2	2	2	1	1	1	1	2	1	1	2	1	2	1	2	2	1	2	2	2	2	2	2	2	2
1404	SNLL-07_12000466	0.000858121	2	1	2	2	1	2	1	2	2	1	0	2	2	2	1	1	1	2	2	1	2	2	2	2	2	1	1	1	1	2	1	1	2	1	2	1	2	2	1	2	2	2	2	2	2	2	2
1405	SNLL-07_11966900	0.00113068	2	1	2	2	1	2	1	2	2	1	0	2	2	2	1	1	1	2	2	1	2	2	2	2	2	1	1	1	1	2	1	1	2	1	2	1	2	2	1	2	2	2	2	2	2	2	2
1406	SNLL-07_11677691	0.0040587	2	1	2	2	1	2	1	2	2	1	2	2	2	1	1	1	1	2	2	1	2	2	1	2	2	1	1	1	1	2	1	2	2	1	2	1	1	2	1	2	2	2	2	2	2	2	2
1407	SNLL-07_11510339	0.00525946	2	1	2	2	1	2	1	2	2	1	0	2	2	1	1	1	1	2	2	1	2	2	1	2	2	1	1	1	1	2	1	2	2	1	2	1	1	2	1	2	2	2	2	2	2	2	2
1408	S_25_360_22505	0.00427473	2	1	2	2	1	2	1	2	2	1	0	2	2	1	1	1	1	2	2	1	2	2	1	2	2	1	1	1	1	2	1	2	2	1	2	1	1	2	1	2	2	2	2	2	2	2	2
1409	S_25_360_22468	0.005587	2	1	2	2	1	2	1	2	2	1	0	2	2	1	1	1	1	2	2	1	2	2	1	2	2	1	1	1	1	2	1	2	2	1	2	1	1	2	1	2	2	2	2	2	2	2	2
1410	S_25_360_22411	0.005587	2	1	2	2	1	2	1	2	2	1	0	2	2	1	1	1	1	2	2	1	2	2	1	2	2	1	1	1	1	2	1	2	2	1	2	1	1	2	1	2	2	2	2	2	2	2	2
1411	S_25_360_22361	0.005587	2	1	2	2	1	2	1	2	2	1	0	2	2	1	1	1	1	2	2	1	2	2	1	2	2	1	1	1	1	2	1	2	2	1	2	1	1	2	1	2	2	2	2	2	2	2	2
1412	S_233_65_6556	0.00259491	2	0	2	2	1	2	1	2	2	1	0	2	2	1	1	1	1	2	2	1	2	2	1	2	2	1	1	1	1	2	1	2	2	1	2	1	1	2	1	2	2	2	2	2	2	2	2
1413	S_230_659738	0.00259491	2	0	2	2	1	2	1	2	2	1	0	2	2	1	1	1	1	2	2	1	2	2	1	2	2	1	1	1	1	2	1	2	2	1	2	1	1	2	1	2	2	2	2	2	2	2	2
1414	S_1_714_29262	0.00451834	2	0	2	2	1	2	1	2	2	1	0	2	2	1	1	1	1	2	2	1	2	2	1	2	2	1	1	1	1	2	1	2	2	1	2	1	1	2	1	2	2	2	2	2	2	2	2
1415	SNLL-07_11190752	0.000858121	2	1	2	2	1	2	1	2	2	1	0	2	2	1	1	1	1	2	2	1	2	2	1	2	2	1	1	1	1	2	1	2	2	2	2	1	1	2	1	2	2	2	2	2	2	2	2
1416	SNLL-07_11032388	0.00149079	2	1	2	2	1	0	1	0	2	1	2	2	2	1	1	1	1	2	2	1	2	2	1	2	2	1	1	1	1	2	1	2	2	2	2	1	1	2	1	2	2	2	2	2	2	2	2
1417	SNLL-07_10944659	0.00113068	2	1	2	2	1	2	1	0	2	1	2	2	2	1	1	1	1	2	2	1	2	2	1	2	2	1	1	1	1	2	1	2	2	2	2	1	1	2	1	2	2	2	2	2	2	2	2
1418	SNLL-07_10908438	0.000858121	2	1	2	2	1	2	1	2	2	1	2	2	2	1	1	1	1	2	2	1	2	2	1	2	2	1	1	1	1	2	1	2	2	2	2	1	1	2	1	2	2	2	2	2	2	2	2
1419	SNLL-07_10398770	0.000651798	2	1	2	2	1	2	1	2	2	1	2	2	2	1	1	1	1	2	2	1	2	2	1	2	2	1	1	1	1	2	1	2	2	2	2	1	1	2	1	2	2	2	2	2	2	2	2
1420	S_497_54416	0.000475884	2	0	2	2	1	2	1	2	2	1	0	2	2	1	1	1	1	2	2	1	2	2	1	2	2	1	1	1	1	2	1	2	2	2	2	1	1	2	1	2	2	2	2	2	2	2	2
1421	SNLL-07_9894107	0.000651798	2	1	2	2	2	2	1	2	2	1	2	2	2	1	1	1	1	2	2	1	2	2	1	2	2	1	1	1	1	2	1	2	2	2	2	1	1	2	1	2	2	2	2	2	2	2	2
1422	SNLL-07_9765540	0.000366336	2	1	2	2	2	2	1	2	2	1	2	2	2	1	1	1	1	2	2	1	2	2	1	2	2	1	1	1	1	2	1	2	2	2	2	1	1	2	1	2	2	2	2	2	2	2	2
1423	SNLL-07_9674852	0.00019849	2	1	2	2	2	2	1	2	2	1	2	2	2	1	1	1	1	2	2	1	2	2	1	2	2	1	1	1	1	2	1	2	2	2	2	1	1	2	1	2	2	2	2	2	2	2	2
1424	SNLL-07_9645684	0.00019849	2	1	2	2	2	2	1	2	2	1	2	2	2	1	1	1	1	2	2	1	2	2	1	2	2	1	1	1	1	2	1	2	2	2	2	1	1	2	1	2	2	2	2	2	2	2	2
1425	SNLL-07_9603982	0.000103451	2	0	2	2	2	2	1	2	2	1	2	2	2	1	1	1	1	2	2	1	2	2	1	2	2	1	1	1	1	2	1	2	2	2	2	1	1	2	1	2	2	2	2	2	2	2	2
1426	SNLL-07_9400680	0.000355039	2	1	2	2	2	2	1	2	2	1	2	2	2	1	1	1	1	2	2	1	2	2	1	2	2	1	1	1	1	2	1	2	2	2	2	1	1	2	1	2	2	2	2	2	2	2	2
1427	SNLL-07_9113931	0.000103451	2	1	2	2	2	2	1	2	2	1	2	2	2	1	1	1	2	2	2	1	2	2	1	2	2	1	1	1	1	2	1	2	2	2	2	1	1	2	1	2	2	2	2	2	2	2	2
1428	SNLL-07_8830164	0.000265259	2	1	2	2	2	2	1	2	2	1	2	2	2	1	1	1	2	2	2	1	2	2	1	2	2	1	1	1	1	2	1	2	2	2	1	1	1	2	1	2	2	2	2	2	2	2	2
1429	SNLL-07_8273953	0.00149079	2	1	2	2	2	2	1	2	2	1	2	2	2	1	1	1	2	2	2	1	2	2	1	2	2	1	1	1	1	2	1	2	2	2	1	1	1	2	1	2	2	2	1	2	1	2	2
1430	SNLL-07_8272428	0.00149079	2	1	2	2	2	2	1	2	2	1	2	2	2	1	1	1	2	2	2	1	2	2	1	2	2	1	1	1	1	2	1	2	2	2	1	1	1	2	1	2	2	2	1	2	1	2	2
1431	SNLL-07_8064486	0.0031313	2	1	2	2	2	2	1	2	2	1	2	2	2	2	1	1	2	2	2	1	2	2	1	2	2	1	1	1	1	2	1	2	2	2	1	1	1	2	1	2	2	2	1	2	1	2	2
1432	SNLL-07_7918828	0.00113068	2	1	2	2	2	2	1	2	2	1	2	2	2	2	1	1	2	2	2	1	2	2	1	2	2	1	1	1	1	2	1	2	2	2	1	1	1	2	1	2	2	2	1	2	1	2	2
1433	SNLL-07_7912182	0.00113068	2	1	2	2	2	2	1	2	2	1	2	2	2	2	1	1	2	2	2	1	2	2	1	2	2	1	1	1	1	2	1	2	2	2	1	1	1	2	1	2	2	2	1	2	1	2	2
1434	SNLL-07_7786218	0.00326968	2	1	2	2	2	2	1	2	2	1	2	2	2	2	1	1	2	2	2	1	2	2	1	2	2	1	1	1	1	2	1	2	2	2	1	1	1	2	1	2	2	2	1	2	1	2	2
1435	SNLL-07_7675568	0.0363471	2	1	2	2	2	2	1	2	2	1	2	2	2	2	1	1	2	2	2	1	2	2	1	2	2	1	1	1	1	2	1	2	2	2	1	1	1	2	1	2	2	2	1	2	1	2	2
1436	SNLL-07_7271009	0.0327748	2	1	2	2	2	2	1	2	2	1	2	2	2	2	1	1	2	2	2	1	2	2	1	2	2	1	1	1	1	2	1	2	2	2	1	1	1	2	1	2	2	2	1	2	1	2	2
1437	SNLL-07_7210640	0.0408101	2	1	2	2	2	2	1	2	2	1	2	2	2	2	1	1	2	2	2	1	2	2	1	2	2	1	1	1	1	2	1	2	2	2	1	1	1	2	1	2	2	2	1	2	1	2	2
1438	SNLL-07_7073354	0.0408101	2	1	2	2	2	2	1	2	2	1	2	2	2	2	1	1	2	2	2	1	2	2	1	2	2	1	1	1	1	2	1	2	2	2	1	1	1	2	1	2	2	2	1	2	1	2	2
1439	SNLL-07_6996985	0.0408101	2	1	2	2	2	2	1	2	2	1	2	2	2	2	1	1	2	2	2	1	2	2	1	2	2	1	1	1	1	2	1	2	2	2	1	1	1	2	1	2	2	2	1	2	1	2	2
1440	SNLL-07_6885409	0.0506985	2	1	2	2	1	2	1	2	2	1	2	2	2	2	1	1	2	2	2	1	2	2	1	2	2	1	1	1	1	2	1	2	2	2	1	1	1	2	1	2	2	2	1	2	1	2	2
1441	SNLL-07_6351552	0.206098	2	1	2	2	1	2	1	2	2	1	2	2	2	2	1	1	2	2	2	1	2	2	1	2	1	1	1	1	1	2	1	2	2	2	1	1	1	2	1	2	2	2	1	2	1	2	2
1442	SNLL-07_6270472	0.206098	2	1	2	2	1	2	1	2	2	1	2	2	2	2	1	1	2	2	2	1	2	2	1	2	1	1	1	1	1	2	1	2	2	2	1	1	1	2	1	2	2	2	1	2	1	2	2
1443	SNLL-07_5977909	0.495354	2	1	2	2	1	2	1	2	2	1	0	2	2	2	1	1	2	2	2	1	2	2	1	2	1	1	1	1	1	2	1	2	2	2	1	1	1	2	1	2	2	2	1	2	1	2	2
1444	SNLL-07_5951109	0.495354	2	1	2	2	1	2	1	2	2	1	0	2	2	2	1	1	2	2	2	1	2	2	1	2	1	1	1	1	1	2	1	2	2	2	1	1	1	2	1	2	2	2	1	2	1	2	2
1445	SNLL-07_5947402	0.495354	2	1	2	2	1	2	1	2	2	1	0	2	2	2	1	1	2	2	2	1	2	2	1	2	1	1	1	1	1	2	1	2	2	2	1	1	1	2	1	2	2	2	1	2	1	2	2
1446	SNLL-07_5895958	0.495354	2	1	2	2	1	2	1	2	2	1	0	2	2	2	1	1	2	2	2	1	2	2	1	2	1	1	1	1	1	2	1	2	2	2	1	1	1	2	1	2	2	2	1	2	1	2	2
1447	SNLL-07_5891735	0.495354	2	1	2	2	1	2	1	2	2	1	0	2	2	2	1	1	2	2	2	1	2	2	1	2	1	1	1	1	1	2	1	2	2	2	1	1	1	2	1	2	2	2	1	2	1	2	2
1448	SNLL-07_5810396	0.730224	2	1	2	2	1	2	1	2	2	1	0	2	2	2	1	1	2	2	2	1	2	2	1	2	1	1	1	1	1	2	1	2	2	2	1	1	1	2	1	2	2	2	1	2	1	2	2
1449	SNLL-07_5796453	0.565486	2	1	2	2	2	2	1	2	2	1	0	2	2	2	1	1	2	2	2	1	2	2	1	2	1	1	1	1	1	2	1	2	2	2	1	1	1	2	1	2	2	2	1	2	1	2	2
1450	SNLL-07_5750868	0.730224	2	1	2	2	2	2	1	2	2	1	0	2	2	2	1	1	2	2	2	1	2	2	1	2	1	1	1	1	1	2	1	2	2	2	1	1	1	2	1	2	2	2	1	2	1	2	2
1451	SNLL-07_5675018	0.908491	2	1	1	2	2	2	1	2	2	1	0	2	2	2	1	1	2	2	2	1	2	2	1	2	1	1	1	1	1	2	1	2	2	2	1	1	1	2	1	2	2	2	1	2	1	2	2
1452	SNLL-07_5646886	0.906347	2	1	0	2	2	2	1	2	0	1	0	2	2	2	1	1	2	2	2	1	2	2	1	2	1	1	1	1	1	2	1	2	2	2	1	1	1	2	1	2	2	2	1	2	1	2	2
1453	SNLL-07_5431272	0.421052	2	1	1	2	2	1	1	2	0	1	2	2	2	2	1	1	2	2	2	1	2	2	1	2	1	1	1	1	1	2	1	2	2	2	1	1	1	2	1	2	2	2	1	2	1	2	2
1454	SNLL-07_5425155	0.352251	2	1	1	2	2	1	1	2	0	1	0	2	2	2	1	1	2	2	2	1	2	2	1	2	1	1	1	1	1	2	1	2	2	2	1	1	1	2	1	2	2	2	1	2	1	2	2
1455	SNLL-07_4983573	0.816105	2	2	1	2	2	1	1	2	0	1	0	2	2	2	1	1	2	2	2	1	2	2	1	2	1	1	1	1	1	2	1	2	2	2	1	1	1	2	1	2	2	2	1	2	1	2	2
1456	SNLL-07_4946600	0.820212	2	2	1	2	2	1	1	2	2	1	0	2	2	2	1	1	2	2	2	1	2	2	1	2	1	1	1	1	1	2	1	2	2	2	1	1	1	2	1	2	2	2	2	2	1	2	2
1457	SNLL-07_4888842	0.908491	2	2	1	2	2	1	1	2	0	1	0	2	2	2	1	1	2	2	2	1	2	2	1	2	1	1	1	1	1	2	1	2	2	2	1	1	1	2	1	2	2	2	2	2	1	2	2
1458	SNLL-07_4847198	0.649436	2	2	1	2	2	1	1	2	2	1	2	2	2	2	1	1	2	2	2	1	2	2	1	2	1	1	1	1	1	2	1	2	2	2	1	1	1	2	1	2	2	2	2	2	1	2	2
1459	SNLL-07_4783519	0.816105	2	2	1	2	2	1	1	2	0	1	0	2	2	2	1	1	2	2	2	1	2	2	1	2	1	1	1	1	1	2	1	2	2	2	1	1	1	2	1	2	2	2	2	2	1	2	2
1460	SNLL-07_4752476	0.649436	2	2	1	2	2	1	1	2	2	1	2	2	2	2	1	1	2	2	2	1	2	2	1	2	1	1	1	1	1	2	1	2	2	2	1	1	1	2	1	2	2	2	2	2	1	2	2
1461	074I10_3_1	0.464347	2	2	1	2	2	1	1	2	2	1	2	2	2	2	1	1	2	2	2	1	2	2	1	2	1	1	1	1	1	2	1	2	2	2	1	1	1	2	1	2	2	2	0	2	0	2	0
1462	SNLL-07_4372136	0.816105	2	2	1	2	2	1	1	2	2	1	0	2	2	2	1	1	2	2	2	1	2	2	1	2	1	1	1	1	0	2	1	2	2	0	1	1	1	2	1	2	2	2	2	2	1	2	1
1463	SNLL-07_4178232	0.565486	2	2	1	2	2	1	1	2	2	1	0	2	2	2	1	1	2	2	2	1	2	2	1	2	1	1	1	1	0	2	1	2	2	2	1	1	1	2	1	2	2	2	2	2	1	2	1
1464	SNLL-07_4155826	0.641848	2	2	1	2	2	1	1	2	2	1	0	2	2	2	1	1	2	2	2	1	2	2	1	2	1	1	1	1	0	2	1	2	2	2	1	1	1	2	1	2	2	2	2	2	1	2	1
1465	SNLL-07_4127982	0.906347	2	2	1	2	2	1	1	2	0	1	0	2	2	2	1	1	2	2	2	1	2	2	1	2	1	1	1	1	0	2	1	2	2	2	1	1	1	2	1	2	2	2	2	2	1	2	1
1466	SNLL-07_3980275	1	2	2	1	2	2	1	1	2	0	1	0	2	2	2	1	1	2	2	2	1	2	2	1	2	1	1	1	1	1	2	1	2	2	0	1	1	1	2	1	2	2	2	2	2	1	2	1
1467	SNLL-07_3932249	0.724133	2	2	1	2	2	1	1	2	2	1	0	2	2	2	1	1	2	2	2	1	2	2	1	2	1	1	1	1	1	2	1	2	0	0	1	1	1	2	1	2	2	2	2	2	1	2	1
1468	SNLL-07_3760561	0.906347	2	2	1	2	2	1	1	2	2	1	0	2	2	2	1	1	2	2	2	1	2	2	1	2	1	1	1	1	0	2	1	2	2	0	1	1	1	2	1	2	2	2	2	2	1	2	1
1469	SNLL-07_3737331	0.816105	2	2	1	2	2	1	1	2	2	1	2	2	2	2	1	1	2	2	2	1	2	2	1	2	1	1	1	1	0	2	1	2	2	2	0	1	1	2	1	2	2	2	2	2	1	2	1
1470	SNLL-07_3563729	0.816105	2	2	1	2	2	1	1	2	0	1	2	2	2	2	1	1	2	2	2	1	2	2	1	2	1	1	1	1	0	2	1	2	2	2	1	1	1	2	1	2	2	2	2	2	1	2	1
1471	SNLL-07_3550961	1	2	2	1	2	2	1	1	2	2	1	0	2	2	2	1	1	2	2	2	1	2	2	1	2	1	1	1	1	0	2	1	2	2	2	1	1	1	2	1	2	2	2	2	2	1	2	1
1472	SNLL-07_3541715	0.904101	2	2	1	2	2	1	1	2	0	1	0	2	2	2	1	1	2	2	2	1	2	2	1	2	1	1	1	1	0	2	1	2	2	2	1	1	1	2	1	2	2	2	2	2	1	2	1
1473	SNLL-07_3516166	1	2	2	1	2	2	1	1	2	0	1	0	2	2	2	1	1	2	2	2	1	2	2	1	2	1	1	1	1	0	2	1	2	2	2	1	1	1	2	1	2	2	2	2	2	1	2	1
1474	SNLL-07_3485791	0.906347	2	2	1	2	2	1	1	2	0	1	0	2	2	2	1	1	2	2	2	1	2	2	1	2	1	1	1	1	0	2	1	2	2	2	1	1	1	2	1	2	2	2	2	2	1	2	1
1475	SNLL-07_3357554	1	2	2	1	2	2	1	1	2	0	1	0	2	2	2	1	1	2	2	2	1	2	2	1	2	1	1	1	1	0	2	1	2	2	2	1	1	1	2	1	2	2	2	2	2	1	2	1
1476	SNLL-07_3320437	1	2	2	1	2	2	1	1	2	0	1	0	2	2	2	1	1	2	2	2	1	2	2	1	2	1	1	1	1	0	2	1	2	2	2	1	1	1	2	1	2	2	2	2	2	1	2	1
1477	SNLL-07_3155775	1	2	2	1	2	2	1	1	2	0	1	2	2	2	2	1	1	2	2	2	1	2	2	1	2	1	1	1	1	0	2	1	2	2	2	1	1	1	2	1	2	2	2	2	2	1	2	1
1478	SNLL-07_3122298	0.816105	2	2	1	2	2	1	1	2	0	1	2	2	2	2	1	1	2	2	2	1	2	2	1	2	1	1	1	1	0	2	1	2	2	2	1	1	1	2	1	2	2	2	2	2	1	2	1
1479	SNLL-07_3112215	0.906347	2	2	1	2	2	1	1	2	0	1	0	2	2	2	1	1	2	2	2	1	2	2	1	2	1	1	1	1	0	2	1	2	2	2	1	1	1	2	1	2	2	2	2	2	1	2	1
1480	SNLL-07_3012677	0.717766	2	2	0	2	2	1	1	2	0	1	0	2	2	2	1	1	2	2	2	1	2	2	1	2	1	1	1	1	0	2	1	2	2	2	1	1	1	2	1	2	2	2	2	2	1	2	1
1481	SNLL-07_2986245	0.556374	2	2	0	2	2	1	1	2	2	1	2	2	2	2	1	1	2	2	2	1	2	2	1	2	1	1	1	1	1	2	1	2	2	2	1	1	1	2	1	2	2	2	2	2	1	2	1
1482	SNLL-07_2984844	0.617075	2	0	0	2	2	1	1	2	0	1	0	2	2	2	1	1	2	2	2	1	2	2	1	2	1	1	1	1	1	2	1	2	2	2	1	1	1	2	1	2	2	2	2	2	1	2	1
1483	SNLL-07_2855398	0.904101	2	0	1	2	2	1	1	2	1	1	0	2	2	2	1	1	2	2	2	1	2	2	1	1	1	2	1	1	1	2	1	2	2	2	1	1	1	2	1	2	2	2	2	2	1	2	1
1484	SNLL-07_2816864	0.904101	2	0	1	2	2	1	1	2	1	1	0	2	2	2	1	1	2	2	2	1	2	2	1	1	1	2	1	1	1	2	1	2	2	2	1	1	1	2	1	2	2	2	2	2	1	2	1
1485	SNLL-07_2656069	0.904101	2	2	1	2	2	1	1	2	0	1	0	2	2	2	1	1	2	2	2	1	2	2	1	1	1	2	1	1	1	2	1	2	2	2	1	1	1	2	1	2	2	2	2	2	1	2	1
1486	SNLL-07_2550440	0.901745	2	0	0	2	2	1	1	2	0	1	0	0	2	2	1	1	2	2	2	1	2	2	2	1	1	2	1	1	1	2	1	2	2	2	1	1	1	2	1	2	2	2	2	2	1	2	1
1487	SNLL-07_2411460	0.906347	2	0	0	2	2	1	1	2	0	1	2	2	1	2	1	1	2	2	2	1	2	2	2	1	1	2	1	1	1	2	1	2	2	2	1	1	1	2	1	2	2	2	2	2	1	2	1
1488	SNLL-07_2352308	0.906347	2	2	0	2	2	1	1	2	2	1	0	2	1	2	1	1	2	2	2	1	2	2	2	1	1	2	1	1	1	2	1	2	2	2	1	1	1	2	1	2	2	2	2	2	1	2	1
1489	SNLL-07_2217652	0.816105	2	2	0	2	2	1	1	2	2	1	2	2	1	2	1	1	2	2	2	1	2	2	2	1	1	2	1	1	1	2	1	1	2	2	1	1	1	2	1	2	2	2	2	2	1	2	1
1490	SNLL-07_2195448	0.816105	2	2	0	2	2	1	1	2	0	1	2	2	1	2	1	1	2	2	2	1	2	2	2	1	1	2	1	1	1	2	1	1	2	2	1	1	1	2	1	2	2	1	2	2	1	2	1
1491	SNLL-07_1936237	0.904101	2	2	1	2	2	1	1	2	0	1	0	2	1	2	1	1	1	2	2	1	2	2	2	1	1	2	1	1	1	2	1	1	2	2	1	1	1	2	1	2	2	1	2	2	1	1	1
1492	SNLL-07_1926775	0.649436	2	2	1	2	2	1	1	2	0	1	2	2	1	2	1	2	1	2	2	1	2	2	2	1	1	2	1	1	1	2	1	1	2	2	1	1	1	2	1	2	2	1	2	2	1	1	1
1493	SNLL-07_1762868	0.206098	2	2	2	2	2	2	1	2	2	1	1	2	1	2	1	2	1	2	2	1	2	2	2	1	1	2	1	1	1	2	2	1	2	2	2	1	1	2	1	2	2	1	2	2	1	1	1
1494	SNLL-07_1697393	0.216475	2	2	2	2	2	2	1	2	2	1	1	2	1	2	1	2	1	2	2	1	2	2	2	1	1	2	1	1	1	2	2	1	2	2	2	1	1	2	1	2	2	1	2	2	1	1	1
1495	SNLL-07_1677621	0.363302	2	2	2	2	2	2	1	2	2	1	1	2	1	2	1	2	1	2	2	1	2	2	2	1	1	2	1	1	1	2	2	1	2	2	2	1	1	2	1	2	2	1	2	2	1	1	1
1496	SNLL-07_1652059	0.556374	2	0	0	2	2	2	1	2	2	1	1	2	1	2	1	2	1	2	2	1	2	2	2	1	1	2	1	1	1	2	2	1	2	2	2	1	1	2	1	2	2	1	2	2	1	1	1
1497	SNLL-07_1606202	0.352251	2	0	2	2	2	2	1	2	2	1	1	2	1	2	1	2	1	2	2	1	2	2	2	1	1	2	1	1	1	2	2	1	2	2	2	2	1	2	1	2	2	1	2	2	1	1	1
1498	SNLL-07_1597810	0.28968	2	0	0	2	2	2	1	2	2	1	1	2	1	2	1	2	1	2	2	1	2	2	2	1	1	2	1	1	1	2	2	1	2	2	2	2	1	2	1	2	2	1	2	2	1	1	1
1499	SNLL-07_1593570	0.255804	2	2	0	2	2	2	1	2	2	1	1	2	1	2	1	2	1	2	2	1	2	2	2	1	1	2	1	1	1	2	2	1	2	2	2	2	1	2	1	2	2	1	2	2	1	1	1
1500	SNLL-07_1586201	0.352251	2	0	0	2	2	2	1	2	2	1	1	2	1	2	1	2	1	2	2	1	2	2	2	1	1	2	1	1	1	2	2	1	2	2	2	2	1	2	1	2	2	1	2	2	1	1	1
1501	SNLL-07_1554711	0.172682	2	2	2	2	2	2	1	2	2	1	1	2	1	2	1	2	1	2	2	1	2	2	2	1	1	2	1	1	1	2	2	1	2	2	2	2	1	2	1	2	2	1	2	2	1	1	1
1502	SNLL-07_1529234	0.216475	2	2	2	2	2	2	1	2	2	1	1	2	1	2	1	2	1	2	2	1	2	2	2	1	1	2	1	1	1	2	2	1	2	2	2	2	1	2	1	2	2	1	2	2	1	1	1
1503	SNLL-07_1460257	0.300911	2	0	2	2	2	2	1	2	2	1	1	2	1	2	1	2	1	2	2	1	2	2	2	1	1	2	1	1	1	2	2	1	2	2	2	2	1	2	1	2	2	1	2	2	1	1	1
1504	SNLL-07_1390938	0.311904	2	2	2	2	2	2	1	2	2	1	1	2	1	2	1	2	1	2	2	1	2	2	2	1	1	2	1	1	1	2	2	1	2	2	2	2	1	2	1	2	2	1	2	2	1	1	1
1505	SNLL-07_1342410	0.363302	2	0	2	2	2	2	1	2	2	1	1	2	1	2	1	2	1	2	2	1	2	2	2	1	1	2	1	1	1	2	2	1	2	2	2	2	1	2	1	2	2	1	2	2	1	1	1
1506	SNLL-07_1152210	0.300911	2	1	2	2	2	2	1	2	2	1	1	2	1	2	1	2	1	2	2	1	2	2	2	1	2	2	1	1	0	2	2	1	2	2	2	2	1	2	1	2	2	1	1	2	1	1	1
1507	SNLL-07_1111225	0.300911	2	1	2	2	2	2	1	2	2	1	1	2	1	1	1	2	1	2	2	1	2	2	2	1	2	2	1	1	2	2	2	1	2	2	2	2	0	2	1	2	2	1	0	2	1	1	1
1508	SNLL-07_1101478	0.421052	2	1	2	2	2	2	1	2	2	1	1	2	1	1	1	2	1	2	2	1	2	2	2	1	2	2	1	1	2	2	2	1	2	2	2	2	1	2	1	2	2	1	0	2	1	1	1
1509	SNLL-07_1054787	0.195625	2	1	2	2	2	2	1	2	2	1	1	2	1	1	1	2	1	2	2	1	2	2	2	1	1	2	1	1	2	2	2	1	2	2	2	2	0	2	2	2	2	2	0	2	1	1	1
1510	SNLL-07_1045926	0.195625	2	1	2	2	2	2	1	2	2	1	1	2	1	1	1	2	1	2	2	1	2	2	2	1	1	2	1	1	0	2	2	1	2	2	2	2	1	2	2	2	2	2	0	2	1	1	1
1511	SNLL-07_966788	0.172682	2	1	2	2	2	2	2	2	2	1	1	2	1	1	1	2	1	2	2	1	2	2	2	1	2	2	1	1	2	2	2	1	2	2	2	2	1	2	2	2	2	2	1	1	1	1	1
1512	SNLL-07_964684	0.144105	2	1	2	2	2	2	2	2	2	1	1	2	1	1	1	2	1	2	2	1	2	2	2	1	2	2	1	1	2	2	2	1	2	2	2	2	1	2	2	2	2	2	1	1	1	1	1
1513	SNLL-07_953473	0.13511	2	1	2	2	2	2	2	2	2	1	1	2	1	1	1	2	1	2	2	1	2	2	2	1	2	2	1	1	2	2	2	1	2	2	2	2	1	2	2	2	2	2	0	1	1	1	1
1514	SNLL-07_930499	0.13511	2	1	2	2	2	2	2	2	2	1	1	2	1	1	1	2	1	2	2	1	2	2	2	1	2	2	1	1	2	2	2	1	2	2	2	2	1	2	2	2	2	2	0	1	1	1	1
1515	SNLL-07_861740	0.352251	1	1	2	2	2	2	2	2	2	1	0	2	1	1	1	2	1	2	1	1	2	2	1	1	2	2	1	1	2	2	2	1	2	2	2	2	1	2	2	2	2	2	1	1	1	1	1
1516	SNLL-07_843405	0.641848	1	1	2	2	2	2	2	2	2	1	0	2	1	1	1	2	1	2	1	1	2	2	1	1	2	1	1	1	2	2	2	1	2	2	2	2	1	2	2	2	2	2	1	1	1	1	1
1517	SNLL-07_826534	0.901745	1	1	2	2	2	2	2	2	2	1	0	2	1	1	1	2	1	2	1	1	2	2	1	1	2	1	1	1	0	2	2	1	2	2	2	2	1	2	2	2	2	2	0	1	1	1	1
1518	SNLL-07_749060	0.904101	1	1	2	2	2	2	2	2	2	1	0	2	1	1	1	2	1	2	1	1	2	2	1	2	2	1	1	1	0	1	2	1	2	2	2	2	1	2	2	1	2	2	1	1	1	1	1
1519	SNLL-07_748790	0.546901	1	1	2	2	2	2	2	2	2	1	0	2	1	1	1	2	1	2	1	1	2	2	1	2	2	1	1	1	0	1	2	1	2	2	2	2	1	2	2	1	2	2	0	1	1	1	1
1520	SNLL-07_710130	0.901745	1	1	2	2	2	2	2	2	2	1	0	2	1	1	1	1	1	2	1	1	2	2	1	2	2	1	1	1	0	1	1	1	2	2	2	2	1	2	2	1	2	2	0	1	1	1	1
1521	SNLL-07_707553	0.901745	1	1	2	2	2	2	2	2	2	1	0	2	1	1	1	1	1	2	1	1	2	2	1	2	2	1	1	1	0	1	1	1	2	2	2	2	1	2	2	1	2	2	0	1	1	1	1
1522	SNLL-07_550134	0.807306	1	1	2	2	2	1	2	2	2	1	0	2	1	1	1	1	1	2	1	1	2	2	1	2	2	1	1	1	0	1	1	1	2	2	2	2	1	2	2	1	2	2	0	1	1	1	1
1523	SNLL-07_492396	0.546901	1	1	2	2	2	1	2	2	2	1	2	2	1	1	1	1	1	2	1	1	2	2	1	2	2	1	1	1	0	1	1	1	2	1	2	2	1	2	2	1	2	2	0	1	1	1	1
1524	SNLL-07_458078	0.633939	1	1	2	2	2	1	2	2	2	1	2	2	1	1	1	1	1	2	1	1	2	2	1	2	2	1	1	1	0	1	1	1	2	1	2	2	0	2	2	1	2	2	2	1	1	1	1
1525	SNLL-07_398052	0.556374	1	1	2	2	2	1	2	2	2	1	2	2	1	1	1	1	1	2	1	1	2	2	1	2	2	1	1	1	0	1	1	1	2	1	2	2	1	2	2	1	2	2	2	1	1	1	1
1526	SNLL-07_341018	0.475051	1	1	2	2	2	1	2	2	2	1	0	1	1	1	1	1	1	2	1	1	2	2	1	2	2	1	1	1	2	1	1	1	2	1	2	2	0	2	2	1	2	2	2	1	1	1	1
1527	SNLL-07_331538	0.485381	1	1	2	2	2	1	2	2	2	1	0	1	1	1	1	1	1	2	1	1	2	2	1	2	2	1	1	1	2	1	1	1	2	1	2	2	0	2	2	1	2	2	2	1	1	1	1
1528	SNLL-07_255322	0.641848	1	1	2	2	2	1	2	2	2	1	0	1	1	1	1	1	1	2	1	1	2	2	1	2	2	1	1	1	2	1	1	1	2	1	2	2	2	2	2	1	2	2	2	1	1	1	1
1529	SNLL-07_206636	0.574254	1	1	2	2	2	1	2	2	2	1	1	1	1	1	1	1	1	2	1	1	2	2	1	2	2	1	1	1	2	1	1	1	2	1	2	2	2	2	2	1	2	2	2	1	1	1	1
1530	SNLL-07_109256	0.565486	1	1	2	2	2	1	2	2	2	1	1	1	1	1	1	1	1	2	1	1	2	2	1	2	2	1	1	1	2	1	1	1	2	1	2	2	2	2	2	1	2	2	2	1	0	1	1
1531	SNLL-07_63461	0.495354	1	1	2	2	2	1	2	2	2	1	1	1	1	1	1	1	1	2	1	1	2	2	1	2	2	1	1	1	2	1	1	1	2	1	2	2	2	2	2	1	2	2	2	1	1	1	1
1532	SNLL-07_9505	0.641848	1	1	2	2	2	1	2	2	2	1	1	1	1	1	1	1	1	2	1	1	2	2	1	2	2	1	1	1	2	1	1	1	2	1	2	2	2	2	2	1	2	2	2	1	1	1	1
1533	SNLL-08_25464815	0.421052	1	2	1	1	2	1	1	1	1	2	0	1	1	1	2	1	2	2	1	2	1	2	1	1	1	2	2	1	1	1	2	2	2	2	1	1	1	1	2	2	2	1	2	1	1	2	1
1534	SNLL-08_25396955	0.421052	1	2	1	1	2	1	1	1	1	2	0	1	1	1	2	1	2	2	1	2	1	2	1	1	1	2	2	1	1	1	2	2	2	2	1	1	1	1	2	2	2	1	2	1	1	2	1
1535	SNLL-08_25346854	0.421052	1	2	1	1	2	1	1	1	1	2	0	1	1	1	2	1	2	2	1	2	1	2	1	1	1	2	2	1	1	1	2	2	2	2	1	1	1	1	2	2	2	1	2	1	1	2	1
1536	SNLL-08_25312746	0.495354	1	2	1	1	2	1	1	1	1	2	0	1	1	1	2	1	2	2	1	2	1	2	1	1	1	2	2	1	1	1	2	2	2	2	1	1	1	1	2	2	2	1	2	1	1	2	1
1537	SNLL-08_25303707	0.495354	1	2	1	1	2	1	1	1	1	2	0	1	1	1	2	1	2	2	1	2	1	2	1	1	1	2	2	1	1	1	2	2	2	2	1	1	1	1	2	2	2	1	2	1	1	2	1
1538	SNLL-08_25293114	0.421052	1	2	1	1	2	1	1	1	1	2	0	1	1	1	2	1	2	2	1	2	1	2	1	1	1	2	2	1	1	1	2	2	2	2	1	1	1	1	2	2	2	1	2	1	1	2	1
1539	SNLL-08_25286146	0.421052	1	2	1	1	2	1	1	1	1	2	0	1	1	1	2	1	2	2	1	2	1	2	1	1	1	2	2	1	1	1	2	2	2	2	1	1	1	1	2	2	2	1	2	1	1	2	1
1540	SNLL-08_25170716	0.574254	1	2	1	1	2	1	1	1	1	2	1	1	1	1	2	1	2	2	1	2	1	2	1	1	1	2	2	1	1	1	2	2	2	2	1	1	1	1	2	2	2	2	2	1	1	2	1
1541	SNLL-08_25161197	0.495354	1	2	1	1	2	1	1	1	1	2	1	1	1	1	2	1	2	2	1	2	1	2	1	1	1	2	2	1	1	1	2	2	2	2	1	1	1	1	2	2	2	2	2	1	1	2	1
1542	SNLL-08_25143219	0.649436	1	2	1	1	2	2	1	1	1	2	1	1	1	1	2	1	2	2	1	2	1	2	1	1	1	2	2	1	1	1	2	2	2	2	1	1	1	1	2	2	2	2	2	1	1	2	1
1543	SNLL-08_25136413	0.495354	1	2	1	1	2	2	1	1	1	2	1	1	1	1	2	1	2	2	1	2	1	2	1	1	1	2	2	1	1	1	2	2	2	2	1	1	1	1	2	2	2	2	2	1	1	2	1
1544	SNLL-08_25113919	0.363302	1	2	1	1	2	2	1	1	1	2	1	1	1	1	2	1	2	2	1	2	1	2	1	1	1	2	2	1	1	1	2	2	2	2	1	1	1	1	2	2	2	2	2	1	1	1	1
1545	SNLL-08_25098920	0.363302	1	2	1	1	2	2	1	1	1	2	1	1	1	1	2	1	2	2	1	2	1	2	1	1	1	2	2	1	1	1	2	2	2	2	1	1	1	1	2	2	2	2	2	1	1	1	1
1546	SNLL-08_25090712	0.363302	1	2	1	1	2	2	1	1	1	2	1	1	1	1	2	1	2	2	1	2	1	2	1	1	1	2	2	1	1	1	2	2	2	2	1	1	1	1	2	2	2	2	2	1	1	1	1
1547	SNLL-08_24969245	0.641848	1	2	1	1	2	2	1	1	1	2	0	1	1	1	2	1	2	2	2	2	1	2	0	1	1	2	2	1	1	1	2	2	2	2	1	1	2	2	2	2	2	2	2	1	1	1	1
1548	SNLL-08_24901510	0.649436	1	2	1	1	2	2	1	1	1	2	2	1	1	1	2	1	2	2	2	2	1	2	1	1	1	2	2	1	1	1	2	2	2	2	1	1	2	2	2	2	2	2	2	1	1	1	1
1549	SNLL-08_24771700	0.649436	1	2	1	1	2	2	1	1	1	2	2	1	2	1	2	1	2	2	2	2	1	2	1	1	1	2	2	1	1	1	2	2	2	2	1	1	2	2	2	2	2	2	2	1	1	1	1
1550	SNLL-08_24770218	0.649436	1	2	1	1	2	2	1	1	1	2	2	1	2	1	2	1	2	2	2	2	1	2	1	1	1	2	2	1	1	1	2	2	2	2	1	1	2	2	2	2	2	2	2	1	1	1	1
1551	SNLL-08_24741038	0.730224	1	2	1	1	2	2	1	1	1	2	2	1	2	1	2	1	0	2	2	2	1	2	1	1	1	2	2	1	1	1	2	2	2	2	1	1	2	2	2	2	2	2	2	1	1	1	1
1552	SNLL-08_24735105	0.649436	1	2	1	1	2	2	1	1	1	2	2	1	2	1	2	1	2	2	2	2	1	2	1	1	1	2	2	1	1	1	2	2	2	2	1	1	2	2	2	2	2	2	2	1	1	1	1
1553	SNLL-08_24698323	0.495354	1	2	1	1	2	2	1	1	1	2	2	1	2	1	2	1	2	2	2	2	2	2	1	1	1	2	2	1	1	1	2	2	2	2	1	1	2	2	2	2	2	2	2	1	1	1	1
1554	SNLL-08_24650218	0.363302	1	2	1	1	2	2	1	1	1	2	2	1	2	2	2	1	2	2	2	2	2	2	1	1	1	1	2	1	1	1	2	2	2	2	2	1	2	2	2	2	2	2	2	1	1	1	1
1555	SNLL-08_24639457	0.311904	1	2	1	1	2	2	1	1	1	2	2	1	2	2	2	1	2	2	2	2	2	2	1	1	1	1	2	1	1	1	2	2	2	2	2	1	2	2	2	2	2	2	2	1	1	1	1
1556	SNLL-08_24623638	0.311904	1	2	1	1	2	2	1	1	1	2	2	1	2	2	2	1	2	2	2	2	2	2	1	1	1	1	2	1	1	1	2	2	2	2	2	1	2	2	2	2	2	2	2	1	1	1	1
1557	SNLL-08_24605448	0.485381	1	2	1	1	2	2	1	1	1	2	0	1	2	2	2	1	2	2	2	2	2	2	1	1	1	1	2	1	1	1	2	2	2	2	2	1	2	2	2	2	0	2	2	1	1	1	1
1558	SNLL-08_24600457	0.565486	1	2	1	1	2	2	1	1	1	2	0	1	1	2	2	1	2	2	2	2	2	2	1	1	1	1	2	1	1	1	2	2	2	2	2	1	2	2	2	2	2	2	2	1	1	1	1
1559	SNLL-08_24575610	0.352251	1	2	1	1	2	2	1	1	1	2	0	1	1	2	2	1	2	2	2	2	2	2	1	1	1	1	2	1	0	1	2	2	2	2	2	1	2	2	2	2	2	2	2	1	1	1	1
1560	SNLL-08_24570945	0.485381	1	2	1	1	2	2	1	1	1	2	0	1	1	2	2	1	2	2	2	2	2	2	1	1	1	1	2	1	0	1	1	2	2	2	2	1	2	2	2	2	2	2	2	1	1	1	1
1561	SNLL-08_24556538	0.485381	1	2	1	1	2	2	1	1	1	2	0	1	1	2	2	1	2	2	2	2	2	2	1	1	1	1	2	1	0	1	1	2	2	2	2	1	2	2	2	2	2	2	2	1	1	1	1
1562	SNLL-08_24532885	0.255804	1	2	1	1	2	2	1	1	1	1	2	1	1	2	2	1	2	2	2	2	2	2	1	1	1	1	2	1	0	1	1	2	2	2	2	1	2	2	2	2	2	2	2	1	1	1	1
1563	SNLL-08_24508858	0.300911	1	2	1	1	2	2	1	1	1	1	0	1	1	2	2	1	2	2	2	2	2	2	1	1	1	1	2	1	0	1	1	2	2	2	2	1	2	2	2	2	2	2	2	1	1	1	1
1564	SNLL-08_24476918	0.485381	1	2	1	1	2	2	1	1	1	1	0	1	1	2	2	1	2	2	2	2	2	2	1	1	1	1	2	1	0	1	1	2	2	2	2	1	2	2	2	2	2	2	2	1	1	1	1
1565	SNLL-08_24392697	0.730224	1	2	1	1	2	2	1	1	1	1	1	1	1	2	2	1	2	2	2	2	2	2	1	1	1	1	2	1	1	1	1	2	2	2	2	1	2	2	2	2	2	2	0	1	1	1	1
1566	SNLL-08_24389097	0.574254	1	2	1	1	2	2	1	2	1	1	1	1	1	2	2	1	2	2	2	2	2	2	1	1	1	1	2	1	1	1	1	2	2	2	2	1	2	2	2	2	2	2	1	1	1	1	1
1567	SNLL-08_24363359	0.363302	1	2	1	1	2	2	1	2	1	1	1	1	1	2	2	1	2	2	2	2	2	2	1	1	1	1	2	1	1	1	1	2	2	2	2	1	2	2	2	2	2	2	0	1	1	1	2
1568	SNLL-08_24331109	0.363302	1	2	1	1	2	2	1	2	1	1	1	1	1	2	2	1	2	2	2	2	2	2	1	1	1	1	2	1	1	1	1	2	2	2	2	1	2	2	2	2	2	2	1	1	1	1	2
1569	SNLL-08_24190489	0.730224	1	2	1	1	2	2	1	2	1	1	1	1	1	2	2	1	2	2	2	2	2	1	1	1	1	1	2	1	0	1	1	2	2	2	2	1	2	2	2	2	2	2	1	1	1	1	2
1570	SNLL-08_24126786	0.641848	1	2	1	1	2	2	1	2	0	1	1	1	1	2	2	1	2	2	2	2	2	1	1	1	1	1	2	1	0	1	1	2	2	2	2	1	2	2	2	2	2	2	1	1	1	1	2
1571	SNLL-08_23966294	0.820212	1	2	1	1	2	2	1	2	0	1	1	1	1	2	2	1	2	2	2	2	2	1	1	1	1	1	2	1	2	1	1	2	1	2	2	1	2	2	2	2	2	2	1	1	1	2	2
1572	SNLL-08_24022396	0.816105	1	2	1	1	2	2	1	2	0	1	1	1	1	2	2	1	2	2	2	2	2	1	1	1	1	1	2	1	0	1	1	2	1	2	2	1	2	2	2	2	2	2	1	1	1	2	1
1573	SNLL-08_23970632	0.816105	1	2	1	1	2	2	1	2	0	1	1	1	1	2	2	1	2	2	2	2	2	1	1	1	1	1	2	1	0	1	1	2	1	2	2	1	2	2	2	2	2	2	1	1	1	2	1
1574	SNLL-08_23939625	1	1	2	1	1	2	2	1	2	0	1	1	1	1	2	2	1	2	2	2	2	2	1	1	1	1	1	2	1	2	1	1	2	1	2	2	1	2	2	2	2	2	2	1	1	1	2	1
1575	SNLL-08_23936380	1	1	2	1	1	2	2	1	2	0	1	1	1	1	2	2	1	2	2	2	2	2	1	1	1	1	1	2	1	2	1	1	2	1	2	2	1	2	2	2	2	2	2	1	1	1	2	1
1576	SNLL-08_23909714	1	1	2	1	1	2	2	1	2	0	1	1	1	1	2	2	1	2	2	2	2	2	1	1	1	1	1	2	1	2	1	1	2	1	2	2	1	2	2	2	2	2	2	1	1	1	2	1
1577	SNLL-08_23763069	0.730224	1	2	1	1	2	2	1	2	0	1	2	1	1	2	2	1	2	2	2	2	2	1	1	1	1	1	2	1	2	2	1	2	1	2	2	1	2	2	2	2	2	2	1	1	1	2	1
1578	SNLL-08_23741108	0.730224	1	2	1	1	2	2	1	2	0	1	2	1	1	2	2	1	2	2	2	2	2	1	1	1	1	1	2	1	2	2	1	2	1	2	2	1	2	2	2	2	2	2	1	1	1	2	1
1579	SNLL-08_23660143	0.431565	1	2	1	1	2	2	1	2	1	1	2	1	1	2	2	2	2	2	2	2	2	1	1	1	1	1	2	1	2	2	1	2	1	2	2	1	2	2	2	2	2	2	1	1	1	2	1
1580	SNLL-08_23654951	0.431565	1	2	1	1	2	2	1	2	1	1	2	1	1	2	2	2	2	2	2	2	2	1	1	1	1	1	2	1	2	2	1	2	1	2	2	1	2	2	2	2	2	2	1	1	1	2	1
1581	SNLL-08_23648408	0.574254	1	2	1	1	2	2	1	2	1	1	2	1	1	2	2	2	2	2	2	2	2	1	1	1	1	1	2	1	2	2	1	2	1	1	2	1	2	2	2	2	2	2	1	1	1	2	1
1582	SNLL-08_23495950	0.641848	1	2	1	1	2	2	1	1	0	1	2	1	1	2	2	2	2	2	2	2	2	1	1	1	1	1	2	1	2	2	1	2	1	1	2	1	2	2	2	2	2	1	1	1	1	2	1
1583	SNLL-08_23468584	0.641848	1	2	1	1	2	2	1	1	0	1	2	1	1	2	2	2	2	2	2	2	2	1	1	1	1	1	2	1	2	2	1	2	1	1	2	1	2	2	2	2	2	1	1	1	1	2	1
1584	SNLL-08_23345003	0.649436	1	2	1	1	2	2	1	1	0	1	2	1	1	2	2	2	2	2	2	2	2	1	1	1	1	1	2	1	2	2	1	1	1	1	2	1	2	2	2	2	2	1	1	1	1	2	1
1585	SNLL-08_23159383	0.906347	1	0	1	1	2	2	2	1	0	1	1	1	1	2	2	2	2	2	2	2	1	1	1	1	1	1	2	1	0	2	1	1	1	1	2	1	2	2	2	2	2	1	1	2	1	2	1
1586	SNLL-08_23078588	0.820212	1	1	1	1	2	2	2	1	0	1	1	1	1	2	2	2	2	2	2	2	1	1	1	1	1	1	2	1	2	2	1	1	1	1	2	1	2	2	2	2	2	1	1	2	1	2	1
1587	SNLL-08_23003596	0.816105	1	1	1	1	2	2	2	1	0	1	1	1	1	2	2	2	2	2	2	2	1	1	1	1	1	1	2	1	2	2	1	1	1	1	2	1	2	2	2	2	2	1	1	2	1	2	1
1588	SNLL-08_23000820	1	1	1	1	1	2	2	2	1	0	1	1	1	1	2	2	2	2	2	2	2	1	1	1	1	1	1	2	1	2	2	1	1	1	1	2	1	2	2	2	2	2	1	1	2	1	2	1
1589	SNLL-08_22944531	1	1	1	1	1	2	2	2	1	0	1	1	1	1	2	2	2	2	2	2	2	1	1	1	1	1	1	2	1	2	2	1	1	1	1	2	1	2	2	2	2	2	1	1	2	1	2	1
1590	SNLL-08_22940914	1	1	1	1	1	2	2	2	1	0	1	1	1	1	2	2	2	2	2	2	2	1	1	1	1	1	1	2	1	2	2	1	1	1	1	2	1	2	2	2	2	2	1	1	2	1	2	1
1591	SNLL-08_22937962	0.906347	1	1	1	1	2	2	2	1	0	1	1	1	1	2	2	2	2	2	2	2	1	1	1	1	1	1	2	1	2	2	1	1	1	1	2	1	2	2	2	2	2	1	1	2	1	2	1
1592	SNLL-08_22930287	0.906347	1	1	1	1	2	2	2	1	0	1	1	1	1	2	2	2	2	2	2	2	1	1	1	1	1	1	2	1	2	2	1	1	1	1	2	1	2	2	2	2	2	1	1	2	1	2	1
1593	SNLL-08_22908379	0.811807	1	1	1	1	2	2	2	1	0	1	1	1	1	2	2	2	2	2	2	1	1	1	1	1	1	1	2	1	0	2	1	1	1	1	2	1	2	2	2	2	2	1	1	2	1	2	1
1594	SNLL-08_22693091	0.811807	1	1	1	1	2	2	2	1	0	1	1	1	1	2	2	2	2	2	2	1	1	1	1	1	1	1	2	1	0	2	1	1	1	1	2	1	2	2	2	2	2	1	1	2	1	2	1
1595	SNLL-08_22676826	0.811807	1	1	1	1	2	2	2	1	0	1	1	1	1	2	2	2	2	2	2	1	1	1	1	1	1	1	2	1	0	2	1	1	1	1	2	1	2	2	2	2	2	1	1	2	1	2	1
1596	SNLL-08_22539676	0.641848	1	1	1	1	2	2	2	1	0	1	1	1	1	2	2	2	2	2	2	1	1	1	1	1	1	1	2	1	0	2	1	1	1	1	2	1	2	2	2	2	2	1	1	2	1	2	1
1597	SNLL-08_22411550	0.633939	1	1	1	1	2	2	0	1	0	1	1	1	1	2	2	2	2	2	2	1	1	1	1	1	1	1	2	1	0	2	1	1	1	1	2	1	2	2	2	2	2	1	1	2	1	2	2
1598	SNLL-08_22387702	0.475051	1	1	1	1	2	2	0	1	0	1	1	1	1	2	2	2	2	2	2	1	1	1	1	1	1	1	2	1	0	2	1	1	1	1	2	1	2	2	2	2	2	1	1	2	1	2	2
1599	SNLL-08_22116277	0.233859	1	1	1	1	2	2	0	1	0	1	1	1	1	2	2	2	2	2	2	1	1	1	1	1	1	1	2	1	0	2	1	1	1	1	2	1	2	2	2	2	2	1	1	2	1	2	2
1600	SNLL-08_22098050	0.28968	1	1	1	1	2	2	2	1	0	1	1	1	1	2	2	2	2	2	2	1	1	1	1	1	1	1	2	1	0	2	1	1	1	1	2	1	2	2	2	2	2	1	1	2	1	2	2
1601	SNLL-08_22083890	0.28968	1	1	1	1	2	2	2	1	0	1	1	1	1	2	2	2	2	2	2	1	1	1	1	1	1	1	2	1	0	2	1	1	1	1	2	1	2	2	2	2	2	1	1	2	1	2	2
1602	SNLL-08_21964460	0.565486	1	1	1	1	2	2	2	1	2	1	1	1	1	2	1	2	2	2	2	1	1	1	1	1	1	1	2	1	0	2	1	1	1	1	2	1	2	2	2	2	2	2	1	2	2	2	2
1603	SNLL-08_21890517	0.485381	1	1	1	1	2	2	2	1	0	1	1	1	1	2	1	2	2	2	2	1	1	1	1	1	1	1	2	1	2	2	1	1	1	1	2	1	2	2	2	2	2	2	1	2	2	2	2
1604	SNLL-08_21845055	0.730224	1	1	1	1	2	2	2	1	0	1	1	1	1	2	1	2	2	2	2	1	1	1	1	1	1	1	2	1	2	2	1	1	1	1	2	1	2	2	2	2	2	2	1	2	2	2	2
1605	SNLL-08_21839601	0.908491	1	1	1	1	2	2	2	1	0	1	1	1	1	2	1	2	2	2	2	1	1	1	1	2	1	1	2	1	2	2	1	1	1	1	2	1	2	2	2	2	2	2	1	2	2	2	2
1606	SNLL-08_21826124	1	1	1	1	1	2	2	2	1	0	1	1	1	1	2	1	2	2	2	2	1	1	1	1	2	1	1	2	1	2	2	1	1	1	1	2	1	2	2	2	2	2	2	1	2	2	2	2
1607	SNLL-08_21491787	0.736058	1	1	1	1	2	2	2	1	1	1	1	1	1	2	1	2	2	2	2	1	1	1	1	2	1	1	2	1	2	2	1	1	1	1	2	1	2	2	2	2	2	2	1	2	2	2	2
1608	SNLL-08_21444741	0.820212	1	1	1	1	2	2	2	1	1	1	1	1	1	2	1	2	2	2	2	1	1	1	1	2	1	1	2	2	2	2	1	1	1	1	2	1	2	2	2	2	2	2	1	2	2	2	2
1609	SNLL-08_21160219	0.908491	2	1	1	1	2	2	2	1	1	1	1	1	1	2	1	2	2	2	2	1	1	1	1	2	1	1	2	2	2	2	1	1	1	1	2	1	2	2	2	2	2	2	1	2	2	2	2
1610	SNLL-08_21139542	0.816105	2	1	1	1	2	2	2	1	0	1	1	1	1	2	1	2	2	2	2	1	1	1	1	2	1	1	2	2	2	2	1	1	1	1	2	1	2	2	2	2	2	2	1	2	2	2	2
1611	SNLL-08_20670349	0.816105	2	1	1	1	2	2	2	1	1	1	0	1	1	2	1	2	2	2	2	1	1	1	1	2	1	1	2	2	2	2	1	1	1	1	2	1	2	2	2	2	2	2	1	2	2	2	2
1612	SNLL-08_20665464	0.724133	2	1	1	1	2	2	2	1	0	1	0	1	1	2	1	2	2	2	2	1	1	1	1	2	1	1	2	2	2	2	1	1	1	1	2	1	2	2	2	2	2	2	1	2	2	2	2
1613	SNLL-08_20403725	0.807306	2	1	1	1	2	2	2	1	0	1	1	1	1	2	1	2	2	2	2	1	1	1	1	2	1	1	2	2	0	2	1	1	1	1	2	1	2	2	2	2	2	2	1	2	2	2	2
1614	SNLL-08_20332601	0.906347	2	1	1	1	2	2	2	1	0	1	1	1	1	2	1	2	2	2	2	1	1	1	1	2	1	1	2	2	2	2	1	1	1	1	2	1	2	2	2	2	2	2	1	2	2	2	2
1615	SNLL-08_20253766	1	2	1	1	1	2	2	2	1	1	1	1	1	1	2	1	2	2	2	2	1	1	1	1	2	1	1	2	2	2	2	1	1	1	1	2	1	2	2	2	2	2	2	1	2	2	2	2
1616	SNLL-08_20207428	0.906347	2	1	1	1	2	2	2	1	0	1	1	1	1	2	1	2	2	2	2	1	1	1	1	2	1	1	2	2	0	2	1	1	1	1	2	1	2	2	2	2	2	2	1	2	2	2	2
1617	SNLL-08_20174151	1	2	1	1	1	2	2	2	1	0	1	1	1	1	2	1	2	2	2	2	1	1	1	1	2	1	1	2	2	0	2	1	1	1	1	2	1	2	2	2	2	2	2	1	2	2	2	2
1618	SNLL-08_20165015	1	2	1	1	1	2	2	2	1	0	1	1	1	1	2	1	2	2	2	2	1	1	1	1	2	1	1	2	2	0	2	1	1	1	1	2	1	2	2	2	2	2	2	1	2	2	2	2
1619	SNLL-08_20161989	1	2	1	1	1	2	2	2	1	0	1	1	1	1	2	1	2	2	2	2	1	1	1	1	2	1	1	2	2	0	2	1	1	1	1	2	1	2	2	2	2	2	2	1	2	2	2	2
1620	S_74_38_12481	0.904101	2	0	1	1	2	2	2	1	0	1	1	1	1	2	1	2	2	2	2	1	1	1	1	2	1	1	2	2	2	2	1	1	1	1	2	1	2	2	2	2	2	2	1	2	2	2	2
1621	S_74_35_67346	0.811807	2	0	1	1	2	2	2	1	0	1	1	1	1	2	1	2	2	2	2	1	1	1	1	2	1	1	2	2	2	2	1	1	1	1	2	1	2	2	2	2	2	2	1	2	2	2	2
1622	S_74_23_12408	0.811807	2	0	1	1	2	2	2	1	0	1	1	1	1	2	1	2	2	2	2	1	1	1	1	2	1	1	2	2	2	2	1	1	1	1	2	1	2	2	2	2	2	2	1	2	2	2	2
1623	SNLL-08_20114672	0.816105	2	1	1	1	2	2	2	1	0	1	1	1	1	2	1	2	2	1	2	1	1	1	1	2	2	1	2	2	1	2	1	1	1	1	2	1	1	2	2	2	2	2	1	2	2	2	2
1624	SNLL-08_19377961	0.421052	2	1	1	1	2	2	2	1	1	1	1	1	1	2	1	2	2	1	2	1	1	1	1	2	2	1	2	2	1	2	1	1	1	1	2	1	1	2	2	2	2	2	1	2	2	2	2
1625	S_428_114032	0.625688	2	1	0	1	2	2	2	1	0	1	1	1	1	2	1	2	2	1	2	1	1	1	1	2	2	1	2	2	0	2	1	1	1	1	2	1	1	2	2	2	2	2	1	2	2	2	2
1626	SNLL-08_19633522	0.641848	2	1	1	1	2	2	2	1	0	1	1	1	1	2	2	2	2	1	2	1	1	1	1	2	2	1	2	2	1	2	1	1	1	1	2	1	1	2	2	2	2	2	1	2	2	2	2
1627	SNLL-08_19040438	0.641848	2	1	1	1	2	2	2	1	1	1	0	1	1	2	2	2	2	1	2	1	1	1	1	2	2	1	2	2	1	2	1	1	1	1	2	1	1	2	2	2	2	2	1	2	2	2	2
1628	SNLL-08_18976661	0.906347	2	1	1	1	2	2	2	1	0	1	0	1	1	2	2	2	2	1	2	1	1	1	1	2	2	1	2	2	1	2	1	1	1	1	2	1	1	2	2	2	2	2	1	2	2	2	2
1629	SNLL-08_18513973	1	2	1	1	1	2	2	2	1	0	1	2	1	1	2	2	2	2	1	2	1	1	1	1	2	2	1	2	2	1	2	1	1	1	1	2	1	1	2	2	2	2	2	1	2	2	2	2
1630	SNLL-08_18509023	1	2	1	1	1	2	2	2	1	0	1	2	1	1	2	2	2	2	1	2	1	1	1	1	2	2	1	2	2	1	2	1	1	1	1	2	1	1	2	2	2	2	2	1	2	2	2	2
1631	SNLL-08_15627869	0.816105	2	1	1	1	2	2	2	1	0	1	0	1	1	2	2	2	2	1	2	1	1	1	1	2	2	1	2	2	1	2	1	1	1	1	2	1	1	2	2	2	1	2	1	2	2	2	2
1632	SNLL-08_15578050	0.908491	2	1	1	1	2	2	2	1	2	1	2	1	1	2	2	2	2	1	2	1	1	1	1	2	2	1	2	2	1	2	1	1	1	1	2	1	1	2	2	2	1	2	1	2	2	2	2
1633	SNLL-08_15089633	0.910538	2	1	1	1	1	2	2	1	2	1	2	1	1	2	2	2	2	1	2	1	1	1	1	2	2	1	2	2	1	2	1	1	1	1	2	1	1	2	2	2	1	2	1	2	2	2	2
1634	SNLL-08_14851398	0.730224	2	1	1	1	1	2	2	1	0	1	0	1	1	2	2	2	2	1	2	1	1	1	1	2	2	1	2	2	1	2	1	1	1	1	2	1	1	2	2	2	1	2	1	2	2	2	2
1635	S_453_69987	0.526792	2	1	1	1	1	2	2	1	0	1	0	1	0	2	2	0	2	1	2	1	1	1	1	2	2	1	2	2	1	2	1	1	1	1	2	1	1	2	2	2	1	2	1	2	2	2	2
1636	084P14_5F2	0.266521	2	1	1	1	1	2	2	1	2	1	2	1	1	2	2	2	2	1	2	1	1	1	1	2	0	1	2	2	1	2	1	1	1	1	2	1	1	2	2	0	1	2	1	2	0	2	0
1637	S_327_341892	0.811807	2	0	1	1	1	2	2	1	0	1	0	1	1	2	2	2	2	1	2	1	1	1	1	2	2	1	2	2	1	2	1	1	1	1	2	1	1	2	2	2	1	2	1	2	2	2	2
1638	S_327_334404	0.811807	2	0	1	1	1	2	2	1	0	1	0	1	1	2	2	2	2	1	2	1	1	1	1	2	2	1	2	2	1	2	1	1	1	1	2	1	1	2	2	2	1	2	1	2	2	2	2
1639	S_27_37_2168	1	2	0	0	1	1	2	2	1	0	1	2	1	1	2	2	2	2	1	2	1	1	1	1	2	2	1	2	2	1	2	1	1	1	1	2	1	1	2	2	2	1	2	1	2	2	2	2
1640	142D13_3	0.254603	0	1	1	1	1	2	2	1	2	1	2	1	1	2	2	2	2	1	2	1	1	1	1	2	0	1	2	2	1	2	1	1	1	1	2	1	1	2	2	0	1	2	1	2	0	2	0
1641	SNLL-08_12945066	0.206098	2	1	1	1	1	2	2	1	1	1	0	1	1	2	2	2	2	1	2	1	1	1	1	2	2	1	1	2	1	2	1	1	1	1	2	1	1	2	2	2	1	2	1	2	2	2	2
1642	SNLL-08_12318069	0.162911	2	1	1	1	1	2	2	1	0	1	0	1	1	2	2	2	2	1	2	1	1	1	1	2	2	1	1	2	1	2	1	1	1	1	2	1	1	2	2	2	1	2	1	2	2	2	2
1643	SNLL-08_12241961	0.162911	2	1	1	1	1	2	2	1	0	1	0	1	1	2	2	2	2	1	2	1	1	1	1	2	2	1	1	2	1	2	1	1	1	1	2	1	1	2	2	2	1	2	1	2	2	2	2
1644	SNLL-08_11981305	0.126162	2	1	1	1	1	2	2	1	0	1	0	1	1	2	2	2	2	1	2	1	1	1	1	2	2	1	1	2	1	2	1	1	1	1	2	1	1	2	2	2	1	2	1	2	2	2	2
1645	SNLL-08_11746044	0.162911	2	1	1	1	1	2	2	1	0	1	0	1	1	2	2	2	2	1	2	1	1	1	1	2	2	1	1	2	1	2	1	1	1	1	2	1	1	2	2	2	1	2	1	2	2	2	2
1646	SNLL-08_11738677	0.126162	2	1	1	1	1	2	2	1	0	1	0	1	1	2	2	2	2	1	2	1	1	1	1	2	2	1	1	2	1	2	1	1	1	1	2	1	1	2	2	2	1	2	1	2	2	2	2
1647	SNLL-08_11622360	0.244914	2	1	1	1	1	2	2	1	0	1	2	1	1	2	2	2	2	1	2	1	1	1	1	2	2	1	1	2	1	2	1	1	1	1	2	1	1	2	2	2	0	2	1	2	2	2	2
1648	SNLL-08_11530971	0.103545	2	1	1	1	1	2	2	1	0	1	0	1	1	2	2	2	2	1	2	1	1	1	1	2	2	1	1	2	1	2	1	1	1	1	2	1	1	2	2	2	1	2	1	2	2	2	2
1649	SNLL-08_11328815	0.195625	2	1	1	1	1	2	2	1	0	1	0	1	1	2	2	2	2	1	2	1	1	1	1	2	2	1	1	2	1	2	1	1	1	1	2	1	1	2	2	2	1	2	1	2	2	2	2
1650	SNLL-08_11226588	0.185071	2	1	1	1	1	2	2	1	0	1	0	1	1	2	2	2	2	1	2	1	1	1	1	2	2	1	1	2	1	2	1	1	1	1	2	1	1	2	2	2	1	2	1	2	2	2	2
1651	SNLL-08_11136693	0.162911	2	1	1	1	1	2	1	1	0	1	0	1	1	2	2	2	2	1	2	1	1	1	1	2	2	1	1	2	1	2	1	1	1	1	2	1	1	2	2	2	1	2	1	2	2	2	2
1652	SNLL-08_11026859	0.103545	2	1	1	1	1	2	1	1	0	1	0	1	1	2	2	2	2	1	2	1	1	1	1	2	2	1	1	2	1	2	1	1	1	1	2	1	1	2	2	2	1	2	1	2	2	2	2
1653	SNLL-08_11004439	0.255804	2	1	2	1	1	2	1	1	2	1	2	1	1	2	2	2	2	1	2	1	1	1	1	2	2	1	1	2	1	2	1	1	1	1	2	1	1	2	2	2	1	2	1	2	2	2	2
1654	SNLL-08_10983089	0.255804	2	1	2	1	1	2	1	1	2	1	2	1	1	2	2	2	2	1	2	1	1	1	1	2	2	1	1	2	1	2	1	1	1	1	2	1	1	2	2	2	1	2	1	2	2	2	2
1655	SNLL-08_10943562	0.162911	2	1	2	1	1	2	1	1	2	1	0	1	1	2	2	2	2	1	2	1	1	1	1	2	2	1	1	2	1	2	1	1	1	1	2	1	1	2	2	2	1	2	1	2	2	2	2
1656	SNLL-08_10897403	0.13511	2	1	2	1	1	2	1	1	2	1	2	1	1	2	2	2	1	1	2	1	1	1	1	2	2	1	1	2	1	2	1	1	1	1	2	1	1	2	2	2	1	2	1	2	2	2	2
1657	SNLL-08_10640044	0.0690363	2	1	2	1	1	2	1	1	2	1	1	1	1	2	2	2	1	1	2	1	1	1	1	2	2	1	1	2	1	2	1	1	1	1	2	1	1	2	2	2	1	2	1	2	2	2	2
1658	SNLL-08_10580496	0.0846829	2	1	2	1	1	2	1	1	2	1	1	1	1	2	2	2	1	1	2	1	1	1	1	2	2	1	1	2	1	2	1	1	1	1	2	1	1	2	2	2	1	2	1	2	2	2	2
1659	SNLL-08_10460886	0.11163	2	1	2	1	1	2	1	1	2	1	0	1	1	2	2	2	1	1	2	1	1	1	1	2	2	1	1	2	1	2	1	1	1	1	2	1	1	2	2	2	1	2	1	2	2	2	2
1660	SNLL-08_10446541	0.11163	2	1	2	1	1	2	1	1	2	1	0	1	1	2	2	2	1	1	2	1	1	1	1	2	2	1	1	2	1	2	1	1	1	1	2	1	1	2	2	2	1	2	1	2	2	2	2
1661	SNLL-08_10346841	0.172682	2	1	2	1	1	2	1	1	2	1	2	1	2	2	2	2	1	1	2	1	1	1	1	2	2	1	1	2	1	2	1	1	1	1	2	1	1	2	2	2	2	2	1	2	2	1	2
1662	SNLL-08_10334360	0.103545	0	1	2	1	1	2	1	1	2	1	2	1	2	2	2	2	1	1	2	1	1	1	1	2	2	1	1	2	1	2	1	1	1	1	2	1	1	2	2	2	2	2	1	2	2	1	2
1663	SNLL-08_10331779	0.216475	2	1	2	1	1	2	1	1	2	1	2	1	2	2	2	2	1	1	2	1	1	1	1	2	2	1	1	2	1	2	1	1	1	1	2	1	1	2	2	2	2	2	1	2	2	1	2
1664	SNLL-08_10273035	0.255804	2	1	2	1	1	2	1	1	2	1	0	1	2	2	2	2	1	1	2	1	1	1	1	2	2	1	1	2	1	2	1	1	1	1	2	1	1	2	2	2	2	2	1	2	2	1	2
1665	SNLL-08_10206963	0.300911	2	1	2	1	1	2	1	1	2	1	0	1	2	2	2	2	1	1	2	1	1	2	1	2	2	1	1	2	1	2	1	1	1	1	2	1	1	2	2	2	2	2	1	2	2	1	2
1666	SNLL-08_10170817	0.244914	2	1	2	1	1	2	1	1	2	1	0	1	1	2	2	2	1	1	2	1	1	2	1	2	2	1	1	2	1	2	1	1	1	1	2	1	1	2	2	2	2	2	1	2	2	1	2
1667	SNLL-08_10122877	0.300911	2	1	2	1	1	2	1	1	2	1	0	1	1	2	2	2	1	1	2	1	1	2	1	2	2	1	1	2	1	2	1	1	1	1	2	1	1	2	2	2	2	2	1	2	2	1	2
1668	SNLL-08_10117182	0.363302	2	1	2	1	1	2	1	1	2	1	0	1	1	2	2	2	1	1	2	1	1	2	1	2	2	1	1	2	1	2	1	1	1	1	2	1	1	2	2	2	2	2	1	2	2	1	2
1669	SNLL-08_10030012	0.565486	2	1	2	1	1	2	1	1	2	1	0	1	1	2	2	2	1	1	2	1	1	2	1	2	2	1	1	2	1	2	1	1	1	1	2	2	1	2	2	2	2	2	1	2	2	1	2
1670	SNLL-08_10026534	0.565486	2	1	2	1	1	2	1	1	2	1	0	1	1	2	2	2	1	1	2	1	1	2	1	2	2	1	1	2	1	2	1	1	1	1	2	2	1	2	2	2	2	2	1	2	2	1	2
1671	SNLL-08_10026177	0.565486	2	1	2	1	1	2	1	1	2	1	0	1	1	2	2	2	1	1	2	1	1	2	1	2	2	1	1	2	1	2	1	1	1	1	2	2	1	2	2	2	2	2	1	2	2	1	2
1672	SNLL-08_9981569	0.565486	2	1	2	1	1	2	1	1	2	1	0	1	1	2	2	2	1	1	2	1	1	2	1	2	2	1	1	2	1	2	1	1	1	1	2	2	1	2	2	2	2	2	1	2	2	1	2
1673	SNLL-08_9965314	0.485381	2	1	2	1	1	2	1	1	2	1	0	1	1	2	2	2	1	1	2	1	1	2	1	2	2	1	1	2	1	2	1	1	1	1	2	2	1	2	2	2	2	2	1	2	2	1	2
1674	SNLL-08_9902651	0.556374	2	1	2	1	1	2	1	1	2	1	0	1	1	2	2	2	1	1	2	1	1	2	1	2	2	1	1	2	1	2	1	1	1	1	2	2	1	2	2	2	2	2	0	2	2	1	2
1675	SNLL-08_9892533	0.556374	2	1	2	1	1	2	1	1	2	1	0	1	1	2	2	2	1	1	2	1	1	2	1	2	2	1	1	2	1	2	1	1	1	1	2	2	1	2	2	2	2	2	0	2	2	1	2
1676	SNLL-08_9806650	0.724133	2	1	2	1	1	2	1	1	2	1	0	1	1	2	2	2	1	1	2	1	1	2	1	2	2	1	1	2	1	2	1	1	1	1	2	2	1	2	2	2	2	2	0	2	2	1	2
1677	SNLL-08_9789883	0.816105	2	1	2	1	1	2	1	1	2	1	0	1	1	2	2	2	1	1	2	1	1	2	1	2	2	1	1	2	1	2	1	1	1	1	2	2	1	2	2	2	2	2	2	2	2	1	2
1678	SNLL-08_9782245	0.724133	2	1	2	1	1	2	1	1	2	1	0	1	1	2	2	2	1	1	2	1	1	2	1	2	2	1	1	2	1	2	1	1	1	1	2	2	1	2	2	2	2	2	2	2	2	1	2
1679	SNLL-08_9693612	0.410207	2	1	2	1	1	2	1	1	2	1	0	1	1	2	2	2	1	1	2	1	1	2	1	2	2	1	1	2	1	2	1	1	1	1	2	2	1	2	2	2	2	2	0	2	2	1	2
1680	SNLL-08_9641250	0.410207	2	1	2	1	1	2	1	1	2	1	2	1	1	2	2	2	1	1	2	1	1	2	1	2	2	1	1	2	1	2	1	1	1	1	2	2	1	2	2	2	2	2	0	2	1	1	2
1681	SNLL-08_9594554	0.475051	2	1	2	1	1	2	1	1	2	1	0	1	2	2	2	2	1	1	2	1	1	2	1	2	2	1	1	2	1	2	1	1	1	1	2	2	1	2	2	2	2	2	0	2	1	1	2
1682	SNLL-08_9532398	0.475051	2	1	2	1	1	2	1	1	2	1	0	1	2	2	2	2	1	1	2	1	1	2	1	2	2	1	1	2	1	2	1	1	1	1	2	2	1	2	2	2	2	2	0	2	1	1	2
1683	SNLL-08_9311653	0.475051	2	1	2	1	1	2	1	1	2	1	0	1	2	2	2	2	1	1	2	1	1	2	1	2	2	1	1	2	1	2	1	1	1	1	2	2	1	2	2	2	2	2	0	2	1	1	2
1684	SNLL-08_9232485	0.556374	2	1	2	1	1	2	1	1	2	1	0	1	2	2	2	2	1	1	2	1	1	2	1	2	2	1	1	2	1	2	1	1	1	1	0	2	1	2	2	2	2	2	2	2	1	1	2
1685	SNLL-08_9072799	0.807306	2	1	2	1	1	2	1	1	2	1	0	1	2	2	0	2	1	1	2	1	1	2	1	2	2	1	1	2	1	2	1	1	1	1	2	2	1	2	2	2	2	2	2	2	1	1	2
1686	SNLL-08_9055335	1	2	1	2	1	1	2	1	1	2	1	2	1	2	2	2	2	1	1	2	1	1	2	1	2	2	1	1	2	1	2	1	1	1	1	2	2	1	2	2	2	2	2	2	2	1	1	2
1687	SNLL-08_9050621	0.906347	2	1	2	1	1	2	1	1	2	1	0	1	2	2	2	2	1	1	2	1	1	2	1	2	2	1	1	2	1	2	1	1	1	1	2	2	1	2	2	2	2	2	2	2	1	1	2
1688	SNLL-08_9008138	0.816105	2	1	2	1	1	2	1	1	2	1	0	1	2	2	2	2	1	1	2	1	1	2	1	2	2	1	1	2	1	2	1	1	1	1	2	2	1	2	2	2	2	2	2	2	1	1	2
1689	SNLL-08_8932568	0.816105	2	1	2	1	1	2	1	1	2	1	2	1	2	2	2	2	1	1	2	1	1	2	1	2	2	1	1	2	1	2	1	1	1	1	2	2	1	2	2	2	2	2	2	2	1	1	2
1690	SNLL-08_8735683	0.641848	2	1	2	1	1	2	1	1	2	1	2	1	2	2	2	2	1	1	2	1	2	2	1	2	2	1	1	2	1	2	1	1	1	0	2	2	1	2	2	2	2	2	2	2	1	1	2
1691	SNLL-08_8692408	0.485381	2	1	2	1	1	2	1	1	2	1	2	1	2	2	2	2	1	1	2	1	2	2	1	2	2	1	1	2	1	2	1	1	1	2	2	2	1	2	2	2	2	2	2	2	1	1	2
1692	SNLL-08_8671609	0.556374	2	1	2	1	1	2	1	1	2	1	2	1	2	2	2	2	1	1	2	1	2	2	1	2	2	1	1	2	1	2	1	1	1	2	2	2	1	2	2	2	2	2	2	2	1	1	2
1693	SNLL-08_8499446	0.717766	2	1	2	1	1	2	1	1	2	1	2	1	2	2	2	2	1	1	2	1	2	2	1	2	2	1	1	2	0	2	1	1	1	2	2	2	0	2	2	2	2	2	2	1	1	1	2
1694	SNLL-08_8485027	0.641848	2	1	2	1	1	2	1	1	2	1	2	1	2	2	2	2	1	1	2	1	2	2	1	2	2	1	1	2	0	2	1	1	1	2	2	2	0	2	2	2	2	2	2	1	1	1	2
1695	SNLL-08_8300502	0.641848	2	1	2	1	1	2	1	1	2	1	2	1	2	2	2	2	1	1	2	1	2	2	1	2	2	1	1	2	0	2	1	1	1	2	2	2	0	2	2	2	2	2	2	1	1	1	2
1696	SNLL-08_8223138	0.906347	2	1	2	1	1	2	1	1	2	1	0	1	2	2	2	2	1	1	2	1	2	2	1	2	2	1	1	2	0	2	1	1	1	2	2	2	0	2	2	2	2	2	2	1	1	1	2
1697	SNLL-08_8221773	0.811807	2	1	2	1	1	2	1	1	2	1	0	1	2	2	2	2	1	1	2	1	2	2	1	2	2	1	1	2	0	2	1	1	1	2	2	2	0	2	2	2	2	2	2	1	1	1	2
1698	SNLL-08_8213777	0.816105	2	1	2	1	1	2	1	1	2	1	0	1	2	2	2	2	1	1	2	1	2	2	1	2	2	1	1	2	0	2	1	1	1	2	2	2	1	2	2	2	2	2	2	1	1	1	2
1699	SNLL-08_7964769	0.811807	2	1	2	1	1	2	1	1	2	1	0	1	2	2	2	2	1	0	2	1	2	2	1	2	2	1	1	2	0	2	1	1	1	2	2	2	1	2	2	2	2	2	2	1	1	1	2
1700	SNLL-08_7964042	0.811807	2	1	2	1	1	2	1	1	2	1	0	1	2	2	2	2	1	0	2	1	2	2	1	2	2	1	1	2	0	2	1	1	1	2	2	2	1	2	2	2	2	2	2	1	1	1	2
1701	SNLL-08_7906581	0.724133	2	1	2	1	1	2	1	1	2	1	0	1	2	2	2	2	1	0	2	1	2	2	1	2	2	1	1	2	1	2	1	1	1	2	2	2	1	2	2	2	2	2	2	1	1	1	2
1702	SNLL-08_7882015	0.816105	2	1	2	1	1	2	1	1	2	1	2	1	2	2	2	2	1	0	2	1	2	2	2	2	2	1	1	2	1	2	1	1	1	2	2	2	1	2	1	2	1	2	2	1	1	1	2
1703	SNLL-08_7871631	0.816105	2	1	2	1	1	2	1	1	2	1	2	1	2	2	2	2	1	0	2	1	2	2	2	2	2	1	1	2	1	2	1	1	1	2	2	2	1	2	1	2	1	2	2	1	1	1	2
1704	SNLL-08_7833616	0.816105	2	1	2	1	1	2	1	1	2	1	2	1	2	2	2	2	1	0	2	1	2	2	2	2	2	1	1	2	1	2	1	1	1	2	2	2	1	2	1	2	1	2	2	1	1	1	2
1705	SNLL-08_7832877	0.724133	2	1	2	1	1	2	1	1	2	1	0	1	2	2	2	2	1	2	2	1	2	2	2	2	2	1	1	2	0	2	1	1	1	0	2	2	1	2	1	2	1	2	2	1	1	1	2
1706	SNLL-08_7823922	0.904101	2	1	2	1	1	2	1	1	2	1	0	1	2	2	2	2	1	0	2	1	2	2	2	2	2	0	1	2	0	2	1	1	1	0	2	2	1	2	1	2	1	2	2	1	1	1	2
1707	SNLL-08_7798571	0.904101	2	1	2	1	1	2	1	1	2	1	0	1	2	2	2	2	1	0	2	1	2	2	2	2	2	1	1	2	0	2	1	1	1	0	2	2	1	2	1	2	1	2	2	1	1	1	2
1708	SNLL-08_7794180	0.904101	2	1	2	1	1	2	1	1	2	1	0	1	2	2	2	2	1	0	2	1	2	2	2	2	2	1	1	2	0	2	1	1	1	0	2	2	1	2	1	2	1	2	2	1	1	1	2
1709	SNLL-08_7765968	0.717766	2	1	2	1	1	2	1	1	2	1	2	1	2	2	2	2	1	0	2	1	2	2	2	2	2	1	1	2	0	2	1	1	1	2	2	2	0	2	1	2	1	2	2	1	1	1	2
1710	LeM2	0.906347	2	1	2	1	1	2	2	1	2	1	2	1	2	2	2	2	2	1	2	1	2	2	2	2	2	1	1	2	1	2	1	1	1	0	2	2	1	2	1	2	1	2	2	1	1	1	2
1711	LeM1	0.556374	2	1	2	1	1	2	0	1	2	1	2	1	2	2	2	2	2	0	2	1	2	2	2	2	0	0	1	2	1	2	0	1	1	0	2	0	0	2	1	2	0	2	2	1	1	0	2
1712	Lentus	0.906347	2	1	2	1	1	2	2	1	2	1	2	1	2	2	2	2	2	2	2	1	2	2	2	2	2	1	1	2	1	2	1	1	1	0	2	2	1	2	1	2	1	2	2	1	1	1	2
1713	SNLL-08_7425779	0.901745	2	1	2	1	1	2	2	1	2	1	0	1	2	2	2	2	2	0	2	1	2	2	2	2	2	1	1	2	0	2	1	1	1	0	2	2	1	2	1	2	1	2	2	1	1	1	2
1714	SNLL-08_7421244	0.625688	2	0	2	1	1	2	2	1	2	1	0	1	2	2	2	2	2	0	2	1	2	2	2	2	2	1	1	2	0	2	1	1	1	0	2	2	1	2	1	2	1	2	2	1	1	1	2
1715	SNLL-08_7270982	0.233859	2	2	2	1	1	2	2	1	2	1	2	1	2	2	2	2	2	2	2	1	2	2	2	2	2	1	1	2	0	2	1	1	1	2	2	2	0	2	1	2	1	2	2	1	1	1	2
1716	SNLL-08_7248547	0.340904	2	2	2	1	1	2	2	1	2	1	2	1	2	2	2	2	2	2	2	1	2	2	2	2	2	1	1	2	0	2	1	1	1	0	2	2	0	2	1	2	1	2	2	1	1	1	2
1717	SNLL-08_7192215	0.278215	2	2	2	1	1	2	2	1	2	1	2	1	2	2	2	2	2	2	2	1	2	2	2	2	2	1	1	2	0	2	1	1	1	0	2	2	0	2	1	2	1	2	2	1	1	1	2
1718	SNLL-08_7179413	0.39902	2	2	2	1	1	2	2	1	2	1	2	1	2	2	2	2	2	2	2	1	2	2	2	2	2	1	1	2	0	2	1	1	1	2	2	2	0	2	1	2	1	2	2	1	1	1	0
1719	SNLL-08_6961728	0.641848	2	2	2	1	1	2	1	1	2	1	0	1	2	2	2	2	2	2	1	1	2	2	2	2	2	1	1	2	0	2	1	1	1	2	2	2	0	2	1	2	1	2	2	1	1	1	2
1720	SNLL-08_6860505	0.641848	2	2	2	1	1	2	1	1	2	1	0	1	2	2	2	2	2	2	1	1	2	2	2	2	2	1	1	2	0	2	1	1	1	2	2	2	0	2	1	2	1	2	2	1	1	1	2
1721	SNLL-08_6780749	0.649436	2	2	2	1	1	2	1	1	2	1	2	1	2	2	2	2	2	2	1	1	2	2	2	2	2	1	1	2	0	2	1	1	1	2	2	2	1	2	1	2	1	2	2	1	1	1	2
1722	SNLL-08_6691906	0.649436	2	2	2	1	1	2	1	1	2	1	2	1	2	2	2	2	2	2	1	1	2	2	2	2	2	1	1	2	0	2	1	1	1	2	2	2	1	2	1	2	1	2	2	1	1	1	2
1723	SNLL-08_6560250	0.244914	2	2	2	1	1	2	1	1	2	1	2	1	2	2	2	2	2	2	1	1	2	2	2	2	2	2	1	2	0	2	1	1	1	0	2	2	0	2	1	2	1	2	2	1	1	1	2
1724	SNLL-08_6545242	0.195625	2	2	2	1	1	2	1	1	2	1	2	1	2	2	2	2	2	2	1	1	2	2	2	2	2	2	1	2	0	2	1	1	1	0	2	2	0	2	1	2	1	2	2	1	1	1	2
1725	SNLL-08_6532441	0.244914	2	2	2	1	1	2	1	1	2	1	2	1	2	2	2	2	2	2	1	1	2	2	2	2	2	2	1	2	0	2	1	1	1	0	2	2	0	2	1	2	1	2	2	1	1	1	2
1726	SNLL-08_6349360	0.352251	2	2	2	1	1	2	1	1	2	1	0	1	2	2	2	2	2	2	1	1	2	2	2	2	2	2	1	2	0	2	1	1	1	2	2	2	0	2	1	2	1	2	2	1	1	1	2
1727	SNLL-08_6287095	0.410207	2	2	2	1	1	2	1	1	2	1	0	1	2	2	2	2	2	2	1	1	2	2	2	2	2	2	1	2	0	2	1	1	1	0	2	2	0	2	1	2	1	2	2	1	1	1	2
1728	SNLL-08_6103579	0.565486	2	2	2	1	1	2	1	1	2	1	0	1	2	2	2	2	2	2	1	1	2	2	2	2	2	2	1	2	1	2	1	1	1	2	2	2	0	2	1	2	1	2	2	1	1	1	2
1729	SNLL-08_6066441	0.352251	2	2	2	1	1	2	1	1	2	1	2	1	2	2	2	2	2	2	1	1	2	2	2	2	2	2	1	2	0	2	1	1	1	2	2	2	0	2	1	2	1	2	2	1	1	1	2
1730	SNLL-08_6032902	0.244914	2	2	2	1	1	2	2	1	2	1	2	1	2	2	2	2	2	2	1	1	2	2	2	2	2	2	1	2	0	2	1	1	1	2	2	2	0	2	1	2	1	2	2	1	1	1	2
1731	SNLL-08_5967422	0.352251	2	2	2	1	1	2	2	1	2	1	0	1	2	2	2	2	2	2	1	1	2	2	2	2	2	2	1	2	0	2	1	1	1	2	2	2	0	2	1	2	1	2	2	1	1	1	2
1732	SNLL-08_5835316	0.485381	2	2	2	1	1	2	2	1	2	1	2	1	2	2	2	2	2	2	1	1	2	2	2	2	2	2	1	2	0	2	1	1	1	2	2	2	0	2	1	2	1	2	2	1	1	1	2
1733	SNLL-08_5704341	0.340904	2	2	2	1	1	2	2	1	2	1	2	1	2	2	2	2	2	2	1	1	2	2	2	2	2	2	1	2	0	2	1	1	1	2	2	2	0	2	1	2	1	2	2	1	1	2	0
1734	SNLL-08_5657667	0.352251	2	2	2	1	1	2	2	1	2	1	2	1	2	2	2	2	2	2	1	1	2	2	2	2	2	2	1	2	0	2	1	1	1	0	2	2	1	2	1	2	1	2	2	1	1	2	2
1735	SNLL-08_5467580	0.28968	2	2	2	1	1	2	2	1	2	1	0	1	2	2	2	2	2	2	1	1	2	2	2	2	2	2	1	2	0	2	1	1	1	2	2	2	1	2	1	2	1	2	2	1	1	2	2
1736	SNLL-08_5420745	0.162911	2	2	2	1	1	2	2	1	2	1	2	1	2	2	2	2	2	2	1	1	2	2	2	2	2	2	1	2	0	2	1	1	1	0	2	2	1	2	1	2	1	2	2	1	1	2	2
1737	SNLL-08_5325361	0.216475	2	2	2	1	1	2	2	1	2	1	2	1	2	2	2	2	2	2	1	1	2	2	2	2	2	2	1	2	1	2	1	1	1	2	2	2	1	2	1	2	1	2	2	1	1	2	2
1738	SNLL-08_5308954	0.736058	2	2	2	1	1	2	2	1	2	1	2	1	2	2	2	2	2	2	1	1	1	1	2	2	2	2	1	2	1	2	1	1	1	2	2	2	1	2	1	2	1	2	1	1	1	2	2
1739	SNLL-08_5203652	0.574254	2	2	2	1	1	2	2	1	2	1	2	1	2	2	2	2	2	2	1	1	1	1	2	2	2	2	1	2	1	2	1	1	1	2	2	2	2	2	1	1	1	2	1	1	1	2	2
1740	SNLL-08_4940196	0.565486	2	2	2	1	1	2	2	1	2	1	1	1	2	2	2	2	2	1	1	1	1	1	2	2	2	2	1	2	1	2	1	1	1	2	2	2	0	2	1	1	1	2	1	1	1	2	2
1741	SNLL-08_4783256	0.172682	2	2	2	1	1	2	2	1	2	1	1	1	2	1	2	2	2	1	1	1	1	1	2	2	2	2	1	2	1	2	1	1	1	1	2	2	0	1	1	1	1	2	1	1	1	2	2
1742	SNLL-08_4648322	0.11163	2	2	2	1	1	1	2	1	2	1	1	1	2	1	2	2	2	1	1	1	1	1	2	2	2	2	1	2	1	2	1	1	1	1	2	2	0	1	1	1	1	2	1	1	1	2	2
1743	SNLL-08_4406833	0.906347	2	2	2	1	1	1	2	1	2	1	0	1	2	2	2	2	2	1	1	2	2	1	2	2	2	2	1	2	1	2	1	1	1	1	2	2	0	2	2	1	1	2	1	1	1	2	2
1744	SNLL-08_3626398	0.816105	2	2	2	1	1	1	2	1	2	1	0	1	2	2	2	2	2	1	1	2	2	1	2	2	2	2	1	2	1	2	1	1	1	1	2	2	0	2	2	1	1	2	1	1	1	2	2
1745	SNLL-08_3620858	0.908491	2	2	2	1	1	1	2	1	2	1	1	1	2	2	2	2	2	1	1	2	2	1	2	2	2	2	1	2	1	2	1	1	1	1	2	2	0	2	2	1	1	2	1	1	1	2	2
1746	SNLL-08_3013469	0.816105	2	1	2	1	1	1	2	1	2	1	1	1	2	2	2	2	2	1	1	2	2	1	2	1	2	2	2	2	0	2	1	1	1	1	2	2	2	2	2	1	1	2	1	1	1	2	2
1747	SNLL-08_2905815	0.816105	2	1	2	1	1	1	2	1	2	1	1	1	2	2	2	2	2	1	1	2	2	1	2	1	2	2	2	2	0	2	1	1	1	1	2	2	2	2	2	1	1	2	1	1	1	2	2
1748	SNLL-08_2814325	1	2	1	2	1	1	1	2	1	2	1	1	1	2	2	2	2	2	1	1	2	2	1	2	1	2	2	2	2	0	2	1	1	1	1	2	2	2	2	2	1	1	2	1	1	1	2	2
1749	SNLL-08_2759036	0.816105	2	1	2	1	2	1	2	1	2	1	1	1	2	2	2	2	2	1	1	2	2	1	2	1	2	2	2	2	0	2	1	1	1	1	2	2	2	2	2	1	1	2	1	1	1	2	2
1750	SNLL-08_2494686	0.278215	2	0	2	1	2	1	2	1	2	1	0	1	2	2	2	2	2	2	1	2	2	1	2	1	2	2	2	2	0	2	1	2	1	1	2	2	2	2	2	1	1	2	0	1	1	2	2
1751	SNLL-08_2374733	0.556374	2	1	2	1	2	1	0	1	2	1	0	1	2	2	2	2	2	2	1	2	2	1	2	1	2	2	2	2	0	2	1	2	1	1	2	2	2	2	2	1	1	2	1	1	1	2	2
1752	SNLL-08_237658	0.816105	2	1	2	1	2	1	2	1	2	1	0	2	2	2	2	2	2	2	1	2	2	1	2	2	2	2	2	2	1	2	1	2	1	1	1	2	1	1	2	1	1	2	1	1	1	2	2
1753	SNLL-08_189145	0.641848	2	1	2	1	2	1	2	1	2	1	0	2	2	2	2	2	2	2	1	2	2	1	2	2	2	2	2	2	1	2	1	2	1	1	1	2	1	1	2	1	1	2	1	1	1	2	2
1754	S_2_2_27118	0.908491	2	1	2	1	2	1	2	1	2	1	1	2	2	2	2	2	2	2	1	2	2	1	2	2	2	2	2	2	1	2	1	2	1	1	1	2	1	1	2	1	1	2	1	1	2	2	2
1755	SNLL-08_146187	0.906347	2	1	2	1	2	1	2	1	2	1	0	2	2	2	2	2	2	2	1	2	2	1	2	2	2	2	2	2	1	2	1	2	1	1	1	2	1	1	2	1	1	2	1	1	2	2	2
1756	SNLL-08_272935	0.807306	2	1	2	1	2	1	2	1	2	1	0	2	2	2	2	2	2	2	1	2	2	1	2	2	2	2	2	2	0	2	1	2	1	0	1	0	2	1	2	1	1	2	1	1	0	2	2
1757	SNLL-08_282621	0.906347	2	1	2	1	2	1	2	1	2	1	0	2	2	2	2	2	2	2	1	2	2	1	2	2	2	2	2	2	0	2	1	2	1	1	1	2	2	1	2	1	1	2	1	1	1	2	2
1758	SNLL-08_356668	0.352251	2	1	2	1	2	1	2	1	2	1	0	2	2	2	2	2	2	2	1	2	2	2	2	2	2	2	2	2	0	2	1	2	1	1	2	2	2	1	2	1	1	2	2	1	1	2	2
1759	SNLL-08_1641653	0.574254	2	1	2	1	2	1	2	1	2	1	1	2	2	2	2	2	2	2	1	2	2	2	2	2	2	2	2	2	1	2	1	2	1	1	2	2	2	1	2	1	1	2	2	1	1	2	2
1760	SNLL-08_1767797	0.244914	2	1	2	1	2	1	2	1	2	1	0	2	2	2	2	2	2	2	1	2	2	2	2	2	2	2	2	2	0	2	1	2	1	1	2	2	2	1	2	1	1	2	2	1	1	2	2
1761	SNLL-08_1817139	0.244914	2	1	2	1	2	1	2	1	2	1	0	2	2	2	2	2	2	2	1	2	2	2	2	2	2	2	2	2	0	2	1	2	1	1	2	2	2	1	2	1	1	2	2	1	1	2	2
1762	SNLL-08_1881874	0.244914	2	1	2	1	2	1	2	1	2	1	0	2	2	2	2	2	2	2	1	2	2	2	2	2	2	2	2	2	0	2	1	2	1	1	2	2	2	1	2	1	1	2	2	1	1	2	2
1763	SNLL-08_1912264	0.162911	2	1	2	1	2	1	2	1	2	1	0	2	2	2	2	2	2	2	1	2	2	2	2	2	2	2	2	2	0	2	1	2	1	1	2	2	2	1	2	1	1	2	2	1	1	2	2
1764	SNLL-09_15525	0.206098	1	1	0	2	1	1	1	2	1	2	0	1	2	1	2	1	1	1	1	1	1	2	1	1	2	2	1	1	2	2	2	1	1	1	2	1	1	1	2	2	1	2	2	2	2	2	1
1765	SNLL-09_224432	0.144105	1	1	1	2	1	1	1	2	1	2	2	1	2	1	2	1	1	1	1	1	1	2	1	1	2	2	1	1	2	2	2	1	1	1	2	1	1	1	2	2	1	1	2	2	2	2	1
1766	SNLL-09_251287	0.172682	1	1	1	2	1	1	1	2	1	2	2	1	2	1	2	1	1	1	1	1	1	2	1	1	2	2	1	1	2	2	2	1	1	0	2	1	1	1	2	2	1	1	2	2	2	2	1
1767	SNLL-09_336140	0.206098	1	1	1	2	1	1	1	2	1	1	2	1	2	1	1	1	1	1	1	1	1	2	1	1	2	2	1	1	2	2	2	1	1	0	2	1	0	1	2	2	1	1	2	2	2	2	1
1768	SNLL-09_360046	0.162911	1	1	1	2	1	1	1	2	1	1	2	1	2	1	1	1	1	1	1	1	1	2	1	1	2	2	1	1	2	2	2	1	1	0	2	1	0	1	2	2	1	1	2	2	2	2	1
1769	SNLL-09_429630	0.162911	1	1	1	2	1	1	1	2	1	1	2	1	2	1	1	1	1	1	1	1	1	2	1	1	2	2	1	1	2	2	2	1	1	2	2	1	0	1	2	2	1	1	0	2	2	2	1
1770	SNLL-09_495077	0.195625	1	1	1	2	1	1	2	2	1	1	2	1	2	1	1	1	1	1	1	1	1	2	1	1	2	2	1	1	2	2	2	1	1	0	2	2	0	1	2	2	1	1	0	2	2	2	1
1771	SNLL-09_714451	0.0455003	1	1	1	2	1	1	2	2	1	1	2	1	2	1	1	1	1	2	1	1	1	2	1	1	2	2	1	1	0	2	2	1	1	2	2	2	0	1	2	2	1	1	1	2	2	2	1
1772	SNLL-09_643958	0.172682	1	1	1	2	1	1	2	2	1	1	2	1	2	1	1	1	1	2	1	1	1	2	1	2	2	2	1	1	2	2	2	1	1	2	2	2	0	1	2	2	1	1	1	2	2	2	1
1773	SNLL-09_684273	0.172682	1	1	1	2	1	1	2	2	1	1	2	1	2	1	1	1	1	2	1	1	1	2	1	2	2	2	1	1	2	2	2	1	1	2	2	2	0	1	2	2	1	1	1	2	2	2	1
1774	SNLL-09_746183	0.300911	1	1	1	2	1	1	2	2	0	1	2	1	2	1	1	1	2	2	1	1	1	2	1	1	2	2	1	1	2	2	2	1	1	2	2	2	0	1	2	2	1	1	1	2	2	2	1
1775	SNLL-09_1430614	0.014727	1	1	1	2	1	1	2	2	1	1	0	0	2	1	1	1	2	2	1	1	1	2	1	1	2	2	1	1	1	2	2	1	1	1	2	2	1	1	2	2	1	1	1	2	2	2	1
1776	SNLL-09_1444549	0.0776132	1	1	1	2	1	1	2	2	0	1	0	2	2	1	1	1	2	2	1	1	1	2	1	1	2	2	1	1	1	2	2	1	1	1	2	2	1	1	2	2	1	1	1	2	2	2	1
1777	SNLL-09_1455884	0.0200409	1	1	1	2	1	1	2	2	1	1	0	2	2	1	1	1	2	2	1	1	1	2	1	1	2	0	1	1	1	2	2	1	1	1	2	1	1	1	2	2	2	1	1	2	2	2	1
1778	SNLL-09_1515962	0.00681232	1	1	1	2	1	1	2	2	0	1	0	2	1	1	1	1	2	2	1	1	1	2	1	1	2	2	1	1	1	2	2	1	1	1	2	1	1	1	2	2	2	1	1	2	2	2	1
1779	SNLL-09_1535406	0.00525946	1	1	1	2	1	1	2	2	1	1	0	2	1	1	1	1	2	2	1	1	1	2	1	1	2	2	1	1	1	2	2	1	1	1	2	1	1	1	2	2	2	1	1	2	2	2	1
1780	SNLL-09_1571230	0.0040587	1	1	1	2	1	1	2	2	1	1	2	2	1	1	1	1	2	2	1	1	1	2	1	1	2	2	1	1	1	2	2	1	1	1	2	1	1	1	2	2	2	1	1	2	2	2	1
1781	SNLL-09_1635578	0.00114189	1	1	1	2	1	1	2	2	1	1	0	2	1	1	1	1	2	2	1	1	1	1	1	1	2	2	1	1	1	2	2	1	1	0	2	1	1	1	2	2	2	1	1	2	2	2	1
1782	SNLL-09_1663448	0.00113068	1	1	1	2	1	2	2	2	1	1	0	2	1	1	1	1	2	2	1	1	1	1	1	1	2	2	1	1	1	2	2	1	1	1	2	1	1	1	2	2	2	1	1	2	2	2	1
1783	SNLL-09_1901730	0.00525946	1	1	1	2	1	2	2	2	1	1	2	2	1	1	1	1	2	2	1	1	1	1	1	0	2	2	1	1	1	2	2	1	1	2	1	1	1	2	2	2	2	1	1	2	2	2	1
1784	SNLL-09_1979916	0.0230426	1	1	1	2	1	2	2	2	1	1	2	2	1	1	1	1	2	2	1	1	1	2	1	1	2	2	1	1	1	2	2	1	1	2	1	1	1	2	2	2	2	1	1	2	2	2	1
1785	SNLL-09_2101977	0.0124193	1	1	1	2	1	2	2	2	1	1	1	2	1	1	1	1	2	2	1	1	1	2	1	1	2	2	1	1	1	2	2	1	2	2	1	1	1	2	2	2	2	1	1	2	2	2	1
1786	SNLL-09_2169936	0.00820106	1	1	1	2	1	2	2	2	1	1	1	2	1	1	1	1	2	2	1	1	1	2	1	1	2	2	1	1	1	2	2	1	2	2	1	1	1	2	2	2	2	1	1	2	1	2	1
1787	SNLL-09_2198779	0.0040587	1	1	1	2	1	2	2	2	1	1	1	2	1	1	1	1	2	2	1	1	1	2	1	1	2	2	1	1	1	2	2	1	2	0	1	1	1	2	2	2	2	1	1	2	1	2	1
1788	SNLL-09_2308400	0.00638602	1	1	1	2	1	2	2	2	1	1	1	2	1	1	1	1	2	2	1	1	1	2	1	1	2	2	1	1	1	2	2	1	2	2	1	1	1	2	2	2	2	1	1	2	1	2	1
1789	SNLL-09_2315210	0.00638602	1	1	1	2	1	2	2	2	1	1	1	2	1	1	1	1	2	2	1	1	1	2	1	1	2	2	1	1	1	2	2	1	2	2	1	1	1	2	2	2	2	1	1	2	1	2	1
1790	SNLL-09_2420462	0.00146354	1	1	1	2	1	2	2	2	1	1	1	2	1	1	1	1	2	2	1	1	1	2	1	1	2	1	1	1	1	2	2	1	2	2	1	1	1	2	2	2	2	1	1	2	1	2	1
1791	SNLL-09_2721493	0.00496974	1	1	1	2	1	2	2	2	1	1	1	1	1	1	1	1	2	2	1	1	1	2	1	1	2	1	1	1	1	2	2	2	2	2	1	1	1	2	2	2	2	1	1	2	1	2	1
1792	SNLL-09_2966370	0.00638602	1	1	1	2	1	2	2	2	1	1	1	1	1	1	1	1	2	2	1	1	1	2	1	1	2	1	1	1	1	2	2	2	2	0	1	1	1	2	2	2	2	1	1	2	1	2	1
1793	SNLL-09_3314491	0.0124193	1	1	1	2	1	2	2	2	1	1	1	1	1	1	1	1	2	2	1	1	1	2	1	1	2	1	1	1	1	2	2	2	2	0	1	1	1	2	2	2	2	1	1	2	1	2	1
1794	SNLL-09_3318745	0.0124193	1	1	1	2	1	2	2	2	1	1	1	1	1	1	1	1	2	2	1	1	1	2	1	1	2	1	1	1	1	2	2	2	2	2	1	1	1	2	2	2	2	1	1	2	1	2	1
1795	SNLL-09_3460899	0.0690363	1	1	1	2	1	2	2	2	1	1	1	1	1	1	2	1	2	2	1	1	1	2	1	1	2	1	2	1	1	2	2	2	2	2	1	1	1	2	2	2	2	1	1	2	1	2	1
1796	SNLL-09_3549759	0.153127	1	1	1	2	1	2	2	2	0	1	1	1	1	1	2	1	2	2	1	1	2	2	1	1	2	1	2	1	1	2	2	2	2	2	1	1	1	2	2	2	2	1	1	2	1	2	1
1797	SNLL-09_3659988	0.117287	1	1	1	2	1	2	2	2	0	1	1	1	1	1	2	1	2	2	1	1	2	2	1	1	2	1	2	1	1	2	2	2	2	0	1	1	1	2	2	2	2	1	1	2	1	2	1
1798	SNLL-09_3870351	0.172682	1	2	1	2	1	2	2	2	0	1	1	1	1	1	2	1	2	2	1	1	2	2	1	1	2	1	2	1	1	2	2	2	2	2	1	1	1	2	2	2	2	1	1	2	1	2	1
1799	SNLL-09_5038217	0.363302	1	2	1	2	1	2	2	2	1	1	1	2	1	1	2	1	2	2	1	1	2	2	1	1	2	1	2	1	1	2	2	2	2	2	1	1	1	2	2	2	2	1	1	2	1	2	1
1800	SNLL-09_5124111	0.363302	1	2	1	2	1	2	2	2	1	1	1	2	1	1	2	1	2	2	1	1	2	2	1	1	2	1	2	1	1	2	2	2	2	2	1	1	1	2	2	2	2	1	1	2	1	2	1
1801	SNLL-09_5317844	0.421052	1	2	1	2	1	2	2	2	1	1	1	2	1	1	2	1	2	2	1	1	2	2	1	1	2	2	2	1	1	2	2	2	2	2	1	1	1	2	2	2	2	1	1	2	1	2	1
1802	S_114_29_60184	0.724133	1	2	0	2	1	2	2	2	1	1	1	2	1	1	2	1	2	2	1	1	2	2	1	1	2	2	2	1	1	2	2	2	2	2	1	1	1	2	1	2	2	1	1	2	1	2	1
1803	SNLL-09_5557152	0.300911	1	2	1	2	1	2	2	2	1	1	1	2	1	1	2	1	2	2	1	1	2	2	1	1	2	2	2	1	1	2	2	2	2	2	1	1	1	2	1	2	2	1	1	2	1	2	1
1804	SNLL-09_5804762	0.255804	1	2	1	2	1	2	2	2	1	1	1	2	1	1	2	1	2	2	1	1	2	2	1	1	2	2	2	1	1	2	2	2	2	2	1	1	1	2	1	2	2	1	1	2	1	2	1
1805	SNLL-09_5929056	0.255804	1	2	1	2	1	2	2	2	1	1	1	2	1	1	2	1	2	2	1	1	2	2	1	1	2	2	2	1	1	2	2	2	2	2	1	1	1	2	1	2	2	1	1	2	1	2	1
1806	S_145_3_50638	0.340904	1	2	0	2	1	2	2	2	1	1	1	2	1	1	2	1	0	2	1	1	2	2	1	2	2	2	2	1	1	2	2	2	2	2	1	1	1	2	1	2	2	1	1	2	1	2	1
1807	SNLL-09_6020077	0.311904	1	2	1	2	1	2	2	2	1	1	1	2	1	1	2	1	2	2	1	1	2	2	1	2	2	2	2	1	1	2	2	2	2	2	1	1	1	2	1	2	2	1	1	2	1	2	1
1808	SNLL-09_6094675	0.311904	1	2	1	2	1	2	2	2	1	1	1	2	1	1	2	1	2	2	1	1	2	2	1	2	2	2	2	1	1	2	2	2	2	2	1	1	1	2	1	2	2	1	1	2	1	2	1
1809	SNLL-09_6099263	0.311904	1	2	1	2	1	2	2	2	1	1	1	2	1	1	2	1	2	2	1	1	2	2	1	2	2	2	2	1	1	2	2	2	2	2	1	1	1	2	1	2	2	1	1	2	1	2	1
1810	SNLL-09_6196890	0.363302	1	2	1	2	1	2	2	2	1	1	1	2	1	1	2	1	2	2	1	1	2	2	1	2	2	2	2	1	1	2	2	2	2	2	1	1	1	2	1	2	2	1	1	2	1	2	1
1811	SNLL-09_13080377	0.28968	1	2	0	2	1	2	2	1	0	1	1	2	1	1	2	1	2	2	1	1	2	2	1	2	2	2	2	1	1	2	2	2	2	2	1	1	1	2	1	2	2	1	1	2	1	2	1
1812	SNLL-09_6702416	0.255804	1	2	1	2	1	2	2	1	1	1	1	2	1	1	2	1	2	2	1	1	2	2	1	2	2	2	2	1	1	2	2	2	2	2	1	1	1	2	1	2	2	1	1	2	1	2	1
1813	SNLL-09_7013589	0.255804	1	2	1	2	1	2	2	1	1	1	1	2	1	1	2	1	2	2	1	1	2	2	1	2	2	2	2	1	1	2	2	2	2	2	1	1	1	2	1	2	2	1	1	2	1	2	1
1814	SNLL-09_8059693	0.103545	1	2	1	2	1	2	2	1	1	1	1	2	1	1	2	1	2	2	1	1	2	2	1	1	2	2	2	1	1	2	2	2	2	2	1	1	1	2	1	2	2	1	1	1	1	2	1
1815	SNLL-09_8158957	0.233859	1	2	0	2	1	2	2	1	1	1	1	2	1	1	2	1	2	2	1	1	2	2	1	1	2	2	2	1	1	2	2	2	2	0	1	0	1	2	1	2	2	1	1	1	1	2	2
1816	SNLL-09_8204937	0.195625	1	2	0	2	1	2	2	1	0	1	1	2	1	1	2	1	2	2	1	1	2	2	1	1	2	2	2	1	1	2	2	2	2	2	1	1	1	2	1	2	1	1	1	1	1	2	2
1817	SNLL-09_8300591	0.0846829	1	2	1	2	1	2	2	1	1	1	1	2	1	1	2	1	2	2	1	1	2	2	1	1	2	2	2	1	1	2	2	2	2	2	1	1	1	2	1	1	1	1	1	1	1	2	2
1818	S_5_62_46063	0.0877631	2	0	0	2	1	2	0	1	0	1	1	2	1	1	2	1	2	2	1	0	2	2	1	1	2	2	2	1	1	2	2	2	2	2	1	1	1	2	1	1	1	1	1	1	1	2	2
1819	SNLL-09_8407708	0.0776132	2	2	1	2	1	2	2	1	1	1	1	2	1	1	2	1	2	2	1	1	2	0	1	1	2	2	2	1	0	2	2	2	2	2	1	1	1	2	1	1	1	1	1	1	1	2	2
1820	SNLL-09_8675351	0.0776132	2	2	0	2	1	2	2	1	1	1	1	2	1	1	2	1	2	2	1	1	2	2	1	1	2	2	2	1	0	2	2	1	2	2	1	1	1	2	1	1	1	1	1	1	1	2	2
1821	SNLL-09_9524791	0.0561187	2	2	1	2	1	2	2	1	1	1	1	2	1	1	2	1	2	2	1	1	2	2	1	1	2	2	2	2	1	2	2	1	2	2	1	1	1	2	1	1	1	1	1	1	1	2	2
1822	SNLL-09_4317040	0.0408101	1	2	1	2	1	2	2	1	1	1	1	2	1	1	2	1	2	2	1	1	2	2	1	1	2	2	2	2	1	2	2	1	2	2	1	1	1	2	1	1	1	1	1	1	1	2	2
1823	SNLL-09_4287728	0.0919127	2	2	1	2	1	2	2	1	1	1	1	2	1	1	2	1	2	2	1	1	2	2	1	1	2	2	2	2	1	2	2	1	2	2	1	1	1	2	1	1	1	1	1	1	1	2	2
1824	S_632_17796	0.143354	2	2	0	2	1	2	0	1	0	1	1	2	1	1	2	1	2	2	1	1	2	2	1	1	2	2	2	2	0	2	2	1	2	2	1	1	1	2	1	1	1	1	1	1	1	2	2
1825	SNLL-09_10087868	0.11163	2	2	0	2	1	2	2	1	1	1	1	2	1	1	2	1	2	2	1	1	2	2	1	1	2	2	2	2	1	2	2	1	2	2	1	1	1	2	1	1	1	1	1	1	1	2	2
1826	SNLL-09_10118309	0.162911	2	2	0	2	1	2	2	1	0	1	1	2	1	1	2	1	2	2	1	1	2	2	1	1	2	2	2	2	1	2	2	1	2	2	1	1	1	2	1	1	1	1	1	1	1	2	2
1827	S_25_331_141509	0.0846829	2	2	0	2	1	2	2	1	1	1	1	2	1	1	2	1	2	2	1	1	2	2	1	1	2	2	2	2	1	2	2	1	2	2	1	1	1	2	1	1	1	1	1	1	1	2	2
1828	SNLL-09_10407548	0.0955807	2	2	0	2	1	2	0	1	0	1	1	2	1	1	2	1	2	2	1	1	2	2	1	1	2	2	2	2	1	2	2	1	2	2	1	1	1	2	1	1	1	1	1	1	1	2	2
1829	SNLL-09_11980750	0.0628197	2	2	1	2	1	2	0	1	1	1	1	2	1	1	2	1	2	2	1	1	2	2	1	1	2	2	2	2	1	2	2	1	2	2	1	1	1	2	1	1	1	1	1	1	1	2	2
1830	SNLL-09_12383622	0.0628197	2	1	0	2	1	2	2	1	0	1	1	2	1	1	2	1	2	2	1	1	2	2	1	1	2	2	2	1	1	2	2	1	2	0	1	1	1	2	1	1	1	1	1	1	1	2	2
1831	SNLL-09_12648218	0.0628197	2	1	0	2	1	2	2	1	0	1	1	2	1	1	2	1	2	2	1	1	2	2	1	1	2	2	2	1	1	2	2	1	2	0	1	1	1	2	1	1	1	1	1	1	1	2	2
1832	SNLL-09_12790742	0.0628197	2	1	0	2	1	2	2	1	0	1	1	2	1	1	2	1	2	2	1	1	2	2	1	1	2	2	2	1	1	2	2	1	2	0	1	1	1	2	1	1	1	1	1	1	1	2	2
1833	SNLL-09_13635795	0.199825	2	0	0	2	1	2	2	0	0	1	1	2	1	1	2	1	2	2	1	1	2	2	1	1	2	2	2	1	1	2	2	1	2	0	1	1	1	2	1	1	1	0	1	1	0	2	2
1834	SNLL-03_16523062	0.103545	2	2	0	2	1	2	2	1	1	1	1	2	1	1	2	1	2	2	1	1	2	2	1	1	2	2	2	2	0	2	2	1	2	2	1	1	1	2	1	1	1	1	1	1	1	2	2
1835	015P08_3	0.153127	2	2	1	2	1	2	2	1	2	1	1	2	1	1	2	1	2	0	1	1	2	2	1	1	2	2	2	2	2	2	2	1	2	0	1	1	1	2	1	0	1	1	1	1	1	0	2
1836	S_415_104342	0.00152056	2	2	2	2	2	2	0	0	2	1	0	2	2	2	2	1	2	2	1	1	2	2	1	1	2	2	2	2	2	2	2	2	2	2	2	1	0	2	1	2	1	1	1	2	1	2	2
1837	S_65_27_39087	0.00196655	2	2	2	2	2	2	2	1	2	1	0	2	2	2	2	1	2	2	1	1	2	2	1	1	2	2	2	2	0	2	2	2	2	2	2	1	0	2	1	2	1	1	1	2	1	2	2
1838	SNLL-03_8522695	0.00114189	2	2	2	2	2	2	2	1	2	1	0	2	2	2	2	1	2	2	1	1	2	2	1	1	2	2	2	2	0	2	2	2	2	2	2	1	2	2	1	2	1	1	1	2	1	2	0
1839	SNLL-09_10385284	0.0031313	2	2	2	2	2	2	2	1	2	1	1	2	2	2	2	1	0	2	1	1	2	2	1	1	2	2	2	2	2	2	2	2	2	2	2	1	2	2	1	2	1	1	1	2	1	2	2
1840	SNLL-09_11251098	0.0019128	2	2	2	2	2	2	2	1	2	1	1	2	2	2	2	1	2	2	1	1	2	2	1	1	2	2	2	2	2	2	2	2	2	2	2	1	2	2	1	2	1	1	1	2	1	2	2
1841	SNLL-09_11319755	0.0019128	2	2	2	2	2	2	2	1	2	1	0	2	2	2	2	1	2	2	1	1	2	2	1	1	2	2	2	2	2	2	2	2	2	2	2	1	2	2	1	2	1	1	1	2	1	2	2
1842	SNLL-09_11931454	0.0040587	2	2	2	2	2	2	2	1	2	1	1	2	2	2	2	1	2	2	1	1	2	2	1	1	2	2	2	2	2	2	2	2	2	2	2	1	0	2	1	2	1	1	1	2	1	2	2
1843	SNLL-09_4287751	0.00113068	2	2	2	2	2	2	2	1	2	1	0	2	2	2	2	1	2	2	1	1	2	2	1	1	2	2	2	2	2	2	2	2	2	2	2	1	2	2	1	2	1	1	1	2	1	2	2
1844	SNLL-09_4317106	0.00146354	2	2	2	2	2	2	2	1	2	1	1	2	2	2	2	1	2	2	1	1	2	2	1	1	2	2	2	2	2	2	2	2	2	2	2	1	2	2	1	2	1	1	1	2	1	2	2
1845	SNLL-09_8879877	0.00250071	2	2	2	2	2	2	2	1	2	1	1	2	2	2	2	1	2	2	1	1	2	2	1	1	2	2	2	2	0	2	2	2	2	2	2	1	0	2	1	2	1	1	1	2	1	2	2
1846	SNLL-09_9973190	0.00250071	2	2	2	2	2	2	0	1	2	1	0	2	2	2	2	1	2	2	1	1	2	2	1	1	2	2	2	2	2	2	2	2	2	2	2	1	2	2	1	2	1	1	1	2	1	2	2
1847	SNLL-09_8657600	0.00113068	2	2	2	2	2	2	2	1	2	1	0	2	2	2	2	1	2	2	1	1	2	2	1	1	2	2	2	0	2	2	2	2	2	2	2	1	2	2	1	2	1	1	1	2	1	2	2
1848	SNLL-09_8212248	0.000858121	0	2	2	2	2	2	2	1	2	1	0	2	2	2	2	1	2	2	1	0	2	2	1	1	2	2	2	1	0	2	2	2	2	2	2	1	2	2	1	2	1	1	1	2	1	2	2
1849	SNLL-09_8362180	0.00326968	2	2	2	2	2	2	2	1	2	1	0	2	2	2	2	1	2	2	1	1	2	2	1	1	2	2	2	1	0	2	2	2	2	2	2	1	2	2	1	2	1	1	1	2	1	2	2
1850	SNLL-09_8703947	0.00326968	2	2	2	2	2	2	2	1	2	1	0	2	2	2	2	1	2	2	1	1	2	2	1	1	2	2	2	1	0	2	2	2	2	2	2	1	2	2	1	2	1	1	1	2	1	2	2
1851	SNLL-09_8706527	0.00250071	2	2	2	2	2	2	2	1	2	1	0	2	2	2	2	1	2	2	1	1	2	2	1	1	2	2	2	1	2	2	2	2	2	2	2	1	2	2	1	2	1	1	1	2	1	2	2
1852	SNLL-09_13306322	0.000475884	2	0	2	2	2	2	2	2	2	1	1	2	2	2	2	1	2	2	1	1	2	2	0	1	2	2	2	1	0	2	2	2	2	2	2	1	0	2	1	2	1	1	1	2	0	2	2
1853	SNLL-09_16691196	0.00113068	1	2	2	2	2	2	2	2	0	1	1	2	2	2	2	1	2	2	1	2	2	2	1	1	2	2	2	1	1	2	2	2	2	2	2	1	0	2	1	2	1	2	1	2	1	2	2
1854	SNLL-09_16793083	0.00113068	1	2	2	2	2	1	2	2	0	1	0	2	2	2	2	1	2	2	1	2	2	2	1	1	2	2	2	1	1	2	2	2	2	2	2	1	0	2	1	2	1	2	1	2	1	2	2
1855	SNLL-09_16961524	0.00250071	1	2	2	2	2	1	2	2	0	1	0	2	2	2	2	1	2	2	1	2	2	2	1	1	2	2	2	1	1	2	2	2	2	2	2	1	0	2	1	2	1	2	1	2	1	2	2
1856	SNLL-09_17000944	0.000858121	1	2	2	2	2	1	2	2	0	1	0	2	2	2	2	1	2	2	1	2	2	2	1	1	2	2	2	1	1	2	2	2	2	2	2	1	0	2	1	2	1	2	1	2	1	2	2
1857	SNLL-09_17104289	0.00427473	1	2	2	2	2	1	2	2	0	1	1	2	2	2	2	1	2	2	1	2	2	2	1	1	2	2	2	1	1	2	2	2	2	2	2	1	0	2	1	2	1	2	1	2	1	2	2
1858	SNLL-09_17140398	0.00525946	1	2	2	2	2	1	2	2	0	1	1	2	2	2	2	1	2	2	1	2	2	2	1	1	2	2	2	1	1	2	2	2	2	2	2	1	0	2	1	2	1	2	1	2	1	2	2
1859	SNLL-09_17176021	0.00525946	1	2	2	2	2	1	2	2	0	1	1	2	2	2	2	1	2	2	1	2	2	2	1	1	2	2	2	1	1	2	2	2	2	2	2	1	0	2	1	2	1	2	1	2	1	2	2
1860	S_290_10_13998	0.00196655	2	1	2	2	2	2	2	2	2	1	0	2	2	2	2	1	2	2	1	1	2	2	1	1	2	2	2	1	0	2	2	2	2	2	2	1	0	2	1	2	1	1	1	2	1	2	2
1861	S_290_10_9278	0.00196655	2	1	2	2	2	2	2	2	2	1	0	2	2	2	2	1	2	2	1	1	2	2	1	1	2	2	2	1	0	2	2	2	2	2	2	1	0	2	1	2	1	1	1	2	1	2	2
1862	SNLL-09_14621641	0.000638677	2	0	2	2	2	2	2	2	2	1	0	2	2	2	2	1	2	2	1	1	2	2	1	1	2	2	2	1	2	2	2	2	2	0	2	1	0	2	1	2	1	1	1	2	1	2	2
1863	S_290_10_13864	0.195625	2	1	2	2	1	2	2	2	2	1	1	2	1	1	2	1	2	2	1	1	2	2	1	1	2	2	2	1	1	2	2	1	2	0	1	1	1	2	1	1	1	1	1	1	1	2	2
1864	SNLL-09_14587943	0.117287	2	1	0	2	1	2	2	2	0	1	1	2	1	1	2	1	2	2	1	1	2	2	1	1	2	2	2	1	1	2	2	1	2	0	1	1	1	2	1	1	1	1	1	1	1	2	2
1865	SNLL-09_14823980	0.174456	2	0	0	2	1	2	2	2	0	1	1	2	1	1	2	1	2	2	1	1	2	2	1	1	2	2	2	1	0	2	2	1	2	0	1	1	1	2	1	1	1	1	1	1	1	2	2
1866	SNLL-09_15059431	0.11163	2	1	1	2	1	2	2	2	0	1	1	2	1	1	2	1	2	2	1	1	2	2	1	1	2	2	2	1	1	2	2	1	2	2	1	1	1	2	1	1	1	1	1	1	1	2	2
1867	SNLL-09_15062552	0.0919127	2	1	1	2	1	2	2	2	1	1	1	2	1	1	2	1	2	2	1	1	2	2	1	1	2	2	2	1	1	2	2	1	2	2	1	1	1	2	1	1	1	1	1	1	1	2	2
1868	SNLL-09_15422843	0.0955807	1	1	0	2	1	2	2	2	0	1	1	2	1	1	2	1	2	2	1	1	2	2	1	1	2	2	2	1	1	2	2	1	2	0	1	1	1	2	1	1	1	2	1	1	1	2	2
1869	SNLL-09_15622710	0.244914	1	2	0	2	1	2	2	2	0	1	1	2	1	1	2	1	2	2	1	1	2	2	1	1	2	2	2	1	1	2	2	1	2	2	1	1	1	2	1	1	1	2	1	1	1	2	2
1870	SNLL-09_15677366	0.255804	1	2	1	2	1	2	2	2	0	1	1	2	1	1	2	1	2	2	1	1	2	2	1	1	2	2	2	1	1	2	2	1	2	2	1	1	1	2	1	1	1	2	1	1	1	2	2
1871	SNLL-09_15688666	0.410207	1	2	0	2	1	2	2	2	0	1	1	2	1	1	2	1	2	2	1	1	2	2	1	1	2	2	2	1	0	2	2	1	2	2	1	1	1	2	1	1	1	2	1	1	1	2	2
1872	SNLL-09_15806156	0.717766	1	2	1	2	1	2	2	2	2	1	1	2	1	1	2	1	2	2	1	1	2	2	0	1	2	2	2	1	0	2	2	1	2	2	0	1	1	2	1	1	1	2	1	1	1	2	2
1873	SNLL-09_15639255	0.28968	1	2	1	2	1	2	2	2	0	1	1	2	1	1	2	1	2	2	1	1	2	2	1	1	2	2	2	1	1	2	2	1	2	2	1	1	1	2	1	1	1	2	1	1	1	2	2
1874	SNLL-09_16704553	0.143354	1	2	1	2	1	2	0	2	1	1	1	0	1	1	2	1	2	2	1	2	2	2	1	1	2	2	2	1	1	2	2	1	2	2	1	1	1	2	1	1	0	2	1	1	0	2	2
1875	SNLL-09_17552293	0.0506985	1	2	1	2	1	1	2	2	1	1	1	2	1	1	2	1	2	0	1	2	2	2	1	1	2	2	2	1	1	2	2	1	2	2	1	1	1	2	1	1	1	2	1	1	1	2	2
1876	SNLL-09_17732312	0.0561187	1	2	1	2	1	1	2	1	1	1	1	2	1	1	2	1	2	1	1	2	2	2	1	1	2	2	2	1	1	2	2	1	2	2	1	1	1	2	1	1	2	2	1	1	1	2	2
1877	SNLL-09_17807991	0.0561187	1	2	1	2	1	1	2	1	1	1	1	2	1	1	2	1	2	1	1	2	2	2	1	1	2	2	2	1	1	2	2	1	2	2	1	1	1	2	1	1	2	2	1	1	1	2	2
1878	SNLL-09_17980715	0.0690363	1	2	1	2	1	1	2	1	1	1	1	2	1	1	2	1	2	1	1	2	2	2	2	1	2	2	2	1	1	2	2	1	1	2	1	1	1	2	1	1	2	2	1	1	1	2	2
1879	SNLL-09_18195986	0.0690363	1	2	1	2	1	1	2	1	1	1	1	2	1	1	2	1	2	1	1	2	2	2	2	1	2	2	2	1	1	2	2	1	1	2	1	1	1	2	1	1	2	2	1	1	1	2	2
1880	SNLL-09_18670950	0.0628197	1	2	1	2	1	1	2	1	1	1	1	2	1	1	2	1	2	1	1	2	2	2	2	1	2	2	2	1	1	2	2	1	1	0	1	1	1	2	1	1	2	2	1	2	1	2	2
1881	S_94_13_41725	0.126162	1	2	0	2	1	1	2	1	1	1	1	2	1	1	2	1	2	1	1	2	2	2	0	1	2	2	2	1	1	2	2	1	1	0	1	1	1	2	1	1	2	2	1	2	1	2	2
1882	S_94_13_43723	0.117287	1	2	0	2	1	1	2	1	1	1	1	2	1	1	2	1	2	1	1	2	2	2	0	1	2	2	2	1	0	2	2	1	1	0	1	1	1	2	1	1	2	2	1	2	1	2	2
1883	SNLL-09_18699600	0.0628197	1	2	1	2	1	1	2	1	1	1	1	2	1	1	1	1	2	1	1	2	2	2	2	1	2	2	2	1	0	2	2	1	1	1	1	1	1	2	1	1	2	2	1	2	1	2	2
1884	SNLL-09_18760705	0.0690363	1	2	1	2	1	1	2	1	1	1	1	2	1	1	1	1	2	1	1	2	2	2	2	1	2	2	2	1	2	2	2	1	1	1	1	1	1	2	1	1	2	2	1	2	1	2	2
1885	SNLL-09_18780181	0.028969	1	2	1	2	1	1	2	1	1	1	1	2	1	1	1	1	2	1	1	2	2	2	0	1	2	2	2	1	2	2	2	1	1	1	1	1	1	2	1	1	2	2	1	2	1	1	2
1886	SNLL-09_18885059	0.0200409	1	2	1	2	1	1	2	1	1	1	1	2	1	1	1	1	2	1	1	2	2	2	0	1	2	2	2	1	2	2	2	1	1	1	1	1	1	2	1	1	2	2	1	2	1	1	2
1887	SNLL-09_19027723	0.0363471	1	2	1	2	1	1	2	1	1	1	1	2	1	1	2	1	2	2	1	2	2	2	0	1	2	2	2	1	2	2	2	1	1	1	1	1	1	2	1	1	1	2	1	2	1	1	2
1888	SNLL-09_19083870	0.0506985	1	2	1	2	1	1	2	1	1	1	1	2	1	1	2	1	2	2	1	2	2	2	0	1	2	2	2	1	2	2	2	1	1	1	1	1	1	2	1	1	1	2	1	2	1	1	2
1889	SNLL-09_19100864	0.0506985	1	2	1	2	1	1	2	1	1	1	1	2	1	1	2	1	2	2	1	2	2	2	0	1	2	2	2	1	2	2	2	1	1	1	1	1	1	2	1	1	1	2	1	2	1	1	2
1890	SNLL-09_19113055	0.0363471	1	2	1	2	1	1	2	1	1	1	1	2	1	1	2	1	2	2	1	2	2	2	0	1	2	2	2	1	2	2	2	1	1	1	1	1	1	2	1	1	1	2	1	2	1	1	2
1891	SNLL-09_19160460	0.0506985	1	2	1	2	1	1	2	1	1	1	1	2	1	1	2	1	2	2	1	2	2	2	0	1	2	2	2	1	2	2	2	1	1	1	1	1	1	2	1	1	1	2	1	2	1	1	2
1892	SNLL-09_19169908	0.0321246	1	2	1	2	1	1	2	1	1	1	1	2	1	1	2	1	2	2	1	2	2	2	0	1	2	2	2	1	2	2	2	1	1	1	1	1	1	2	1	1	1	2	1	2	1	1	2
1893	SNLL-09_19179604	0.0321246	1	2	1	2	1	1	2	1	1	1	1	2	1	1	2	1	2	2	1	2	2	2	0	1	2	2	2	1	2	2	2	1	1	1	1	1	1	2	1	1	1	2	1	2	1	1	2
1894	SNLL-09_19219922	0.0955807	1	2	1	2	1	1	2	1	1	1	1	2	1	1	2	1	2	2	1	2	2	2	0	1	2	2	2	1	2	2	2	1	1	1	1	2	1	2	1	1	1	2	1	2	1	1	2
1895	SNLL-09_19371438	0.056811	1	2	1	2	1	1	2	1	1	1	1	2	1	1	2	1	2	2	1	2	2	2	1	1	2	2	2	1	2	2	2	1	1	1	1	2	1	2	1	1	1	2	1	2	1	1	0
1896	SNLL-09_19398934	0.103545	1	2	1	2	1	1	2	1	1	1	1	2	1	1	2	1	2	2	1	2	2	2	1	1	2	2	2	1	2	2	2	1	1	1	1	2	1	2	1	1	1	2	1	2	1	1	2
1897	SNLL-09_19473353	0.0321246	1	0	1	2	1	1	2	1	1	1	1	2	1	1	2	1	2	2	1	2	2	2	1	1	2	2	2	1	2	2	2	1	2	1	1	2	1	2	1	1	1	2	1	2	1	1	2
1898	SNLL-09_19715636	0.0408101	1	1	1	2	2	1	2	1	1	1	1	2	2	1	2	1	2	2	1	2	2	1	1	1	2	2	2	1	2	2	2	1	2	1	1	2	1	2	1	1	1	2	1	2	1	1	2
1899	SNLL-09_19745725	0.0506985	1	1	1	2	2	1	2	1	1	1	1	2	2	1	2	1	2	2	1	2	2	1	1	1	2	2	2	1	2	2	2	1	2	1	1	2	1	2	1	1	1	2	1	2	1	1	2
1900	SNLL-09_19781866	0.0363471	1	1	1	2	2	1	2	1	1	1	1	2	2	1	2	1	2	2	1	2	2	1	1	1	2	2	2	1	2	2	2	1	2	1	1	2	1	2	1	1	1	2	1	2	1	2	2
1901	SNLL-09_19816041	0.0628197	1	1	1	2	2	1	2	1	1	1	1	2	2	1	2	2	2	2	1	2	2	1	1	1	2	2	2	1	2	2	2	1	2	1	1	2	1	2	1	1	1	2	1	2	1	2	2
1902	SNLL-09_19873878	0.0628197	1	1	1	2	2	1	2	1	1	1	1	2	2	1	2	2	2	2	1	2	2	1	1	1	2	2	2	1	2	2	2	1	2	1	1	2	1	2	1	1	1	2	1	2	1	2	2
1903	SNLL-09_19901722	0.0506985	1	1	1	2	2	1	2	1	1	1	1	2	2	1	2	2	2	2	1	2	2	1	1	1	2	2	2	1	2	2	2	1	2	1	1	2	1	2	1	1	1	2	1	2	1	2	2
1904	SNLL-09_19943419	0.0690363	1	1	1	2	2	1	2	1	1	1	1	2	2	1	2	2	2	2	1	2	2	1	1	1	2	2	2	1	2	2	2	1	2	1	1	2	1	2	1	1	1	2	1	2	1	2	2
1905	SNLL-09_19948129	0.0134891	1	1	1	2	2	1	2	1	1	1	1	2	2	1	2	2	2	2	1	2	2	1	1	1	2	2	2	1	2	2	2	1	2	1	1	2	1	2	1	1	1	2	1	2	1	2	2
1906	059J08_3	0.0801183	1	1	1	2	2	1	2	1	2	1	0	0	0	1	2	2	0	2	1	2	2	1	1	1	2	2	2	1	0	2	2	1	2	1	1	2	0	2	2	0	1	2	1	2	1	2	2
1907	SNLL-09_20030364	0.172682	1	1	1	2	2	1	2	1	2	1	1	2	2	1	2	2	2	2	1	2	2	1	1	1	2	2	2	1	2	2	2	1	2	1	1	2	1	2	2	1	1	2	1	2	1	2	2
1908	SNLL-09_20051491	0.162911	1	1	1	2	2	1	2	1	2	1	1	2	2	1	2	2	2	2	1	2	2	1	1	1	2	2	2	1	2	2	2	1	2	1	1	2	1	2	2	1	1	2	1	2	1	2	2
1909	SNLL-09_20055560	0.126162	1	1	1	2	2	1	2	1	0	1	1	2	2	1	2	2	2	2	1	2	2	1	1	1	2	2	2	1	2	2	2	1	2	1	1	2	1	2	2	1	1	2	1	2	1	2	2
1910	SNLL-09_20232610	0.126162	1	1	1	2	2	1	0	1	0	1	1	2	2	1	2	2	2	2	1	2	2	1	1	1	2	2	2	1	2	2	2	1	2	1	1	2	1	2	2	1	1	2	1	2	1	2	2
1911	SNLL-09_20320618	0.255804	1	1	1	2	2	1	2	1	2	1	1	2	2	2	2	2	2	2	1	2	2	1	1	1	2	2	2	1	2	2	2	1	2	1	2	2	1	2	2	1	1	2	1	2	1	2	2
1912	SNLL-09_20335215	0.244914	1	1	1	2	2	1	2	1	0	1	1	2	2	2	2	2	2	2	1	2	2	1	1	1	2	2	2	1	2	2	2	1	2	1	2	2	1	2	2	1	1	2	1	2	1	2	2
1913	SNLL-09_20520894	0.206098	1	1	1	2	2	1	1	1	2	1	2	1	2	2	2	2	2	2	1	2	2	1	1	1	2	2	2	2	2	1	1	1	1	1	2	2	1	2	2	1	1	2	1	2	1	2	2
1914	SNLL-09_20611762	0.244914	1	1	1	2	2	1	1	1	2	1	2	1	2	2	2	2	2	2	1	2	2	1	1	1	2	2	2	2	2	1	1	1	1	1	2	2	1	2	2	1	1	2	1	2	1	2	2
1915	SNLL-09_20663950	0.0846829	1	1	1	2	2	1	1	1	0	1	2	1	2	2	2	2	1	2	1	2	2	1	1	1	2	2	2	2	2	1	1	1	1	1	2	2	1	2	2	1	1	2	1	0	1	2	2
1916	SNLL-09_20680599	0.206098	1	1	1	2	2	1	1	1	0	1	0	1	2	2	2	2	1	2	1	2	2	1	1	1	2	2	2	2	2	1	1	1	1	1	2	2	1	2	2	1	1	2	1	2	1	2	2
1917	SNLL-09_20700082	0.195625	1	1	1	2	2	1	1	1	0	1	0	1	2	2	2	2	1	2	1	2	2	1	1	1	2	2	2	2	2	1	1	2	1	1	2	2	1	2	2	1	1	2	1	2	1	2	2
1918	SNLL-09_20725118	0.195625	1	1	1	2	2	1	1	1	0	1	0	1	2	2	2	2	1	2	1	2	2	1	1	1	2	2	2	2	2	1	1	2	1	1	2	2	1	2	2	1	1	2	1	2	1	2	2
1919	SNLL-09_20748909	0.28968	1	1	1	2	2	1	1	1	0	1	0	1	2	2	2	2	1	2	1	2	2	1	1	1	2	2	2	2	2	1	1	2	1	1	2	2	1	2	2	1	1	2	1	2	1	2	2
1920	SNLL-09_20768973	0.352251	1	1	1	2	2	1	1	1	0	1	0	1	2	2	2	2	1	2	1	2	2	1	1	1	2	2	2	2	2	1	1	2	1	1	2	2	1	2	2	1	1	2	1	2	1	2	2
1921	SNLL-09_20817532	0.352251	1	1	1	2	2	1	1	1	0	1	0	1	2	2	2	2	1	2	2	2	2	1	1	1	2	2	2	2	2	1	1	2	1	1	2	2	1	2	2	1	1	2	1	2	1	2	2
1922	SNLL-09_20885580	0.556374	1	1	1	2	2	1	1	1	0	1	0	1	2	2	2	2	1	2	2	2	2	1	0	2	2	2	2	2	1	1	1	2	1	1	2	2	2	2	2	1	1	2	1	2	1	2	2
1923	SNLL-09_20920322	0.816105	1	1	1	2	2	1	1	1	0	1	0	1	2	2	2	2	1	2	2	2	2	1	2	2	2	2	2	2	1	1	1	2	1	1	2	2	2	2	2	1	1	2	1	2	1	2	2
1924	SNLL-09_20925335	0.816105	1	1	1	2	2	1	1	1	0	1	0	1	2	2	2	2	1	2	2	2	2	1	2	2	2	2	2	2	1	1	1	2	1	1	2	2	2	2	2	1	1	2	1	2	1	2	2
1925	SNLL-09_20930778	0.906347	1	1	1	2	2	1	1	1	0	1	0	1	2	2	2	2	1	2	2	2	2	1	2	2	2	2	2	2	1	1	1	2	1	1	2	2	2	2	2	1	1	2	1	2	1	2	2
1926	SNLL-09_20976420	0.906347	1	1	1	2	2	1	1	1	2	1	0	1	2	2	2	2	1	2	2	2	2	1	0	2	2	2	2	2	1	1	1	2	1	1	2	2	2	2	2	1	1	2	1	2	1	2	2
1927	SNLL-09_20990840	0.556374	1	1	1	2	2	1	1	1	2	1	0	1	2	2	2	2	1	2	2	2	2	1	0	2	2	2	2	2	1	1	1	2	1	1	2	2	2	1	2	1	1	2	1	2	1	2	2
1928	SNLL-09_20998542	0.556374	1	1	1	2	2	1	1	1	2	1	0	1	2	2	2	2	1	2	2	2	2	1	0	2	2	2	2	2	1	1	1	2	1	1	2	2	2	1	2	1	1	2	1	2	1	2	2
1929	SNLL-09_21098743	0.340904	1	1	1	2	2	1	1	1	2	1	2	1	2	2	2	2	1	2	2	2	2	1	0	2	2	2	2	2	1	1	1	2	1	1	2	2	0	1	2	1	1	2	2	1	1	2	2
1930	SNLL-09_21178102	0.244914	1	1	1	2	2	2	1	1	2	1	2	1	2	2	2	2	1	1	2	2	2	1	0	2	2	2	2	2	1	1	1	2	1	1	2	2	0	1	2	1	1	2	2	1	1	2	2
1931	SNLL-09_21227427	0.195625	1	1	1	2	2	2	1	1	0	1	2	1	2	2	2	2	1	1	2	2	2	1	0	0	2	2	2	2	1	1	1	2	1	1	2	2	0	1	2	1	1	2	2	1	1	2	2
1932	S_702_5998	0.278215	1	1	1	2	2	2	1	1	1	1	2	1	2	2	2	2	1	1	2	2	2	1	0	2	2	2	2	2	1	1	1	2	1	1	2	2	0	1	2	1	1	2	0	1	1	2	2
1933	S_702_7019	0.278215	1	1	1	2	2	2	1	1	1	1	2	1	2	2	2	2	1	1	2	2	2	1	0	2	2	2	2	2	1	1	1	2	1	1	2	2	0	1	2	1	1	2	0	1	1	2	2
1934	SNLL-09_21230895	0.206098	1	1	1	2	2	2	1	1	1	1	2	1	2	2	2	2	1	1	2	2	2	1	0	2	2	2	2	2	1	1	1	2	1	1	2	2	0	1	2	1	1	2	2	1	1	2	2
1935	SNLL-09_21236967	0.255804	1	1	1	2	2	2	1	1	1	1	2	1	2	2	2	2	1	1	2	2	2	1	2	2	2	2	2	2	1	1	1	2	1	1	2	2	0	1	2	1	1	2	2	1	1	2	2
1936	SNLL-09_21247019	0.255804	1	1	1	2	2	2	1	1	1	1	2	1	2	2	2	2	1	1	2	2	2	1	2	2	2	2	2	2	1	1	1	2	1	1	2	2	0	1	2	1	1	2	2	1	1	2	2
1937	SNLL-09_21248031	0.255804	1	1	1	2	2	2	1	1	1	1	2	1	2	2	2	2	1	1	2	2	2	1	2	2	2	2	2	2	1	1	1	2	1	1	2	2	0	1	2	1	1	2	2	1	1	2	2
1938	SNLL-09_21268047	0.0506985	1	1	1	2	2	2	1	1	1	1	2	1	2	2	1	2	1	1	2	2	2	1	2	2	2	2	2	2	1	1	1	2	1	1	2	2	0	1	2	1	1	2	2	1	1	1	2
1939	SNLL-09_21285807	0.0628197	1	1	1	2	2	2	1	1	1	1	2	1	2	2	1	2	1	1	2	2	2	1	2	2	2	2	2	2	1	1	1	2	1	1	2	2	0	1	2	1	1	2	0	1	1	1	2
1940	SNLL-09_21339464	0.0200409	1	1	1	2	2	2	1	1	1	1	1	1	2	2	1	2	1	1	2	2	2	1	2	2	2	2	2	2	1	1	1	2	1	1	2	2	0	1	2	1	1	2	0	1	1	1	2
1941	SNLL-09_21360380	0.0363471	1	1	1	2	2	2	1	1	1	1	1	1	2	2	1	2	1	1	2	2	2	1	2	2	2	2	2	2	1	1	1	2	1	1	2	2	0	1	2	1	1	2	0	1	1	1	2
1942	SNLL-09_21402618	0.0363471	1	1	1	2	2	2	1	1	1	1	1	1	2	2	1	2	1	1	2	2	2	1	2	2	2	2	2	2	1	1	1	2	1	1	2	2	0	1	2	1	1	2	0	1	1	1	2
1943	SNLL-09_21411877	0.0506985	1	1	1	2	2	2	1	1	1	1	1	1	2	2	1	2	1	1	2	2	2	1	2	2	2	2	2	2	1	1	1	2	1	1	2	2	0	1	2	1	1	2	2	1	1	1	2
1944	038J06_3	0.104884	1	1	1	2	2	2	1	1	1	0	1	1	2	2	1	2	1	0	2	2	2	1	2	2	0	2	2	2	1	1	1	2	1	0	2	2	0	1	2	0	1	2	2	1	0	0	0
1945	061F03_5	0.110891	1	1	1	2	2	2	1	1	1	0	1	1	2	2	1	2	0	0	2	2	2	1	2	2	2	2	2	0	1	1	1	2	1	1	2	2	0	1	2	0	1	0	2	0	0	1	0
1946	138H12_5	0.0514087	1	1	1	2	2	2	1	1	1	1	1	1	2	2	1	2	1	0	2	2	2	1	2	2	2	2	2	0	1	1	1	2	1	1	2	2	0	1	2	0	1	2	2	1	0	1	0
1947	SNLL-09_21473273	0.0157874	1	1	1	2	2	2	1	1	1	1	1	1	2	2	1	2	1	1	2	2	2	1	2	2	2	2	2	2	1	1	1	2	1	1	2	2	0	1	2	1	1	2	0	1	1	1	2
1948	SNLL-09_21496494	0.0124193	1	1	1	2	2	2	1	1	1	1	1	1	2	2	1	2	1	1	2	2	2	1	2	2	2	2	2	2	1	1	1	2	1	1	2	2	0	1	2	1	1	2	1	1	1	1	2
1949	SNLL-09_21524588	0.0230426	1	1	1	2	2	2	1	1	1	1	1	1	2	2	1	2	1	1	2	2	2	1	2	2	2	2	2	2	1	1	1	2	1	1	2	2	2	1	2	1	1	2	1	1	1	1	2
1950	SNLL-09_21540976	0.00975855	1	1	1	2	2	2	1	1	1	1	1	1	2	2	1	2	1	1	2	2	2	1	2	2	2	2	2	2	1	1	1	2	1	1	2	2	2	1	2	1	1	2	1	1	1	1	2
1951	SNLL-09_21581065	0.00149079	1	1	1	2	2	2	1	1	1	1	1	1	2	2	1	2	1	1	2	2	2	1	2	1	2	2	2	0	1	1	1	2	1	1	2	2	0	1	2	1	1	2	1	1	1	1	2
1952	SNLL-09_21604461	0.00525946	1	1	1	2	2	2	1	1	1	1	1	1	2	2	1	2	1	1	0	2	2	1	2	1	2	2	2	2	1	1	1	2	1	1	2	2	0	1	2	1	1	2	1	1	2	1	2
1953	SNLL-09_21638076	0.0200409	1	1	1	2	2	2	1	1	1	1	1	2	2	2	1	2	1	1	2	2	2	1	2	1	2	2	2	2	1	1	1	2	1	1	2	2	2	1	2	1	1	2	0	1	2	1	2
1954	SNLL-09_21670576	0.0200409	1	1	1	2	2	2	1	1	1	1	1	2	2	2	1	2	1	1	2	2	2	1	2	1	2	2	2	2	1	1	1	2	1	1	2	2	2	1	2	1	1	2	0	1	2	1	2
1955	SNLL-09_21685645	0.0200409	1	1	1	2	2	2	1	1	1	1	1	2	2	2	1	2	1	1	2	2	2	1	2	1	2	2	2	2	1	1	1	2	1	1	2	2	2	1	2	1	1	2	0	1	2	1	2
1956	SNLL-10_50806	0.485381	2	2	1	1	2	1	1	2	1	2	2	1	2	2	1	1	2	1	1	2	2	2	1	2	1	1	1	1	0	1	1	2	2	1	1	2	1	2	2	2	1	1	2	2	2	1	2
1957	SNLL-10_233552	0.485381	2	2	1	1	2	1	1	2	1	2	2	1	2	2	1	1	2	1	1	2	2	2	1	2	1	1	1	1	0	1	1	2	2	1	1	2	1	2	1	2	1	1	2	2	2	1	2
1958	SNLL-10_271339	0.641848	2	2	1	1	2	1	1	2	1	2	2	1	2	2	1	1	2	1	1	2	2	2	1	2	1	1	1	1	0	1	1	2	2	1	1	2	1	2	1	2	1	1	2	2	2	1	2
1959	SNLL-10_347999	0.565486	2	2	1	1	2	2	1	2	1	2	2	1	2	2	1	1	2	1	1	2	2	2	1	2	1	1	1	1	0	1	1	2	2	1	1	2	1	2	1	2	1	1	2	2	1	1	2
1960	SNLL-10_411565	0.565486	2	2	1	1	2	2	1	2	1	2	2	1	2	2	1	1	2	1	1	2	2	2	1	2	2	1	1	1	0	1	1	2	2	1	1	2	1	2	1	2	1	1	2	2	1	1	2
1961	SNLL-10_418642	0.565486	2	2	1	1	2	2	1	2	1	2	2	1	2	2	1	1	2	1	1	2	2	2	1	2	2	1	1	1	0	1	1	2	2	1	1	2	1	2	1	2	1	1	2	2	1	1	2
1962	SNLL-10_435742	0.906347	2	2	1	1	2	2	1	2	1	2	2	1	2	2	1	1	2	1	1	2	2	2	1	2	2	1	1	1	0	1	1	2	2	1	1	2	1	2	1	2	1	1	2	1	1	1	2
1963	SNLL-10_461360	1	2	2	1	1	2	2	1	2	1	2	2	1	2	2	1	1	2	1	1	2	2	2	1	2	2	1	1	1	0	1	1	2	2	1	1	2	1	2	1	2	1	1	2	1	1	1	2
1964	SNLL-10_482135	0.908491	2	2	1	1	2	2	1	2	1	2	2	1	2	2	1	1	2	1	1	2	2	2	1	2	2	1	1	1	0	1	1	2	2	1	1	2	1	2	1	2	1	1	2	1	1	1	2
1965	SNLL-10_554743	1	2	2	1	1	2	2	1	2	1	2	2	1	2	2	1	1	2	1	1	2	2	2	1	2	2	1	1	1	0	2	1	2	2	1	1	2	1	2	1	2	1	1	2	1	1	1	2
1966	SNLL-10_590908	0.820212	2	2	1	1	2	2	1	2	1	2	2	1	2	2	1	1	2	1	1	2	2	2	1	2	2	1	1	1	0	2	1	2	2	1	1	2	1	2	1	2	1	1	2	1	1	1	2
1967	SNLL-10_604902	1	2	2	1	1	2	2	1	2	1	2	2	1	2	2	1	1	2	1	1	2	2	2	1	2	2	1	1	1	0	2	1	1	2	1	1	2	1	2	1	2	1	1	2	1	1	1	2
1968	SNLL-10_608846	0.820212	2	2	1	1	2	2	1	2	1	2	2	1	2	2	1	1	2	1	1	2	2	2	1	2	2	1	1	1	0	2	1	1	2	1	1	2	1	2	1	2	1	1	2	1	1	1	2
1969	SNLL-10_610947	0.820212	2	2	1	1	2	2	1	2	1	2	2	1	2	2	1	1	2	1	1	2	2	2	1	2	2	1	1	1	0	2	1	1	2	1	1	2	1	2	1	2	1	1	2	1	1	1	2
1970	SNLL-10_613349	0.820212	2	2	1	1	2	2	1	2	1	2	2	1	2	2	1	1	2	1	1	2	2	2	1	2	2	1	1	1	0	2	1	1	2	1	1	2	1	2	1	2	1	1	2	1	1	1	2
1971	SNLL-10_628394	0.730224	2	2	1	1	2	2	1	2	1	2	2	1	2	2	1	1	2	1	1	2	2	2	1	2	2	1	1	1	0	2	1	1	2	1	1	2	1	2	1	2	1	1	2	1	1	1	2
1972	SNLL-10_711588	0.574254	2	2	1	1	2	2	1	2	1	2	2	1	2	2	1	1	2	1	1	2	2	2	1	2	2	1	1	1	1	2	1	1	2	1	1	2	1	2	1	2	1	1	2	1	1	1	2
1973	SNLL-10_712524	0.574254	2	2	1	1	2	2	1	2	1	2	2	1	2	2	1	1	2	1	1	2	2	2	1	2	2	1	1	1	1	2	1	1	2	1	1	2	1	2	1	2	1	1	2	1	1	1	2
1974	SNLL-10_837729	0.820212	2	2	1	1	2	2	1	2	1	2	2	1	2	2	1	1	2	1	1	2	2	2	1	2	2	1	1	1	2	2	1	1	2	1	1	2	2	2	1	2	1	1	2	1	1	1	2
1975	SNLL-10_894113	0.820212	2	2	1	2	2	2	1	2	1	2	2	1	2	2	1	1	2	1	1	2	2	2	1	2	2	1	1	1	2	2	1	1	2	1	1	2	2	2	1	2	1	1	2	1	1	1	2
1976	SNLL-10_1071735	0.649436	2	2	1	2	2	2	1	2	1	2	2	1	2	2	1	1	2	1	1	2	2	1	1	2	2	1	1	1	2	2	1	1	2	1	1	1	2	2	1	2	1	1	0	1	1	1	2
1977	SNLL-10_1194235	0.363302	2	2	1	2	2	2	1	2	1	2	2	1	2	2	1	1	2	1	1	2	2	1	1	2	2	1	1	1	2	2	1	1	2	1	1	1	2	2	1	2	1	1	2	1	1	1	2
1978	SNLL-10_1233375	0.300911	2	2	1	2	2	2	1	2	1	2	2	1	2	2	1	1	2	1	1	2	2	1	1	2	2	1	1	1	2	2	1	1	2	1	1	1	2	2	1	2	1	1	0	1	1	1	2
1979	SNLL-10_1262531	0.28968	2	2	1	2	2	2	1	2	1	2	2	1	2	2	1	1	2	1	1	2	2	1	1	2	2	1	1	1	2	2	1	1	2	1	1	1	2	2	1	2	1	1	0	1	1	1	2
1980	SNLL-10_1316498	0.28968	2	2	1	2	2	2	1	2	1	2	2	1	2	2	1	1	2	1	1	2	2	1	1	2	2	1	1	1	2	2	1	1	2	1	1	1	2	2	1	2	1	1	0	1	1	1	2
1981	SNLL-10_1402604	0.0363471	2	2	1	2	1	2	1	2	1	2	2	1	2	2	1	1	2	1	1	2	2	1	1	2	2	1	1	1	2	2	1	1	2	1	1	1	2	2	1	2	1	1	0	1	1	1	1
1982	SNLL-10_1423259	0.0690363	2	2	1	2	1	2	1	2	1	2	2	1	2	2	1	1	2	1	1	2	2	1	1	2	2	1	1	1	2	2	1	1	2	1	1	1	2	2	1	2	1	1	2	1	1	1	1
1983	SNLL-10_1480632	0.00496974	2	2	1	2	1	2	1	2	1	2	2	1	2	2	1	1	2	1	1	2	2	1	1	1	2	1	1	1	2	2	2	1	1	1	1	1	2	1	1	2	1	1	2	1	1	1	1
1984	SNLL-10_1508517	0.0040587	2	2	1	2	1	2	1	2	1	2	2	1	2	2	1	1	2	1	1	2	2	1	1	1	2	1	1	1	2	2	2	1	1	1	1	1	2	1	1	2	1	1	0	1	1	1	1
1985	SNLL-10_1533597	0.00975855	2	2	1	2	1	2	1	2	1	2	2	1	2	2	1	1	2	1	1	2	2	1	1	1	2	1	1	1	2	2	2	1	1	1	1	1	2	1	1	2	1	1	2	1	1	1	1
1986	SNLL-10_1542246	0.00975855	2	2	1	2	1	2	1	2	1	2	2	1	2	2	1	1	2	1	1	2	2	1	1	1	2	1	1	1	2	2	2	1	1	1	1	1	2	1	1	2	1	1	2	1	1	1	1
1987	SNLL-10_1562842	0.00820106	2	2	1	2	1	2	1	2	1	2	2	1	2	2	1	1	2	1	1	2	2	1	1	1	2	1	1	1	2	2	2	1	1	1	1	1	2	1	1	2	1	1	0	1	1	1	1
1988	SNLL-10_1568222	0.00638602	2	2	1	2	1	2	1	2	1	2	2	1	2	2	1	1	2	1	1	2	2	1	1	1	2	1	1	1	2	2	2	1	1	1	1	1	2	1	1	2	1	1	1	1	1	1	1
1989	SNLL-10_1648463	0.00881756	2	2	0	2	1	2	1	2	1	2	2	1	2	2	1	1	2	1	1	2	2	1	1	1	2	1	1	1	2	2	2	1	1	1	1	1	2	1	1	2	1	1	0	1	1	1	1
1990	SNLL-10_1654519	0.00525946	2	2	0	2	1	2	1	2	1	2	2	1	2	2	1	1	2	1	1	2	2	1	1	1	2	1	1	1	2	2	2	1	1	1	1	1	2	1	1	2	1	1	1	1	1	1	1
1991	SNLL-10_1717102	0.00820106	2	2	1	2	1	2	1	2	1	2	2	1	2	2	1	1	2	1	1	2	2	1	1	1	2	1	1	1	2	2	2	1	1	1	1	1	2	1	1	2	1	1	1	1	1	1	1
1992	SNLL-10_1728124	0.0230426	2	2	1	2	1	2	1	2	1	2	2	1	2	2	1	1	2	1	1	2	2	1	1	1	2	1	1	1	2	2	2	1	1	1	1	1	2	1	1	2	1	1	1	1	1	1	2
1993	SNLL-10_1864030	0.195625	2	2	0	2	1	2	1	2	0	1	2	1	2	2	1	1	2	1	1	2	2	1	1	1	2	1	1	1	2	2	2	1	1	1	1	1	2	2	1	2	1	1	2	1	1	2	2
1994	SNLL-10_1892727	0.352251	2	2	2	2	1	2	1	2	2	1	2	1	2	2	1	1	2	1	1	2	2	1	1	1	2	1	1	1	2	2	2	1	1	1	1	1	2	2	1	2	1	1	2	1	1	2	2
1995	SNLL-10_1931165	0.495354	2	2	2	2	1	2	1	2	2	1	2	1	2	2	1	1	2	1	1	2	2	1	1	1	2	1	1	2	2	2	2	1	1	1	1	1	2	2	1	2	1	1	2	1	1	2	2
[truncated: 2,314 more rows]
[truncated: 44 more columns]
