# Supplementary material for: Candidate Domestication-Related Genes Revealed by Expression Quantitative Trait Loci Mapping of Narrow-Leafed Lupin (Lupinus angustifolius L.)
Source: Int J Mol Sci. 2019 Nov 12;20(22):5670. doi: 10.3390/ijms20225670 (PMC6888189; doi:10.3390/ijms20225670)
Supplement: Supplementary file 1 [file ijms-20-05670-s001.zip › Supplementary Table S2. Information on newly developed BAC-derived PCR markers.xls]

## Sheet: Arkusz1
Candidate domestication-related genes revealed by expression quantitative trait loci mapping of narrow-leafed lupin (Lupinus angustifolius L.)
Piotr Plewiński, Michał Książkiewicz, Sandra Rychel-Bielska, Elżbieta Rudy, Bogdan Wolko
International Journal of Molecular Sciences
Supplementary Table S2. Information on newly developed BAC-derived PCR markers.
Marker name	BAC clone name	Accession 83A:476	Accession P27255	Primer pair sequences	Annealing temperature	PCR product length for 83A:476	PCR product length for P27255	83A:476 to P27255 PCR products sequence identity	Polymorphism detection method and enzyme used (for CAPS/dCAPS)	Product(s) length for 83A:476	Product(s) length for P27255
019A15_3	019A15	MN518055	MN518056	AAAAAGAAGGCCTTCAAACG ATTTTGACATGAAGAAGATGATGG	58	309	309	308/309 (99%)	dCAPS, MaeII	309	21, 288
026O16_3	026O16	MN518057	MN518058	TGCTTCGTAATAATGCTCAAAA TTAGTTTGGTAACATGTTACTTAGC	54	143	143	142/143 (99%)	dCAPS, AluI	25, 118	143
034M08_5	034M08	MN518059	MN518060	AATTCATACCATCAAGAATCCCCA AAAGAGGGTATCAAACATGTTAAGCT	64	349	349	348/349 (99%)	dCAPS, HindIII	349	27, 323
043N19_3	043N19	MN518061	MN518062	TACGAGTTATTTTTTTAGCTCGAGTTCCG TCCTTAAATAGTATAACATGAAGCTGA	51	210	210	209/210 (99%)	dCAPS, HpaII	210	27, 183
061O23_3	061O23	MN518063	MN518064	TGTTATGGAACAACATCTCAACT GGGCAAGTAACTAATCAACCAG	57	566	566	564/566 (99%)	CAPS, BccI	480, 55, 31	535, 31
085K20_5	085K20	MN518065	MN518066	GCTTGGGTCAATCTCTTCCTT AATGGCTTATTGTTGGCTTGA	57	514	514	512/514 (99%)	CAPS, TaqI	230, 284	43, 230, 241
085L14_3	085L14	MN518067	MN518068	TTCTTTGTGGCTAGGTTTCCT ATGTGGTTGATAAGTGCCAAA	57	565	565	564/565 (99%)	CAPS, RsaI	247, 318	60, 247, 258
085L14_5	085L14	MN518069	-	CGAAGGGATGGAATAGAGCA GGTACACCTCAAGGGATGATG	63	367	0	-	AS-PCR	367	0
103O20_3	103O20	MN518070	MN518071	TGGTCTCCATCAATGAACTTGAA ATCATTATTGTGTCTTGCCTTTCTCGA	63	168	168	142/143 (99%)	dCAPS, AcyI	168	29, 139
128I22_5	128I22	MN518072	MN518073	ACATGTATGGATGTTTTCTTATCATT CCCATTGGCATATACTCAACAC	60	438	438	436/438 (99%)	CAPS, NlaIII	2, 38, 83, 101, 214	2, 38, 184, 214
