# Supplementary material for: Candidate Domestication-Related Genes Revealed by Expression Quantitative Trait Loci Mapping of Narrow-Leafed Lupin (Lupinus angustifolius L.)
Source: Int J Mol Sci. 2019 Nov 12;20(22):5670. doi: 10.3390/ijms20225670 (PMC6888189; doi:10.3390/ijms20225670)
Supplement: Supplementary file 1 [file ijms-20-05670-s001.zip › Supplementary Table S1. Annotation of markers used for linkage mapping..xlsx]

## Sheet: Arkusz1
Candidate domestication-related genes revealed by expression quantitative trait loci mapping of narrow-leafed lupin (Lupinus angustifolius L.)
Piotr Plewiński, Michał Książkiewicz, Sandra Rychel-Bielska, Elżbieta Rudy, Bogdan Wolko
International Journal of Molecular Sciences
Supplementary Table S1. Annotation of markers used for linkage mapping.
Marker no.	Marker name	Marker type	Chromosome or scaffold	Position bp	Gene name	Protein NCBI accession	Gene name (from https://dx.doi.org/10.1111/pbi.12615)	InterPro (from https://dx.doi.org/10.1111/pbi.12615)
1	SNLL-01_36036626	MACE-SNP	NLL-01	36036626	Lup028959	OIW17609.1	UDP-Glycosyltransferase superfamily protein	IPR002213 (UDP-glucuronosyl/UDP-glucosyltransferase)
2	SNLL-01_36089825	MACE-SNP	NLL-01	36089825	Lup028955	OIW17605.1	oxygen-evolving enhancer protein	IPR008797 (Photosystem II PsbQ, oxygen evolving complex), IPR023222 (PsbQ-like domain)
3	SNLL-01_35962354	MACE-SNP	NLL-01	35962354	Lup028965	OIW17615.1	Leucine carboxyl methyltransferase	IPR007213 (Leucine carboxyl methyltransferase)
4	SNLL-01_35929878	MACE-SNP	NLL-01	35929878	Lup028967	OIW17617.1	Protein kinase superfamily protein	IPR011009 (Protein kinase-like domain)
5	SNLL-01_35912989	MACE-SNP	NLL-01	35912989	Lup028970	OIW17620.1	GTP-binding nuclear protein Ran-3 [Glycine max]	IPR001806 (Small GTPase superfamily), IPR002041 (Ran GTPase), IPR005225 (Small GTP-binding protein domain), IPR027417 (P-loop containing nucleoside triphosphate hydrolase)
6	SNLL-01_35843867	MACE-SNP	NLL-01	35843867	Lup028974	OIW17624.1	mediator of RNA polymerase II transcription subunit 23	IPR021629 (Mediator complex, subunit Med23)
7	SNLL-01_35596754	MACE-SNP	NLL-01	35596754	Lup028990	OIW17640.1	metallothionein 2A	IPR000347 (Metallothionein, family 15, plant)
8	SNLL-01_35487889	MACE-SNP	NLL-01	35487889	Lup029002	OIW17652.1	Small nuclear ribonucleoprotein family protein	IPR010920 (Like-Sm (LSM) domain)
9	SNLL-01_35467548	MACE-SNP	NLL-01	35467548	Lup029005	OIW17655.1	hypothetical protein	IPR009003 (Trypsin-like cysteine/serine peptidase domain)
10	SNLL-01_35416747	MACE-SNP	NLL-01	35416747	Lup029013	OIW17663.1	symplekin-like isoform X2 [Glycine max]	IPR016024 (Armadillo-type fold), IPR022075 (Symplekin C-terminal)
11	SNLL-01_35374405	MACE-SNP	NLL-01	35374405	Lup029015	OIW17665.1	Glycosyl transferase [Synechococcus sp.]	IPR001296 (Glycosyl transferase, family 1)
12	SNLL-01_35342671	MACE-SNP	NLL-01	35342671	Lup029019	OIW17669.1	uncharacterized protein LOC100499972 isoform X6 [Glycine max]	IPR006943 (Domain of unknown function DUF641, plant)
13	SNLL-01_35311905	MACE-SNP	NLL-01	35311905	NA	NA	NA	NA
14	SNLL-01_35295305	MACE-SNP	NLL-01	35295305	Lup029025	OIW17675.1	seed maturation PM36-like protein	IPR016084 (Haem oxygenase-like, multi-helical)
15	SNLL-01_35293877	MACE-SNP	NLL-01	35293877	Lup029026	OIW17676.1	uncharacterized protein LOC100306419 [Glycine max]	NA
16	SNLL-01_35292254	MACE-SNP	NLL-01	35292254	Lup029027	OIW17677.1	zinc finger CCHC domain-containing protein 10-like [Glycine max]	NA
17	SNLL-01_35267279	MACE-SNP	NLL-01	35267279	Lup029029	OIW17679.1	60S ribosomal protein L29-1	IPR002673 (Ribosomal protein L29e)
18	SNLL-01_35189550	MACE-SNP	NLL-01	35189550	Lup029040	OIW17690.1	Pumilio/Puf RNA-binding domain-containing family protein [Populus trichocarpa]	IPR016024 (Armadillo-type fold)
19	SNLL-01_35098790	MACE-SNP	NLL-01	35098790	Lup029049	OIW17699.1	WW domain-binding protein	IPR019007 (WW domain binding protein 11)
20	SNLL-01_35043586	MACE-SNP	NLL-01	35043586	Lup029056	OIW17706.1	transcription factor bHLH79-like [Glycine max]	IPR011598 (Myc-type, basic helix-loop-helix (bHLH) domain)
21	SNLL-01_34985426	MACE-SNP	NLL-01	34985426	Lup029063	OIW17713.1	betaine aldehyde dehydrogenase	IPR016161 (Aldehyde/histidinol dehydrogenase)
22	SNLL-01_34957454	MACE-SNP	NLL-01	34957454	Lup029068	OIW17718.1	rac-like GTP-binding protein 7-like [Glycine max]	IPR001806 (Small GTPase superfamily), IPR005225 (Small GTP-binding protein domain), IPR027417 (P-loop containing nucleoside triphosphate hydrolase)
23	SNLL-01_34929906	MACE-SNP	NLL-01	34929906	Lup029071	OIW17721.1	NHL domain-containing protein	NA
24	SNLL-01_34900741	MACE-SNP	NLL-01	34900741	Lup029076	OIW17726.1	protein EXECUTER 1, chloroplastic-like [Glycine max]	IPR021894 (Protein of unknown function DUF3506)
25	SNLL-01_34874364	MACE-SNP	NLL-01	34874364	Lup029079	OIW17729.1	1-deoxy-D-xylulose 5-phosphate reductoisomerase	IPR003821 (1-deoxy-D-xylulose 5-phosphate reductoisomerase), IPR016040 (NAD(P)-binding domain), IPR026877 (DXP reductoisomerase C-terminal domain)
26	SNLL-01_34840013	MACE-SNP	NLL-01	34840013	Lup029085	OIW17735.1	uncharacterized protein LOC100782176 isoform X1 [Glycine max]	IPR001943 (UVR domain), IPR023065 (Uncharacterised protein family ApaG)
27	SNLL-01_34774788	MACE-SNP	NLL-01	34774788	Lup029092	OIW17742.1	60S ribosomal protein L27a-3-like [Glycine max]	IPR021131 (Ribosomal protein L18e/L15P)
28	SNLL-01_34772834	MACE-SNP	NLL-01	34772834	Lup029093	OIW17743.1	DEAD-box ATP-dependent RNA helicase-like protein	IPR001650 (Helicase, C-terminal), IPR014001 (Helicase, superfamily 1/2, ATP-binding domain), IPR014014 (RNA helicase, DEAD-box type, Q motif), IPR027417 (P-loop containing nucleoside triphosphate hydrolase)
29	SNLL-01_34733513	MACE-SNP	NLL-01	34733513	Lup000344	OIW17750.1	ubiquitin-associated/TS-N domain protein, putative	IPR000270 (Phox/Bem1p), IPR000433 (Zinc finger, ZZ-type), IPR009060 (UBA-like)
30	SNLL-01_34647197	MACE-SNP	NLL-01	34647197	NA	NA	NA	NA
31	SNLL-01_34613659	MACE-SNP	NLL-01	34613659	Lup006449	OIW17764.1	homolog of nucleolar protein NOP56	IPR002687 (Nop domain), IPR012974 (NOP5, N-terminal), IPR012976 (NOSIC)
32	SNLL-01_34396919	MACE-SNP	NLL-01	34396919	Lup006465	OIW17780.1	Histidine kinase-, DNA gyrase B-, and HSP90-like ATPase family protein	NA
33	SNLL-01_34237312	MACE-SNP	NLL-01	34237312	Lup006479	OIW17794.1	magnesium-protoporphyrin IX methyltransferase	IPR010251 (Magnesium-protoporphyrin IX methyltransferase), IPR025714 (Methyltransferase domain)
34	SNLL-01_34223156	MACE-SNP	NLL-01	34223156	Lup002425	OIW17797.1	E3 ubiquitin-protein ligase RGLG2-like isoform X6 [Glycine max]	IPR000008 (C2 domain), IPR002035 (von Willebrand factor, type A), IPR010734 (Copine)
35	SNLL-01_34198786	MACE-SNP	NLL-01	34198786	Lup002429	OIW17801.1	Calcium-binding protein cnx1 [Ophiostoma piceae]	IPR001580 (Calreticulin/calnexin), IPR008985 (Concanavalin A-like lectin/glucanases superfamily)
36	SNLL-01_34103023	MACE-SNP	NLL-01	34103023	Lup002438	OIW17810.1	DUF3727 family protein	IPR022203 (Protein of unknown function DUF3727)
37	Tardus	Trait			NA	NA	NA	NA
38	TaM1	MFLP-PCR			NA	NA	NA	NA
39	SNLL-01_33969301	MACE-SNP	NLL-01	33969301	NA	NA	NA	NA
40	SNLL-01_33969175	MACE-SNP	NLL-01	33969175	Lup002451	OIW17823.1	uridylate kinase	IPR001048 (Aspartate/glutamate/uridylate kinase), IPR011817 (Uridylate kinase)
41	SNLL-01_33942113	MACE-SNP	NLL-01	33942113	Lup002454	OIW17826.1	Autophagy-related protein 13	IPR018731 (Autophagy-related protein 13)
42	SNLL-01_33836745	MACE-SNP	NLL-01	33836745	Lup002461	OIW17833.1	photosystem I reaction center subunit N	IPR008796 (Photosystem I PsaN, reaction centre subunit N)
43	SNLL-01_33803099	MACE-SNP	NLL-01	33803099	Lup002465	OIW17837.1	BolA-like family protein	IPR002634 (BolA protein)
44	SNLL-01_33417095	MACE-SNP	NLL-01	33417095	NA	NA	NA	NA
45	SNLL-01_33131857	MACE-SNP	NLL-01	33131857	Lup019854	OIW17885.1	protein SCO1 homolog 2, mitochondrial-like [Glycine max]	IPR003782 (Copper chaperone SCO1/SenC), IPR012336 (Thioredoxin-like fold)
46	SNLL-01_33314184	MACE-SNP	NLL-01	33314184	Lup014119	OIW17873.1	formation of crista junctions protein 1-like isoform X1 [Glycine max]	IPR019133 (Mitochondrial inner membrane protein Mitofilin)
47	SNLL-01_33025509	MACE-SNP	NLL-01	33025509	Lup019861	OIW17892.1	polyadenylate-binding protein 1	IPR012677 (Nucleotide-binding, alpha-beta plait)
48	SNLL-01_33029188	MACE-SNP	NLL-01	33029188	Lup019860	OIW17891.1	heat shock protein-binding protein	IPR012724 (Chaperone DnaJ)
49	SNLL-01_32893267	MACE-SNP	NLL-01	32893267	Lup019866	OIW17897.1	homeobox-leucine zipper protein HOX5-like isoform X1 [Glycine max]	IPR003106 (Leucine zipper, homeobox-associated), IPR007877 (Protein of unknown function DUF707), IPR009057 (Homeodomain-like)
50	SNLL-01_32879109	MACE-SNP	NLL-01	32879109	Lup019867	OIW17898.1	lysine ketoglutarate reductase trans-splicing protein	IPR007877 (Protein of unknown function DUF707)
51	SNLL-01_32840966	MACE-SNP	NLL-01	32840966	Lup019871	OIW17902.1	60S acidic ribosomal protein family	IPR001813 (Ribosomal protein L10/L12)
52	SNLL-01_32758647	MACE-SNP	NLL-01	32758647	NA	NA	NA	NA
53	SNLL-01_32637893	MACE-SNP	NLL-01	32637893	Lup017759	OIW17923.1	ferredoxin 1	IPR010241 (Ferredoxin [2Fe-2S], plant), IPR012675 (Beta-grasp domain)
54	SNLL-01_32584228	MACE-SNP	NLL-01	32584228	Lup017763	OIW17927.1	RAB GDP dissociation inhibitor 2	IPR018203 (GDP dissociation inhibitor)
55	SNLL-01_32583205	MACE-SNP	NLL-01	32583205	Lup017764	OIW17928.1	UDP-glycosyltransferase 74 F1	IPR002213 (UDP-glucuronosyl/UDP-glucosyltransferase)
56	SNLL-01_32489069	MACE-SNP	NLL-01	32489069	Lup017769	OIW17933.1	GTP-binding protein [Pisum sativum]	IPR005690 (Chloroplast protein import component Toc86/159), IPR024283 (Domain of unknown function DUF3406, chloroplast translocase), IPR027417 (P-loop containing nucleoside triphosphate hydrolase)
57	SNLL-01_32386462	MACE-SNP	NLL-01	32386462	Lup017775	OIW17939.1	cell wall protein AWA1-like isoform X1 [Glycine max]	IPR009060 (UBA-like), IPR009719 (Protein of unknown function DUF1296, plant)
58	SNLL-01_31976669	MACE-SNP	NLL-01	31976669	Lup017791	OIW17955.1	uncharacterized protein LOC100792185 isoform X2 [Glycine max]	IPR003772 (Protein of unknown function DUF177)
59	SNLL-01_31771001	MACE-SNP	NLL-01	31771001	Lup017802	OIW17966.1	Mitochondrial substrate carrier family protein	IPR018108 (Mitochondrial substrate/solute carrier), IPR023395 (Mitochondrial carrier domain)
60	SNLL-01_31738491	MACE-SNP	NLL-01	31738491	Lup017805	OIW17969.1	TGACG-sequence-specific DNA-binding protein TGA-1B-like [Glycine max]	IPR004827 (Basic-leucine zipper domain)
61	SNLL-01_31696266	MACE-SNP	NLL-01	31696266	Lup017807	OIW17971.1	tubulin alpha-4 chain	IPR000217 (Tubulin), IPR023123 (Tubulin, C-terminal)
62	SNLL-01_31609069	MACE-SNP	NLL-01	31609069	Lup031351	OIW17978.1	glucan endo-1,3-beta-glucosidase 4-like [Glycine max]	IPR000490 (Glycoside hydrolase, family 17), IPR012946 (X8), IPR017853 (Glycoside hydrolase, superfamily)
63	S_31_2_10890	MACE-SNP	S_31_2	10890	NA	NA	NA	NA
64	S_31_2_10877	MACE-SNP	S_31_2	10877	NA	NA	NA	NA
65	S_31_2_10848	MACE-SNP	S_31_2	10848	NA	NA	NA	NA
66	SNLL-01_31357306	MACE-SNP	NLL-01	31357306	Lup031363	OIW17990.1	ubiquitin-associated (UBA)/TS-N domain-containing protein	IPR006567 (PUG domain), IPR007087 (Zinc finger, C2H2), IPR009060 (UBA-like), IPR018997 (PUB domain)
67	S_85_6_8130	MACE-SNP	S_85_6	8130	Lup031374	OIW21261.1	long-chain acyl-CoA synthetase 7	IPR000873 (AMP-dependent synthetase/ligase)
68	SNLL-01_30821794	MACE-SNP	NLL-01	30821794	Lup007612	OIW18028.1	calmodulin-binding transcription activator 4 isoform X4 [Glycine max]	IPR000048 (IQ motif, EF-hand binding site), IPR005559 (CG-1 DNA-binding domain), IPR013783 (Immunoglobulin-like fold), IPR014756 (Immunoglobulin E-set), IPR020683 (Ankyrin repeat-containing domain), IPR027417 (P-loop containing nucleoside triphosphate hydrolase)
69	SNLL-01_30638657	MACE-SNP	NLL-01	30638657	Lup007598	OIW18014.1	Ribosomal protein L17 component of cytosolic 80S ribosome and 60S large subunit [Coccomyxa subellipsoidea]	IPR001063 (Ribosomal protein L22/L17)
70	S_161_1_265845	MACE-SNP	S_161_1	265845	Lup007565	OIV89686.1	zinc knuckle (CCHC-type) family protein	IPR001878 (Zinc finger, CCHC-type)
71	SNLL-01_28702173	MACE-SNP	NLL-01	28702173	Lup001185	OIW18096.1	tobamovirus multiplication protein 3	IPR009457 (Domain of unknown function DUF1084)
72	S_88_3_5696	MACE-SNP	S_88_3	5696	Lup031621	OIW21292.1	60S ribosomal protein L38-like [Glycine max]	IPR002675 (Ribosomal protein L38e)
73	SNLL-01_28853976	MACE-SNP	NLL-01	28853976	Lup001188	OIW18099.1	Unknown protein	NA
74	SNLL-01_29536161	MACE-SNP	NLL-01	29536161	NA	NA	NA	NA
75	SNLL-01_30462818	MACE-SNP	NLL-01	30462818	NA	NA	NA	NA
76	SNLL-01_30339782	MACE-SNP	NLL-01	30339782	Lup007544	OIW18053.1	pyruvate dehydrogenase E1 beta	IPR005475 (Transketolase-like, pyrimidine-binding domain), IPR005476 (Transketolase, C-terminal), IPR009014 (Transketolase, C-terminal/Pyruvate-ferredoxin oxidoreductase, domain II)
77	SNLL-01_28945719	MACE-SNP	NLL-01	28945719	Lup001189	OIW18100.1	histone-lysine N-methyltransferase ASHR2-like isoform X3 [Glycine max]	IPR001214 (SET domain)
78	S_20_93_6606	MACE-SNP	S_20_93	6606	Lup010576	OIW20400.1	DNA-binding protein [Daucus carota]	IPR003106 (Leucine zipper, homeobox-associated), IPR009057 (Homeodomain-like)
79	S_500_75524	MACE-SNP	S_500	75524	Lup025003	OIV89215.1	60S acidic ribosomal protein family	IPR001813 (Ribosomal protein L10/L12)
80	SNLL-01_27787256	MACE-SNP	NLL-01	27787256	Lup022320	OIW18122.1	GTP-binding nuclear protein Ran-3 [Glycine max]	IPR001806 (Small GTPase superfamily), IPR002041 (Ran GTPase), IPR005225 (Small GTP-binding protein domain), IPR024156 (Small GTPase superfamily, ARF type), IPR027417 (P-loop containing nucleoside triphosphate hydrolase)
81	SNLL-01_27725168	MACE-SNP	NLL-01	27725168	Lup022324	OIW18126.1	Ribosomal L29 family protein	IPR001854 (Ribosomal protein L29)
82	SNLL-01_27514882	MACE-SNP	NLL-01	27514882	Lup031337	OIW18217.1	ethylene-responsive element binding factor 13	IPR016177 (DNA-binding domain)
83	SNLL-01_27401631	MACE-SNP	NLL-01	27401631	Lup031329	OIW18209.1	U-box domain-containing protein 3-like isoform X3 [Glycine max]	IPR000008 (C2 domain), IPR016024 (Armadillo-type fold)
84	SNLL-01_27138023	MACE-SNP	NLL-01	27138023	NA	NA	NA	NA
85	SNLL-01_27010104	MACE-SNP	NLL-01	27010104	Lup031317	OIW18197.1	RAB GTPase homolog 7A	IPR001806 (Small GTPase superfamily), IPR025662 (Sigma-54 interaction domain, ATP-binding site 1), IPR027417 (P-loop containing nucleoside triphosphate hydrolase)
86	SNLL-01_26420298	MACE-SNP	NLL-01	26420298	Lup031293	OIW18173.1	WD repeat-containing protein 44-like [Glycine max]	IPR001048 (Aspartate/glutamate/uridylate kinase), IPR015943 (WD40/YVTN repeat-like-containing domain), IPR015963 (Uridylate kinase, bacteria), IPR020472 (G-protein beta WD-40 repeat)
87	SNLL-01_25867134	MACE-SNP	NLL-01	25867134	Lup031263	OIW18143.1	filament-like plant protein 3-like isoform X3 [Glycine max]	IPR008587 (Filament-like plant protein)
88	SNLL-01_25741735	MACE-SNP	NLL-01	25741735	Lup006328	OIW18244.1	ferrochelatase 2	IPR001015 (Ferrochelatase), IPR023329 (Chlorophyll a/b binding protein domain)
89	SNLL-01_25630760	MACE-SNP	NLL-01	25630760	Lup006321	OIW18237.1	cleft lip and palate transmembrane protein	IPR008429 (Cleft lip and palate transmembrane 1)
90	SNLL-01_25504146	MACE-SNP	NLL-01	25504146	NA	NA	NA	NA
91	SNLL-01_24923507	MACE-SNP	NLL-01	24923507	NA	NA	NA	NA
92	SNLL-01_24785288	MACE-SNP	NLL-01	24785288	Lup031424	OIW18284.1	SUMO-activating enzyme 1A	IPR016040 (NAD(P)-binding domain)
93	SNLL-01_24675129	MACE-SNP	NLL-01	24675129	Lup031434	OIW18294.1	proteasome subunit beta type-7-A protein	IPR001353 (Proteasome, subunit alpha/beta)
94	SNLL-01_24588130	MACE-SNP	NLL-01	24588130	Lup031442	OIW18302.1	Hsp70 nucleotide exchange factor fes1 [Triticum sp.]	IPR016024 (Armadillo-type fold)
95	SNLL-01_24510336	MACE-SNP	NLL-01	24510336	Lup031447	OIW18307.1	BTB and TAZ domain protein 2	IPR000197 (Zinc finger, TAZ-type), IPR011333 (BTB/POZ fold)
96	SNLL-01_24341931	MACE-SNP	NLL-01	24341931	Lup031456	OIW18316.1	Cytochrome P450 superfamily protein	IPR001128 (Cytochrome P450)
97	SNLL-01_24341754	MACE-SNP	NLL-01	24341754	NA	NA	NA	NA
98	SNLL-01_24213520	MACE-SNP	NLL-01	24213520	Lup031462	OIW18322.1	uncharacterized protein LOC100813902 [Glycine max]	NA
99	SNLL-01_24075239	MACE-SNP	NLL-01	24075239	Lup031473	OIW18333.1	FKBP12-interacting protein of 37 kDa-like isoform X1 [Glycine max]	NA
100	SNLL-01_23964882	MACE-SNP	NLL-01	23964882	Lup031476	OIW18336.1	multiple C2 and transmembrane domain-containing protein 2-like [Glycine max]	IPR000008 (C2 domain), IPR013583 (Phosphoribosyltransferase C-terminal)
101	SNLL-01_23833314	MACE-SNP	NLL-01	23833314	Lup031488	OIW18348.1	Uncharacterised protein family (UPF0497)	IPR006702 (Uncharacterised protein family UPF0497, trans-membrane plant)
102	SNLL-01_23799969	MACE-SNP	NLL-01	23799969	Lup031492	OIW18352.1	RING-H2 finger ATL48-like protein	IPR007667 (Hypoxia induced protein, domain)
103	SNLL-01_23614690	MACE-SNP	NLL-01	23614690	Lup031508	OIW18368.1	Pentatricopeptide repeat (PPR) superfamily protein	IPR002625 (Smr protein/MutS2 C-terminal), IPR002885 (Pentatricopeptide repeat), IPR011990 (Tetratricopeptide-like helical)
104	SNLL-01_23542824	MACE-SNP	NLL-01	23542824	Lup031515	OIW18375.1	epoxide hydrolase	IPR000073 (Alpha/beta hydrolase fold-1), IPR000639 (Epoxide hydrolase-like)
105	SNLL-01_23324742	MACE-SNP	NLL-01	23324742	Lup031538	OIW18398.1	disease-resistance response protein	IPR000916 (Bet v I domain), IPR023393 (START-like domain), IPR024949 (Bet v I type allergen)
106	SNLL-01_23239170	MACE-SNP	NLL-01	23239170	Lup031546	OIW18406.1	60S ribosomal protein L29-1	IPR002673 (Ribosomal protein L29e)
107	SNLL-01_23222842	MACE-SNP	NLL-01	23222842	Lup031548	OIW18408.1	uncharacterized protein LOC100306419 [Glycine max]	NA
108	SNLL-01_23060031	MACE-SNP	NLL-01	23060031	Lup013538	OIW18786.1	protein notum homolog isoform X1 [Glycine max]	IPR004963 (Protein notum homologue)
109	SNLL-01_22737228	MACE-SNP	NLL-01	22737228	Lup013506	OIW18754.1	Cysteine proteinases superfamily protein	IPR013128 (Peptidase C1A, papain), IPR025660 (Cysteine peptidase, histidine active site), IPR025661 (Cysteine peptidase, asparagine active site)
110	SNLL-01_23026472	MACE-SNP	NLL-01	23026472	Lup013534	OIW18782.1	Transmembrane proteins 14C	IPR005349 (Uncharacterised protein family UPF0136, Transmembrane)
111	SNLL-01_23025221	MACE-SNP	NLL-01	23025221	Lup013533	OIW18781.1	jasmonate-zim-domain protein 12	IPR010399 (Tify), IPR018467 (CO/COL/TOC1, conserved site)
112	SNLL-01_22933433	MACE-SNP	NLL-01	22933433	Lup013524	OIW18772.1	sucrose synthase 4	IPR012820 (Sucrose synthase, plant/cyanobacteria)
113	SNLL-01_22681434	MACE-SNP	NLL-01	22681434	NA	NA	NA	NA
114	SNLL-01_22354119	MACE-SNP	NLL-01	22354119	Lup013452	OIW18700.1	unknown protein	NA
115	SNLL-01_22326026	MACE-SNP	NLL-01	22326026	Lup013450	OIW18698.1	subtilisin-like serine protease 3	IPR009020 (Proteinase inhibitor, propeptide), IPR010435 (Peptidase S8A, DUF1034 C-terminal), IPR015500 (Peptidase S8, subtilisin-related), IPR023827 (Peptidase S8, subtilisin, Asp-active site), IPR023828 (Peptidase S8, subtilisin, Ser-active site)
116	SNLL-01_22295400	MACE-SNP	NLL-01	22295400	Lup013446	OIW18694.1	Heavy metal cation transport atpase, putative [Ricinus communis]	IPR001757 (Cation-transporting P-type ATPase), IPR023214 (HAD-like domain)
117	SNLL-01_22239013	MACE-SNP	NLL-01	22239013	Lup013441	OIW18689.1	La-related protein 6 isoform 1 [Theobroma cacao]	IPR010903 (Protein of unknown function DUF1517)
118	SNLL-01_22132181	MACE-SNP	NLL-01	22132181	NA	NA	NA	NA
119	SNLL-01_22106775	MACE-SNP	NLL-01	22106775	Lup013429	OIW18677.1	uncharacterized protein LOC100781636 isoform 1 [Glycine max]	IPR028565 (Mu homology domain)
120	SNLL-01_21923185	MACE-SNP	NLL-01	21923185	Lup013404	OIW18652.1	ankyrin repeat-containing protein [Glycine max]	IPR013083 (Zinc finger, RING/FYVE/PHD-type), IPR020683 (Ankyrin repeat-containing domain)
121	SNLL-01_21795466	MACE-SNP	NLL-01	21795466	Lup013387	OIW18635.1	eukaryotic translation initiation factor 4G	IPR003891 (Initiation factor eIF-4 gamma, MA3), IPR016024 (Armadillo-type fold)
122	SNLL-01_21744441	MACE-SNP	NLL-01	21744441	Lup013378	OIW18626.1	fatty acid desaturase 6	IPR005804 (Fatty acid desaturase, type 1)
123	SNLL-01_21729436	MACE-SNP	NLL-01	21729436	Lup013377	OIW18625.1	protein kinase family protein	IPR020636 (Calcium/calmodulin-dependent/calcium-dependent protein kinase)
124	SNLL-01_21563838	MACE-SNP	NLL-01	21563838	NA	NA	NA	NA
125	SNLL-01_21563678	MACE-SNP	NLL-01	21563678	Lup013357	OIW18605.1	F-box/LRR-repeat protein 13-like isoform X2 [Glycine max]	IPR006553 (Leucine-rich repeat, cysteine-containing subtype), IPR025875 (Leucine rich repeat 4)
126	SNLL-01_21485202	MACE-SNP	NLL-01	21485202	Lup013348	OIW18596.1	sucrose phosphate synthase 1F	IPR012819 (Sucrose phosphate synthase, plant)
127	SNLL-01_21251547	MACE-SNP	NLL-01	21251547	Lup013329	OIW18577.1	probable sugar phosphate/phosphate translocator [Glycine max]	IPR004853 (Triose-phosphate transporter domain)
128	SNLL-01_21206753	MACE-SNP	NLL-01	21206753	Lup013322	OIW18570.1	NADH:cytochrome B5 reductase 1	IPR001433 (Oxidoreductase FAD/NAD(P)-binding), IPR001834 (NADH:cytochrome b5 reductase (CBR)), IPR017938 (Riboflavin synthase-like beta-barrel)
129	SNLL-01_20795966	MACE-SNP	NLL-01	20795966	Lup013271	OIW18519.1	DnaJ domain, Myb-like DNA-binding domain	IPR001623 (DnaJ domain), IPR003604 (Zinc finger, U1-type), IPR022755 (Zinc finger, double-stranded RNA binding)
130	SNLL-01_20795395	MACE-SNP	NLL-01	20795395	Lup013270	OIW18518.1	histone deacetylase 5	IPR000286 (Histone deacetylase superfamily), IPR023801 (Histone deacetylase domain)
131	SNLL-01_20600409	MACE-SNP	NLL-01	20600409	Lup013237	OIW18485.1	ubiquitin-conjugating enzyme 3	IPR016135 (Ubiquitin-conjugating enzyme/RWD-like), IPR023313 (Ubiquitin-conjugating enzyme, active site)
132	SNLL-01_20525248	MACE-SNP	NLL-01	20525248	Lup013226	OIW18474.1	xyloglucan galactosyltransferase KATAMARI1 homolog [Glycine max]	IPR004263 (Exostosin-like)
133	SNLL-01_20516971	MACE-SNP	NLL-01	20516971	Lup013225	OIW18473.1	vesicle-associated membrane protein 724	IPR001388 (Synaptobrevin), IPR011012 (Longin-like domain)
134	SNLL-01_20485934	MACE-SNP	NLL-01	20485934	Lup013220	OIW18468.1	Glutaredoxin family protein	IPR011905 (Glutaredoxin-like, plant II), IPR012336 (Thioredoxin-like fold)
135	SNLL-01_20299291	MACE-SNP	NLL-01	20299291	Lup013191	OIW18439.1	cardiolipin synthase	IPR000462 (CDP-alcohol phosphatidyltransferase)
136	SNLL-01_20262817	MACE-SNP	NLL-01	20262817	Lup013183	OIW18431.1	alkaline phytoceramidase	IPR008901 (Ceramidase)
137	131C21_5	BAC-PCR	NLL-01	20191683	NA	NA	NA	NA
138	SNLL-01_20142819	MACE-SNP	NLL-01	20142819	Lup025254	OIW18811.1	WRKY family transcription factor	IPR003657 (DNA-binding WRKY)
139	131C21_3	BAC-PCR	NLL-01	20136935	Lup025255	OIW18812.1	Flavin-binding monooxygenase family protein	IPR009637 (Transmembrane receptor, eukaryota), IPR020946 (Flavin monooxygenase-like)
140	SNLL-01_20110405	MACE-SNP	NLL-01	20110405	Lup025259	OIW18816.1	Major facilitator superfamily protein	IPR010658 (Nodulin-like), IPR016196 (Major facilitator superfamily domain, general substrate transporter)
141	SNLL-01_20070688	MACE-SNP	NLL-01	20070688	Lup025264	OIW18821.1	Hyaluronan / mRNA binding family	IPR006861 (Hyaluronan/mRNA-binding protein), IPR019084 (Stm1, N-terminal)
142	SNLL-01_20066229	MACE-SNP	NLL-01	20066229	Lup025265	OIW18822.1	ribosomal protein L4	IPR002136 (Ribosomal protein L4/L1e), IPR023574 (Ribosomal protein L4 domain)
143	SNLL-01_19999051	MACE-SNP	NLL-01	19999051	Lup025274	OIW18831.1	Pentatricopeptide repeat (PPR) superfamily protein	IPR002885 (Pentatricopeptide repeat), IPR011990 (Tetratricopeptide-like helical), IPR020471 (Aldo/keto reductase subgroup), IPR023210 (NADP-dependent oxidoreductase domain)
144	SNLL-01_19960286	MACE-SNP	NLL-01	19960286	Lup025279	OIW18836.1	60S ribosomal protein L37a-2	IPR002674 (Ribosomal protein L37ae), IPR011332 (Zinc-binding ribosomal protein)
145	SNLL-01_19932523	MACE-SNP	NLL-01	19932523	Lup025282	OIW18839.1	ATP synthase subunit delta', mitochondrial-like [Glycine max]	IPR001469 (ATPase, F1 complex, delta/epsilon subunit)
146	SNLL-01_19912747	MACE-SNP	NLL-01	19912747	Lup025285	OIW18842.1	probable DEAD-box ATP-dependent RNA helicase 48-like [Glycine max]	NA
147	SNLL-01_19862529	MACE-SNP	NLL-01	19862529	Lup025291	OIW18848.1	NADP-dependent alkenal double bond reductase	IPR002085 (Alcohol dehydrogenase superfamily, zinc-type), IPR011032 (GroES (chaperonin 10)-like), IPR013149 (Alcohol dehydrogenase, C-terminal), IPR016040 (NAD(P)-binding domain)
148	SNLL-01_19855489	MACE-SNP	NLL-01	19855489	Lup025292	OIW18849.1	NADP-dependent alkenal double bond reductase	IPR002085 (Alcohol dehydrogenase superfamily, zinc-type), IPR011032 (GroES (chaperonin 10)-like), IPR011992 (EF-hand domain pair), IPR013149 (Alcohol dehydrogenase, C-terminal), IPR016040 (NAD(P)-binding domain)
149	SNLL-01_19834450	MACE-SNP	NLL-01	19834450	Lup025294	OIW18851.1	NADP-dependent alkenal double bond reductase	IPR000073 (Alpha/beta hydrolase fold-1), IPR016040 (NAD(P)-binding domain), IPR020843 (Polyketide synthase, enoylreductase)
150	SNLL-01_19772236	MACE-SNP	NLL-01	19772236	Lup025298	OIW18855.1	3-hydroxyisobutyryl-CoA hydrolase-like protein	IPR001753 (Crotonase superfamily), IPR016197 (Chromo domain-like), IPR023779 (Chromo domain, conserved site)
151	SNLL-01_19604203	MACE-SNP	NLL-01	19604203	Lup025315	OIW18872.1	NADH-ubiquinone oxidoreductase B8 subunit, putative	IPR012336 (Thioredoxin-like fold), IPR016464 (NADH dehydrogenase [ubiquinone] (complex I), alpha subcomplex, subunit 2)
152	SNLL-01_19551067	MACE-SNP	NLL-01	19551067	Lup025321	OIW18878.1	mediator of RNA polymerase II transcription subunit 36a-like isoform X1 [Glycine max]	IPR000692 (Fibrillarin)
153	SNLL-01_19503789	MACE-SNP	NLL-01	19503789	Lup025325	OIW18882.1	60S ribosomal protein L13a-4	IPR005822 (Ribosomal protein L13), IPR023563 (Ribosomal protein L13, conserved site), IPR023564 (Ribosomal protein L13 domain)
154	SNLL-01_19365487	MACE-SNP	NLL-01	19365487	Lup025339	OIW18896.1	Ribonuclease II/R family protein	IPR011991 (Winged helix-turn-helix DNA-binding domain), IPR012340 (Nucleic acid-binding, OB-fold)
155	SNLL-01_19338638	MACE-SNP	NLL-01	19338638	Lup025341	OIW18898.1	NAD-dependent epimerase/dehydratase [Leptolyngbya sp.]	IPR016040 (NAD(P)-binding domain)
156	SNLL-01_19318304	MACE-SNP	NLL-01	19318304	Lup025342	OIW18899.1	haloacid dehalogenase-like hydrolase	IPR006439 (HAD hydrolase, subfamily IA), IPR010237 (Pyrimidine 5-nucleotidase), IPR023214 (HAD-like domain)
157	SNLL-01_19169542	MACE-SNP	NLL-01	19169542	Lup025355	OIW18912.1	zinc finger protein 4-like [Glycine max]	IPR007087 (Zinc finger, C2H2)
158	SNLL-01_19169271	MACE-SNP	NLL-01	19169271	NA	NA	NA	NA
159	SNLL-01_19716968	MACE-SNP	NLL-01	19716968	Lup025304	OIW18861.1	RNA-binding protein 48 isoform X3 [Glycine max]	NA
160	SNLL-01_19706424	MACE-SNP	NLL-01	19706424	Lup025306	OIW18863.1	ATP binding, valine-tRNA ligases, aminoacyl-tRNA ligases	IPR002303 (Valine-tRNA ligase), IPR009080 (Aminoacyl-tRNA synthetase, class 1a, anticodon-binding)
161	SNLL-01_19210676	MACE-SNP	NLL-01	19210676	Lup025351	OIW18908.1	Metal-dependent protein hydrolase	IPR003226 (Metal-dependent protein hydrolase)
162	SNLL-01_19111020	MACE-SNP	NLL-01	19111020	Lup025360	OIW18917.1	oxidoreductase, 2OG-Fe(II) oxygenase family protein	IPR027450 (Alpha-ketoglutarate-dependent dioxygenase AlkB-like)
163	SNLL-01_19123604	MACE-SNP	NLL-01	19123604	Lup025359	OIW18916.1	anthranilate synthase component II	IPR017926 (Glutamine amidotransferase)
164	SNLL-01_18993709	MACE-SNP	NLL-01	18993709	NA	NA	NA	NA
165	SNLL-01_18895637	MACE-SNP	NLL-01	18895637	Lup025381	OIW18938.1	Ribosomal protein L35Ae family protein	IPR001780 (Ribosomal protein L35A), IPR009000 (Translation protein, beta-barrel domain)
166	SNLL-01_18777816	MACE-SNP	NLL-01	18777816	Lup009168	OIW18974.1	chlorophyll A/B binding protein 1	IPR022796 (Chlorophyll A-B binding protein), IPR023329 (Chlorophyll a/b binding protein domain)
167	SNLL-01_18708927	MACE-SNP	NLL-01	18708927	Lup009164	OIW18970.1	double-stranded DNA-binding family protein	IPR002836 (PDCD5-related protein)
168	SNLL-01_18698663	MACE-SNP	NLL-01	18698663	NA	NA	NA	NA
169	S_184_4_55584	MACE-SNP	S_184_4	55584	NA	NA	NA	NA
170	S_184_4_33427	MACE-SNP	S_184_4	33427	Lup009173	OIW21751.1	3-oxoacyl-[acyl-carrier-protein] synthase	IPR017568 (3-oxoacyl-[acyl-carrier-protein] synthase 2), IPR020841 (Polyketide synthase, beta-ketoacyl synthase domain)
171	SNLL-01_18634778	MACE-SNP	NLL-01	18634778	Lup009157	OIW18963.1	ubiquitin-protein ligase, putative	IPR004162 (E3 ubiquitin-protein ligase SINA like), IPR011989 (Armadillo-like helical), IPR013083 (Zinc finger, RING/FYVE/PHD-type)
172	SNLL-01_18555446	MACE-SNP	NLL-01	18555446	Lup009153	OIW18959.1	uncharacterized protein LOC100798406 [Glycine max]	IPR006936 (Domain of unknown function DUF640)
173	SNLL-01_18463036	MACE-SNP	NLL-01	18463036	Lup009148	OIW18954.1	homoserine kinase	IPR000870 (Homoserine kinase), IPR020568 (Ribosomal protein S5 domain 2-type fold)
174	SNLL-01_18123993	MACE-SNP	NLL-01	18123993	Lup023762	OIW18985.1	D-isomer specific 2-hydroxyacid dehydrogenase family protein	IPR006139 (D-isomer specific 2-hydroxyacid dehydrogenase, catalytic domain), IPR016040 (NAD(P)-binding domain)
175	SNLL-01_17865366	MACE-SNP	NLL-01	17865366	Lup020268	OIW18995.1	4-hydroxy-tetrahydrodipicolinate synthase	IPR002220 (DapA-like), IPR013785 (Aldolase-type TIM barrel)
176	SNLL-01_17572687	MACE-SNP	NLL-01	17572687	Lup020282	OIW19009.1	3-phosphoshikimate 1-carboxyvinyltransferase	IPR006264 (3-phosphoshikimate 1-carboxyvinyltransferase), IPR013792 (RNA 3'-terminal phosphate cyclase/enolpyruvate transferase, alpha/beta), IPR023193 (3-phosphoshikimate 1-carboxyvinyltransferase, conserved site)
177	SNLL-01_15971817	MACE-SNP	NLL-01	15971817	Lup010614	OIW19053.1	WEB family protein At2g38370-like [Glycine max]	IPR008545 (WEB family)
178	SNLL-01_13780111	MACE-SNP	NLL-01	13780111	Lup006392	OIW19083.1	macrophage migration inhibitory factor homolog [Glycine max]	IPR001398 (Macrophage migration inhibitory factor), IPR014347 (Tautomerase/MIF superfamily)
179	SNLL-01_13760208	MACE-SNP	NLL-01	13760208	Lup006391	OIW19082.1	PRA1 (Prenylated rab acceptor) family protein	IPR004895 (Prenylated rab acceptor PRA1)
180	SNLL-01_13537322	MACE-SNP	NLL-01	13537322	Lup006385	OIW19076.1	proteasome subunit alpha type-7-A protein	IPR000426 (Proteasome alpha-subunit, N-terminal domain), IPR001353 (Proteasome, subunit alpha/beta)
181	SNLL-01_13420179	MACE-SNP	NLL-01	13420179	Lup021832	OIW19098.1	pyruvate dehydrogenase E1 beta	IPR005475 (Transketolase-like, pyrimidine-binding domain), IPR005476 (Transketolase, C-terminal), IPR009014 (Transketolase, C-terminal/Pyruvate-ferredoxin oxidoreductase, domain II)
182	SNLL-01_12682303	MACE-SNP	NLL-01	12682303	NA	NA	NA	NA
183	SNLL-01_12537240	MACE-SNP	NLL-01	12537240	Lup008909	OIW19109.1	light-harvesting chlorophyll B-binding protein 3	IPR022796 (Chlorophyll A-B binding protein), IPR023329 (Chlorophyll a/b binding protein domain)
184	043C18_3F3	BAC-PCR			NA	NA	NA	NA
185	SNLL-01_10669146	MACE-SNP	NLL-01	10669146	Lup018301	OIW19146.1	U-box domain-containing protein 6-like [Glycine max]	IPR013083 (Zinc finger, RING/FYVE/PHD-type), IPR016024 (Armadillo-type fold)
186	SNLL-01_10233628	MACE-SNP	NLL-01	10233628	Lup021008	OIW19152.1	Sec23/Sec24 protein transport family protein	IPR002035 (von Willebrand factor, type A), IPR006895 (Zinc finger, Sec23/Sec24-type), IPR006896 (Sec23/Sec24, trunk domain), IPR006900 (Sec23/Sec24, helical domain), IPR007123 (Gelsolin domain), IPR012990 (Sec23/Sec24 beta-sandwich)
187	S_39_124_11539	MACE-SNP	S_39_124	11539	Lup021040	OIW20707.1	Amidase family protein	IPR000120 (Amidase), IPR023631 (Amidase signature domain)
188	SNLL-01_9065189	MACE-SNP	NLL-01	9065189	Lup001213	OIW19180.1	S-adenosyl-L-homocysteine hydrolase	IPR000043 (Adenosylhomocysteinase), IPR016040 (NAD(P)-binding domain)
189	SNLL-01_9000206	MACE-SNP	NLL-01	9000206	Lup001214	OIW19181.1	serine hydroxymethyltransferase 4	IPR001085 (Serine hydroxymethyltransferase), IPR015424 (Pyridoxal phosphate-dependent transferase)
190	S_45_81_15068	MACE-SNP	S_45_81	15068	NA	NA	NA	NA
191	S_45_81_15046	MACE-SNP	S_45_81	15046	NA	NA	NA	NA
192	SNLL-01_3588247	MACE-SNP	NLL-01	3588247	Lup003477	OIW19343.1	auxin response factor 19	IPR003311 (AUX/IAA protein), IPR010525 (Auxin response factor), IPR015300 (DNA-binding pseudobarrel domain)
193	S_49_12_2926	MACE-SNP	S_49_12	2926	Lup024309	OIW20841.1	40S ribosomal protein S14-like [Glycine max]	IPR001971 (Ribosomal protein S11)
194	SNLL-01_3547946	MACE-SNP	NLL-01	3547946	Lup003483	OIW19349.1	protein YLS7-like [Glycine max]	IPR025846 (PMR5 N-terminal domain), IPR026057 (PC-Esterase)
195	SNLL-01_3490119	MACE-SNP	NLL-01	3490119	Lup003486	OIW19352.1	ATP binding / kinase/ protein kinase/ protein serine/threonine kinase/ protein-tyrosine kinase	IPR011009 (Protein kinase-like domain), IPR013320 (Concanavalin A-like lectin/glucanase, subgroup)
196	SNLL-01_3465947	MACE-SNP	NLL-01	3465947	Lup003490	OIW19356.1	uncharacterized protein At1g04910-like [Glycine max]	IPR019378 (GDP-fucose protein O-fucosyltransferase)
197	SNLL-16_17340354	MACE-SNP	NLL-16	17340354	NA	NA	NA	NA
198	SNLL-16_17298553	MACE-SNP	NLL-16	17298553	Lup007435	OIV95279.1	beta glucosidase 16	IPR001360 (Glycoside hydrolase, family 1), IPR017853 (Glycoside hydrolase, superfamily)
199	SNLL-16_17281330	MACE-SNP	NLL-16	17281330	Lup007437	OIV95281.1	transcription initiation factor TFIID subunit 9-like [Glycine max]	IPR003162 (Transcription initiation factor TAFII31), IPR009072 (Histone-fold)
200	SNLL-16_17243562	MACE-SNP	NLL-16	17243562	Lup007440	OIV95284.1	craniofacial development protein	IPR011008 (Dimeric alpha-beta barrel), IPR011421 (BCNT-C domain), IPR027124 (SWR1-complex protein 5/Craniofacial development protein)
201	SNLL-16_17238118	MACE-SNP	NLL-16	17238118	Lup007441	OIV95285.1	dihydrolipoyl dehydrogenase	IPR006258 (Dihydrolipoamide dehydrogenase), IPR013027 (FAD-dependent pyridine nucleotide-disulphide oxidoreductase), IPR016156 (FAD/NAD-linked reductase, dimerisation domain), IPR023753 (Pyridine nucleotide-disulphide oxidoreductase, FAD/NAD(P)-binding domain)
202	SNLL-16_17157519	MACE-SNP	NLL-16	17157519	Lup007444	OIV95288.1	signal recognition particle 19 kDa protein, putative / SRP19, putative	IPR002778 (Signal recognition particle, SRP19 subunit)
203	SNLL-16_17109638	MACE-SNP	NLL-16	17109638	Lup007447	OIV95291.1	protein kinase family protein	IPR004041 (NAF domain), IPR011009 (Protein kinase-like domain)
204	SNLL-16_17042891	MACE-SNP	NLL-16	17042891	Lup007452	OIV95296.1	Soluble diacylglycerol acyltransferase [Arachis hypogaea]	IPR012336 (Thioredoxin-like fold)
205	SNLL-01_6393212	MACE-SNP	NLL-01	6393212	Lup020375	OIW19250.1	NADH:ubiquinone oxidoreductase intermediate-associated protein 30	IPR008979 (Galactose-binding domain-like), IPR013857 (NADH:ubiquinone oxidoreductase intermediate-associated protein 30), IPR016040 (NAD(P)-binding domain)
206	SNLL-01_5972693	MACE-SNP	NLL-01	5972693	Lup020393	OIW19268.1	Unknown protein	NA
207	SNLL-01_5746552	MACE-SNP	NLL-01	5746552	Lup020401	OIW19276.1	cold regulated 314 thylakoid membrane 2	IPR008892 (Cold acclimation WCOR413)
208	SNLL-01_5654496	MACE-SNP	NLL-01	5654496	Lup020412	OIW19287.1	tyrosine phosphatase, putative	IPR001478 (PDZ domain), IPR011990 (Tetratricopeptide-like helical)
209	SNLL-01_5575062	MACE-SNP	NLL-01	5575062	NA	NA	NA	NA
210	SNLL-01_3861362	MACE-SNP	NLL-01	3861362	Lup007282	OIW19314.1	NADH dehydrogenase (Ubiquinone) 1 alpha subcomplex subunit n=1 [Anoplophora glabripennis]	IPR010625 (CHCH)
211	SNLL-01_3773237	MACE-SNP	NLL-01	3773237	Lup026026	OIW19327.1	sucrose synthase 4	IPR012820 (Sucrose synthase, plant/cyanobacteria)
212	S_287_140101	MACE-SNP	S_287	140101	Lup015806	OIV89611.1	tubulin beta chain 2	IPR000217 (Tubulin), IPR023123 (Tubulin, C-terminal)
213	SNLL-10_14497266	MACE-SNP	NLL-10	14497266	Lup007276	OIW03124.1	uncharacterized protein LOC100809074 isoform X4 [Glycine max]	NA
214	SNLL-01_3798409	MACE-SNP	NLL-01	3798409	NA	NA	NA	NA
215	SNLL-01_3790966	MACE-SNP	NLL-01	3790966	Lup026025	OIW19326.1	eukaryotic translation initiation factor 3K	IPR005062 (SAC3/GANP/Nin1/mts3/eIF-3 p25), IPR009374 (Eukaryotic translation initiation factor 3 subunit K), IPR016024 (Armadillo-type fold)
216	SNLL-01_3694090	MACE-SNP	NLL-01	3694090	Lup003471	OIW19337.1	2Fe-2S iron-sulfur cluster-binding domain protein	IPR001055 (Adrenodoxin), IPR012675 (Beta-grasp domain)
217	SNLL-01_3691824	MACE-SNP	NLL-01	3691824	Lup003472	OIW19338.1	Alkyl hydroperoxide reductase/ Thiol specific antioxidant/ Mal allergen	IPR012336 (Thioredoxin-like fold)
218	SNLL-01_3689311	MACE-SNP	NLL-01	3689311	Lup003473	OIW19339.1	Alkyl hydroperoxide reductase/ Thiol specific antioxidant/ Mal allergen	IPR012336 (Thioredoxin-like fold)
219	SNLL-01_3689099	MACE-SNP	NLL-01	3689099	NA	NA	NA	NA
220	SNLL-01_6884314	MACE-SNP	NLL-01	6884314	Lup020364	OIW19239.1	cellulose synthase family protein	IPR005150 (Cellulose synthase), IPR013083 (Zinc finger, RING/FYVE/PHD-type)
221	SNLL-01_6931110	MACE-SNP	NLL-01	6931110	Lup020362	OIW19237.1	protein kinase family protein	IPR020636 (Calcium/calmodulin-dependent/calcium-dependent protein kinase)
222	SNLL-01_7433638	MACE-SNP	NLL-01	7433638	Lup020348	OIW19223.1	Peptidyl-tRNA hydrolase family protein	IPR001328 (Peptidyl-tRNA hydrolase)
223	SNLL-01_3326772	MACE-SNP	NLL-01	3326772	Lup003507	OIW19373.1	Protein of unknown function (DUF3511)	IPR021899 (Protein of unknown function DUF3511)
224	SNLL-01_3275919	MACE-SNP	NLL-01	3275919	Lup003513	OIW19379.1	alpha/beta-Hydrolases superfamily protein	NA
225	SNLL-01_3081763	MACE-SNP	NLL-01	3081763	Lup009421	OIW19401.1	zinc finger protein CONSTANS-LIKE 16-like [Glycine max]	IPR010402 (CCT domain)
226	SNLL-01_3077728	MACE-SNP	NLL-01	3077728	Lup009422	OIW19402.1	Catalytic/ hydrolase/ zinc ion binding protein[Coccomyxa subellipsoidea]	IPR016193 (Cytidine deaminase-like)
227	SNLL-01_3052542	MACE-SNP	NLL-01	3052542	Lup009426	OIW19406.1	Pentatricopeptide repeat (PPR) superfamily protein	IPR002885 (Pentatricopeptide repeat), IPR009020 (Proteinase inhibitor, propeptide), IPR010435 (Peptidase S8A, DUF1034 C-terminal), IPR011990 (Tetratricopeptide-like helical), IPR015500 (Peptidase S8, subtilisin-related), IPR023827 (Peptidase S8, subtilisin, Asp-active site), IPR023828 (Peptidase S8, subtilisin, Ser-active site)
228	SNLL-01_3004683	MACE-SNP	NLL-01	3004683	Lup009430	OIW19410.1	villin-4-like isoform X8 [Glycine max]	IPR003128 (Villin headpiece), IPR007122 (Villin/Gelsolin)
229	SNLL-01_2792126	MACE-SNP	NLL-01	2792126	Lup009451	OIW19431.1	Wiskott-Aldrich syndrome protein family member 2[Theobroma cacao]	IPR009500 (Protein of unknown function DUF1118)
230	SNLL-01_2647886	MACE-SNP	NLL-01	2647886	Lup009465	OIW19445.1	zinc finger protein CONSTANS-LIKE 5-like [Glycine max]	IPR000315 (Zinc finger, B-box), IPR010402 (CCT domain)
231	SNLL-01_2525510	MACE-SNP	NLL-01	2525510	Lup009476	OIW19456.1	ER membrane protein complex subunit-like protein	IPR005366 (Uncharacterised protein family UPF0172)
232	SNLL-01_2498542	MACE-SNP	NLL-01	2498542	Lup009478	OIW19458.1	GCN5-related N-acetyltransferase	IPR016181 (Acyl-CoA N-acyltransferase)
233	SNLL-01_2457877	MACE-SNP	NLL-01	2457877	Lup009482	OIW19462.1	cytochrome c oxidase subunit 6b-3 [Glycine max]	IPR003213 (Cytochrome c oxidase, subunit VIb)
234	SNLL-01_2405199	MACE-SNP	NLL-01	2405199	Lup009487	OIW19467.1	Protein of unknown function (DUF788)	IPR008506 (Protein of unknown function DUF788, TMEM208)
235	SNLL-01_2362696	MACE-SNP	NLL-01	2362696	Lup009491	OIW19471.1	Transducin/WD40 repeat-like superfamily protein	IPR015943 (WD40/YVTN repeat-like-containing domain)
236	SNLL-01_2359346	MACE-SNP	NLL-01	2359346	Lup009492	OIW19472.1	50S ribosomal protein L35	IPR021137 (Ribosomal protein L35)
237	SNLL-01_2331231	MACE-SNP	NLL-01	2331231	Lup009494	OIW19474.1	serine carboxypeptidase-like 29	IPR001563 (Peptidase S10, serine carboxypeptidase)
238	SNLL-01_2282790	MACE-SNP	NLL-01	2282790	Lup009502	OIW19482.1	Low temperature and salt responsive protein family	IPR000612 (Proteolipid membrane potential modulator)
239	SNLL-01_2257071	MACE-SNP	NLL-01	2257071	Lup009505	OIW19485.1	Uncharacterised BCR, YbaB family COG0718	IPR004401 (Nucleoid-associated protein YbaB)
240	SNLL-01_2251837	MACE-SNP	NLL-01	2251837	Lup009506	OIW19486.1	signal recognition particle receptor alpha subunit family protein	IPR007222 (Signal recognition particle receptor, alpha subunit, N-terminal), IPR011012 (Longin-like domain), IPR013822 (Signal recognition particle, SRP54 subunit, helical bundle), IPR027417 (P-loop containing nucleoside triphosphate hydrolase)
241	SNLL-01_2239666	MACE-SNP	NLL-01	2239666	Lup009509	OIW19489.1	receptor-like protein kinase 2	IPR001611 (Leucine-rich repeat), IPR003591 (Leucine-rich repeat, typical subtype), IPR011009 (Protein kinase-like domain), IPR013320 (Concanavalin A-like lectin/glucanase, subgroup)
242	SNLL-01_2118013	MACE-SNP	NLL-01	2118013	Lup006960	OIW19505.1	Glycosyl hydrolase family protein with chitinase insertion domain	IPR017853 (Glycoside hydrolase, superfamily)
243	SNLL-01_2079837	MACE-SNP	NLL-01	2079837	Lup006964	OIW19509.1	transmembrane 9 superfamily member 4-like [Glycine max]	IPR004240 (Nonaspanin (TM9SF))
244	SNLL-01_2040139	MACE-SNP	NLL-01	2040139	Lup006970	OIW19515.1	40S ribosomal protein S11-like [Glycine max]	IPR000266 (Ribosomal protein S17), IPR000626 (Ubiquitin domain), IPR012340 (Nucleic acid-binding, OB-fold)
245	SNLL-01_1982914	MACE-SNP	NLL-01	1982914	Lup006977	OIW19522.1	DHHC-type zinc finger family protein	IPR001594 (Zinc finger, DHHC-type, palmitoyltransferase), IPR020683 (Ankyrin repeat-containing domain)
246	SNLL-01_1964344	MACE-SNP	NLL-01	1964344	Lup006978	OIW19523.1	heparanase-like protein 1-like isoform X2 [Glycine max]	IPR005199 (Glycoside hydrolase, family 79)
247	SNLL-01_1963111	MACE-SNP	NLL-01	1963111	Lup006979	OIW19524.1	vacuolar H+-translocating inorganic pyrophosphatase	IPR004131 (Pyrophosphate-energised proton pump)
248	SNLL-01_1873497	MACE-SNP	NLL-01	1873497	Lup006988	OIW19533.1	sucrose phosphate synthase 1F	IPR001807 (Chloride channel, voltage gated), IPR012819 (Sucrose phosphate synthase, plant)
249	SNLL-01_1842441	MACE-SNP	NLL-01	1842441	Lup006992	OIW19537.1	clathrin coat assembly protein AP180-like [Glycine max]	IPR008942 (ENTH/VHS), IPR011417 (AP180 N-terminal homology (ANTH) domain)
250	SNLL-01_1834593	MACE-SNP	NLL-01	1834593	Lup006994	OIW19539.1	Bifunctional inhibitor/lipid-transfer protein/seed storage 2S albumin superfamily protein	IPR016140 (Bifunctional inhibitor/plant lipid transfer protein/seed storage helical domain)
251	SNLL-01_1808857	MACE-SNP	NLL-01	1808857	Lup006997	OIW19542.1	probable galactinol--sucrose galactosyltransferase 6-like isoform X1 [Glycine max]	IPR008811 (Glycosyl hydrolases 36), IPR013785 (Aldolase-type TIM barrel)
252	SNLL-01_1808077	MACE-SNP	NLL-01	1808077	Lup006998	OIW19543.1	Small nuclear RNA activating complex (SNAPc), subunit SNAP43 protein	IPR019188 (Small nuclear RNA activating complex (SNAPc), subunit SNAP43)
253	SNLL-01_1747032	MACE-SNP	NLL-01	1747032	Lup007003	OIW19548.1	BRCA1-associated protein-like [Glycine max]	IPR001607 (Zinc finger, UBP-type), IPR011422 (BRCA1-associated 2), IPR013083 (Zinc finger, RING/FYVE/PHD-type)
254	SNLL-01_1739120	MACE-SNP	NLL-01	1739120	NA	NA	NA	NA
255	SNLL-01_1609851	MACE-SNP	NLL-01	1609851	Lup018566	OIW19756.1	DnaJ/Hsp40 cysteine-rich domain superfamily protein	IPR001305 (Heat shock protein DnaJ, cysteine-rich domain)
256	SNLL-01_1605989	MACE-SNP	NLL-01	1605989	Lup018565	OIW19755.1	DUF3119 family protein	IPR021467 (Protein of unknown function DUF3119)
257	SNLL-01_1485722	MACE-SNP	NLL-01	1485722	Lup018545	OIW19735.1	Uncharacterized protein [Arabidopsis thaliana]	NA
258	SNLL-01_1456461	MACE-SNP	NLL-01	1456461	Lup018541	OIW19731.1	serine-threonine kinase receptor-associated protein-like [Glycine max]	IPR015943 (WD40/YVTN repeat-like-containing domain)
259	SNLL-01_1453722	MACE-SNP	NLL-01	1453722	Lup018540	OIW19730.1	histone H2A protein 9	IPR009072 (Histone-fold)
260	SNLL-01_1378296	MACE-SNP	NLL-01	1378296	Lup018533	OIW19723.1	ATP-binding ABC transporter	IPR013525 (ABC-2 type transporter), IPR013581 (Plant PDR ABC transporter associated), IPR027417 (P-loop containing nucleoside triphosphate hydrolase)
261	SNLL-01_1337991	MACE-SNP	NLL-01	1337991	Lup018529	OIW19719.1	Heat shock protein binding protein, putative [Ricinus communis]	IPR001623 (DnaJ domain), IPR016024 (Armadillo-type fold), IPR025640 (Domain of unknown function DUF4339)
262	SNLL-01_1170996	MACE-SNP	NLL-01	1170996	Lup018503	OIW19693.1	calcium sensing receptor	IPR001763 (Rhodanese-like domain), IPR021788 (Protein of unknown function DUF3353)
263	SNLL-01_984604	MACE-SNP	NLL-01	984604	Lup018480	OIW19670.1	ATP-binding ABC transporter	IPR011527 (ABC transporter type 1, transmembrane domain), IPR027417 (P-loop containing nucleoside triphosphate hydrolase)
264	SNLL-01_957302	MACE-SNP	NLL-01	957302	Lup018477	OIW19667.1	uncharacterized protein LOC100803217 [Glycine max]	NA
265	SNLL-01_934453	MACE-SNP	NLL-01	934453	Lup018472	OIW19662.1	RNA binding (RRM/RBD/RNP motifs) family protein	IPR012677 (Nucleotide-binding, alpha-beta plait)
266	SNLL-01_933527	MACE-SNP	NLL-01	933527	Lup018471	OIW19661.1	uncharacterized protein LOC100792679 isoform X2 [Glycine max]	NA
267	SNLL-01_918021	MACE-SNP	NLL-01	918021	NA	NA	NA	NA
268	SNLL-01_916413	MACE-SNP	NLL-01	916413	Lup018468	OIW19658.1	glucan endo-1,3-beta-glucosidase-like protein 2-like [Glycine max]	IPR012946 (X8)
269	SNLL-01_876760	MACE-SNP	NLL-01	876760	Lup018464	OIW19654.1	diacylglycerol kinase 2	IPR000756 (Diacylglycerol kinase, accessory domain), IPR001206 (Diacylglycerol kinase, catalytic domain), IPR002219 (Protein kinase C-like, phorbol ester/diacylglycerol binding), IPR016064 (ATP-NAD kinase-like domain)
270	SNLL-01_864123	MACE-SNP	NLL-01	864123	Lup018462	OIW19652.1	GRIP and coiled-coil domain-containing protein 2-like isoform X3 [Glycine max]	NA
271	SNLL-01_817861	MACE-SNP	NLL-01	817861	Lup018454	OIW19644.1	eukaryotic translation initiation factor 5A	IPR001884 (Translation elongation factor IF5A)
272	SNLL-01_773263	MACE-SNP	NLL-01	773263	Lup018447	OIW19637.1	D-ribulose-5-phosphate-3-epimerase	IPR000056 (Ribulose-phosphate 3-epimerase-like), IPR013785 (Aldolase-type TIM barrel)
273	SNLL-01_735264	MACE-SNP	NLL-01	735264	Lup018443	OIW19633.1	HNH endonuclease	IPR002711 (HNH endonuclease)
274	SNLL-01_719735	MACE-SNP	NLL-01	719735	NA	NA	NA	NA
275	SNLL-01_663558	MACE-SNP	NLL-01	663558	Lup018431	OIW19621.1	Ribosomal protein S4	IPR001912 (Ribosomal protein S4/S9, N-terminal), IPR022801 (Ribosomal protein S4/S9)
276	SNLL-01_621344	MACE-SNP	NLL-01	621344	Lup018426	OIW19616.1	aldehyde dehydrogenase 12A1	IPR016161 (Aldehyde/histidinol dehydrogenase)
277	SNLL-01_611977	MACE-SNP	NLL-01	611977	NA	NA	NA	NA
278	SNLL-01_609239	MACE-SNP	NLL-01	609239	Lup018423	OIW19613.1	Integral membrane HPP family protein	IPR007065 (HPP)
279	SNLL-01_326763	MACE-SNP	NLL-01	326763	Lup018407	OIW19597.1	xyloglucan xylosyltransferase 5	IPR008630 (Galactosyl transferase)
280	SNLL-01_234224	MACE-SNP	NLL-01	234224	Lup018392	OIW19582.1	serine/threonine-protein phosphatase 2A regulatory subunit B	IPR011992 (EF-hand domain pair)
281	SNLL-01_223950	MACE-SNP	NLL-01	223950	Lup018388	OIW19578.1	Glutaredoxin family protein	IPR011905 (Glutaredoxin-like, plant II), IPR012336 (Thioredoxin-like fold)
282	SNLL-01_202070	MACE-SNP	NLL-01	202070	NA	NA	NA	NA
283	SNLL-01_157641	MACE-SNP	NLL-01	157641	Lup018381	OIW19571.1	DNA binding, ATP binding, nucleic acid binding, helicases	IPR000330 (SNF2-related), IPR001650 (Helicase, C-terminal), IPR014012 (Helicase/SANT-associated, DNA binding), IPR014978 (Glutamine-Leucine-Glutamine, QLQ), IPR027417 (P-loop containing nucleoside triphosphate hydrolase)
284	SNLL-01_141048	MACE-SNP	NLL-01	141048	Lup018377	OIW19567.1	serine/arginine-rich splicing factor 33 isoform 1 [Glycine max]	IPR000221 (Protamine P1), IPR012677 (Nucleotide-binding, alpha-beta plait)
285	SNLL-01_120389	MACE-SNP	NLL-01	120389	Lup027299	OIW19760.1	uncharacterized protein At4g15545-like isoform X2 [Glycine max]	NA
286	SNLL-01_115924	MACE-SNP	NLL-01	115924	NA	NA	NA	NA
287	SNLL-01_115462	MACE-SNP	NLL-01	115462	Lup027300	OIW19761.1	pyruvate orthophosphate dikinase	IPR010121 (Pyruvate, phosphate dikinase), IPR015813 (Pyruvate/Phosphoenolpyruvate kinase-like domain), IPR023151 (PEP-utilising enzyme, conserved site)
288	SNLL-01_105327	MACE-SNP	NLL-01	105327	Lup027301	OIW19762.1	putative E3 ubiquitin-protein ligase RF298-like isoform X1 [Glycine max]	IPR013083 (Zinc finger, RING/FYVE/PHD-type)
289	SNLL-01_80942	MACE-SNP	NLL-01	80942	Lup027305	OIW19766.1	Protein kinase superfamily protein	IPR011009 (Protein kinase-like domain)
290	S_18_56_12347	MACE-SNP	S_18_56	12347	Lup008872	OIW20330.1	Carboxyvinyl-carboxyphosphonate phosphorylmutase	IPR015813 (Pyruvate/Phosphoenolpyruvate kinase-like domain)
291	SNLL-02_56760	MACE-SNP	NLL-02	56760	Lup008860	OIW17582.1	FKBP-like peptidyl-prolyl cis-trans isomerase family protein	IPR001179 (Peptidyl-prolyl cis-trans isomerase, FKBP-type, domain), IPR023566 (Peptidyl-prolyl cis-trans isomerase, FKBP-type)
292	SNLL-02_432453	MACE-SNP	NLL-02	432453	Lup022373	OIW17261.1	Lipid transfer protein	IPR016140 (Bifunctional inhibitor/plant lipid transfer protein/seed storage helical domain)
293	SNLL-02_488164	MACE-SNP	NLL-02	488164	Lup022382	OIW17270.1	eukaryotic translation initiation factor 5-like [Glycine max]	IPR002735 (Translation initiation factor IF2/IF5), IPR016024 (Armadillo-type fold)
294	SNLL-02_496115	MACE-SNP	NLL-02	496115	Lup022383	OIW17271.1	phenylalanyl-tRNA synthetase, putative / phenylalanine--tRNA ligase, putative	IPR004530 (Phenylalanyl-tRNA synthetase, class IIc, mitochondrial)
295	SNLL-02_509798	MACE-SNP	NLL-02	509798	Lup022385	OIW17273.1	actin-11	IPR004000 (Actin-related protein)
296	SNLL-02_596335	MACE-SNP	NLL-02	596335	Lup022391	OIW17279.1	2-oxoglutarate dehydrogenase, E1 component	IPR011603 (2-oxoglutarate dehydrogenase, E1 component)
297	SNLL-02_669099	MACE-SNP	NLL-02	669099	Lup022397	OIW17285.1	acyl-CoA synthetase 5	IPR000873 (AMP-dependent synthetase/ligase), IPR025110 (AMP-binding enzyme C-terminal domain)
298	SNLL-02_700035	MACE-SNP	NLL-02	700035	Lup022401	OIW17289.1	Chitinase family protein	IPR016283 (Glycoside hydrolase, family 19), IPR023346 (Lysozyme-like domain)
299	SNLL-02_707360	MACE-SNP	NLL-02	707360	Lup022403	OIW17291.1	Ran binding protein 7 [Thalassiosira pseudonana]	IPR016024 (Armadillo-type fold)
300	SNLL-02_780195	MACE-SNP	NLL-02	780195	Lup022409	OIW17297.1	Protein kinase superfamily protein	IPR011009 (Protein kinase-like domain)
301	SNLL-02_791429	MACE-SNP	NLL-02	791429	Lup022411	OIW17299.1	60S ribosomal protein L30-like [Glycine max]	IPR000231 (Ribosomal protein L30e), IPR004038 (Ribosomal protein L7Ae/L30e/S12e/Gadd45), IPR022991 (Ribosomal protein L30e, conserved site)
302	SNLL-02_791582	MACE-SNP	NLL-02	791582	NA	NA	NA	NA
303	SNLL-02_871971	MACE-SNP	NLL-02	871971	Lup022424	OIW17312.1	transmembrane amino acid transporter family protein	IPR013057 (Amino acid transporter, transmembrane)
304	SNLL-02_956506	MACE-SNP	NLL-02	956506	Lup022435	OIW17323.1	RNA-binding (RRM/RBD/RNP motifs) family protein	IPR012677 (Nucleotide-binding, alpha-beta plait)
305	SNLL-02_1023564	MACE-SNP	NLL-02	1023564	Lup022445	OIW17333.1	cation efflux protein/zinc transporter	IPR002524 (Cation efflux protein), IPR027469 (Cation efflux protein transmembrane domain)
306	SNLL-02_1039672	MACE-SNP	NLL-02	1039672	Lup022448	OIW17336.1	microtubule-associated proteins 70-2	IPR009768 (Microtubule-associated protein 70)
307	SNLL-02_1071027	MACE-SNP	NLL-02	1071027	Lup022450	OIW17338.1	receptor serine/threonine kinase, putative	IPR000858 (S-locus glycoprotein), IPR003609 (Apple-like), IPR011009 (Protein kinase-like domain), IPR013320 (Concanavalin A-like lectin/glucanase, subgroup)
308	SNLL-02_1180660	MACE-SNP	NLL-02	1180660	Lup022463	OIW17351.1	xyloglucan galactosyltransferase KATAMARI1 homolog [Glycine max]	IPR004263 (Exostosin-like)
309	SNLL-02_1237068	MACE-SNP	NLL-02	1237068	Lup022467	OIW17355.1	Cytochrome P450 superfamily protein	IPR001128 (Cytochrome P450)
310	SNLL-02_1254202	MACE-SNP	NLL-02	1254202	NA	NA	NA	NA
311	SNLL-02_1286317	MACE-SNP	NLL-02	1286317	Lup022474	OIW17362.1	Inosine-uridine preferring nucleoside hydrolase family protein	IPR001910 (Inosine/uridine-preferring nucleoside hydrolase domain), IPR023186 (Inosine/uridine-preferring nucleoside hydrolase)
312	SNLL-02_1296217	MACE-SNP	NLL-02	1296217	NA	NA	NA	NA
313	SNLL-02_1351153	MACE-SNP	NLL-02	1351153	Lup022482	OIW17370.1	NAD(P)-binding Rossmann-fold superfamily protein	IPR001509 (NAD-dependent epimerase/dehydratase), IPR016040 (NAD(P)-binding domain)
314	SNLL-02_1356658	MACE-SNP	NLL-02	1356658	Lup022483	OIW17371.1	Mechanosensitive ion channel protein	IPR006685 (Mechanosensitive ion channel MscS), IPR010920 (Like-Sm (LSM) domain)
315	SNLL-02_1368200	MACE-SNP	NLL-02	1368200	Lup022484	OIW17372.1	N6-adenosine-methyltransferase MT-A70-like protein	IPR007757 (MT-A70-like)
316	SNLL-02_1438951	MACE-SNP	NLL-02	1438951	Lup022491	OIW17379.1	Fe-S metabolism associated protein SufE	IPR002634 (BolA protein), IPR003808 (Fe-S metabolism associated domain, SufE-like)
317	SNLL-02_1450292	MACE-SNP	NLL-02	1450292	Lup022493	OIW17381.1	RNA-binding protein 1-like [Glycine max]	IPR012677 (Nucleotide-binding, alpha-beta plait)
318	SNLL-02_1467885	MACE-SNP	NLL-02	1467885	Lup022496	OIW17384.1	transmembrane 9 superfamily member 4-like [Glycine max]	IPR004240 (Nonaspanin (TM9SF)), IPR016196 (Major facilitator superfamily domain, general substrate transporter)
319	SNLL-02_1519150	MACE-SNP	NLL-02	1519150	Lup022501	OIW17389.1	actin-related protein 8	IPR001810 (F-box domain), IPR004000 (Actin-related protein)
320	SNLL-02_1528655	MACE-SNP	NLL-02	1528655	Lup022503	OIW17391.1	unknown protein	NA
321	SNLL-02_1588359	MACE-SNP	NLL-02	1588359	Lup022508	OIW17396.1	uncharacterized protein LOC100786822 isoform X2 [Glycine max]	NA
322	SNLL-02_1608724	MACE-SNP	NLL-02	1608724	Lup022511	OIW17399.1	fatty acid desaturase 2	IPR005804 (Fatty acid desaturase, type 1), IPR021863 (Protein of unknown function DUF3474)
323	SNLL-02_1656441	MACE-SNP	NLL-02	1656441	Lup022517	OIW17405.1	multiple C2 and transmembrane domain-containing protein 1-like [Glycine max]	IPR000008 (C2 domain), IPR013583 (Phosphoribosyltransferase C-terminal)
324	SNLL-02_1709607	MACE-SNP	NLL-02	1709607	Lup022525	OIW17413.1	OTU-like cysteine protease family protein	IPR003323 (Ovarian tumour, otubain)
325	SNLL-02_1774306	MACE-SNP	NLL-02	1774306	Lup022534	OIW17422.1	WD repeat-containing protein 89 homolog [Glycine max]	IPR015943 (WD40/YVTN repeat-like-containing domain)
326	SNLL-02_1779846	MACE-SNP	NLL-02	1779846	Lup022535	OIW17423.1	HSP20-like chaperones superfamily protein	IPR008978 (HSP20-like chaperone)
327	SNLL-02_1785512	MACE-SNP	NLL-02	1785512	Lup022536	OIW17424.1	NADH-ubiquinone oxidoreductase-related	IPR019342 (NADH:ubiquinone oxidoreductase, iron-sulphur subunit 5)
328	SNLL-02_1799083	MACE-SNP	NLL-02	1799083	Lup022538	OIW17426.1	Ribosomal protein L19e family protein	IPR000196 (Ribosomal protein L19/L19e domain), IPR023638 (Ribosomal protein L19/L19e conserved site), IPR027547 (Ribosomal protein L19/L19e)
329	SNLL-02_1832442	MACE-SNP	NLL-02	1832442	Lup022543	OIW17431.1	DNAJ homologue 3	IPR001623 (DnaJ domain), IPR002939 (Chaperone DnaJ, C-terminal)
330	SNLL-02_1845953	MACE-SNP	NLL-02	1845953	Lup022545	OIW17433.1	calvin cycle protein CP12-2, chloroplastic [Glycine max]	IPR003823 (Domain of unknown function CP12)
331	SNLL-02_1864244	MACE-SNP	NLL-02	1864244	Lup022548	OIW17436.1	Ribosomal protein L27 family protein	IPR001684 (Ribosomal protein L27)
332	SNLL-02_1872159	MACE-SNP	NLL-02	1872159	Lup022550	OIW17438.1	DEAD-box ATP-dependent RNA helicase-like protein	IPR001650 (Helicase, C-terminal), IPR014001 (Helicase, superfamily 1/2, ATP-binding domain), IPR014014 (RNA helicase, DEAD-box type, Q motif), IPR027417 (P-loop containing nucleoside triphosphate hydrolase)
333	SNLL-02_1890999	MACE-SNP	NLL-02	1890999	Lup022551	OIW17439.1	iron-sulfer cluster scaffold protein NFU4	IPR001075 (NIF system FeS cluster assembly, NifU, C-terminal), IPR008969 (Carboxypeptidase-like, regulatory domain), IPR008970 (Collagen-binding surface protein Cna, B-type domain), IPR013783 (Immunoglobulin-like fold), IPR013784 (Carbohydrate-binding-like fold), IPR014766 (Carboxypeptidase, regulatory domain)
334	SNLL-02_1902910	MACE-SNP	NLL-02	1902910	Lup022554	OIW17442.1	nitrogen regulatory protein P-II	IPR002187 (Nitrogen regulatory protein PII), IPR011322 (Nitrogen regulatory PII-like, alpha/beta)
335	SNLL-02_1987785	MACE-SNP	NLL-02	1987785	Lup022564	OIW17452.1	Chaperone DnaJ-domain superfamily protein	IPR001623 (DnaJ domain)
336	SNLL-02_2028849	MACE-SNP	NLL-02	2028849	Lup022570	OIW17458.1	paladin-like isoform X1 [Glycine max]	NA
337	SNLL-02_2138380	MACE-SNP	NLL-02	2138380	Lup022579	OIW17467.1	Photosystem II oxygen evolving complex protein PsbP	IPR002683 (Photosystem II PsbP, oxygen evolving complex)
338	SNLL-02_2314476	MACE-SNP	NLL-02	2314476	NA	NA	NA	NA
339	SNLL-02_2375062	MACE-SNP	NLL-02	2375062	Lup022600	OIW17488.1	epoxide hydrolase	IPR000639 (Epoxide hydrolase-like)
340	SNLL-02_2375918	MACE-SNP	NLL-02	2375918	Lup022601	OIW17489.1	ribosomal protein L18	IPR000039 (Ribosomal protein L18e), IPR012677 (Nucleotide-binding, alpha-beta plait), IPR021131 (Ribosomal protein L18e/L15P)
341	SNLL-02_2416459	MACE-SNP	NLL-02	2416459	Lup022606	OIW17494.1	acyl-CoA-binding domain-containing protein 4-like isoform X2 [Glycine max]	IPR014352 (FERM/acyl-CoA-binding protein, 3-helical bundle), IPR015915 (Kelch-type beta propeller)
342	SNLL-02_2518926	MACE-SNP	NLL-02	2518926	Lup022618	OIW17506.1	mevalonate kinase	IPR006206 (Mevalonate/galactokinase)
343	SNLL-02_2527271	MACE-SNP	NLL-02	2527271	Lup022619	OIW17507.1	nuclear factor Y, subunit C9	IPR009072 (Histone-fold), IPR027170 (Transcriptional activator NFYC/HAP5 subunit)
344	SNLL-02_2978766	MACE-SNP	NLL-02	2978766	Lup022655	OIW17543.1	hypothetical protein	NA
345	SNLL-02_3201773	MACE-SNP	NLL-02	3201773	Lup027435	OIW17238.1	Protein kinase superfamily protein	IPR001611 (Leucine-rich repeat), IPR011009 (Protein kinase-like domain), IPR025875 (Leucine rich repeat 4)
346	SNLL-02_3202902	MACE-SNP	NLL-02	3202902	Lup027436	OIW17239.1	26S protease regulatory subunit 7-like [Glycine max]	IPR005937 (26S proteasome subunit P45), IPR027417 (P-loop containing nucleoside triphosphate hydrolase)
347	S_113_48_10319	MACE-SNP	S_113_48	10319	Lup002528	OIW21383.1	3-ketoacyl-CoA synthase 1	IPR012392 (Very-long-chain 3-ketoacyl-CoA synthase), IPR016039 (Thiolase-like)
348	S_113_47_43919	MACE-SNP	S_113_47	43919	Lup002526	OIW21381.1	rho GTPase-activating protein 3-like [Glycine max]	IPR000095 (CRIB domain), IPR008936 (Rho GTPase activation protein)
349	S_113_47_46506	MACE-SNP	S_113_47	46506	Lup002527	OIW21382.1	60S ribosomal protein L24-2	IPR000988 (Ribosomal protein L24e-related), IPR023441 (Ribosomal protein L24e domain), IPR023442 (Ribosomal protein L24e, conserved site)
350	SNLL-02_2988181	MACE-SNP	NLL-02	2988181	Lup022656	OIW17544.1	pectinesterase/pectinesterase inhibitor 3-like [Glycine max]	IPR006501 (Pectinesterase inhibitor domain), IPR011050 (Pectin lyase fold/virulence factor)
351	SNLL-02_3732666	MACE-SNP	NLL-02	3732666	NA	NA	NA	NA
352	SNLL-02_3639482	MACE-SNP	NLL-02	3639482	Lup002514	OIW17225.1	ubiquitin ligase SINAT3	IPR004162 (E3 ubiquitin-protein ligase SINA like), IPR013083 (Zinc finger, RING/FYVE/PHD-type)
353	SNLL-02_3649386	MACE-SNP	NLL-02	3649386	Lup002515	OIW17226.1	Transcription factor jumonji (jmjC) domain-containing protein	IPR001841 (Zinc finger, RING-type), IPR003347 (JmjC domain), IPR014977 (WRC)
354	S_168_12_3680	MACE-SNP	S_168_12	3680	NA	NA	NA	NA
355	S_168_12_3733	MACE-SNP	S_168_12	3733	NA	NA	NA	NA
356	S_168_12_3807	MACE-SNP	S_168_12	3807	NA	NA	NA	NA
357	S_113_4_1942	MACE-SNP	S_113_4	1942	Lup002478	OIW21369.1	Unknown protein	NA
358	S_50_88_6559	MACE-SNP	S_50_88	6559	Lup024956	OIW20878.1	myb family transcription factor APL-like isoform X2 [Glycine max]	IPR009057 (Homeodomain-like), IPR025756 (MYB-CC type transcription factor, LHEQLE-containing domain)
359	SNLL-02_3835937	MACE-SNP	NLL-02	3835937	Lup006774	OIW17196.1	myb transcription factor	IPR009057 (Homeodomain-like), IPR021788 (Protein of unknown function DUF3353)
360	SNLL-15_7884663	MACE-SNP	NLL-15	7884663	Lup004919	OIV97115.1	glycerol kinase-like protein	IPR005999 (Glycerol kinase)
361	SNLL-01_7734132	MACE-SNP	NLL-01	7734132	Lup020342	OIW19217.1	Ubiquitin system component Cue protein	IPR009060 (UBA-like)
362	SNLL-01_7751381	MACE-SNP	NLL-01	7751381	Lup020340	OIW19215.1	fatty acid desaturase 5	IPR015876 (Fatty acid desaturase, type 1, core)
363	SNLL-01_7758140	MACE-SNP	NLL-01	7758140	Lup020338	OIW19213.1	Unknown protein	NA
364	SNLL-01_7764945	MACE-SNP	NLL-01	7764945	Lup020337	OIW19212.1	uncharacterized protein LOC547651 isoform X1 [Glycine max]	IPR025124 (Domain of unknown function DUF4050)
365	S_6_186_14314	MACE-SNP	S_6_186	14314	Lup027295	OIW19891.1	Unknown protein	IPR015157 (Translation machinery associated TMA7)
366	SNLL-02_4262366	MACE-SNP	NLL-02	4262366	Lup018136	OIW17181.1	60S ribosomal L28-like protein	IPR002672 (Ribosomal protein L28e)
367	SNLL-02_4797768	MACE-SNP	NLL-02	4797768	Lup021117	OIW17140.1	Zinc-binding ribosomal protein family protein	IPR001569 (Ribosomal protein L37e), IPR011332 (Zinc-binding ribosomal protein)
368	SNLL-02_4827527	MACE-SNP	NLL-02	4827527	Lup027291	OIW17137.1	heat shock protein 91	IPR013126 (Heat shock protein 70 family)
369	SNLL-02_4833607	MACE-SNP	NLL-02	4833607	Lup027290	OIW17136.1	MAR binding filament-like protein 1	NA
370	SNLL-02_4944897	MACE-SNP	NLL-02	4944897	Lup027282	OIW17128.1	aspartate aminotransferase	IPR015424 (Pyridoxal phosphate-dependent transferase)
371	SNLL-02_5940864	MACE-SNP	NLL-02	5940864	Lup015656	OIW17073.1	alpha/beta fold hydrolase	NA
372	SNLL-02_6404002	MACE-SNP	NLL-02	6404002	Lup015641	OIW17058.1	scarecrow-like protein 1-like [Glycine max]	IPR005202 (Transcription factor GRAS)
373	SNLL-02_6465648	MACE-SNP	NLL-02	6465648	Lup015640	OIW17057.1	GTP-binding nuclear protein Ran-3-like [Glycine max]	IPR001623 (DnaJ domain), IPR001806 (Small GTPase superfamily), IPR026894 (DNAJ-containing protein, X-domain), IPR027417 (P-loop containing nucleoside triphosphate hydrolase)
374	SNLL-02_9221342	MACE-SNP	NLL-02	9221342	Lup032856	OIW16989.1	Protein phosphatase 2C family protein	IPR001932 (Protein phosphatase 2C (PP2C)-like domain), IPR015655 (Protein phosphatase 2C)
375	SNLL-02_10847895	MACE-SNP	NLL-02	10847895	Lup019219	OIW16914.1	transcription factor IIIA	IPR013087 (Zinc finger C2H2-type/integrase DNA-binding domain)
376	SNLL-02_11541023	MACE-SNP	NLL-02	11541023	Lup001753	OIW16888.1	alpha-N-acetylglucosaminidase family protein	IPR007781 (Alpha-N-acetylglucosaminidase), IPR017853 (Glycoside hydrolase, superfamily), IPR024240 (Alpha-N-acetylglucosaminidase, N-terminal), IPR024732 (Alpha-N-acetylglucosaminidase, C-terminal), IPR024733 (Alpha-N-acetylglucosaminidase, tim-barrel domain)
377	043N19_3	BAC-PCR	NLL-02	11862675	NA	NA	NA	NA
378	SNLL-02_7361576	MACE-SNP	NLL-02	7361576	Lup015767	OIW17021.1	phosphomannomutase	IPR005002 (Eukaryotic phosphomannomutase), IPR023214 (HAD-like domain)
379	SNLL-02_8565598	MACE-SNP	NLL-02	8565598	Lup032835	OIW16968.1	uncharacterized membrane protein At1g16860-like isoform X3 [Glycine max]	NA
380	SNLL-02_8887541	MACE-SNP	NLL-02	8887541	Lup032844	OIW16977.1	Coatomer, beta subunit	IPR016460 (Coatomer beta subunit (COPB1))
381	S_313_27_10143	MACE-SNP	S_313_27	10143	Lup018170	OIW21967.1	probable methyltransferase PMT13-like [Glycine max]	IPR004159 (Putative S-adenosyl-L-methionine-dependent methyltransferase)
382	S_284_19_14724	MACE-SNP	S_284_19	14724	Lup015764	OIW21945.1	plant/T32A16-60 protein	IPR021659 (Protein of unknown function DUF3252)
383	S_284_19_16581	MACE-SNP	S_284_19	16581	Lup015765	OIW21946.1	dTDP-4-dehydrorhamnose reductase	IPR005913 (dTDP-4-dehydrorhamnose reductase)
384	S_397_11_923	MACE-SNP	S_397_11	923	Lup021165	OIW21985.1	Protein kinase superfamily protein	IPR011009 (Protein kinase-like domain), IPR013320 (Concanavalin A-like lectin/glucanase, subgroup)
385	S_397_8_43575	MACE-SNP	S_397_8	43575	Lup021163	OIW21984.1	single-stranded DNA-binding protein WHY1, chloroplastic-like isoform X1 [Glycine max]	IPR013742 (Plant transcription factor)
386	S_545_49146	MACE-SNP	S_545	49146	Lup025826	OIV89162.1	protein kinase 2B	IPR011009 (Protein kinase-like domain)
387	S_564_77257	MACE-SNP	S_564	77257	Lup026477	OIV89142.1	AT hook motif DNA-binding family protein	IPR005175 (Domain of unknown function DUF296), IPR017956 (AT hook, DNA-binding motif)
388	SNLL-02_17857249	MACE-SNP	NLL-02	17857249	Lup024175	OIW16705.1	Arabinanase/levansucrase/invertase	IPR023296 (Glycosyl hydrolase, five-bladed beta-propellor domain)
389	SNLL-02_17917491	MACE-SNP	NLL-02	17917491	Lup024178	OIW16708.1	methyltransferase-like protein	IPR013216 (Methyltransferase type 11)
390	SNLL-02_6513327	MACE-SNP	NLL-02	6513327	Lup002419	OIW17051.1	vacuolar ATP synthase catalytic subunit-related / V-ATPase-related / vacuolar proton pump-related	IPR022878 (V-type ATP synthase catalytic alpha chain), IPR023366 (ATP synthase subunit alpha-like domain), IPR027417 (P-loop containing nucleoside triphosphate hydrolase)
391	SNLL-02_7136215	MACE-SNP	NLL-02	7136215	Lup013853	OIW17034.1	endoplasmic reticulum-Golgi intermediate compartment protein 3-like [Glycine max]	IPR012936 (Endoplasmic reticulum vesicle transporter, C-terminal)
392	SNLL-02_7161231	MACE-SNP	NLL-02	7161231	Lup013854	OIW17035.1	dentin sialophosphoprotein-like isoform X2 [Glycine max]	NA
393	SNLL-02_7377747	MACE-SNP	NLL-02	7377747	NA	NA	NA	NA
394	SNLL-02_7619608	MACE-SNP	NLL-02	7619608	Lup021138	OIW17019.1	nitrate transporter 1.7	IPR000109 (Proton-dependent oligopeptide transporter family), IPR016196 (Major facilitator superfamily domain, general substrate transporter)
395	SNLL-02_7868201	MACE-SNP	NLL-02	7868201	Lup025007	OIW17013.1	high chlorophyll fluorescence phenotype 173 protein	IPR008979 (Galactose-binding domain-like), IPR013857 (NADH:ubiquinone oxidoreductase intermediate-associated protein 30), IPR016040 (NAD(P)-binding domain)
396	SNLL-13_11265786	MACE-SNP	NLL-13	11265786	NA	NA	NA	NA
397	SNLL-13_11291790	MACE-SNP	NLL-13	11291790	Lup008497	OIV98841.1	Remorin family protein	IPR005516 (Remorin, C-terminal), IPR005518 (Remorin, N-terminal)
398	109D22_3	BAC-PCR	S_17_127	566285	NA	NA	NA	NA
399	120E23_5	BAC-PCR	S_90_88	2650	NA	NA	NA	NA
400	S_66_24_16548	MACE-SNP	S_66_24	16548	Lup028522	OIW21073.1	RNA binding GTP binding	IPR005225 (Small GTP-binding protein domain), IPR005662 (GTP-binding protein Era), IPR015946 (K homology domain-like, alpha/beta), IPR027417 (P-loop containing nucleoside triphosphate hydrolase)
401	SNLL-02_14911113	MACE-SNP	NLL-02	14911113	Lup001362	OIW16797.1	Protein kinase superfamily protein	IPR011009 (Protein kinase-like domain)
402	SNLL-02_15084285	MACE-SNP	NLL-02	15084285	Lup001366	OIW16801.1	SPIRAL1-like2	NA
403	SNLL-02_15970305	MACE-SNP	NLL-02	15970305	Lup005521	OIW16787.1	6-phosphogluconate dehydrogenase family protein	IPR008927 (6-phosphogluconate dehydrogenase, C-terminal-like), IPR015815 (Hydroxy monocarboxylic acid anion dehydrogenase, HIBADH-type), IPR016040 (NAD(P)-binding domain)
404	SNLL-02_18212425	MACE-SNP	NLL-02	18212425	Lup028732	OIW16675.1	Serine/Threonine kinase family protein	IPR011009 (Protein kinase-like domain)
405	SNLL-02_14203226	MACE-SNP	NLL-02	14203226	Lup006873	OIW16833.1	Glycosyl hydrolase family 10 protein	IPR001000 (Glycoside hydrolase, family 10), IPR017853 (Glycoside hydrolase, superfamily)
406	SNLL-02_15978570	MACE-SNP	NLL-02	15978570	Lup005522	OIW16788.1	ribosomal protein L5	IPR005484 (Ribosomal protein L18/L5), IPR025607 (Ribosomal protein L5 eukaryotic/L18 archaeal, C-terminal)
407	SNLL-02_16213874	MACE-SNP	NLL-02	16213874	Lup010636	OIW16746.1	basic helix-loop-helix (bHLH) DNA-binding superfamily protein	IPR011598 (Myc-type, basic helix-loop-helix (bHLH) domain)
408	SNLL-02_17747218	MACE-SNP	NLL-02	17747218	Lup014588	OIW16717.1	Cell division topological specificity factor [Medicago truncatula]	IPR005527 (Septum formation topological specificity factor MinE)
409	SNLL-02_18041165	MACE-SNP	NLL-02	18041165	Lup028725	OIW16668.1	uncharacterized protein LOC100810148 isoform X2 [Glycine max]	NA
410	SNLL-02_18053666	MACE-SNP	NLL-02	18053666	Lup028726	OIW16669.1	protein CHUP1, chloroplastic-like isoform X2 [Glycine max]	NA
411	SNLL-02_18415667	MACE-SNP	NLL-02	18415667	Lup028740	OIW16683.1	splicing factor 3A subunit 2	IPR003604 (Zinc finger, U1-type), IPR019134 (Cactin C-terminal domain)
412	SNLL-02_18439134	MACE-SNP	NLL-02	18439134	Lup028742	OIW16685.1	Eukaryotic aspartyl protease family protein	IPR001461 (Aspartic peptidase), IPR021109 (Aspartic peptidase domain)
413	SNLL-02_18608667	MACE-SNP	NLL-02	18608667	Lup028749	OIW16692.1	alpha-glucosidase	IPR000322 (Glycoside hydrolase, family 31), IPR011013 (Galactose mutarotase-like domain)
414	SNLL-02_18802097	MACE-SNP	NLL-02	18802097	NA	NA	NA	NA
415	SNLL-02_16325416	MACE-SNP	NLL-02	16325416	Lup010640	OIW16750.1	nuclear matrix constituent protein-related	NA
416	SNLL-02_18813479	MACE-SNP	NLL-02	18813479	Lup030794	OIW16661.1	transcription factor BEE 1-like [Glycine max]	IPR011598 (Myc-type, basic helix-loop-helix (bHLH) domain)
417	SNLL-02_18864640	MACE-SNP	NLL-02	18864640	Lup030795	OIW16662.1	eukaryotic translation initiation factor 1A-like protein	IPR001253 (Translation initiation factor 1A (eIF-1A))
418	SNLL-02_15422794	MACE-SNP	NLL-02	15422794	Lup005493	OIW16759.1	Calcium-binding EF-hand family protein	IPR011992 (EF-hand domain pair)
419	S_45_34_42411	MACE-SNP	S_45_34	42411	Lup023164	OIW20784.1	Calcium-binding endonuclease/exonuclease/phosphatase family	IPR005135 (Endonuclease/exonuclease/phosphatase), IPR011992 (EF-hand domain pair)
420	S_45_35_13179	MACE-SNP	S_45_35	13179	NA	NA	NA	NA
421	SNLL-02_15735295	MACE-SNP	NLL-02	15735295	Lup005508	OIW16774.1	phosphatidylinositol 4-kinase gamma 4-like [Glycine max]	IPR011009 (Protein kinase-like domain)
422	SNLL-02_15839526	MACE-SNP	NLL-02	15839526	Lup005514	OIW16780.1	abscisic acid receptor	IPR019587 (Polyketide cyclase/dehydrase), IPR023393 (START-like domain)
423	S_45_30_52300	MACE-SNP	S_45_30	52300	Lup023144	OIW20778.1	40s ribosomal protein SA B	IPR001865 (Ribosomal protein S2), IPR023591 (Ribosomal protein S2, flavodoxin-like domain)
424	SNLL-02_19292997	MACE-SNP	NLL-02	19292997	NA	NA	NA	NA
425	SNLL-02_19553944	MACE-SNP	NLL-02	19553944	Lup001855	OIW16616.1	Zinc-binding integral peroxisomal membrane protein PEX12 [Nannochloropsis gaditana]	IPR013083 (Zinc finger, RING/FYVE/PHD-type), IPR017375 (Peroxisome assembly protein 12)
426	SNLL-02_19770231	MACE-SNP	NLL-02	19770231	Lup002794	OIW16588.1	Protein of unknown function (DUF581)	IPR007650 (Protein of unknown function DUF581)
427	SNLL-02_19998401	MACE-SNP	NLL-02	19998401	Lup002802	OIW16596.1	Deoxyribodipyrimidine photo-lyase (DNA photolyase) (Photoreactivating enzyme)	IPR002081 (Cryptochrome/DNA photolyase, class 1)
428	SNLL-02_20393335	MACE-SNP	NLL-02	20393335	Lup017743	OIW16570.1	unknown protein	NA
429	SNLL-02_19560029	MACE-SNP	NLL-02	19560029	Lup001854	OIW16615.1	unknown protein	NA
430	S_11_9_14516	MACE-SNP	S_11_9	14516	Lup001883	OIW20110.1	uncharacterized protein LOC100799109 [Glycine max]	IPR012876 (Protein of unknown function DUF1677, plant)
431	SNLL-02_19098438	MACE-SNP	NLL-02	19098438	Lup023156	OIW16654.1	ubiquitin-conjugating enzyme 34	IPR016135 (Ubiquitin-conjugating enzyme/RWD-like)
432	SNLL-02_19201016	MACE-SNP	NLL-02	19201016	Lup001878	OIW16639.1	Tetratricopeptide repeat (TPR)-like superfamily protein	IPR011990 (Tetratricopeptide-like helical)
433	SNLL-02_19577100	MACE-SNP	NLL-02	19577100	Lup001853	OIW16614.1	glycine-rich protein	NA
434	SNLL-02_19746805	MACE-SNP	NLL-02	19746805	Lup002792	OIW16586.1	unknown protein	NA
435	SNLL-02_19766557	MACE-SNP	NLL-02	19766557	Lup002793	OIW16587.1	sulfate transporter 1	IPR001902 (Sulphate anion transporter)
436	SNLL-02_20489817	MACE-SNP	NLL-02	20489817	Lup017736	OIW16563.1	carbonic anhydrase 2	IPR001765 (Carbonic anhydrase)
437	SNLL-02_20577108	MACE-SNP	NLL-02	20577108	Lup017728	OIW16555.1	Tetratricopeptide repeat (TPR)-like superfamily protein	IPR011990 (Tetratricopeptide-like helical)
438	SNLL-02_20648712	MACE-SNP	NLL-02	20648712	Lup008404	OIW16547.1	sucrose transporter 4	IPR005989 (Sucrose/H+ symporter, plant)
439	SNLL-02_20802087	MACE-SNP	NLL-02	20802087	Lup032205	OIW16534.1	uncharacterized protein LOC100776767 isoform X5 [Glycine max]	NA
440	SNLL-02_20847145	MACE-SNP	NLL-02	20847145	Lup032201	OIW16530.1	fructose-bisphosphate aldolase 2	IPR000741 (Fructose-bisphosphate aldolase, class-I), IPR013785 (Aldolase-type TIM barrel)
441	SNLL-02_20907267	MACE-SNP	NLL-02	20907267	Lup032196	OIW16525.1	S1 RNA binding domain protein [Prevotella tannerae]	IPR012340 (Nucleic acid-binding, OB-fold), IPR013783 (Immunoglobulin-like fold), IPR013784 (Carbohydrate-binding-like fold), IPR019307 (RNA-binding protein AU-1/Ribonuclease E/G)
442	SNLL-02_20952605	MACE-SNP	NLL-02	20952605	Lup032192	OIW16521.1	acyl-coenzyme A thioesterase-like protein	IPR006683 (Thioesterase superfamily)
443	SNLL-02_21016774	MACE-SNP	NLL-02	21016774	Lup032181	OIW16511.1	thylakoid soluble phosphoprotein TSP9 protein	IPR021584 (Thylakoid soluble phosphoprotein TSP9)
444	SNLL-02_21046464	MACE-SNP	NLL-02	21046464	Lup032178	OIW16508.1	ribonucleoside-diphosphate reductase small chain [Glycine max]	IPR000358 (Ribonucleotide reductase small subunit), IPR009078 (Ferritin-like superfamily)
445	SNLL-02_21068477	MACE-SNP	NLL-02	21068477	Lup032175	OIW16505.1	fatty acid desaturase 8	IPR005804 (Fatty acid desaturase, type 1), IPR021863 (Protein of unknown function DUF3474)
446	SNLL-02_21265439	MACE-SNP	NLL-02	21265439	Lup032159	OIW16489.1	RNA binding protein, putative [Ricinus communis]	IPR001876 (Zinc finger, RanBP2-type), IPR012677 (Nucleotide-binding, alpha-beta plait)
447	SNLL-02_21269984	MACE-SNP	NLL-02	21269984	Lup032158	OIW16488.1	myosin-like protein	NA
448	SNLL-02_21296531	MACE-SNP	NLL-02	21296531	Lup032155	OIW16485.1	Calcineurin-like metallo-phosphoesterase superfamily protein	IPR004843 (Phosphoesterase domain)
449	SNLL-02_21297449	MACE-SNP	NLL-02	21297449	Lup032154	OIW16484.1	mitochondrial substrate carrier family protein B-like [Glycine max]	IPR002067 (Mitochondrial carrier protein), IPR023395 (Mitochondrial carrier domain)
450	SNLL-02_21546069	MACE-SNP	NLL-02	21546069	Lup018806	OIW16091.1	Chloroplast inner envelope protein, putative	NA
451	SNLL-02_21822557	MACE-SNP	NLL-02	21822557	Lup018821	OIW16106.1	BTB/POZ domain-containing protein [Glycine max]	IPR011333 (BTB/POZ fold), IPR027356 (NPH3 domain)
452	SNLL-02_21828154	MACE-SNP	NLL-02	21828154	Lup018822	OIW16107.1	Cytochrome b-c1 complex, subunit 8 protein	IPR004205 (Cytochrome b-c1 complex subunit 8)
453	SNLL-02_21935721	MACE-SNP	NLL-02	21935721	Lup018834	OIW16119.1	polyamine oxidase 4	IPR001613 (Flavin amine oxidase), IPR016040 (NAD(P)-binding domain)
454	SNLL-02_21978531	MACE-SNP	NLL-02	21978531	Lup018838	OIW16123.1	isocitrate dehydrogenase	IPR004790 (Isocitrate dehydrogenase NADP-dependent), IPR024084 (Isopropylmalate dehydrogenase-like domain)
455	SNLL-02_22512919	MACE-SNP	NLL-02	22512919	Lup018888	OIW16173.1	Ribosomal protein L35Ae family protein	IPR001780 (Ribosomal protein L35A), IPR009000 (Translation protein, beta-barrel domain)
456	SNLL-02_22284694	MACE-SNP	NLL-02	22284694	Lup018865	OIW16150.1	Protein binding / ubiquitin-protein ligase/ zinc ion binding [Ectocarpus siliculosus]	IPR013083 (Zinc finger, RING/FYVE/PHD-type)
457	SNLL-02_22651995	MACE-SNP	NLL-02	22651995	Lup018905	OIW16190.1	phospholipase C 2	IPR001192 (Phosphoinositide phospholipase C family), IPR011992 (EF-hand domain pair)
458	SNLL-02_22811046	MACE-SNP	NLL-02	22811046	NA	NA	NA	NA
459	SNLL-02_22811441	MACE-SNP	NLL-02	22811441	Lup018919	OIW16204.1	probable methyltransferase PMT23-like [Glycine max]	IPR004159 (Putative S-adenosyl-L-methionine-dependent methyltransferase)
460	SNLL-02_22818579	MACE-SNP	NLL-02	22818579	Lup018920	OIW16205.1	Ribosomal protein S4 (RPS4A) family protein	IPR000876 (Ribosomal protein S4e)
461	SNLL-02_23017249	MACE-SNP	NLL-02	23017249	Lup018949	OIW16234.1	UPF0451 C17orf61-like protein	IPR006696 (Protein of unknown function DUF423)
462	SNLL-02_23058179	MACE-SNP	NLL-02	23058179	Lup018954	OIW16239.1	peptide transporter 1	IPR000109 (Proton-dependent oligopeptide transporter family), IPR016196 (Major facilitator superfamily domain, general substrate transporter)
463	SNLL-02_23284554	MACE-SNP	NLL-02	23284554	Lup018977	OIW16262.1	Argonaute family protein	IPR003100 (Argonaute/Dicer protein, PAZ domain), IPR012337 (Ribonuclease H-like domain), IPR014811 (Domain of unknown function DUF1785)
464	SNLL-02_23324412	MACE-SNP	NLL-02	23324412	Lup018984	OIW16269.1	Polynucleotidyl transferase, ribonuclease H-like superfamily protein	IPR012337 (Ribonuclease H-like domain)
465	SNLL-02_23325045	MACE-SNP	NLL-02	23325045	NA	NA	NA	NA
466	SNLL-02_23325126	MACE-SNP	NLL-02	23325126	Lup018985	OIW16270.1	ABC-type transport system protein	IPR003399 (Mammalian cell entry-related)
467	SNLL-02_23408062	MACE-SNP	NLL-02	23408062	Lup018998	OIW16472.1	calcium-dependent protein kinase 17	IPR001810 (F-box domain), IPR011009 (Protein kinase-like domain), IPR011992 (EF-hand domain pair)
468	SNLL-02_23428354	MACE-SNP	NLL-02	23428354	Lup018999	OIW16283.1	peptidyl-prolyl cis-trans isomerase NIMA-interacting 4-like isoform X2 [Glycine max]	IPR000297 (Peptidyl-prolyl cis-trans isomerase, PpiC-type), IPR001763 (Rhodanese-like domain)
469	SNLL-02_23533502	MACE-SNP	NLL-02	23533502	NA	NA	NA	NA
470	SNLL-02_24081945	MACE-SNP	NLL-02	24081945	Lup019084	OIW16368.1	ethylene-responsive transcription factor 7-like [Glycine max]	IPR016177 (DNA-binding domain)
471	SNLL-02_24108040	MACE-SNP	NLL-02	24108040	Lup019089	OIW16373.1	trigger factor-like protein	IPR008881 (Trigger factor, ribosome-binding, bacterial), IPR027304 (Trigger factor/SurA domain)
472	SNLL-02_24120910	MACE-SNP	NLL-02	24120910	NA	NA	NA	NA
473	SNLL-02_24153222	MACE-SNP	NLL-02	24153222	Lup019097	OIW16381.1	probable glycerophosphoryl diester phosphodiesterase 2-like [Glycine max]	IPR004129 (Glycerophosphoryl diester phosphodiesterase)
474	SNLL-02_24198158	MACE-SNP	NLL-02	24198158	Lup019103	OIW16387.1	FRIGIDA-like protein 1-like [Glycine max]	IPR012474 (Frigida-like)
475	SNLL-02_24239582	MACE-SNP	NLL-02	24239582	Lup019111	OIW16395.1	CBS domain-containing protein with a domain of unknown function (DUF21)	IPR000644 (CBS domain), IPR002550 (Domain of unknown function DUF21), IPR005170 (Transporter-associated domain), IPR016166 (FAD-binding, type 2)
476	SNLL-02_24533128	MACE-SNP	NLL-02	24533128	Lup019155	OIW16439.1	unknown protein	NA
477	SNLL-02_24459583	MACE-SNP	NLL-02	24459583	Lup019141	OIW16425.1	light-harvesting chlorophyll B-binding protein 3	IPR022796 (Chlorophyll A-B binding protein), IPR023329 (Chlorophyll a/b binding protein domain)
478	SNLL-02_24456453	MACE-SNP	NLL-02	24456453	Lup019140	OIW16424.1	Sterile alpha motif (SAM) domain-containing protein	IPR013761 (Sterile alpha motif/pointed domain)
479	SNLL-02_24437440	MACE-SNP	NLL-02	24437440	Lup019137	OIW16421.1	Glucose-1-phosphate adenylyltransferase family protein	IPR011831 (Glucose-1-phosphate adenylyltransferase)
480	SNLL-02_24416064	MACE-SNP	NLL-02	24416064	Lup019134	OIW16418.1	neutral/alkaline non-lysosomal ceramidase	IPR003435 (Chaperonin-like RbcX), IPR006823 (Neutral/alkaline nonlysosomal ceramidase)
481	SNLL-02_24347719	MACE-SNP	NLL-02	24347719	Lup019125	OIW16409.1	HEAT SHOCK PROTEIN 81.4	IPR001404 (Heat shock protein Hsp90 family)
482	SNLL-02_24326314	MACE-SNP	NLL-02	24326314	Lup019121	OIW16405.1	oligopeptide transporter 5	IPR004813 (Oligopeptide transporter, OPT superfamily)
483	SNLL-02_24298194	MACE-SNP	NLL-02	24298194	Lup019118	OIW16402.1	cellulose synthase like E1	IPR005150 (Cellulose synthase)
484	SNLL-02_24035299	MACE-SNP	NLL-02	24035299	NA	NA	NA	NA
485	SNLL-02_23962073	MACE-SNP	NLL-02	23962073	Lup019067	OIW16351.1	Nucleic acid binding and Aminoacyl-tRNA synthetase domain containing protein [Haemonchus contortus]	IPR018150 (Aminoacyl-tRNA synthetase, class II (D/K/N)-like)
486	SNLL-02_23941668	MACE-SNP	NLL-02	23941668	Lup019064	OIW16348.1	Peptide methionine sulfoxide reductase family protein	IPR002569 (Peptide methionine sulphoxide reductase MsrA), IPR028427 (Peptide methionine sulfoxide reductase)
487	SNLL-02_23832979	MACE-SNP	NLL-02	23832979	NA	NA	NA	NA
488	SNLL-02_23819675	MACE-SNP	NLL-02	23819675	Lup019047	OIW16331.1	small nuclear ribonucleoprotein associated protein B	IPR010920 (Like-Sm (LSM) domain), IPR017131 (Small ribonucleoprotein associated, SmB/SmN)
489	SNLL-02_23746340	MACE-SNP	NLL-02	23746340	Lup019037	OIW16321.1	protodermal factor 1-like isoform 1 [Glycine max]	NA
490	SNLL-02_23712574	MACE-SNP	NLL-02	23712574	Lup019032	OIW16316.1	ribose-phosphate pyrophosphokinase	IPR005946 (Ribose-phosphate diphosphokinase)
491	S_55_81_11002	MACE-SNP	S_55_81	11002	Lup025946	OIW20951.1	oxygen-evolving enhancer protein 2-1	IPR002683 (Photosystem II PsbP, oxygen evolving complex)
492	SNLL-02_23602972	MACE-SNP	NLL-02	23602972	Lup019017	OIW16301.1	Reticulon family protein	IPR003388 (Reticulon)
493	SNLL-02_23573451	MACE-SNP	NLL-02	23573451	Lup019015	OIW16299.1	DEAD-box ATP-dependent RNA helicase-like protein	IPR001650 (Helicase, C-terminal), IPR014001 (Helicase, superfamily 1/2, ATP-binding domain), IPR014014 (RNA helicase, DEAD-box type, Q motif), IPR027417 (P-loop containing nucleoside triphosphate hydrolase), IPR027973 (Protein of unknown function DUF4602)
494	SNLL-02_23368472	MACE-SNP	NLL-02	23368472	Lup018991	OIW16276.1	elongation factor 1-beta	IPR010987 (Glutathione S-transferase, C-terminal-like), IPR014717 (Translation elongation factor EF1B/ribosomal protein S6)
495	SNLL-02_23316543	MACE-SNP	NLL-02	23316543	Lup018983	OIW16268.1	probable calcium-binding protein CML20 [Glycine max]	IPR011992 (EF-hand domain pair)
496	SNLL-02_23183843	MACE-SNP	NLL-02	23183843	Lup018969	OIW16254.1	3-hydroxy-3-methylglutaryl-coenzyme A reductase-like protein	IPR002202 (Hydroxymethylglutaryl-CoA reductase, class I/II), IPR023074 (Hydroxymethylglutaryl-CoA reductase, class I/II, catalytic domain), IPR023282 (Hydroxymethylglutaryl-CoA reductase, N-terminal)
497	SNLL-03_115267	MACE-SNP	NLL-03	115267	Lup004232	OIW15697.1	vacuolar cation/proton exchanger 3	IPR004713 (Calcium/proton exchanger)
498	SNLL-03_305635	MACE-SNP	NLL-03	305635	Lup004269	OIW15734.1	Ribosomal protein L31e family protein	IPR000054 (Ribosomal protein L31e), IPR023621 (Ribosomal protein L31e domain)
499	SNLL-03_326847	MACE-SNP	NLL-03	326847	Lup004275	OIW15740.1	zinc finger CCCH domain protein	IPR000571 (Zinc finger, CCCH-type)
500	SNLL-03_338012	MACE-SNP	NLL-03	338012	Lup004276	OIW15741.1	phosphofructokinase 3	IPR000023 (Phosphofructokinase domain), IPR012004 (Pyrophosphate-dependent phosphofructokinase TP0108), IPR022953 (Phosphofructokinase)
501	SNLL-03_397725	MACE-SNP	NLL-03	397725	Lup004282	OIW15747.1	histone H2A 12	IPR009072 (Histone-fold)
502	SNLL-03_459270	MACE-SNP	NLL-03	459270	Lup004292	OIW15757.1	Nuclear factor related to kappa-B-binding protein , related [Medicago truncatula]	IPR024867 (Nuclear factor related to kappa-B-binding protein)
503	SNLL-03_524333	MACE-SNP	NLL-03	524333	NA	NA	NA	NA
504	SNLL-03_568007	MACE-SNP	NLL-03	568007	Lup004307	OIW15772.1	SIT4 phosphatase-associated family protein	IPR004353 (Vacuolar fusion protein MON1), IPR007587 (SIT4 phosphatase-associated protein family), IPR016024 (Armadillo-type fold)
505	SNLL-03_568039	MACE-SNP	NLL-03	568039	NA	NA	NA	NA
506	SNLL-03_586131	MACE-SNP	NLL-03	586131	Lup004310	OIW15775.1	pleckstrin-like (PH) and lipid-binding START domain protein	IPR002913 (START domain), IPR009769 (Domain of unknown function DUF1336), IPR011993 (Pleckstrin homology-like domain), IPR023393 (START-like domain)
507	SNLL-03_654648	MACE-SNP	NLL-03	654648	Lup004318	OIW15783.1	4-coumarate:CoA ligase 2	IPR000873 (AMP-dependent synthetase/ligase), IPR025110 (AMP-binding enzyme C-terminal domain)
508	SNLL-03_758991	MACE-SNP	NLL-03	758991	NA	NA	NA	NA
509	SNLL-03_812928	MACE-SNP	NLL-03	812928	NA	NA	NA	NA
510	SNLL-03_824455	MACE-SNP	NLL-03	824455	Lup004341	OIW15806.1	arogenate dehydratase 6	IPR001086 (Prephenate dehydratase), IPR002912 (ACT domain)
511	SNLL-03_829800	MACE-SNP	NLL-03	829800	Lup004342	OIW15807.1	60S acidic ribosomal protein family	IPR001813 (Ribosomal protein L10/L12)
512	SNLL-03_895281	MACE-SNP	NLL-03	895281	Lup004351	OIW15816.1	protein TOPLESS-like isoform X2 [Glycine max]	IPR006594 (LisH dimerisation motif), IPR006595 (CTLH, C-terminal LisH motif), IPR011047 (Quinonprotein alcohol dehydrogenase-like superfamily), IPR015943 (WD40/YVTN repeat-like-containing domain), IPR027728 (Topless family)
513	SNLL-03_896660	MACE-SNP	NLL-03	896660	Lup004352	OIW15817.1	Calcium-binding EF-hand family protein	IPR011992 (EF-hand domain pair)
514	SNLL-03_1192226	MACE-SNP	NLL-03	1192226	Lup004395	OIW15860.1	unknown protein	NA
515	SNLL-03_1222711	MACE-SNP	NLL-03	1222711	Lup004403	OIW15868.1	Holliday junction ATP-dependent DNA helicase ruvB	IPR010339 (TIP49, C-terminal), IPR027238 (RuvB-like), IPR027417 (P-loop containing nucleoside triphosphate hydrolase)
516	087F06_1	BAC-PCR	NLL-03	1264003	Lup004410	OIW15875.1	40S ribosomal protein S24-2	IPR001976 (Ribosomal protein S24e), IPR012677 (Nucleotide-binding, alpha-beta plait)
517	SNLL-03_1326247	MACE-SNP	NLL-03	1326247	Lup004418	OIW15883.1	taurine catabolism dioxygenase TauD/TfdA	IPR003819 (Taurine catabolism dioxygenase TauD/TfdA)
518	SNLL-03_1362469	MACE-SNP	NLL-03	1362469	Lup004425	OIW15890.1	vacuolar protein sorting 26B	IPR005377 (Vacuolar protein sorting-associated protein 26, Vps26)
519	SNLL-03_1420053	MACE-SNP	NLL-03	1420053	NA	NA	NA	NA
520	SNLL-03_1522535	MACE-SNP	NLL-03	1522535	Lup004442	OIW15907.1	survival protein SurE-like phosphatase/nucleotidase	IPR002828 (Survival protein SurE-like phosphatase/nucleotidase)
521	SNLL-03_1551747	MACE-SNP	NLL-03	1551747	Lup004446	OIW15911.1	mitochondrial import inner membrane translocase subunit TIM23-2-like [Glycine max]	IPR003397 (Mitochondrial inner membrane translocase subunit Tim17/Tim22/Tim23/peroxisomal protein PMP24)
522	SNLL-03_1620578	MACE-SNP	NLL-03	1620578	NA	NA	NA	NA
523	SNLL-03_1630176	MACE-SNP	NLL-03	1630176	Lup004460	OIW15925.1	unknown protein	IPR027850 (Protein of unknown function DUF4504)
524	SNLL-03_1682192	MACE-SNP	NLL-03	1682192	Lup004468	OIW15933.1	Protein farnesyltransferase/geranylgeranyltransferase type-1 subunit alpha	IPR002088 (Protein prenyltransferase, alpha subunit)
525	SNLL-03_1839718	MACE-SNP	NLL-03	1839718	Lup004485	OIW15950.1	mitochondrial import inner membrane translocase subunit TIM10 [Glycine max]	IPR004217 (Tim10/DDP family zinc finger), IPR027247 (Mitochondrial import inner membrane translocase subunit Tim10/Tim12)
526	SNLL-03_1861855	MACE-SNP	NLL-03	1861855	Lup004491	OIW15956.1	two-component response regulator ARR2-like isoform X1 [Glycine max]	IPR009057 (Homeodomain-like)
527	SNLL-03_1885179	MACE-SNP	NLL-03	1885179	Lup004494	OIW15959.1	Oxidative stress 3 [Theobroma cacao]	NA
528	SNLL-03_1889416	MACE-SNP	NLL-03	1889416	Lup004495	OIW15960.1	uncharacterized protein LOC100820064 [Glycine max]	NA
529	SNLL-03_2002432	MACE-SNP	NLL-03	2002432	Lup004509	OIW15974.1	S-adenosyl-L-methionine-dependent methyltransferases superfamily protein	IPR002052 (DNA methylase, N-6 adenine-specific, conserved site)
530	SNLL-03_2343168	MACE-SNP	NLL-03	2343168	Lup004544	OIW16009.1	unknown protein	NA
531	SNLL-03_2362452	MACE-SNP	NLL-03	2362452	Lup004546	OIW16011.1	hypothetical protein	NA
532	SNLL-03_2588198	MACE-SNP	NLL-03	2588198	Lup004571	OIW16036.1	guanine nucleotide-binding protein subunit beta-like protein [Glycine max]	IPR015943 (WD40/YVTN repeat-like-containing domain), IPR020472 (G-protein beta WD-40 repeat)
533	SNLL-03_2652603	MACE-SNP	NLL-03	2652603	Lup004578	OIW16043.1	uncharacterized protein LOC100808532 isoform X1 [Glycine max]	NA
534	SNLL-03_2658483	MACE-SNP	NLL-03	2658483	Lup004579	OIW16044.1	Dihydropyrimidine dehydrogenase (NADP+) / dihydroorotate oxidase B, catalytic subunit	IPR005720 (Dihydroorotate dehydrogenase domain), IPR012135 (Dihydroorotate dehydrogenase, class 1/ 2), IPR013785 (Aldolase-type TIM barrel)
535	SNLL-03_2699082	MACE-SNP	NLL-03	2699082	Lup004581	OIW16046.1	glutamine synthetase 1	IPR008147 (Glutamine synthetase, beta-Grasp), IPR014746 (Glutamine synthetase/guanido kinase, catalytic domain), IPR027302 (Glutamine synthetase, N-terminal conserved site), IPR027303 (Glutamine synthetase, glycine-rich site)
536	SNLL-03_2974705	MACE-SNP	NLL-03	2974705	NA	NA	NA	NA
537	SNLL-03_3023880	MACE-SNP	NLL-03	3023880	Lup004611	OIW16076.1	Argonaute family protein	IPR003100 (Argonaute/Dicer protein, PAZ domain), IPR012337 (Ribonuclease H-like domain), IPR014811 (Domain of unknown function DUF1785), IPR024357 (Argonaut, glycine-rich domain)
538	SNLL-03_3092734	MACE-SNP	NLL-03	3092734	NA	NA	NA	NA
539	SNLL-03_3554601	MACE-SNP	NLL-03	3554601	Lup009610	OIW15672.1	Succinyl-CoA ligase, alpha subunit	IPR005810 (Succinyl-CoA ligase, alpha subunit), IPR016040 (NAD(P)-binding domain), IPR016102 (Succinyl-CoA synthetase-like)
540	S_102_10_43772	MACE-SNP	S_102_10	43772	NA	NA	NA	NA
541	S_17_12_9849	MACE-SNP	S_17_12	9849	Lup008240	OIW20280.1	BRI1 kinase inhibitor 1	NA
542	S_17_6_46818	MACE-SNP	S_17_6	46818	NA	NA	NA	NA
543	SNLL-03_3976665	MACE-SNP	NLL-03	3976665	Lup008161	OIW15585.1	5'-3' exoribonuclease 3	IPR027073 (5'-3' exoribonuclease)
544	SNLL-03_4116673	MACE-SNP	NLL-03	4116673	Lup008168	OIW15592.1	alpha/beta-Hydrolases superfamily protein	IPR000073 (Alpha/beta hydrolase fold-1), IPR000639 (Epoxide hydrolase-like)
545	SNLL-03_4229005	MACE-SNP	NLL-03	4229005	Lup008178	OIW15602.1	TRAM, LAG1 and CLN8 (TLC) lipid-sensing domain containing protein	IPR006634 (TRAM/LAG1/CLN8 homology domain)
546	SNLL-03_4332332	MACE-SNP	NLL-03	4332332	Lup008191	OIW15615.1	Inositol-pentakisphosphate 2-kinase family protein	IPR009286 (Inositol-pentakisphosphate 2-kinase)
547	SNLL-03_4359922	MACE-SNP	NLL-03	4359922	Lup008194	OIW15618.1	proteasome alpha subunit F1	IPR000426 (Proteasome alpha-subunit, N-terminal domain), IPR001353 (Proteasome, subunit alpha/beta)
548	SNLL-03_4444635	MACE-SNP	NLL-03	4444635	Lup008200	OIW15624.1	transcription factor DIVARICATA-like isoform X4 [Glycine max]	IPR003697 (Maf-like protein), IPR009057 (Homeodomain-like)
549	SNLL-03_4581174	MACE-SNP	NLL-03	4581174	Lup008215	OIW15639.1	F-box family protein	IPR001810 (F-box domain), IPR006553 (Leucine-rich repeat, cysteine-containing subtype)
550	SNLL-03_4597481	MACE-SNP	NLL-03	4597481	Lup008217	OIW15641.1	cysteine proteinase1	IPR000118 (Granulin), IPR013128 (Peptidase C1A, papain), IPR025660 (Cysteine peptidase, histidine active site), IPR025661 (Cysteine peptidase, asparagine active site)
551	SNLL-03_4921495	MACE-SNP	NLL-03	4921495	Lup001097	OIW15574.1	sigma factor sigb regulation rsbq-like protein	NA
552	SNLL-05_11919277	MACE-SNP	NLL-05	11919277	Lup025808	OIW11895.1	ATP-binding cassette sub-family G member 2	IPR013525 (ABC-2 type transporter), IPR027417 (P-loop containing nucleoside triphosphate hydrolase)
553	S_1_1096_118569	MACE-SNP	S_1_1096	118569	Lup000363	OIV89985.1	Unknown protein	NA
554	S_1_1096_138242	MACE-SNP	S_1_1096	138242	Lup000364	OIV89986.1	uncharacterized protein LOC100807540 isoform X2 [Glycine max]	IPR012438 (Protein of unknown function DUF1639)
555	S_1_1096_146568	MACE-SNP	S_1_1096	146568	Lup000365	OIV89987.1	vacuolar-processing enzyme-like [Glycine max]	IPR001096 (Peptidase C13, legumain)
556	SNLL-03_5344658	MACE-SNP	NLL-03	5344658	NA	NA	NA	NA
557	SNLL-03_5969520	MACE-SNP	NLL-03	5969520	Lup013835	OIW15529.1	DEAD-box ATP-dependent RNA helicase	IPR001650 (Helicase, C-terminal), IPR014001 (Helicase, superfamily 1/2, ATP-binding domain), IPR014014 (RNA helicase, DEAD-box type, Q motif), IPR027417 (P-loop containing nucleoside triphosphate hydrolase)
558	SNLL-03_5974729	MACE-SNP	NLL-03	5974729	Lup013836	OIW15530.1	conserved oligomeric Golgi complex subunit 8-like [Glycine max]	IPR007255 (Conserved oligomeric Golgi complex subunit 8), IPR016159 (Cullin repeat-like-containing domain)
559	SNLL-03_6232006	MACE-SNP	NLL-03	6232006	Lup027371	OIW15520.1	diacylglycerol kinase 5	IPR000756 (Diacylglycerol kinase, accessory domain), IPR001206 (Diacylglycerol kinase, catalytic domain), IPR016064 (ATP-NAD kinase-like domain)
560	SNLL-03_5849973	MACE-SNP	NLL-03	5849973	Lup016141	OIW15535.1	uncharacterized protein LOC100500586 [Glycine max]	NA
561	SNLL-03_5867321	MACE-SNP	NLL-03	5867321	Lup016142	OIW15536.1	E3 ubiquitin-protein ligase RMA1H1-like isoform X2 [Glycine max]	IPR013083 (Zinc finger, RING/FYVE/PHD-type)
562	SNLL-03_6127774	MACE-SNP	NLL-03	6127774	NA	NA	NA	NA
563	SNLL-03_6141330	MACE-SNP	NLL-03	6141330	Lup027363	OIW15512.1	Folic acid binding / transferase [Arabidopsis thaliana]	IPR022384 (Formiminotransferas, N- and C-terminal subdomains)
564	057J20_5	BAC-PCR	NLL-03	6163859	NA	NA	NA	NA
565	SNLL-03_6197208	MACE-SNP	NLL-03	6197208	NA	NA	NA	NA
566	SNLL-03_6199392	MACE-SNP	NLL-03	6199392	Lup027367	OIW15516.1	wound-responsive family protein	IPR022251 (Protein of unknown function wound-induced)
567	SNLL-04_13823336	MACE-SNP	NLL-04	13823336	Lup016482	OIW13373.1	phosphoenolpyruvate carboxylase 2	IPR021135 (Phosphoenolpyruvate carboxylase)
568	SNLL-03_10243166	MACE-SNP	NLL-03	10243166	Lup028659	OIW15460.1	oxygen-evolving enhancer protein	IPR008797 (Photosystem II PsbQ, oxygen evolving complex), IPR023222 (PsbQ-like domain)
569	SNLL-03_6757922	MACE-SNP	NLL-03	6757922	Lup032876	OIW15472.1	fission 1 protein	IPR016543 (Mitochondria fission 1 protein), IPR028058 (Fis1, N-terminal tetratricopeptide repeat), IPR028061 (Fis1, C-terminal tetratricopeptide repeat)
570	SNLL-03_6796056	MACE-SNP	NLL-03	6796056	NA	NA	NA	NA
571	SNLL-03_6901771	MACE-SNP	NLL-03	6901771	Lup032880	OIW15476.1	sigma factor binding protein 1, chloroplastic-like [Glycine max]	IPR008889 (VQ)
572	SNLL-03_7056433	MACE-SNP	NLL-03	7056433	NA	NA	NA	NA
573	SNLL-03_7079343	MACE-SNP	NLL-03	7079343	Lup032888	OIW15484.1	Calcium/calmodulin-dependent serine/threonine-protein kinase 1	IPR011009 (Protein kinase-like domain), IPR011992 (EF-hand domain pair)
574	SNLL-02_373770	MACE-SNP	NLL-02	373770	NA	NA	NA	NA
575	SNLL-03_7345792	MACE-SNP	NLL-03	7345792	NA	NA	NA	NA
576	SNLL-03_10648975	MACE-SNP	NLL-03	10648975	Lup012281	OIW15427.1	signal peptide peptidase A (SppA) 36 kDa type protein	IPR004634 (Peptidase S49, protease IV)
577	S_243_33_14323	MACE-SNP	S_243_33	14323	Lup013743	OIW21874.1	transcription factor GTE10-like [Glycine max]	IPR001487 (Bromodomain), IPR027353 (NET domain)
578	SNLL-03_11840420	MACE-SNP	NLL-03	11840420	Lup015784	OIW15401.1	uncharacterized protein LOC100796720 isoform X3 [Glycine max]	NA
579	SNLL-03_11965894	MACE-SNP	NLL-03	11965894	Lup015787	OIW15404.1	receptor-like protein kinase 2-like [Glycine max]	IPR001611 (Leucine-rich repeat), IPR003591 (Leucine-rich repeat, typical subtype)
580	S_45_21_2613	MACE-SNP	S_45_21	2613	NA	NA	NA	NA
581	S_45_19_28822	MACE-SNP	S_45_19	28822	Lup023128	OIV89863.1	ubiquitin-conjugating enzyme 3	IPR003604 (Zinc finger, U1-type), IPR016135 (Ubiquitin-conjugating enzyme/RWD-like), IPR023313 (Ubiquitin-conjugating enzyme, active site)
582	SNLL-03_12421193	MACE-SNP	NLL-03	12421193	Lup024365	OIW15380.1	unknown protein	NA
583	S_3_300_23640	MACE-SNP	S_3_300	23640	Lup016861	OIW19492.1	protein SUPPRESSOR OF GENE SILENCING 3-like isoform X1 [Glycine max]	IPR005380 (XS domain), IPR005381 (Zinc finger-XS domain)
584	S_3_307_50594	MACE-SNP	S_3_307	50594	Lup016863	OIW19494.1	protein DYAD-like isoform X4 [Glycine max]	NA
585	S_58_59_25842	MACE-SNP	S_58_59	25842	Lup026709	OIV89855.1	Protein kinase superfamily protein	IPR011009 (Protein kinase-like domain)
586	S_58_61_17281	MACE-SNP	S_58_61	17281	Lup026710	OIW20976.1	polyketide cyclase/dehydrase and lipid transporter	IPR005031 (Streptomyces cyclase/dehydrase), IPR023393 (START-like domain)
587	CHI1	BAC-PCR	NLL-03	14005202	Lup010740	OIW15300.1	Chalcone-flavanone isomerase family protein	IPR016087 (Chalcone isomerase)
588	SNLL-03_13884079	MACE-SNP	NLL-03	13884079	NA	NA	NA	NA
589	SNLL-03_14004599	MACE-SNP	NLL-03	14004599	Lup010739	OIW15299.1	uncharacterized protein LOC100780848 [Glycine max]	NA
590	SNLL-03_14186562	MACE-SNP	NLL-03	14186562	Lup010747	OIW15307.1	transcription elongation factor S-II, putative	IPR003618 (Transcription elongation factor S-II, central domain), IPR016492 (Transcription elongation factor, TFIIS-related), IPR017923 (Transcription factor IIS, N-terminal)
591	SNLL-03_14198638	MACE-SNP	NLL-03	14198638	Lup010749	OIW15309.1	receptor-like kinase 1	IPR001611 (Leucine-rich repeat), IPR011009 (Protein kinase-like domain), IPR013210 (Leucine-rich repeat-containing N-terminal, type 2), IPR013320 (Concanavalin A-like lectin/glucanase, subgroup)
592	Leucospermus	Trait			NA	NA	NA	NA
593	SNLL-03_14455790	MACE-SNP	NLL-03	14455790	Lup010761	OIW15321.1	nascent polypeptide-associated complex subunit alpha-like protein 2	IPR016641 (Nascent polypeptide-associated complex subunit alpha)
594	SNLL-03_14521045	MACE-SNP	NLL-03	14521045	Lup010765	OIW15325.1	60S acidic ribosomal protein family	IPR001813 (Ribosomal protein L10/L12)
595	SNLL-03_14529012	MACE-SNP	NLL-03	14529012	Lup010766	OIW15326.1	cycloartenol synthase 1	NA
596	S_168_4_18267	MACE-SNP	S_168_4	18267	Lup008087	OIW21684.1	Ubiquitin family protein	IPR000626 (Ubiquitin domain), IPR001975 (Ribosomal protein L40e), IPR011332 (Zinc-binding ribosomal protein), IPR019956 (Ubiquitin)
597	SNLL-03_14764036	MACE-SNP	NLL-03	14764036	Lup008086	OIW15289.1	Metal-dependent protein hydrolase	IPR003226 (Metal-dependent protein hydrolase)
598	SNLL-03_14795527	MACE-SNP	NLL-03	14795527	Lup008084	OIW15287.1	F-box/WD repeat-containing protein [Medicago truncatula]	NA
599	SNLL-03_14882317	MACE-SNP	NLL-03	14882317	Lup008080	OIW15283.1	Unknown protein	NA
600	SNLL-03_14891120	MACE-SNP	NLL-03	14891120	Lup008078	OIW15281.1	acyl-CoA-binding domain-containing protein 1-like [Glycine max]	IPR014352 (FERM/acyl-CoA-binding protein, 3-helical bundle), IPR020683 (Ankyrin repeat-containing domain)
601	SNLL-03_14928552	MACE-SNP	NLL-03	14928552	Lup008076	OIW15279.1	protein phosphatase 2C 57-like isoform X1 [Glycine max]	IPR001932 (Protein phosphatase 2C (PP2C)-like domain), IPR015655 (Protein phosphatase 2C)
602	SNLL-03_14990181	MACE-SNP	NLL-03	14990181	Lup008073	OIW15276.1	protein IQ-DOMAIN 1-like isoform X3 [Glycine max]	IPR000048 (IQ motif, EF-hand binding site), IPR025064 (Domain of unknown function DUF4005), IPR027417 (P-loop containing nucleoside triphosphate hydrolase)
603	SNLL-03_16017174	MACE-SNP	NLL-03	16017174	Lup017560	OIW15240.1	photosystem I assembly protein Ycf4	IPR003359 (Photosystem I Ycf4, assembly), IPR025261 (Domain of unknown function DUF4210)
604	SNLL-03_16095854	MACE-SNP	NLL-03	16095854	Lup017562	OIW15242.1	Esterase/lipase/thioesterase family protein	IPR007130 (Diacylglycerol acyltransferase)
605	SNLL-03_16134669	MACE-SNP	NLL-03	16134669	Lup017564	OIW15244.1	Esterase/lipase/thioesterase family protein	IPR007130 (Diacylglycerol acyltransferase)
606	SNLL-03_16167652	MACE-SNP	NLL-03	16167652	Lup017565	OIW15245.1	CASP-like protein RCOM_1446020-like [Glycine max]	IPR006702 (Uncharacterised protein family UPF0497, trans-membrane plant)
607	S_18_2_8064	MACE-SNP	S_18_2	8064	Lup008822	OIW20318.1	uracil phosphoribosyltransferase	IPR005765 (Uracil phosphoribosyl transferase)
608	S_18_2_8165	MACE-SNP	S_18_2	8165	NA	NA	NA	NA
609	S_1_143_17383	MACE-SNP	S_1_143	17383	Lup000064	OIW16641.1	Co-chaperone GrpE family protein	IPR000740 (GrpE nucleotide exchange factor)
610	S_88_45_37856	MACE-SNP	S_88_45	37856	Lup031629	OIW21300.1	PHD finger protein-related	IPR013083 (Zinc finger, RING/FYVE/PHD-type), IPR024610 (Inhibitor of growth protein, N-terminal), IPR028651 (ING family)
611	S_81_19_7545	MACE-SNP	S_81_19	7545	NA	NA	NA	NA
612	S_81_19_7564	MACE-SNP	S_81_19	7564	NA	NA	NA	NA
613	SNLL-03_19550397	MACE-SNP	NLL-03	19550397	NA	NA	NA	NA
614	SNLL-03_19763457	MACE-SNP	NLL-03	19763457	Lup021148	OIW15172.1	heme oxygenase 3	IPR016053 (Haem oxygenase-like), IPR016951 (Haem oxygenase (decyclizing), plant)
615	075D16_3	BAC-PCR	NLL-03	19839761	Lup021150	OIW15174.1	nudix hydrolase homolog 19	IPR015375 (NADH pyrophosphatase-like, N-terminal), IPR015797 (NUDIX hydrolase domain-like)
616	040P09_5	BAC-PCR			NA	NA	NA	NA
617	S_81_31_8501	MACE-SNP	S_81_31	8501	Lup031089	OIW21221.1	Ribosomal protein L39 family protein	IPR000077 (Ribosomal protein L39e), IPR023626 (Ribosomal protein L39e domain)
618	SNLL-06_9339995	MACE-SNP	NLL-06	9339995	NA	NA	NA	NA
619	S_22_100_23651	MACE-SNP	S_22_100	23651	Lup011871	OIW20470.1	Translation initiation factor SUI1 family protein	IPR005873 (Density-regulated protein DRP1)
620	S_22_144_3061	MACE-SNP	S_22_144	3061	Lup011877	OIW20474.1	oligosaccharyltransferase complex subunit OSTC-like protein	IPR021149 (Oligosaccharyl transferase complex, subunit OST3/OST6)
621	SNLL-03_20564063	MACE-SNP	NLL-03	20564063	Lup014140	OIW15141.1	photosystem I reaction center subunit X psaK	IPR000549 (Photosystem I PsaG/PsaK protein), IPR023618 (Photosystem I PsaG/PsaK domain)
622	S_574_14992	MACE-SNP	S_574	14992	Lup026629	OIV89136.1	unknown protein	IPR025131 (Domain of unknown function DUF4057)
623	SNLL-03_21268788	MACE-SNP	NLL-03	21268788	NA	NA	NA	NA
624	SNLL-03_21458556	MACE-SNP	NLL-03	21458556	Lup008567	OIW15080.1	multiple inositol polyphosphate phosphatase PhyIIa protein	IPR000560 (Histidine phosphatase superfamily, clade-2)
625	SNLL-03_21564694	MACE-SNP	NLL-03	21564694	Lup008577	OIW15090.1	alpha-soluble NSF attachment protein 2	IPR000744 (NSF attachment protein)
626	SNLL-03_21603691	MACE-SNP	NLL-03	21603691	NA	NA	NA	NA
627	SNLL-03_21728858	MACE-SNP	NLL-03	21728858	Lup008591	OIW15104.1	40S ribosomal protein S26-2 [Glycine max]	IPR000892 (Ribosomal protein S26e)
628	SNLL-07_12280579	MACE-SNP	NLL-07	12280579	Lup011901	OIW07743.1	PHD finger protein ALFIN-LIKE 2-like [Glycine max]	IPR013083 (Zinc finger, RING/FYVE/PHD-type), IPR021998 (Alfin)
629	SNLL-03_22849017	MACE-SNP	NLL-03	22849017	Lup013991	OIW15064.1	unknown protein	NA
630	074I10_3_2	BAC-PCR	NLL-19	1418583	NA	NA	NA	NA
631	SNLL-03_22918624	MACE-SNP	NLL-03	22918624	Lup024136	OIW15027.1	Cyclophilin-like peptidyl-prolyl cis-trans isomerase family protein	IPR002130 (Cyclophilin-like peptidyl-prolyl cis-trans isomerase domain)
632	SNLL-03_22947873	MACE-SNP	NLL-03	22947873	Lup024132	OIW15023.1	kinetochore-associated protein DSN1-like [Glycine max]	IPR009057 (Homeodomain-like)
633	SNLL-03_22959415	MACE-SNP	NLL-03	22959415	Lup024131	OIW15022.1	cellulose synthase 1	IPR005150 (Cellulose synthase), IPR013083 (Zinc finger, RING/FYVE/PHD-type)
634	SNLL-03_23283004	MACE-SNP	NLL-03	23283004	Lup030714	OIW14995.1	uncharacterized vacuolar membrane protein YML018C-like isoform X1 [Glycine max]	IPR000620 (Drug/metabolite transporter), IPR019008 (Domain of unknown function DUF2012)
635	SNLL-03_23292389	MACE-SNP	NLL-03	23292389	NA	NA	NA	NA
636	SNLL-03_23429941	MACE-SNP	NLL-03	23429941	Lup030696	OIW14977.1	stromal cell-derived factor-like protein	IPR016093 (MIR motif), IPR027005 (Glycosyltransferase 39 like)
637	SNLL-03_23486868	MACE-SNP	NLL-03	23486868	Lup030690	OIW14971.1	transmembrane 9 superfamily member 4-like [Glycine max]	IPR004240 (Nonaspanin (TM9SF))
638	SNLL-03_23492905	MACE-SNP	NLL-03	23492905	Lup030688	OIW14969.1	Protein phosphatase 2C family protein	IPR001932 (Protein phosphatase 2C (PP2C)-like domain), IPR015655 (Protein phosphatase 2C)
639	SNLL-03_23542567	MACE-SNP	NLL-03	23542567	Lup030682	OIW14963.1	zinc finger protein CONSTANS-LIKE 4 [Glycine max]	IPR000315 (Zinc finger, B-box), IPR010402 (CCT domain)
640	SNLL-03_23621368	MACE-SNP	NLL-03	23621368	Lup030675	OIW14956.1	double-stranded RNA-binding motif protein	IPR000999 (Ribonuclease III domain), IPR001650 (Helicase, C-terminal), IPR003100 (Argonaute/Dicer protein, PAZ domain), IPR005034 (Dicer dimerisation domain), IPR014001 (Helicase, superfamily 1/2, ATP-binding domain), IPR027417 (P-loop containing nucleoside triphosphate hydrolase)
641	SNLL-03_23671276	MACE-SNP	NLL-03	23671276	Lup030671	OIW14952.1	ultraviolet-B-repressible protein	IPR009518 (Photosystem II PsbX)
642	SNLL-03_23722026	MACE-SNP	NLL-03	23722026	Lup030666	OIW14947.1	aminopeptidase M1	IPR001930 (Peptidase M1, alanine aminopeptidase/leukotriene A4 hydrolase), IPR024571 (ERAP1-like C-terminal domain)
643	SNLL-03_23727274	MACE-SNP	NLL-03	23727274	Lup030665	OIW14946.1	RNA-binding (RRM/RBD/RNP motifs) family protein	IPR012677 (Nucleotide-binding, alpha-beta plait), IPR024888 (U1 small nuclear ribonucleoprotein A/U2 small nuclear ribonucleoprotein B'')
644	SNLL-03_23808984	MACE-SNP	NLL-03	23808984	Lup030655	OIW14936.1	Glycine dehydrogenase decarboxylating protein	IPR020581 (Glycine cleavage system P protein)
645	SNLL-03_23824620	MACE-SNP	NLL-03	23824620	Lup030651	OIW14932.1	vacuolar processing enzyme	IPR001096 (Peptidase C13, legumain), IPR001623 (DnaJ domain), IPR007872 (Zinc finger, DPH-type)
646	SNLL-03_23897821	MACE-SNP	NLL-03	23897821	Lup030643	OIW14924.1	Chaperone DnaJ-domain superfamily protein	IPR001623 (DnaJ domain)
647	SNLL-03_23952248	MACE-SNP	NLL-03	23952248	Lup030637	OIW14918.1	Actin-related protein Arp2/3 complex, subunit Arp2	IPR004000 (Actin-related protein)
648	SNLL-03_23984924	MACE-SNP	NLL-03	23984924	NA	NA	NA	NA
649	SNLL-03_24288560	MACE-SNP	NLL-03	24288560	Lup030603	OIW14884.1	WUSCHEL related homeobox 4	IPR009057 (Homeodomain-like)
650	SNLL-03_24458160	MACE-SNP	NLL-03	24458160	Lup030580	OIW14861.1	uncharacterized protein LOC100807554 isoform X1 [Glycine max]	IPR006869 (Domain of unknown function DUF547), IPR025757 (Ternary complex factor MIP1, leucine-zipper)
651	SNLL-03_24889669	MACE-SNP	NLL-03	24889669	Lup005422	OIW14801.1	ornithine decarboxylase [Glycine max]	IPR000183 (Ornithine/DAP/Arg decarboxylase)
652	SNLL-03_25057902	MACE-SNP	NLL-03	25057902	Lup005398	OIW14777.1	glyceraldehyde-3-phosphate dehydrogenase C2	IPR020831 (Glyceraldehyde/Erythrose phosphate dehydrogenase family)
653	SNLL-03_25062063	MACE-SNP	NLL-03	25062063	Lup005397	OIW14776.1	expressed protein localized to the inner membrane of the chloroplast.	NA
654	SNLL-03_25087269	MACE-SNP	NLL-03	25087269	Lup005393	OIW14772.1	multiple chloroplast division site 1	NA
655	SNLL-03_25102878	MACE-SNP	NLL-03	25102878	Lup005390	OIW14769.1	Cysteine proteinases superfamily protein	IPR013128 (Peptidase C1A, papain), IPR025660 (Cysteine peptidase, histidine active site), IPR025661 (Cysteine peptidase, asparagine active site)
656	SNLL-03_25110719	MACE-SNP	NLL-03	25110719	Lup005387	OIW14766.1	RNA-binding (RRM/RBD/RNP motifs) family protein	IPR012677 (Nucleotide-binding, alpha-beta plait)
657	SNLL-03_25119039	MACE-SNP	NLL-03	25119039	NA	NA	NA	NA
658	SNLL-03_25155868	MACE-SNP	NLL-03	25155868	Lup005380	OIW14759.1	BURP domain-containing protein	IPR004873 (BURP domain)
659	SNLL-03_25176861	MACE-SNP	NLL-03	25176861	Lup005377	OIW14756.1	specific tissue protein	IPR024489 (Organ specific protein)
660	SNLL-03_25178507	MACE-SNP	NLL-03	25178507	Lup005376	OIW14755.1	cyclase associated protein 1	IPR001837 (Adenylate cyclase-associated CAP), IPR017901 (C-CAP/cofactor C-like domain), IPR018106 (CAP, conserved site, N-terminal)
661	SNLL-03_25324848	MACE-SNP	NLL-03	25324848	Lup005357	OIW14736.1	ATP-binding microtubule motor family protein	IPR001752 (Kinesin, motor domain), IPR021881 (Protein of unknown function DUF3490), IPR027417 (P-loop containing nucleoside triphosphate hydrolase), IPR027640 (Kinesin-like protein)
662	SNLL-03_25326214	MACE-SNP	NLL-03	25326214	Lup005356	OIW14735.1	30S ribosomal protein S31	NA
663	SNLL-03_25328272	MACE-SNP	NLL-03	25328272	Lup005355	OIW14734.1	V-type proton ATPase 16 kDa proteolipid subunit-like [Glycine max]	IPR000245 (V-ATPase proteolipid subunit), IPR002379 (V-ATPase proteolipid subunit C-like domain)
664	SNLL-03_25791875	MACE-SNP	NLL-03	25791875	Lup033023	OIW14681.1	selenium-binding protein 1	IPR008826 (Selenium-binding protein)
665	SNLL-03_25834867	MACE-SNP	NLL-03	25834867	Lup033018	OIW14676.1	phytoene desaturase 3	IPR001613 (Flavin amine oxidase), IPR014102 (Phytoene desaturase)
666	SNLL-03_25839697	MACE-SNP	NLL-03	25839697	Lup033017	OIW14675.1	RNA binding	IPR012340 (Nucleic acid-binding, OB-fold)
667	SNLL-03_25919589	MACE-SNP	NLL-03	25919589	Lup033004	OIW14662.1	Ribosomal protein L17 component of cytosolic 80S ribosome and 60S large subunit	IPR001063 (Ribosomal protein L22/L17)
668	SNLL-03_26213137	MACE-SNP	NLL-03	26213137	Lup032974	OIW14632.1	COP9 signalosome complex subunit 5	IPR000555 (JAB/MPN domain)
669	SNLL-03_26229196	MACE-SNP	NLL-03	26229196	Lup032973	OIW14631.1	plasma membrane H+-ATPase	IPR001757 (Cation-transporting P-type ATPase), IPR023214 (HAD-like domain), IPR023298 (P-type ATPase, transmembrane domain)
670	SNLL-03_26319395	MACE-SNP	NLL-03	26319395	Lup032961	OIW14619.1	RNA-binding protein 42-like [Glycine max]	IPR012677 (Nucleotide-binding, alpha-beta plait)
671	SNLL-03_26347225	MACE-SNP	NLL-03	26347225	Lup032956	OIW14614.1	proteasome subunit beta type protein, putative	IPR001353 (Proteasome, subunit alpha/beta)
672	SNLL-03_26371984	MACE-SNP	NLL-03	26371984	Lup032952	OIW14610.1	26S proteasome non-ATPase regulatory subunit-like protein	IPR000717 (Proteasome component (PCI) domain), IPR011990 (Tetratricopeptide-like helical), IPR013143 (PCI/PINT associated module)
673	SNLL-03_26558261	MACE-SNP	NLL-03	26558261	Lup032936	OIW14594.1	aspartate aminotransferase 3	IPR000796 (Aspartate/other aminotransferase), IPR015424 (Pyridoxal phosphate-dependent transferase)
674	SNLL-03_26814497	MACE-SNP	NLL-03	26814497	Lup014952	OIW14566.1	Phosphoglycerate mutase family protein	IPR013078 (Histidine phosphatase superfamily, clade-1)
675	SNLL-03_26824895	MACE-SNP	NLL-03	26824895	Lup014951	OIW14565.1	Rhamnogalacturonate lyase family protein	IPR008979 (Galactose-binding domain-like), IPR010325 (Rhamnogalacturonate lyase), IPR011013 (Galactose mutarotase-like domain), IPR013784 (Carbohydrate-binding-like fold), IPR014766 (Carboxypeptidase, regulatory domain)
676	SNLL-03_26840402	MACE-SNP	NLL-03	26840402	Lup014949	OIW14563.1	transcription initiation factor IIA subunit 2	IPR003194 (Transcription initiation factor IIA, gamma subunit), IPR009083 (Transcription factor IIA, helical), IPR009088 (Transcription factor IIA, beta-barrel)
677	SNLL-03_26859390	MACE-SNP	NLL-03	26859390	Lup014947	OIW14561.1	neuroguidin-like isoform X3 [Glycine max]	IPR007146 (Sas10/Utp3/C1D)
678	S_235_4_34278	MACE-SNP	S_235_4	34278	Lup012952	OIW21843.1	pyridoxine/pyridoxamine 5'-phosphate oxidase	IPR000659 (Pyridoxamine 5'-phosphate oxidase), IPR004443 (YjeF N-terminal domain), IPR005645 (Serine hydrolase FSH), IPR026600 (NAD(P)H-hydrate epimerase)
679	SNLL-03_27064091	MACE-SNP	NLL-03	27064091	Lup012942	OIW14543.1	general regulatory factor 2	IPR000308 (14-3-3 protein), IPR023409 (14-3-3 protein, conserved site), IPR023410 (14-3-3 domain)
680	S_132_126_27598	MACE-SNP	S_132_126	27598	Lup004964	OIW21483.1	ethylene-responsive element binding factor 13	IPR016177 (DNA-binding domain)
681	SNLL-03_27313450	MACE-SNP	NLL-03	27313450	Lup004961	OIW14528.1	Pollen Ole e 1 allergen and extensin family protein	IPR006041 (Pollen Ole e 1 allergen/extensin)
682	SNLL-03_27361061	MACE-SNP	NLL-03	27361061	Lup004956	OIW14523.1	F-box/kelch-repeat protein At1g22040-like isoform X2 [Glycine max]	IPR015916 (Galactose oxidase, beta-propeller)
683	SNLL-03_28044624	MACE-SNP	NLL-03	28044624	Lup019888	OIW14472.1	Transcription elongation factor Spt5	IPR008991 (Translation protein SH3-like domain), IPR017071 (Transcription elongation factor Spt5)
684	105I24_3	BAC-PCR	NLL-03	28154113	NA	NA	NA	NA
685	SNLL-03_28774576	MACE-SNP	NLL-03	28774576	Lup019507	OIW14459.1	DCD (Development and Cell Death) domain protein	IPR013989 (Development/cell death domain)
686	SNLL-03_28792582	MACE-SNP	NLL-03	28792582	Lup019508	OIW14460.1	transcription and mRNA export factor SUS1 [Glycine max]	IPR018783 (Transcription factor, enhancer of yellow 2)
687	SNLL-03_29030576	MACE-SNP	NLL-03	29030576	Lup015359	OIW14446.1	uncharacterized protein LOC100804499 isoform X6 [Glycine max]	IPR019448 (EEIG1/EHBP1 N-terminal domain)
688	SNLL-03_29064173	MACE-SNP	NLL-03	29064173	Lup015362	OIW14449.1	RNA methyltransferase family protein	IPR007848 (Methyltransferase small domain), IPR027417 (P-loop containing nucleoside triphosphate hydrolase)
689	SNLL-03_28950534	MACE-SNP	NLL-03	28950534	Lup015353	OIW14440.1	unknown protein	NA
690	SNLL-03_28984373	MACE-SNP	NLL-03	28984373	Lup015356	OIW14443.1	Structural constituent of ribosome, putative[Ricinus communis]	IPR000244 (Ribosomal protein L9)
691	SNLL-03_28985028	MACE-SNP	NLL-03	28985028	Lup015357	OIW14444.1	probable mitochondrial pyruvate carrier 2-like isoform X1 [Glycine max]	IPR005336 (Mitochondrial pyruvate carrier)
692	SNLL-03_29230688	MACE-SNP	NLL-03	29230688	Lup020874	OIW14428.1	Sucrase/ferredoxin-like family protein	IPR009737 (Sucraseferredoxin-like)
693	SNLL-03_29421574	MACE-SNP	NLL-03	29421574	Lup020860	OIW14414.1	haloacid dehalogenase-like hydrolase	IPR002036 (Endoribonuclease YbeY), IPR006379 (HAD-superfamily hydrolase, subfamily IIB), IPR023091 (Metalloprotease catalytic domain, predicted), IPR023214 (HAD-like domain)
694	SNLL-03_30054517	MACE-SNP	NLL-03	30054517	Lup015711	OIW14357.1	rhomboid-like protein 11	IPR002610 (Peptidase S54, rhomboid)
695	SNLL-03_29649534	MACE-SNP	NLL-03	29649534	Lup015748	OIW14394.1	SPX domain gene 2	IPR004331 (SPX, N-terminal)
696	SNLL-03_29912422	MACE-SNP	NLL-03	29912422	NA	NA	NA	NA
697	SNLL-03_29924275	MACE-SNP	NLL-03	29924275	Lup015721	OIW14367.1	unknown protein	NA
698	SNLL-03_29948279	MACE-SNP	NLL-03	29948279	Lup015719	OIW14365.1	DNA topoisomerase, type IA, core	IPR000380 (DNA topoisomerase, type IA), IPR013498 (DNA topoisomerase, type IA, zn finger), IPR023405 (DNA topoisomerase, type IA, core domain)
699	114O14_3	BAC-PCR	NLL-03	29713009	Lup015740	OIW14386.1	aspartate aminotransferase 5	IPR000796 (Aspartate/other aminotransferase), IPR015424 (Pyridoxal phosphate-dependent transferase)
700	137N08_5	BAC-PCR	NLL-03	29713081	Lup015740	OIW14386.1	aspartate aminotransferase 5	IPR000796 (Aspartate/other aminotransferase), IPR015424 (Pyridoxal phosphate-dependent transferase)
701	002B02_5	BAC-PCR	NLL-04	43219	Lup031235	OIW14345.1	RNA-binding protein 25-like isoform X7 [Glycine max]	IPR002483 (PWI domain), IPR012677 (Nucleotide-binding, alpha-beta plait)
702	SNLL-04_30524	MACE-SNP	NLL-04	30524	Lup031233	OIW14343.1	Dual-specificity RNA methyltransferase RlmN	IPR004383 (Ribosomal RNA large subunit methyltransferase RlmN/Cfr), IPR013785 (Aldolase-type TIM barrel)
703	SNLL-04_88529	MACE-SNP	NLL-04	88529	Lup031239	OIW14349.1	eukaryotic translation initiation factor 3 subunit G	IPR017334 (Eukaryotic translation initiation factor 3 subunit G), IPR024675 (Eukaryotic translation initiation factor 3 subunit G, N-terminal)
704	SNLL-04_241258	MACE-SNP	NLL-04	241258	Lup025123	OIW14337.1	enoyl-CoA hydratase/isomerase D	IPR001753 (Crotonase superfamily), IPR014748 (Crontonase, C-terminal)
705	SNLL-04_433762	MACE-SNP	NLL-04	433762	Lup021458	OIW14318.1	Rhamnogalacturonate lyase family protein	IPR008979 (Galactose-binding domain-like), IPR010325 (Rhamnogalacturonate lyase), IPR011013 (Galactose mutarotase-like domain), IPR012336 (Thioredoxin-like fold), IPR013784 (Carbohydrate-binding-like fold), IPR014766 (Carboxypeptidase, regulatory domain)
706	SNLL-04_517859	MACE-SNP	NLL-04	517859	Lup021457	OIW14317.1	L-ascorbate oxidase [Glycine max]	IPR017760 (L-ascorbate oxidase, plants)
707	SNLL-04_534011	MACE-SNP	NLL-04	534011	NA	NA	NA	NA
708	SNLL-04_665101	MACE-SNP	NLL-04	665101	Lup021450	OIW14310.1	cinnamoyl coa reductase 1	IPR001509 (NAD-dependent epimerase/dehydratase), IPR016040 (NAD(P)-binding domain)
709	SNLL-04_715201	MACE-SNP	NLL-04	715201	Lup021447	OIW14307.1	malonyl CoA-acyl carrier transacylase	IPR004410 (Malonyl CoA-acyl carrier protein transacylase, FabD-type), IPR016035 (Acyl transferase/acyl hydrolase/lysophospholipase)
710	SNLL-04_715704	MACE-SNP	NLL-04	715704	Lup021446	OIW14306.1	pescadillo homolog [Glycine max]	NA
711	SNLL-04_860130	MACE-SNP	NLL-04	860130	Lup021434	OIW14294.1	mitosis protein DIM1	IPR004123 (mRNA splicing factor, thioredoxin-like U5 snRNP), IPR012336 (Thioredoxin-like fold)
712	SNLL-04_975436	MACE-SNP	NLL-04	975436	Lup021425	OIW14285.1	putative E3 ubiquitin-protein ligase LIN-1-like isoform X1 [Glycine max]	IPR015943 (WD40/YVTN repeat-like-containing domain), IPR016024 (Armadillo-type fold)
713	SNLL-04_1058250	MACE-SNP	NLL-04	1058250	Lup021421	OIW14281.1	40S ribosomal S21-like protein	IPR001931 (Ribosomal protein S21e)
714	SNLL-04_1060226	MACE-SNP	NLL-04	1060226	NA	NA	NA	NA
715	SNLL-04_1518823	MACE-SNP	NLL-04	1518823	Lup021396	OIW14256.1	60S ribosomal protein L27-1	IPR001141 (Ribosomal protein L27e), IPR008991 (Translation protein SH3-like domain)
716	SNLL-04_2256634	MACE-SNP	NLL-04	2256634	Lup021361	OIW14221.1	light-harvesting chlorophyll B-binding protein 3	IPR022796 (Chlorophyll A-B binding protein), IPR023329 (Chlorophyll a/b binding protein domain)
717	SNLL-04_2346891	MACE-SNP	NLL-04	2346891	Lup021355	OIW14215.1	eukaryotic translation initiation factor 2	IPR000555 (JAB/MPN domain), IPR024969 (Rpn11/EIF3F C-terminal domain), IPR027531 (Eukaryotic translation initiation factor 3 subunit F)
718	SNLL-04_2382105	MACE-SNP	NLL-04	2382105	Lup021353	OIW14213.1	26S proteasome non-ATPase regulatory subunit 7 homolog A-like [Glycine max]	IPR000555 (JAB/MPN domain), IPR024969 (Rpn11/EIF3F C-terminal domain)
719	SNLL-04_2494615	MACE-SNP	NLL-04	2494615	Lup021348	OIW14208.1	protein TRANSPORT INHIBITOR RESPONSE 1-like isoform X1 [Glycine max]	IPR006553 (Leucine-rich repeat, cysteine-containing subtype)
720	SNLL-04_2663944	MACE-SNP	NLL-04	2663944	NA	NA	NA	NA
721	SNLL-04_2963059	MACE-SNP	NLL-04	2963059	Lup021323	OIW14183.1	NAD(P)-binding Rossmann-fold superfamily protein	IPR002347 (Glucose/ribitol dehydrogenase)
722	SNLL-04_3485986	MACE-SNP	NLL-04	3485986	Lup021297	OIW14157.1	glutamine synthetase 1	IPR008147 (Glutamine synthetase, beta-Grasp), IPR014746 (Glutamine synthetase/guanido kinase, catalytic domain), IPR027302 (Glutamine synthetase, N-terminal conserved site), IPR027303 (Glutamine synthetase, glycine-rich site)
723	131K22_3	BAC-PCR	NLL-04	3514374	NA	NA	NA	NA
724	047P22_5	BAC-PCR	NLL-04	3532326	NA	NA	NA	NA
725	SNLL-04_3574859	MACE-SNP	NLL-04	3574859	Lup021288	OIW14148.1	Oxidoreductase family protein	IPR016040 (NAD(P)-binding domain)
726	SNLL-04_3750329	MACE-SNP	NLL-04	3750329	Lup021279	OIW14139.1	uncharacterized protein LOC100816954 isoform X2 [Glycine max]	NA
727	SNLL-04_3939893	MACE-SNP	NLL-04	3939893	Lup021269	OIW14129.1	unknown protein	NA
728	SNLL-04_3981973	MACE-SNP	NLL-04	3981973	Lup021268	OIW14128.1	Uncharacterised protein family (UPF0497)	IPR006702 (Uncharacterised protein family UPF0497, trans-membrane plant)
729	SNLL-04_3994569	MACE-SNP	NLL-04	3994569	NA	NA	NA	NA
730	SNLL-04_4035586	MACE-SNP	NLL-04	4035586	NA	NA	NA	NA
731	SNLL-04_4058143	MACE-SNP	NLL-04	4058143	Lup021263	OIW14123.1	ribosomal protein 5B	IPR000235 (Ribosomal protein S5/S7), IPR023798 (Ribosomal protein S7 domain)
732	SNLL-04_4100344	MACE-SNP	NLL-04	4100344	Lup021258	OIW14118.1	protein TIC 40, chloroplastic-like [Glycine max]	NA
733	SNLL-04_4153923	MACE-SNP	NLL-04	4153923	Lup021252	OIW14112.1	bis(5'-adenosyl)-triphosphatase	IPR001310 (Histidine triad (HIT) protein), IPR011146 (HIT-like domain)
734	SNLL-04_4159339	MACE-SNP	NLL-04	4159339	Lup021251	OIW14111.1	Ribosomal protein L17 family protein	IPR000456 (Ribosomal protein L17)
735	SNLL-04_4355328	MACE-SNP	NLL-04	4355328	Lup019483	OIW14104.1	cation diffusion facilitator family transporter	IPR002524 (Cation efflux protein), IPR027469 (Cation efflux protein transmembrane domain), IPR027470 (Cation efflux protein cytoplasmic domain)
736	SNLL-04_4395752	MACE-SNP	NLL-04	4395752	Lup019481	OIW14102.1	eukaryotic translation initiation factor 2 beta subunit	IPR002735 (Translation initiation factor IF2/IF5), IPR004864 (Late embryogenesis abundant protein, LEA-14)
737	S_260_27_12263	MACE-SNP	S_260_27	12263	Lup014553	OIW21906.1	Dynein light chain type 1 family protein	IPR001372 (Dynein light chain, type 1/2)
738	SNLL-04_5273569	MACE-SNP	NLL-04	5273569	Lup011397	OIW14052.1	pyridoxine biosynthesis 1.1	IPR001852 (Vitamin B6 biosynthesis protein), IPR013785 (Aldolase-type TIM barrel)
739	SNLL-04_5508268	MACE-SNP	NLL-04	5508268	Lup011377	OIW14032.1	ubiquitin-like protein 5	IPR000626 (Ubiquitin domain)
740	SNLL-04_5577737	MACE-SNP	NLL-04	5577737	Lup011370	OIW14025.1	F-box family protein	IPR001810 (F-box domain)
741	SNLL-04_5905340	MACE-SNP	NLL-04	5905340	Lup009301	OIW13950.1	acyl carrier protein 4	IPR003231 (Acyl carrier protein (ACP)), IPR009081 (Acyl carrier protein-like)
742	SNLL-04_5993023	MACE-SNP	NLL-04	5993023	Lup009311	OIW13960.1	methionine sulfoxide reductase B5	IPR011057 (Mss4-like), IPR028427 (Peptide methionine sulfoxide reductase)
743	SNLL-04_6058029	MACE-SNP	NLL-04	6058029	Lup009315	OIW13964.1	GTP binding Elongation factor Tu family protein	IPR002885 (Pentatricopeptide repeat), IPR004541 (Translation elongation factor EFTu/EF1A, bacterial/organelle), IPR005225 (Small GTP-binding protein domain), IPR027417 (P-loop containing nucleoside triphosphate hydrolase)
744	SNLL-04_6078130	MACE-SNP	NLL-04	6078130	Lup009317	OIW13966.1	ribosomal protein S15A	IPR000630 (Ribosomal protein S8)
745	SNLL-04_6084954	MACE-SNP	NLL-04	6084954	Lup009318	OIW13967.1	Protein kinase superfamily protein	IPR011009 (Protein kinase-like domain)
746	SNLL-04_6171214	MACE-SNP	NLL-04	6171214	Lup009323	OIW13972.1	basic 7S globulin [Glycine max]	IPR001461 (Aspartic peptidase), IPR021109 (Aspartic peptidase domain)
747	SNLL-04_6350214	MACE-SNP	NLL-04	6350214	NA	NA	NA	NA
748	SNLL-04_6494400	MACE-SNP	NLL-04	6494400	Lup009363	OIW14012.1	Cytochrome b6 [Medicago truncatula]	NA
749	SNLL-04_6532756	MACE-SNP	NLL-04	6532756	Lup009368	OIW14017.1	thioredoxin 2	IPR005746 (Thioredoxin), IPR012336 (Thioredoxin-like fold)
750	SNLL-04_7742490	MACE-SNP	NLL-04	7742490	Lup031729	OIW13840.1	mitochondrial pyruvate carrier 1-like isoform X3 [Glycine max]	IPR005336 (Mitochondrial pyruvate carrier)
751	SNLL-04_7818926	MACE-SNP	NLL-04	7818926	NA	NA	NA	NA
752	SNLL-04_7894592	MACE-SNP	NLL-04	7894592	Lup031754	OIW13865.1	pentatricopeptide (PPR) repeat-containing protein	IPR002625 (Smr protein/MutS2 C-terminal), IPR002885 (Pentatricopeptide repeat), IPR011990 (Tetratricopeptide-like helical)
753	SNLL-04_7977649	MACE-SNP	NLL-04	7977649	Lup031768	OIW13879.1	farnesyl diphosphate synthase 1	IPR000092 (Polyprenyl synthetase)
754	SNLL-04_8069141	MACE-SNP	NLL-04	8069141	NA	NA	NA	NA
755	SNLL-04_8097003	MACE-SNP	NLL-04	8097003	NA	NA	NA	NA
756	SNLL-04_8107218	MACE-SNP	NLL-04	8107218	Lup031784	OIW13895.1	actin depolymerizing factor 3	IPR002108 (Actin-binding, cofilin/tropomyosin type), IPR017904 (ADF/Cofilin/Destrin)
757	SNLL-04_8141103	MACE-SNP	NLL-04	8141103	Lup031788	OIW13899.1	plant/F7F23-4 protein	NA
758	SNLL-04_8150031	MACE-SNP	NLL-04	8150031	Lup031790	OIW13901.1	glucose 6-phosphate/phosphate translocator 1	IPR000620 (Drug/metabolite transporter), IPR004853 (Triose-phosphate transporter domain)
759	SNLL-04_8237725	MACE-SNP	NLL-04	8237725	Lup031799	OIW13910.1	Ferredoxin--NADP reductase	IPR001433 (Oxidoreductase FAD/NAD(P)-binding), IPR015701 (Ferredoxin--NADP reductase), IPR017938 (Riboflavin synthase-like beta-barrel)
760	SNLL-04_8256895	MACE-SNP	NLL-04	8256895	NA	NA	NA	NA
761	SNLL-04_8266452	MACE-SNP	NLL-04	8266452	Lup031802	OIW13913.1	GTP binding	IPR004396 (Ribosome-binding ATPase YchF/Obg-like ATPase 1), IPR012675 (Beta-grasp domain), IPR023192 (TGS-like domain), IPR027417 (P-loop containing nucleoside triphosphate hydrolase)
762	SNLL-04_8306423	MACE-SNP	NLL-04	8306423	Lup031808	OIW13919.1	tubulin beta chain 4	IPR000217 (Tubulin), IPR023123 (Tubulin, C-terminal)
763	SNLL-04_8597784	MACE-SNP	NLL-04	8597784	Lup017931	OIW13752.1	ATP-citrate synthase (ATP-citrate (Pro-S-)-lyase)	IPR002020 (Citrate synthase-like), IPR005810 (Succinyl-CoA ligase, alpha subunit), IPR016040 (NAD(P)-binding domain), IPR016102 (Succinyl-CoA synthetase-like)
764	SNLL-04_8700521	MACE-SNP	NLL-04	8700521	Lup017914	OIW13735.1	chitinase-like protein 2	IPR016283 (Glycoside hydrolase, family 19), IPR023346 (Lysozyme-like domain)
765	SNLL-04_9211368	MACE-SNP	NLL-04	9211368	Lup008047	OIW13705.1	transcription factor VOZ1-like isoform X2 [Glycine max]	NA
766	SNLL-04_9239856	MACE-SNP	NLL-04	9239856	Lup008045	OIW13703.1	auxin response factor 4	IPR010525 (Auxin response factor), IPR015300 (DNA-binding pseudobarrel domain)
767	SNLL-04_9272686	MACE-SNP	NLL-04	9272686	Lup008040	OIW13698.1	Dormancy/auxin associated family protein	IPR008406 (Dormancyauxin associated)
768	SNLL-04_9337796	MACE-SNP	NLL-04	9337796	Lup008029	OIW13687.1	Rubber elongation factor protein (REF)	IPR008802 (Rubber elongation factor)
769	SNLL-04_9446745	MACE-SNP	NLL-04	9446745	Lup008011	OIW13669.1	60S ribosomal protein L26-1-like [Glycine max]	IPR005756 (Ribosomal protein L26/L24P, eukaryotic/archaeal), IPR008991 (Translation protein SH3-like domain)
770	SNLL-04_9451853	MACE-SNP	NLL-04	9451853	Lup008010	OIW13668.1	oxidoreductase, zinc-binding dehydrogenase family protein	IPR002085 (Alcohol dehydrogenase superfamily, zinc-type), IPR016040 (NAD(P)-binding domain), IPR020843 (Polyketide synthase, enoylreductase)
771	SNLL-04_9487683	MACE-SNP	NLL-04	9487683	NA	NA	NA	NA
772	SNLL-04_9520893	MACE-SNP	NLL-04	9520893	Lup008000	OIW13658.1	plastid developmental protein DAG, putative	NA
773	SNLL-04_9611461	MACE-SNP	NLL-04	9611461	NA	NA	NA	NA
774	SNLL-04_9749228	MACE-SNP	NLL-04	9749228	Lup007952	OIW13610.1	uncharacterized protein LOC100794179 isoform X1 [Glycine max]	IPR006927 (Protein of unknown function DUF639)
775	SNLL-04_9796067	MACE-SNP	NLL-04	9796067	Lup007941	OIW13599.1	heat shock protein 70	IPR013126 (Heat shock protein 70 family)
776	SNLL-04_10055982	MACE-SNP	NLL-04	10055982	Lup029239	OIW13498.1	ATP synthase delta chain	IPR000711 (ATPase, F1 complex, OSCP/delta subunit), IPR026015 (F1F0 ATP synthase OSCP/delta subunit, N-terminal domain)
777	SNLL-04_10103828	MACE-SNP	NLL-04	10103828	Lup029245	OIW13504.1	60S ribosomal protein L24-2	IPR000988 (Ribosomal protein L24e-related), IPR023441 (Ribosomal protein L24e domain), IPR023442 (Ribosomal protein L24e, conserved site)
778	SNLL-04_10119852	MACE-SNP	NLL-04	10119852	Lup029248	OIW13507.1	60S acidic ribosomal protein family	IPR001813 (Ribosomal protein L10/L12)
779	SNLL-04_10338357	MACE-SNP	NLL-04	10338357	Lup029273	OIW13532.1	probable aldo-keto reductase 1-like isoform 1 [Glycine max]	IPR010420 (CASTOR/POLLUX/SYM8 ion channels), IPR023210 (NADP-dependent oxidoreductase domain)
780	SNLL-04_10464055	MACE-SNP	NLL-04	10464055	Lup029292	OIW13551.1	histone H2A 2	IPR009072 (Histone-fold)
781	SNLL-04_10689970	MACE-SNP	NLL-04	10689970	Lup029315	OIW13574.1	cytidine/deoxycytidylate deaminase family protein	IPR016193 (Cytidine deaminase-like)
782	SNLL-04_10704053	MACE-SNP	NLL-04	10704053	Lup029317	OIW13576.1	F-actin-capping protein subunit alpha	IPR002189 (F-actin-capping protein subunit alpha)
783	SNLL-04_10872393	MACE-SNP	NLL-04	10872393	Lup001049	OIW13481.1	unknown protein	NA
784	SNLL-04_11172429	MACE-SNP	NLL-04	11172429	Lup022260	OIW13469.1	Protein kinase superfamily protein	IPR011009 (Protein kinase-like domain)
785	SNLL-04_11247561	MACE-SNP	NLL-04	11247561	Lup022265	OIW13474.1	Low temperature and salt responsive protein family	IPR000612 (Proteolipid membrane potential modulator)
786	SNLL-04_11704675	MACE-SNP	NLL-04	11704675	NA	NA	NA	NA
787	SNLL-04_11736236	MACE-SNP	NLL-04	11736236	Lup005329	OIW13439.1	Cyclophilin-like peptidyl-prolyl cis-trans isomerase family protein	IPR002130 (Cyclophilin-like peptidyl-prolyl cis-trans isomerase domain)
788	SNLL-04_11985144	MACE-SNP	NLL-04	11985144	Lup033066	OIW13417.1	DnaJ heat shock amine-terminal domain protein	IPR001623 (DnaJ domain), IPR011990 (Tetratricopeptide-like helical)
789	SNLL-04_12064042	MACE-SNP	NLL-04	12064042	Lup033072	OIW13423.1	Ribosomal protein L19e family protein	IPR000196 (Ribosomal protein L19/L19e domain), IPR023638 (Ribosomal protein L19/L19e conserved site), IPR027547 (Ribosomal protein L19/L19e)
790	SNLL-04_12375971	MACE-SNP	NLL-04	12375971	Lup019756	OIW13404.1	RNA polymerase II transcription factor SIII (elongin) subunit A	IPR010684 (RNA polymerase II transcription factor SIII, subunit A)
791	SNLL-04_12617443	MACE-SNP	NLL-04	12617443	Lup019764	OIW13412.1	Protein kinase superfamily protein	IPR011009 (Protein kinase-like domain), IPR013320 (Concanavalin A-like lectin/glucanase, subgroup)
792	S_35_316_3283	MACE-SNP	S_35_316	3283	NA	NA	NA	NA
793	SNLL-04_14701658	MACE-SNP	NLL-04	14701658	Lup002848	OIW13328.1	actin 4	IPR004000 (Actin-related protein)
794	SNLL-04_14943252	MACE-SNP	NLL-04	14943252	Lup002861	OIW13341.1	C2 calcium/lipid-binding and GRAM domain containing protein	IPR000008 (C2 domain), IPR013583 (Phosphoribosyltransferase C-terminal)
795	SNLL-04_15426966	MACE-SNP	NLL-04	15426966	Lup002880	OIW13360.1	Amino acid dehydrogenase family protein	IPR000672 (Tetrahydrofolate dehydrogenase/cyclohydrolase)
796	SNLL-04_14579310	MACE-SNP	NLL-04	14579310	NA	NA	NA	NA
797	S_401_270347	MACE-SNP	S_401	270347	Lup021673	OIV89458.1	Glycerophosphoryl diester phosphodiesterase family protein	IPR004129 (Glycerophosphoryl diester phosphodiesterase)
798	SNLL-04_17814595	MACE-SNP	NLL-04	17814595	Lup003550	OIW13221.1	photosystem II reaction center PSB28 protein	IPR005610 (Photosystem II Psb28, class 1)
799	SNLL-04_17940809	MACE-SNP	NLL-04	17940809	Lup003545	OIW13216.1	60S ribosomal L23-like protein	IPR000218 (Ribosomal protein L14b/L23e), IPR023571 (Ribosomal protein L14 domain)
800	S_332_232663	MACE-SNP	S_332	232663	NA	NA	NA	NA
801	026O16_3	BAC-PCR	S_576	50637	NA	NA	NA	NA
802	119M13_3D	BAC-PCR	S_576	51467	NA	NA	NA	NA
803	SNLL-04_19967673	MACE-SNP	NLL-04	19967673	Lup032105	OIW13124.1	carboxy-terminal processing peptidase-like protein	IPR004447 (C-terminal-processing peptidase S41A)
804	SNLL-04_21301249	MACE-SNP	NLL-04	21301249	Lup008123	OIW13090.1	Single-stranded nucleic acid binding R3H domain protein	IPR014710 (RmlC-like jelly roll fold), IPR027417 (P-loop containing nucleoside triphosphate hydrolase)
805	SNLL-04_21420763	MACE-SNP	NLL-04	21420763	Lup008114	OIW13081.1	uncharacterized protein LOC100812281 isoform X2 [Glycine max]	IPR019411 (Domain of unknown function DUF2404)
806	S_90_15_4661	MACE-SNP	S_90_15	4661	Lup032134	OIW21321.1	plastid developmental protein DAG, putative	NA
807	S_90_4_5300	MACE-SNP	S_90_4	5300	Lup032128	OIW21315.1	DNA-directed RNA polymerase II subunit Rpb7	IPR005576 (RNA polymerase Rpb7, N-terminal), IPR012340 (Nucleic acid-binding, OB-fold)
808	SNLL-04_6907943	MACE-SNP	NLL-04	6907943	NA	NA	NA	NA
809	SNLL-04_7251449	MACE-SNP	NLL-04	7251449	Lup031693	OIW13804.1	ATP-dependent zinc metalloprotease FTSH protein	IPR000642 (Peptidase M41), IPR027417 (P-loop containing nucleoside triphosphate hydrolase)
810	SNLL-04_7666925	MACE-SNP	NLL-04	7666925	NA	NA	NA	NA
811	SNLL-17_6498811	MACE-SNP	NLL-17	6498811	NA	NA	NA	NA
812	SNLL-04_21587563	MACE-SNP	NLL-04	21587563	Lup017598	OIW13038.1	Tetratricopeptide repeat (TPR)-like superfamily protein	IPR011990 (Tetratricopeptide-like helical)
813	SNLL-04_21798901	MACE-SNP	NLL-04	21798901	Lup017608	OIW13048.1	topless-related protein 3-like isoform X1 [Glycine max]	IPR006594 (LisH dimerisation motif), IPR006595 (CTLH, C-terminal LisH motif), IPR011047 (Quinonprotein alcohol dehydrogenase-like superfamily), IPR015943 (WD40/YVTN repeat-like-containing domain), IPR027728 (Topless family)
814	SNLL-04_21847665	MACE-SNP	NLL-04	21847665	Lup017612	OIW13052.1	importin subunit alpha-1b	IPR002652 (Importin-alpha, importin-beta-binding domain), IPR016024 (Armadillo-type fold), IPR024931 (Importin subunit alpha)
815	SNLL-04_21885415	MACE-SNP	NLL-04	21885415	Lup017615	OIW13055.1	Ras-related small GTP-binding family protein	IPR001580 (Calreticulin/calnexin), IPR005225 (Small GTP-binding protein domain), IPR006689 (Small GTPase superfamily, ARF/SAR type), IPR008985 (Concanavalin A-like lectin/glucanases superfamily), IPR027417 (P-loop containing nucleoside triphosphate hydrolase)
816	SNLL-04_21911112	MACE-SNP	NLL-04	21911112	Lup017618	OIW13058.1	iron-regulated protein 3	IPR009716 (Ferroporti-1), IPR016196 (Major facilitator superfamily domain, general substrate transporter)
817	SNLL-04_22036794	MACE-SNP	NLL-04	22036794	Lup017626	OIW13066.1	Cobalt import ATP-binding protein cbiO, putative [Ricinus communis]	IPR027417 (P-loop containing nucleoside triphosphate hydrolase)
818	SNLL-04_22407276	MACE-SNP	NLL-04	22407276	Lup015462	OIW13013.1	ubiquitin 5	IPR000626 (Ubiquitin domain), IPR011332 (Zinc-binding ribosomal protein), IPR019956 (Ubiquitin)
819	SNLL-04_22477650	MACE-SNP	NLL-04	22477650	Lup015456	OIW13007.1	insulin-induced protein	IPR025929 (Insulin-induced protein family)
820	SNLL-04_22493272	MACE-SNP	NLL-04	22493272	Lup015454	OIW13005.1	glycerol-3-phosphate acyltransferase 3	IPR002123 (Phospholipid/glycerol acyltransferase)
821	SNLL-04_22553846	MACE-SNP	NLL-04	22553846	Lup015451	OIW13002.1	heme binding	IPR019020 (Cytochrome c-552/DMSO reductase-like, haem-binding domain)
822	SNLL-04_22557033	MACE-SNP	NLL-04	22557033	Lup015450	OIW13001.1	PENTATRICOPEPTIDE REPEAT 596	IPR002885 (Pentatricopeptide repeat), IPR011990 (Tetratricopeptide-like helical)
823	SNLL-04_22568357	MACE-SNP	NLL-04	22568357	Lup015449	OIW13000.1	beta-carotene isomerase D27, chloroplastic-like isoform X1 [Glycine max]	IPR025114 (Domain of unknown function DUF4033)
824	SNLL-04_22568953	MACE-SNP	NLL-04	22568953	Lup015448	OIW12999.1	CLP protease proteolytic subunit 3	IPR023562 (Clp protease proteolytic subunit /Translocation-enhancing protein TepA)
825	SNLL-04_22665388	MACE-SNP	NLL-04	22665388	Lup015441	OIW12992.1	Vps51/Vps67 family (components of vesicular transport) protein	NA
826	SNLL-04_22930535	MACE-SNP	NLL-04	22930535	Lup015429	OIW12980.1	Ribosomal protein L19e family protein	IPR000196 (Ribosomal protein L19/L19e domain), IPR023638 (Ribosomal protein L19/L19e conserved site), IPR027547 (Ribosomal protein L19/L19e)
827	SNLL-04_23024128	MACE-SNP	NLL-04	23024128	Lup015420	OIW12971.1	Ribosomal L22e protein family	IPR002671 (Ribosomal protein L22e)
828	SNLL-04_23622438	MACE-SNP	NLL-04	23622438	NA	NA	NA	NA
829	SNLL-04_23650782	MACE-SNP	NLL-04	23650782	Lup015838	OIW12918.1	Protein kinase superfamily protein	IPR011009 (Protein kinase-like domain), IPR013320 (Concanavalin A-like lectin/glucanase, subgroup), IPR025287 (Wall-associated receptor kinase galacturonan-binding domain)
830	SNLL-04_23710480	MACE-SNP	NLL-04	23710480	Lup015834	OIW12914.1	amino acid permease	IPR002293 (Amino acid/polyamine transporter I)
831	SNLL-04_23721091	MACE-SNP	NLL-04	23721091	NA	NA	NA	NA
832	SNLL-04_23805221	MACE-SNP	NLL-04	23805221	Lup015828	OIW12908.1	Sec-independent protein translocase TatC	IPR002033 (Sec-independent periplasmic protein translocase TatC)
833	SNLL-04_23981511	MACE-SNP	NLL-04	23981511	Lup024820	OIW12887.1	phosphatidylinositol 3,4,5-trisphosphate 3-phosphatase and dual-specificity protein phosphatase PTEN-like isoform X2 [Glycine max]	IPR014019 (Phosphatase tensin type), IPR014020 (Tensin phosphatase, C2 domain)
834	SNLL-04_23993512	MACE-SNP	NLL-04	23993512	Lup024818	OIW12885.1	Cyclase family protein	IPR007325 (Putative cyclase)
835	SNLL-04_24007035	MACE-SNP	NLL-04	24007035	Lup024817	OIW12884.1	Na+/H+ antiporter 2	IPR004680 (Citrate transporter-like domain)
836	SNLL-04_24007764	MACE-SNP	NLL-04	24007764	Lup024816	OIW12883.1	D-3-phosphoglycerate dehydrogenase	IPR006236 (D-3-phosphoglycerate dehydrogenase), IPR015878 (S-adenosyl-L-homocysteine hydrolase, NAD binding domain), IPR016040 (NAD(P)-binding domain)
837	SNLL-04_24028131	MACE-SNP	NLL-04	24028131	Lup024815	OIW12882.1	translocon at inner membrane of chloroplasts 21	IPR022051 (Protein of unknown function DUF3611)
838	SNLL-04_24188347	MACE-SNP	NLL-04	24188347	Lup024799	OIW12866.1	40S ribosomal protein S29-like [Glycine max]	IPR001209 (Ribosomal protein S14)
839	SNLL-04_24241987	MACE-SNP	NLL-04	24241987	Lup024795	OIW12862.1	Pentatricopeptide repeat (PPR) superfamily protein	IPR002885 (Pentatricopeptide repeat), IPR023562 (Clp protease proteolytic subunit /Translocation-enhancing protein TepA)
840	SNLL-04_24281985	MACE-SNP	NLL-04	24281985	Lup024789	OIW12856.1	cyclin-like protein, putative	NA
841	SNLL-04_24419547	MACE-SNP	NLL-04	24419547	Lup024777	OIW12844.1	F-box family protein	IPR001810 (F-box domain)
842	SNLL-04_24478016	MACE-SNP	NLL-04	24478016	NA	NA	NA	NA
843	SNLL-04_24479485	MACE-SNP	NLL-04	24479485	Lup024769	OIW12836.1	cysteine-rich PDZ-binding protein-like [Glycine max]	IPR019367 (PDZ-binding protein, CRIPT)
844	SNLL-04_24730142	MACE-SNP	NLL-04	24730142	Lup024739	OIW12806.1	B3 domain-containing transcription factor FUS3-like [Glycine max]	IPR000571 (Zinc finger, CCCH-type), IPR004087 (K Homology domain), IPR004159 (Putative S-adenosyl-L-methionine-dependent methyltransferase), IPR015300 (DNA-binding pseudobarrel domain), IPR016177 (DNA-binding domain)
845	SNLL-04_24741130	MACE-SNP	NLL-04	24741130	Lup024737	OIW12804.1	Nucleotide-sugar transporter/ sugar porter [Zea mays]	IPR004689 (UDP-galactose transporter), IPR007271 (Nucleotide-sugar transporter)
846	SNLL-04_24905747	MACE-SNP	NLL-04	24905747	Lup024725	OIW12792.1	ATP binding, valine-tRNA ligases, aminoacyl-tRNA ligases, nucleotide binding, ATP binding, aminoacyl-tRNA ligases	IPR007053 (LRAT-like domain), IPR009080 (Aminoacyl-tRNA synthetase, class 1a, anticodon-binding), IPR014729 (Rossmann-like alpha/beta/alpha sandwich fold), IPR015413 (Methionyl/Leucyl tRNA synthetase)
847	SNLL-04_24933391	MACE-SNP	NLL-04	24933391	Lup024723	OIW12790.1	GTP-binding nuclear protein Ran-3 [Glycine max]	IPR001806 (Small GTPase superfamily), IPR002041 (Ran GTPase), IPR005225 (Small GTP-binding protein domain), IPR027417 (P-loop containing nucleoside triphosphate hydrolase)
848	SNLL-04_25029452	MACE-SNP	NLL-04	25029452	Lup024706	OIW12773.1	nitrilase-like protein 1	IPR003010 (Carbon-nitrogen hydrolase)
849	SNLL-04_25110466	MACE-SNP	NLL-04	25110466	Lup024692	OIW12759.1	Riboflavin biosynthesis protein ribF (Riboflavin kinase / FMN adenylyltransferase)	IPR014729 (Rossmann-like alpha/beta/alpha sandwich fold)
850	SNLL-04_25119683	MACE-SNP	NLL-04	25119683	Lup024691	OIW12758.1	prefoldin subunit 5	IPR009053 (Prefoldin), IPR011599 (Prefoldin alpha subunit)
851	SNLL-04_25139597	MACE-SNP	NLL-04	25139597	Lup024687	OIW12754.1	Pentatricopeptide repeat (PPR) superfamily protein	IPR002885 (Pentatricopeptide repeat), IPR011990 (Tetratricopeptide-like helical)
852	SNLL-04_25258149	MACE-SNP	NLL-04	25258149	Lup024675	OIW12742.1	Zim17-type zinc finger protein	IPR007853 (Zinc finger, DNL-type), IPR024158 (Mitochondrial import protein TIM15)
853	SNLL-04_25277876	MACE-SNP	NLL-04	25277876	Lup024670	OIW12737.1	V-type proton ATPase subunit B 1-like isoform 2 [Glycine max]	IPR000194 (ATPase, F1/V1/A1 complex, alpha/beta subunit, nucleotide-binding domain), IPR000793 (ATPase, F1/V1/A1 complex, alpha/beta subunit, C-terminal), IPR004100 (ATPase, F1 complex alpha/beta subunit, N-terminal domain), IPR022879 (V-type ATP synthase regulatory subunit B/beta), IPR027417 (P-loop containing nucleoside triphosphate hydrolase)
854	SNLL-04_25323786	MACE-SNP	NLL-04	25323786	Lup024664	OIW12731.1	D-isomer specific 2-hydroxyacid dehydrogenase NAD-binding protein	IPR006139 (D-isomer specific 2-hydroxyacid dehydrogenase, catalytic domain), IPR016040 (NAD(P)-binding domain)
855	SNLL-04_25331100	MACE-SNP	NLL-04	25331100	NA	NA	NA	NA
856	SNLL-04_25402485	MACE-SNP	NLL-04	25402485	Lup024657	OIW12724.1	C2-H2 zinc finger protein [Glycine max]	IPR013087 (Zinc finger C2H2-type/integrase DNA-binding domain)
857	SNLL-04_25403866	MACE-SNP	NLL-04	25403866	Lup024656	OIW12723.1	proteasome subunit alpha type-7-A protein	IPR000426 (Proteasome alpha-subunit, N-terminal domain), IPR001353 (Proteasome, subunit alpha/beta)
858	SNLL-04_25462482	MACE-SNP	NLL-04	25462482	NA	NA	NA	NA
859	SNLL-04_25494374	MACE-SNP	NLL-04	25494374	Lup024644	OIW12711.1	peptidyl-prolyl cis-trans isomerases, hydrolases, nucleoside-triphosphatases, ATP binding	IPR008984 (SMAD/FHA domain), IPR027417 (P-loop containing nucleoside triphosphate hydrolase)
860	SNLL-04_25545688	MACE-SNP	NLL-04	25545688	Lup024640	OIW12707.1	cation diffusion facilitator family transporter	IPR002524 (Cation efflux protein), IPR027469 (Cation efflux protein transmembrane domain), IPR027470 (Cation efflux protein cytoplasmic domain)
861	SNLL-04_25578914	MACE-SNP	NLL-04	25578914	NA	NA	NA	NA
862	SNLL-04_25607434	MACE-SNP	NLL-04	25607434	Lup024632	OIW12699.1	probable carboxylesterase 18-like [Glycine max]	IPR013094 (Alpha/beta hydrolase fold-3)
863	SNLL-04_25728054	MACE-SNP	NLL-04	25728054	Lup024614	OIW12681.1	phenazine biosynthesis PhzC/PhzF family protein	IPR003719 (Phenazine biosynthesis PhzF protein)
864	SNLL-04_25819436	MACE-SNP	NLL-04	25819436	NA	NA	NA	NA
865	SNLL-04_25828909	MACE-SNP	NLL-04	25828909	NA	NA	NA	NA
866	SNLL-04_25865983	MACE-SNP	NLL-04	25865983	NA	NA	NA	NA
867	SNLL-04_25899666	MACE-SNP	NLL-04	25899666	Lup024589	OIW12656.1	nucleolar protein 58-like isoform X4 [Glycine max]	NA
868	SNLL-04_26031817	MACE-SNP	NLL-04	26031817	Lup024577	OIW12644.1	histone H2A 11	IPR009072 (Histone-fold)
869	SNLL-04_26070816	MACE-SNP	NLL-04	26070816	NA	NA	NA	NA
870	SNLL-04_26110679	MACE-SNP	NLL-04	26110679	Lup024566	OIW12633.1	photosystem II reaction center W	IPR009806 (Photosystem II PsbW, class 2)
871	S_243_29_58115	MACE-SNP	S_243_29	58115	Lup013739	OIW21870.1	GATA transcription factor 11	IPR016679 (Transcription factor, GATA, plant)
872	SNLL-04_26337952	MACE-SNP	NLL-04	26337952	NA	NA	NA	NA
873	SNLL-04_26395185	MACE-SNP	NLL-04	26395185	Lup004773	OIW12609.1	unknown protein	NA
874	SNLL-04_26442561	MACE-SNP	NLL-04	26442561	Lup004768	OIW12604.1	ureidoglycolate hydrolase, putative	IPR011051 (RmlC-like cupin domain)
875	SNLL-04_26477009	MACE-SNP	NLL-04	26477009	Lup004763	OIW12599.1	C2-H2 zinc finger protein [Glycine max]	IPR013087 (Zinc finger C2H2-type/integrase DNA-binding domain)
876	SNLL-04_26524196	MACE-SNP	NLL-04	26524196	Lup004757	OIW12593.1	50S ribosomal protein L21, related protein	IPR001787 (Ribosomal protein L21)
877	SNLL-04_26562946	MACE-SNP	NLL-04	26562946	NA	NA	NA	NA
878	SNLL-04_26598170	MACE-SNP	NLL-04	26598170	Lup004746	OIW12582.1	protein tyrosine phosphatase 1	IPR000387 (Protein-tyrosine/Dual specificity phosphatase)
879	SNLL-04_26656764	MACE-SNP	NLL-04	26656764	NA	NA	NA	NA
880	SNLL-04_26661575	MACE-SNP	NLL-04	26661575	Lup004737	OIW12573.1	F-actin capping protein beta subunit	IPR001698 (F-actin-capping protein subunit beta)
881	SNLL-04_26665396	MACE-SNP	NLL-04	26665396	Lup004736	OIW12572.1	RAN binding protein 1	IPR011993 (Pleckstrin homology-like domain)
882	SNLL-04_26694936	MACE-SNP	NLL-04	26694936	Lup004732	OIW12568.1	choline kinase 1	IPR011009 (Protein kinase-like domain)
883	SNLL-04_26728884	MACE-SNP	NLL-04	26728884	Lup004730	OIW12566.1	gigantea protein (GI)	IPR026211 (GIGANTEA)
884	SNLL-04_26776055	MACE-SNP	NLL-04	26776055	Lup004720	OIW12556.1	S18 ribosomal protein	IPR001892 (Ribosomal protein S13), IPR010979 (Ribosomal protein S13-like, H2TH), IPR027437 (30s ribosomal protein S13, C-terminal)
885	SNLL-04_26811508	MACE-SNP	NLL-04	26811508	Lup004717	OIW12553.1	trihelix transcription factor GT-2 [Glycine max]	IPR009057 (Homeodomain-like)
886	SNLL-04_26837706	MACE-SNP	NLL-04	26837706	Lup004715	OIW12551.1	ubiquitin interaction motif-containing protein	IPR003903 (Ubiquitin interacting motif), IPR011992 (EF-hand domain pair), IPR025257 (Domain of unknown function DUF4205)
887	SNLL-04_26845197	MACE-SNP	NLL-04	26845197	Lup004713	OIW12549.1	eukaryotic translation initiation factor 2 (eIF-2) family protein	IPR005225 (Small GTP-binding protein domain), IPR009000 (Translation protein, beta-barrel domain), IPR015760 (Translation initiation factor IF- 2), IPR023115 (Translation initiation factor IF- 2, domain 3), IPR027417 (P-loop containing nucleoside triphosphate hydrolase)
888	SNLL-04_27030070	MACE-SNP	NLL-04	27030070	Lup004684	OIW12520.1	60S ribosomal protein L36	IPR000509 (Ribosomal protein L36e)
889	SNLL-04_27047755	MACE-SNP	NLL-04	27047755	Lup004681	OIW12517.1	tubulin beta chain 2	IPR000217 (Tubulin), IPR023123 (Tubulin, C-terminal)
890	SNLL-04_27067975	MACE-SNP	NLL-04	27067975	Lup004678	OIW12514.1	Remorin family protein	IPR005516 (Remorin, C-terminal)
891	SNLL-04_27078882	MACE-SNP	NLL-04	27078882	Lup004675	OIW12511.1	cleavage and polyadenylation specificity factor 5	IPR015797 (NUDIX hydrolase domain-like), IPR016706 (Cleavage/polyadenylation specificity factor subunit 5)
892	SNLL-04_27134536	MACE-SNP	NLL-04	27134536	Lup004667	OIW12503.1	arginine/serine-rich-splicing factor RSP40-like isoform X1 [Glycine max]	IPR002816 (Pheromone shutdown, TraB), IPR012677 (Nucleotide-binding, alpha-beta plait)
893	SNLL-04_27249713	MACE-SNP	NLL-04	27249713	Lup004648	OIW12484.1	homocysteine methyltransferase 2	IPR003726 (Homocysteine S-methyltransferase)
894	SNLL-05_26306312	MACE-SNP	NLL-05	26306312	NA	NA	NA	NA
895	SNLL-05_26292534	MACE-SNP	NLL-05	26292534	Lup028368	OIW11277.1	phosphoribulokinase/uridine kinase family protein	IPR027417 (P-loop containing nucleoside triphosphate hydrolase)
896	SNLL-05_26265636	MACE-SNP	NLL-05	26265636	Lup028365	OIW11274.1	winged-helix DNA-binding transcription factor family protein	IPR005819 (Histone H5)
897	SNLL-05_26231194	MACE-SNP	NLL-05	26231194	Lup028356	OIW11265.1	actin depolymerizing factor 6	IPR002108 (Actin-binding, cofilin/tropomyosin type), IPR017904 (ADF/Cofilin/Destrin)
898	SNLL-05_26224511	MACE-SNP	NLL-05	26224511	Lup028355	OIW11264.1	Pre-mRNA-splicing factor SLU7-like protein	IPR021715 (Pre-mRNA splicing Prp18-interacting factor)
899	SNLL-05_26146215	MACE-SNP	NLL-05	26146215	Lup028338	OIW11247.1	RmlC-like cupins superfamily protein	IPR014710 (RmlC-like jelly roll fold)
900	SNLL-05_26053736	MACE-SNP	NLL-05	26053736	Lup028325	OIW11234.1	heat shock protein 70	IPR013126 (Heat shock protein 70 family)
901	SNLL-05_26032883	MACE-SNP	NLL-05	26032883	Lup028323	OIW11232.1	Histone superfamily protein	IPR001951 (Histone H4), IPR009072 (Histone-fold)
902	SNLL-05_26027976	MACE-SNP	NLL-05	26027976	Lup028321	OIW11230.1	unknown protein	NA
903	SNLL-05_26011089	MACE-SNP	NLL-05	26011089	Lup028318	OIW11227.1	GTP-binding nuclear Ran-like protein	IPR000620 (Drug/metabolite transporter), IPR001806 (Small GTPase superfamily), IPR002041 (Ran GTPase), IPR005225 (Small GTP-binding protein domain), IPR024156 (Small GTPase superfamily, ARF type), IPR027417 (P-loop containing nucleoside triphosphate hydrolase)
904	SNLL-05_25994729	MACE-SNP	NLL-05	25994729	Lup028316	OIW11225.1	diaminopimelate epimerase family protein	IPR001653 (Diaminopimelate epimerase, DapF)
905	SNLL-05_25973257	MACE-SNP	NLL-05	25973257	Lup028314	OIW11223.1	Tetratricopeptide repeat (TPR)-like superfamily protein	IPR011990 (Tetratricopeptide-like helical)
906	SNLL-05_25962547	MACE-SNP	NLL-05	25962547	NA	NA	NA	NA
907	SNLL-05_25949309	MACE-SNP	NLL-05	25949309	Lup028310	OIW11219.1	calcium-transporting ATPase, putative	IPR001757 (Cation-transporting P-type ATPase), IPR004014 (Cation-transporting P-type ATPase, N-terminal), IPR023214 (HAD-like domain), IPR023298 (P-type ATPase, transmembrane domain)
908	SNLL-05_25909914	MACE-SNP	NLL-05	25909914	Lup028303	OIW11212.1	adenylate kinase family protein	IPR000850 (Adenylate kinase/UMP-CMP kinase), IPR027417 (P-loop containing nucleoside triphosphate hydrolase)
909	SNLL-05_24927970	MACE-SNP	NLL-05	24927970	Lup020439	OIW11290.1	phenylalanine ammonia-lyase 2	IPR001106 (Aromatic amino acid lyase), IPR023144 (Phenylalanine ammonia-lyase, shielding domain), IPR024083 (Fumarase/histidase, N-terminal)
910	SNLL-05_24903439	MACE-SNP	NLL-05	24903439	Lup020442	OIW11293.1	Translin family protein	IPR002848 (Translin)
911	SNLL-05_24688726	MACE-SNP	NLL-05	24688726	Lup020469	OIW11320.1	Sulfite exporter TauE/SafE family protein	IPR000988 (Ribosomal protein L24e-related), IPR002781 (Transmembrane protein TauE like), IPR023441 (Ribosomal protein L24e domain), IPR023442 (Ribosomal protein L24e, conserved site)
912	SNLL-05_24593423	MACE-SNP	NLL-05	24593423	NA	NA	NA	NA
913	SNLL-05_24289474	MACE-SNP	NLL-05	24289474	Lup019611	OIW11355.1	cell division FtsZ-like protein	IPR000158 (Cell division protein FtsZ)
914	SNLL-05_24287846	MACE-SNP	NLL-05	24287846	Lup019612	OIW11356.1	uncharacterized protein LOC100793911 isoform X3 [Glycine max]	NA
915	SNLL-05_24261459	MACE-SNP	NLL-05	24261459	Lup019617	OIW11361.1	GTP-binding signal recognition particle SRP54, G-domain [Medicago truncatula]	IPR022941 (Signal recognition particle, SRP54 subunit), IPR027417 (P-loop containing nucleoside triphosphate hydrolase)
916	SNLL-05_24223098	MACE-SNP	NLL-05	24223098	Lup019621	OIW11365.1	Vacuolar protein sorting 55 (VPS55) family protein	IPR007262 (Vacuolar protein sorting 55)
917	004G15_3	BAC-PCR	NLL-05	24209465	Lup019622	OIW11366.1	tetratricopeptide repeat protein 13-like [Glycine max]	IPR011990 (Tetratricopeptide-like helical)
918	SNLL-05_24103414	MACE-SNP	NLL-05	24103414	Lup019632	OIW11376.1	Alkyl hydroperoxide reductase Thiol specific antioxidant Mal allergen and Peroxiredoxin domain containing protein	IPR012336 (Thioredoxin-like fold)
919	SNLL-05_24098251	MACE-SNP	NLL-05	24098251	Lup019633	OIW11377.1	Eukaryotic aspartyl protease family protein	IPR001461 (Aspartic peptidase), IPR021109 (Aspartic peptidase domain)
920	SNLL-05_24091886	MACE-SNP	NLL-05	24091886	Lup019634	OIW11378.1	Late embryogenesis abundant (LEA) hydroxyproline-rich glycoprotein family	IPR004864 (Late embryogenesis abundant protein, LEA-14)
921	SNLL-05_23794957	MACE-SNP	NLL-05	23794957	Lup005186	OIW11415.1	ribosomal protein S28	IPR000289 (Ribosomal protein S28e), IPR028626 (Ribosomal protein S28e conserved site)
922	SNLL-05_23791146	MACE-SNP	NLL-05	23791146	NA	NA	NA	NA
923	SNLL-05_23783876	MACE-SNP	NLL-05	23783876	Lup005185	OIW11414.1	RHOMBOID-like protein 15	IPR009060 (UBA-like), IPR022764 (Peptidase S54, rhomboid domain)
924	SNLL-05_23618545	MACE-SNP	NLL-05	23618545	Lup026797	OIW11431.1	60S ribosomal L21-like protein	IPR001147 (Ribosomal protein L21e)
925	SNLL-05_23538783	MACE-SNP	NLL-05	23538783	Lup026807	OIW11441.1	Chaperone DnaJ-domain superfamily protein	IPR001623 (DnaJ domain)
926	SNLL-05_23203281	MACE-SNP	NLL-05	23203281	NA	NA	NA	NA
927	SNLL-05_23189853	MACE-SNP	NLL-05	23189853	Lup026841	OIW11475.1	magnesium chelatase subunit [Glycine max]	IPR003672 (CobN/magnesium chelatase)
928	SNLL-05_22924380	MACE-SNP	NLL-05	22924380	Lup026861	OIW11495.1	Haloacid dehalogenase-like hydrolase (HAD) superfamily protein	IPR006439 (HAD hydrolase, subfamily IA), IPR023214 (HAD-like domain)
929	SNLL-05_22881936	MACE-SNP	NLL-05	22881936	Lup026864	OIW11498.1	strictosidine synthase-like 3	IPR011042 (Six-bladed beta-propeller, TolB-like)
930	SNLL-05_22848932	MACE-SNP	NLL-05	22848932	Lup026867	OIW11501.1	cystathionine beta-lyase	IPR000277 (Cys/Met metabolism, pyridoxal phosphate-dependent enzyme), IPR015424 (Pyridoxal phosphate-dependent transferase)
931	SNLL-05_22686560	MACE-SNP	NLL-05	22686560	Lup026881	OIW11515.1	hypothetical protein	NA
932	SNLL-05_22368352	MACE-SNP	NLL-05	22368352	Lup026899	OIW11533.1	poly(A) RNA polymerase cid11-like isoform X5 [Glycine max]	IPR002058 (PAP/25A-associated), IPR002934 (Nucleotidyl transferase domain)
933	SNLL-05_22298422	MACE-SNP	NLL-05	22298422	Lup026905	OIW11539.1	Protein kinase superfamily protein	IPR011009 (Protein kinase-like domain)
934	SNLL-05_22236839	MACE-SNP	NLL-05	22236839	Lup026911	OIW11545.1	early nodulin-like protein 1	IPR008972 (Cupredoxin)
935	SNLL-05_22075816	MACE-SNP	NLL-05	22075816	Lup026927	OIW11561.1	RING finger protein 38-like [Glycine max]	IPR013083 (Zinc finger, RING/FYVE/PHD-type)
936	131K15_5_3	BAC-PCR	NLL-05	21861748	NA	NA	NA	NA
937	SNLL-05_21845784	MACE-SNP	NLL-05	21845784	Lup026944	OIW11578.1	ubiquitin-conjugating enzyme 36	IPR016135 (Ubiquitin-conjugating enzyme/RWD-like), IPR023313 (Ubiquitin-conjugating enzyme, active site)
938	SNLL-05_21822773	MACE-SNP	NLL-05	21822773	NA	NA	NA	NA
939	SNLL-05_21796319	MACE-SNP	NLL-05	21796319	Lup026948	OIW11582.1	multiprotein bridging factor 1B	IPR010982 (Lambda repressor-like, DNA-binding domain), IPR013729 (Multiprotein bridging factor 1, N-terminal)
940	SNLL-05_21754524	MACE-SNP	NLL-05	21754524	Lup015280	OIW11586.1	uncharacterized protein LOC100801381 isoform X2 [Glycine max]	NA
941	SNLL-05_21453348	MACE-SNP	NLL-05	21453348	Lup015299	OIW11605.1	BED zinc finger hAT family dimerisation domain	IPR003656 (Zinc finger, BED-type predicted), IPR008906 (HAT dimerisation domain, C-terminal), IPR012337 (Ribonuclease H-like domain), IPR025525 (Domain of unknown function DUF4413)
942	SNLL-05_21451041	MACE-SNP	NLL-05	21451041	NA	NA	NA	NA
943	SNLL-05_21343671	MACE-SNP	NLL-05	21343671	Lup015308	OIW11614.1	glucan endo-1,3-beta-D-glucosidase-like [Glycine max]	IPR012946 (X8)
944	SNLL-05_21135772	MACE-SNP	NLL-05	21135772	Lup031898	OIW11619.1	ubiquitin carboxyl-terminal hydrolase 15-like isoform X2 [Glycine max]	IPR002893 (Zinc finger, MYND-type), IPR028889 (Ubiquitin carboxyl-terminal hydrolase-like domain)
945	SNLL-05_20948120	MACE-SNP	NLL-05	20948120	Lup024856	OIW11650.1	peroxisomal (S)-2-hydroxy-acid oxidase GLO1	IPR012133 (Alpha-hydroxy acid dehydrogenase, FMN-dependent), IPR013785 (Aldolase-type TIM barrel)
946	SNLL-05_20742695	MACE-SNP	NLL-05	20742695	Lup024840	OIW11634.1	FAD-dependent oxidoreductase [Pseudomonas alcaligenes]	IPR006814 (Photosystem II PsbR)
947	SNLL-05_20741702	MACE-SNP	NLL-05	20741702	Lup024839	OIW11633.1	helicases, ATP-dependent helicases, nucleic acid binding, ATP binding	IPR001650 (Helicase, C-terminal), IPR004179 (Sec63 domain), IPR014001 (Helicase, superfamily 1/2, ATP-binding domain), IPR014756 (Immunoglobulin E-set), IPR027417 (P-loop containing nucleoside triphosphate hydrolase)
948	SNLL-05_19559519	MACE-SNP	NLL-05	19559519	Lup012206	OIW11687.1	Phosphoglycerate kinase family protein	IPR001576 (Phosphoglycerate kinase)
949	SNLL-05_19511452	MACE-SNP	NLL-05	19511452	Lup012209	OIW11690.1	glyceraldehyde-3-phosphate dehydrogenase C2	IPR020831 (Glyceraldehyde/Erythrose phosphate dehydrogenase family)
950	SNLL-05_19358217	MACE-SNP	NLL-05	19358217	Lup012215	OIW11696.1	inosine-5'-monophosphate dehydrogenase	IPR005990 (Inosine-5'-monophosphate dehydrogenase), IPR013785 (Aldolase-type TIM barrel)
951	S_9_88_6081	MACE-SNP	S_9_88	6081	Lup031892	OIW19995.1	polyadenylate-binding protein 8 isoform X3 [Glycine max]	IPR009818 (Ataxin-2, C-terminal), IPR012677 (Nucleotide-binding, alpha-beta plait)
952	SNLL-05_18774314	MACE-SNP	NLL-05	18774314	Lup014352	OIW11719.1	S-adenosyl-L-methionine-dependent methyltransferases superfamily protein	NA
953	SNLL-05_17918505	MACE-SNP	NLL-05	17918505	Lup010965	OIW11763.1	glycine cleavage T-protein aminomethyltransferase	IPR006222 (Glycine cleavage T-protein, N-terminal), IPR013977 (Glycine cleavage T-protein, C-terminal barrel), IPR017703 (YgfZ/GcvT conserved site)
954	SNLL-05_16834453	MACE-SNP	NLL-05	16834453	Lup014310	OIW11770.1	unknown protein	NA
955	SNLL-04_20948168	MACE-SNP	NLL-04	20948168	Lup008139	OIW13106.1	Cellulose synthase family protein	IPR005150 (Cellulose synthase), IPR013083 (Zinc finger, RING/FYVE/PHD-type)
956	SNLL-04_20393924	MACE-SNP	NLL-04	20393924	Lup008153	OIW13120.1	sterol methyltransferase 1	IPR013216 (Methyltransferase type 11), IPR013705 (Sterol methyltransferase C-terminal), IPR025810 (ERGosterol biosynthesis methyltransferase (ERG6) family)
957	SNLL-05_13313301	MACE-SNP	NLL-05	13313301	NA	NA	NA	NA
958	SNLL-05_12691422	MACE-SNP	NLL-05	12691422	Lup031597	OIW11847.1	beta galactosidase 1	IPR000922 (D-galactoside/L-rhamnose binding SUEL lectin domain), IPR001944 (Glycoside hydrolase, family 35), IPR017853 (Glycoside hydrolase, superfamily)
959	SNLL-05_12643353	MACE-SNP	NLL-05	12643353	Lup031598	OIW11848.1	unknown protein	NA
960	SNLL-05_11941660	MACE-SNP	NLL-05	11941660	Lup000142	OIW11866.1	casein kinase I-like 5	IPR011009 (Protein kinase-like domain)
961	S_1_443_17014	MACE-SNP	S_1_443	17014	NA	NA	NA	NA
962	S_1_420_18367	MACE-SNP	S_1_420	18367	Lup000129	OIV90019.1	mitochondrial processing peptidase alpha subunit	IPR011249 (Metalloenzyme, LuxS/M16 peptidase-like)
963	SNLL-05_11790398	MACE-SNP	NLL-05	11790398	Lup025796	OIW11883.1	D-isomer specific 2-hydroxyacid dehydrogenase NAD-binding	IPR006139 (D-isomer specific 2-hydroxyacid dehydrogenase, catalytic domain), IPR016040 (NAD(P)-binding domain)
964	SNLL-05_11785401	MACE-SNP	NLL-05	11785401	Lup025795	OIW11882.1	hypothetical protein	NA
965	SNLL-05_10807319	MACE-SNP	NLL-05	10807319	Lup002193	OIW11986.1	30S ribosomal protein S15	IPR000589 (Ribosomal protein S15)
966	SNLL-05_10761529	MACE-SNP	NLL-05	10761529	Lup002189	OIW11982.1	mediator of RNA polymerase II transcription subunit 15a, putative	IPR003101 (Coactivator CBP, KIX domain)
967	SNLL-05_10411210	MACE-SNP	NLL-05	10411210	Lup002168	OIW11961.1	WRKY family transcription factor	IPR003657 (DNA-binding WRKY)
968	SNLL-05_10364471	MACE-SNP	NLL-05	10364471	Lup002163	OIW11956.1	ATP phosphoribosyl transferase 2	IPR001348 (ATP phosphoribosyltransferase HisG)
969	SNLL-05_10101021	MACE-SNP	NLL-05	10101021	Lup002139	OIW11932.1	guanine nucleotide-binding protein subunit beta-like protein [Glycine max]	IPR015943 (WD40/YVTN repeat-like-containing domain), IPR020472 (G-protein beta WD-40 repeat)
970	S_29_18_6436	MACE-SNP	S_29_18	6436	Lup016098	OIW20599.1	transmembrane 9 superfamily member 3-like [Glycine max]	IPR004240 (Nonaspanin (TM9SF)), IPR016196 (Major facilitator superfamily domain, general substrate transporter)
971	S_29_13_31844	MACE-SNP	S_29_13	31844	Lup016095	OIW20596.1	aldo/keto reductase family oxidoreductase	IPR001395 (Aldo/keto reductase), IPR023210 (NADP-dependent oxidoreductase domain)
972	SNLL-05_9852271	MACE-SNP	NLL-05	9852271	Lup016126	OIW12015.1	tubulin beta-1 chain	IPR000217 (Tubulin), IPR023123 (Tubulin, C-terminal)
973	SNLL-05_9812694	MACE-SNP	NLL-05	9812694	Lup016130	OIW12019.1	5'-3' exoribonuclease 3	IPR027073 (5'-3' exoribonuclease)
974	SNLL-05_9560474	MACE-SNP	NLL-05	9560474	Lup027330	OIW12033.1	acylphosphatase family	IPR001792 (Acylphosphatase-like domain), IPR020456 (Acylphosphatase)
975	SNLL-05_9464253	MACE-SNP	NLL-05	9464253	Lup027326	OIW12029.1	proteasome alpha subunit F1	IPR000426 (Proteasome alpha-subunit, N-terminal domain), IPR001353 (Proteasome, subunit alpha/beta)
976	SNLL-05_9312169	MACE-SNP	NLL-05	9312169	Lup024436	OIW12038.1	receptor-like kinase 1	IPR001611 (Leucine-rich repeat), IPR003591 (Leucine-rich repeat, typical subtype), IPR011009 (Protein kinase-like domain)
977	SNLL-05_9293229	MACE-SNP	NLL-05	9293229	Lup024437	OIW12039.1	Erythronate-4-phosphate dehydrogenase family protein	NA
978	SNLL-05_9291611	MACE-SNP	NLL-05	9291611	Lup024438	OIW12040.1	Sec14p-like phosphatidylinositol transfer family protein	IPR001251 (CRAL-TRIO domain), IPR011074 (CRAL/TRIO, N-terminal domain)
979	SNLL-05_9270408	MACE-SNP	NLL-05	9270408	Lup024439	OIW12041.1	glucan endo-1,3-beta-D-glucosidase-like [Glycine max]	IPR000490 (Glycoside hydrolase, family 17), IPR012946 (X8), IPR017853 (Glycoside hydrolase, superfamily)
980	SNLL-05_9219579	MACE-SNP	NLL-05	9219579	NA	NA	NA	NA
981	SNLL-05_9082529	MACE-SNP	NLL-05	9082529	Lup024472	OIW12048.1	ribosomal protein S9	IPR000754 (Ribosomal protein S9), IPR020568 (Ribosomal protein S5 domain 2-type fold)
982	S_5_90_25816	MACE-SNP	S_5_90	25816	Lup024470	OIW19792.1	metalloendopeptidase/zinc ion-binding protein	IPR000742 (Epidermal growth factor-like domain), IPR001577 (Peptidase M8, leishmanolysin)
983	S_5_116_21619	MACE-SNP	S_5_116	21619	Lup024499	OIW19800.1	serine palmitoyltransferase 1	IPR015424 (Pyridoxal phosphate-dependent transferase)
984	S_5_142_14439	MACE-SNP	S_5_142	14439	Lup024513	OIW19814.1	squalene monooxygenase 2	IPR003042 (Aromatic-ring hydroxylase-like)
985	S_5_146_50910	MACE-SNP	S_5_146	50910	Lup024519	OIV89945.1	NADH dehydrogenase [ubiquinone] iron-sulfur protein 7, mitochondrial-like [Glycine max]	IPR006138 (NADH-ubiquinone oxidoreductase, 20 Kd subunit)
986	SNLL-05_8913360	MACE-SNP	NLL-05	8913360	Lup024483	OIW12059.1	protein OSB1, mitochondrial-like isoform X4 [Glycine max]	IPR000424 (Primosome PriB/single-strand DNA-binding)
987	SNLL-05_8701063	MACE-SNP	NLL-05	8701063	Lup015322	OIW12082.1	photosystem II family protein	IPR025585 (Photosystem II Pbs27)
988	SNLL-05_7884841	MACE-SNP	NLL-05	7884841	Lup006304	OIW12099.1	NADP-dependent alkenal double bond reductase	IPR002085 (Alcohol dehydrogenase superfamily, zinc-type), IPR016040 (NAD(P)-binding domain), IPR020843 (Polyketide synthase, enoylreductase)
989	SNLL-05_7825120	MACE-SNP	NLL-05	7825120	Lup006301	OIW12096.1	histone H2A 10	IPR009072 (Histone-fold)
990	SNLL-05_7763046	MACE-SNP	NLL-05	7763046	Lup006299	OIW12094.1	transcription factor	IPR011598 (Myc-type, basic helix-loop-helix (bHLH) domain)
991	SNLL-05_7554861	MACE-SNP	NLL-05	7554861	Lup005492	OIW12100.1	O-acyltransferase (WSD1-like) family protein	IPR009721 (O-acyltransferase, WSD1, C-terminal)
992	SNLL-05_7490359	MACE-SNP	NLL-05	7490359	Lup031209	OIW12102.1	ubiquitin-conjugating enzyme, putative	IPR019547 (Kua-ubiquitin conjugating enzyme hybrid, localisation)
993	SNLL-05_7373836	MACE-SNP	NLL-05	7373836	Lup031214	OIW12107.1	alpha carbonic anhydrase 7	IPR001148 (Alpha carbonic anhydrase), IPR023561 (Carbonic anhydrase, alpha-class)
994	SNLL-05_7133935	MACE-SNP	NLL-05	7133935	Lup031224	OIW12117.1	acylphosphatase family	IPR001792 (Acylphosphatase-like domain)
995	SNLL-05_7091235	MACE-SNP	NLL-05	7091235	NA	NA	NA	NA
996	SNLL-05_7068909	MACE-SNP	NLL-05	7068909	Lup031228	OIW12121.1	vacuolar (H+)-ATPase G subunit	IPR005124 (Vacuolar (H+)-ATPase G subunit)
997	SNLL-05_6009020	MACE-SNP	NLL-05	6009020	Lup002349	OIW12128.1	protein IQ-DOMAIN 1-like isoform X2 [Glycine max]	IPR000048 (IQ motif, EF-hand binding site), IPR025064 (Domain of unknown function DUF4005)
998	SNLL-05_5902204	MACE-SNP	NLL-05	5902204	Lup002345	OIW12124.1	Pentatricopeptide repeat (PPR) superfamily protein	IPR002885 (Pentatricopeptide repeat), IPR011990 (Tetratricopeptide-like helical)
999	SNLL-05_5741291	MACE-SNP	NLL-05	5741291	Lup028623	OIW12215.1	Nucleic acid binding protein [Arabidopsis lyrata]	IPR012677 (Nucleotide-binding, alpha-beta plait), IPR013083 (Zinc finger, RING/FYVE/PHD-type)
1000	SNLL-05_5706669	MACE-SNP	NLL-05	5706669	Lup028622	OIW12214.1	zinc finger CCCH domain-containing protein 11-like [Glycine max]	IPR000571 (Zinc finger, CCCH-type)
1001	S_83_16_15161	MACE-SNP	S_83_16	15161	Lup031230	OIW21259.1	probable E3 ubiquitin-protein ligase LOG2-like [Glycine max]	IPR013083 (Zinc finger, RING/FYVE/PHD-type)
1002	SNLL-05_5540678	MACE-SNP	NLL-05	5540678	Lup028618	OIW12210.1	Unknown protein	NA
1003	SNLL-05_5308690	MACE-SNP	NLL-05	5308690	Lup028609	OIW12201.1	BTB/POZ domain-containing protein [Glycine max]	IPR027356 (NPH3 domain)
1004	SNLL-05_4714552	MACE-SNP	NLL-05	4714552	Lup028595	OIW12187.1	Alkyl hydroperoxide reductase Thiol specific antioxidant Mal allergen and Peroxiredoxin domain containing protein	IPR012336 (Thioredoxin-like fold)
1005	SNLL-05_4577018	MACE-SNP	NLL-05	4577018	Lup028590	OIW12182.1	LETM1-like protein	IPR011685 (LETM1-like)
1006	SNLL-05_4431336	MACE-SNP	NLL-05	4431336	Lup028588	OIW12180.1	unknown protein	NA
1007	SNLL-05_3975174	MACE-SNP	NLL-05	3975174	Lup028574	OIW12166.1	60S acidic ribosomal protein family	IPR001813 (Ribosomal protein L10/L12)
1008	SNLL-05_3867799	MACE-SNP	NLL-05	3867799	Lup028571	OIW12163.1	fructose-bisphosphate aldolase 2	IPR000741 (Fructose-bisphosphate aldolase, class-I), IPR013785 (Aldolase-type TIM barrel)
1009	SNLL-05_3694018	MACE-SNP	NLL-05	3694018	Lup028562	OIW12154.1	transcription factor IIB	IPR000812 (Transcription factor TFIIB), IPR023486 (Transcription factor TFIIB, conserved site)
1010	SNLL-05_3235442	MACE-SNP	NLL-05	3235442	Lup006094	OIW12305.1	serine carboxypeptidase-like 45	IPR001563 (Peptidase S10, serine carboxypeptidase)
1011	SNLL-05_3212164	MACE-SNP	NLL-05	3212164	Lup006093	OIW12304.1	nascent polypeptide-associated complex subunit alpha-like protein 3	IPR016641 (Nascent polypeptide-associated complex subunit alpha)
1012	SNLL-05_3008376	MACE-SNP	NLL-05	3008376	Lup006082	OIW12293.1	cytochrome b-c1 complex subunit Rieske-2, mitochondrial-like [Glycine max]	IPR014349 (Rieske iron-sulphur protein)
1013	SNLL-05_3001571	MACE-SNP	NLL-05	3001571	Lup006081	OIW12292.1	ribosomal protein S27	IPR000592 (Ribosomal protein S27e), IPR011332 (Zinc-binding ribosomal protein)
1014	SNLL-05_2910969	MACE-SNP	NLL-05	2910969	Lup006077	OIW12288.1	TatD related DNase	IPR001130 (TatD family)
1015	SNLL-05_2817533	MACE-SNP	NLL-05	2817533	Lup006068	OIW12279.1	NDH-dependent cyclic electron flow 5	IPR011013 (Galactose mutarotase-like domain)
1016	SNLL-05_2719151	MACE-SNP	NLL-05	2719151	Lup006059	OIW12270.1	RNA binding (RRM/RBD/RNP motifs) family protein	IPR012677 (Nucleotide-binding, alpha-beta plait)
1017	SNLL-05_2661000	MACE-SNP	NLL-05	2661000	Lup006057	OIW12268.1	BTB/POZ domain-containing protein	IPR001646 (Pentapeptide repeat), IPR011333 (BTB/POZ fold)
1018	SNLL-05_2609058	MACE-SNP	NLL-05	2609058	Lup006054	OIW12265.1	cationic amino acid transporter 2	IPR002293 (Amino acid/polyamine transporter I)
1019	SNLL-05_2443507	MACE-SNP	NLL-05	2443507	NA	NA	NA	NA
1020	SNLL-05_2376512	MACE-SNP	NLL-05	2376512	Lup006037	OIW12248.1	Cytochrome C1 family	IPR002326 (Cytochrome c1)
1021	SNLL-05_2278048	MACE-SNP	NLL-05	2278048	Lup006025	OIW12236.1	GTP-binding elongation factor Tu family protein	IPR004539 (Translation elongation factor EF1A, eukaryotic/archaeal), IPR009000 (Translation protein, beta-barrel domain), IPR009001 (Translation elongation factor EF1A/initiation factor IF2gamma, C-terminal), IPR027417 (P-loop containing nucleoside triphosphate hydrolase)
1022	SNLL-05_2119708	MACE-SNP	NLL-05	2119708	NA	NA	NA	NA
1023	SNLL-05_2119067	MACE-SNP	NLL-05	2119067	Lup006012	OIW12223.1	Ribulose bisphosphate carboxylase (small chain) family protein	IPR000894 (Ribulose bisphosphate carboxylase small chain, domain), IPR024680 (Ribulose-1,5-bisphosphate carboxylase small subunit, N-terminal), IPR024681 (Ribulose bisphosphate carboxylase, small chain)
1024	SNLL-05_2009547	MACE-SNP	NLL-05	2009547	Lup032430	OIW12314.1	60S ribosomal protein L30-like [Glycine max]	IPR000231 (Ribosomal protein L30e), IPR004038 (Ribosomal protein L7Ae/L30e/S12e/Gadd45), IPR022991 (Ribosomal protein L30e, conserved site)
1025	SNLL-05_1990717	MACE-SNP	NLL-05	1990717	Lup032432	OIW12316.1	acclimation of photosynthesis to environment	IPR021275 (Protein of unknown function DUF2854)
1026	SNLL-05_1964159	MACE-SNP	NLL-05	1964159	Lup032434	OIW12318.1	allene oxide cyclase 3	IPR009410 (Allene oxide cyclase)
1027	SNLL-05_1895251	MACE-SNP	NLL-05	1895251	Lup032442	OIW12326.1	ATP sulfurylase 1	IPR002650 (Sulphate adenylyltransferase), IPR014729 (Rossmann-like alpha/beta/alpha sandwich fold), IPR015947 (PUA-like domain)
1028	SNLL-05_1762946	MACE-SNP	NLL-05	1762946	Lup032455	OIW12339.1	SPIRAL1-like2	NA
1029	SNLL-05_1347511	MACE-SNP	NLL-05	1347511	Lup004221	OIW12472.1	unknown protein	IPR025638 (Protein of unknown function DUF4336)
1030	SNLL-05_1296415	MACE-SNP	NLL-05	1296415	Lup004214	OIW12465.1	Vesicle transport v-SNARE family protein	IPR007705 (Vesicle transport v-SNARE, N-terminal), IPR010989 (t-SNARE)
1031	SNLL-05_888209	MACE-SNP	NLL-05	888209	Lup004182	OIW12433.1	Core-2/I-branching beta-1,6-N-acetylglucosaminyltransferase family protein	IPR003406 (Glycosyl transferase, family 14)
1032	SNLL-05_873938	MACE-SNP	NLL-05	873938	Lup004180	OIW12431.1	cell division cycle protein 48 homolog [Glycine max]	IPR005938 (AAA ATPase, CDC48 family), IPR009010 (Aspartate decarboxylase-like domain), IPR027417 (P-loop containing nucleoside triphosphate hydrolase)
1033	SNLL-05_719328	MACE-SNP	NLL-05	719328	Lup004165	OIW12416.1	chloroplastic group IIA intron splicing facilitator CRS1, chloroplastic-like [Glycine max]	IPR001890 (RNA-binding, CRM domain)
1034	SNLL-05_704942	MACE-SNP	NLL-05	704942	Lup004163	OIW12414.1	proteasome subunit alpha type-7-A protein	IPR000426 (Proteasome alpha-subunit, N-terminal domain), IPR001353 (Proteasome, subunit alpha/beta)
1035	SNLL-05_462403	MACE-SNP	NLL-05	462403	Lup004146	OIW12397.1	Protein kinase superfamily protein	IPR011009 (Protein kinase-like domain)
1036	SNLL-05_429169	MACE-SNP	NLL-05	429169	Lup004142	OIW12393.1	ribosomal protein L12-A	IPR000206 (Ribosomal protein L7/L12)
1037	SNLL-05_289493	MACE-SNP	NLL-05	289493	Lup004129	OIW12380.1	pescadillo-related	IPR001357 (BRCT domain), IPR010613 (Pescadillo)
1038	SNLL-06_1897378	MACE-SNP	NLL-06	1897378	Lup027878	OIW10932.1	uncharacterized protein [Glycine max]	IPR007513 (Uncharacterised protein family SERF)
1039	SNLL-06_711240	MACE-SNP	NLL-06	711240	Lup022744	OIW10937.1	lysine-rich arabinogalactan protein 18-like [Glycine max]	NA
1040	SNLL-06_851919	MACE-SNP	NLL-06	851919	Lup022762	OIW10955.1	FUNCTIONS IN: molecular_function unknown	NA
1041	SNLL-06_1020300	MACE-SNP	NLL-06	1020300	Lup022784	OIW10977.1	photosystem II oxygen-evolving enhancer protein	IPR002628 (Photosystem II PsbO, manganese-stabilising), IPR011250 (Outer membrane protein/outer membrane enzyme PagP , beta-barrel)
1042	SNLL-06_1270594	MACE-SNP	NLL-06	1270594	Lup022815	OIW11008.1	tubby-like F-box protein 5-like isoform X2 [Glycine max]	IPR001810 (F-box domain), IPR025659 (Tubby C-terminal-like domain)
1043	SNLL-06_1354160	MACE-SNP	NLL-06	1354160	Lup022825	OIW11018.1	FG-GAP repeat-containing protein	NA
1044	SNLL-06_1375523	MACE-SNP	NLL-06	1375523	Lup022829	OIW11022.1	Cytochrome P450 superfamily protein	IPR001128 (Cytochrome P450)
1045	SNLL-06_1521981	MACE-SNP	NLL-06	1521981	NA	NA	NA	NA
1046	SNLL-06_1547617	MACE-SNP	NLL-06	1547617	Lup022847	OIW11040.1	3-dehydroquinate synthase, putative	IPR016037 (3-dehydroquinate synthase AroB)
1047	SNLL-06_1650314	MACE-SNP	NLL-06	1650314	Lup022863	OIW11056.1	Ribosomal protein L2 family	IPR002171 (Ribosomal protein L2)
1048	SNLL-06_1751521	MACE-SNP	NLL-06	1751521	Lup022877	OIW11070.1	transmembrane amino acid transporter family protein	IPR013057 (Amino acid transporter, transmembrane)
1049	SNLL-06_587708	MACE-SNP	NLL-06	587708	Lup022913	OIW11106.1	aldose 1-epimerase family protein	IPR008183 (Aldose 1-/Glucose-6-phosphate 1-epimerase), IPR011013 (Galactose mutarotase-like domain)
1050	SNLL-06_596200	MACE-SNP	NLL-06	596200	Lup022912	OIW11105.1	V-type proton ATPase subunit E-like isoform X1 [Glycine max]	IPR002842 (ATPase, V1/A1 complex, subunit E)
1051	SNLL-06_444480	MACE-SNP	NLL-06	444480	Lup022932	OIW11125.1	Adaptor-related protein complex 1, beta 1 subunit	IPR009028 (Coatomer/calthrin adaptor appendage, C-terminal subdomain), IPR012295 (Beta2-adaptin/TBP, C-terminal domain), IPR013041 (Coatomer/clathrin adaptor appendage, Ig-like subdomain), IPR015151 (Beta-adaptin appendage, C-terminal subdomain), IPR016024 (Armadillo-type fold), IPR026739 (AP complex subunit beta)
1052	SNLL-06_110411	MACE-SNP	NLL-06	110411	Lup022987	OIW11180.1	uncharacterized protein LOC100811541 isoform X2 [Glycine max]	IPR010410 (Protein of unknown function DUF1005)
1053	SNLL-06_220014	MACE-SNP	NLL-06	220014	Lup022971	OIW11164.1	secE/sec61-gamma protein transport protein	IPR001901 (Protein translocase complex, SecE/Sec61-gamma subunit)
1054	SNLL-06_222817	MACE-SNP	NLL-06	222817	Lup022970	OIW11163.1	Lactoylglutathione lyase / glyoxalase I family protein	IPR025870 (Glyoxalase-like domain)
1055	SNLL-06_235994	MACE-SNP	NLL-06	235994	Lup022968	OIW11161.1	Pentatricopeptide repeat (PPR) superfamily protein	IPR001593 (Ribosomal protein S3Ae), IPR002885 (Pentatricopeptide repeat), IPR011990 (Tetratricopeptide-like helical)
1056	SNLL-06_286137	MACE-SNP	NLL-06	286137	Lup022956	OIW11149.1	gamma-tocopherol methyltransferase	IPR013216 (Methyltransferase type 11), IPR025774 (Tocopherol O-methyltransferase)
1057	SNLL-06_304067	MACE-SNP	NLL-06	304067	Lup022954	OIW11147.1	unknown protein	NA
1058	SNLL-06_329250	MACE-SNP	NLL-06	329250	Lup022950	OIW11143.1	ENTH/VHS/GAT family protein	IPR008942 (ENTH/VHS), IPR014645 (Target of Myb protein 1)
1059	SNLL-06_337474	MACE-SNP	NLL-06	337474	Lup022949	OIW11142.1	cellulose synthase-like D3	IPR005150 (Cellulose synthase), IPR013083 (Zinc finger, RING/FYVE/PHD-type)
1060	SNLL-06_344570	MACE-SNP	NLL-06	344570	Lup022948	OIW11141.1	4-coumarate:CoA ligase 3	IPR000873 (AMP-dependent synthetase/ligase), IPR025110 (AMP-binding enzyme C-terminal domain)
1061	SNLL-06_388559	MACE-SNP	NLL-06	388559	Lup022941	OIW11134.1	rubredoxin family protein	IPR001478 (PDZ domain), IPR004039 (Rubredoxin-type fold)
1062	SNLL-06_400933	MACE-SNP	NLL-06	400933	Lup022939	OIW11132.1	cytochrome c-2	IPR002327 (Cytochrome c, class IA/ IB), IPR009056 (Cytochrome c-like domain)
1063	SNLL-06_411817	MACE-SNP	NLL-06	411817	Lup022937	OIW11130.1	Nuclear transport factor 2 (NTF2) family protein	IPR002075 (Nuclear transport factor 2)
1064	SNLL-06_468509	MACE-SNP	NLL-06	468509	Lup022929	OIW11122.1	Cytochrome P450 superfamily protein	IPR001128 (Cytochrome P450)
1065	SNLL-06_532996	MACE-SNP	NLL-06	532996	Lup022920	OIW11113.1	long-chain acyl-CoA synthetase 2	IPR000873 (AMP-dependent synthetase/ligase)
1066	SNLL-06_630203	MACE-SNP	NLL-06	630203	Lup022907	OIW11100.1	40S ribosomal S10-like protein	IPR005326 (Plectin/S10, N-terminal)
1067	SNLL-06_648893	MACE-SNP	NLL-06	648893	Lup022905	OIW11098.1	PLAC8 family protein	IPR006461 (Uncharacterised protein family Cys-rich)
1068	SNLL-06_684180	MACE-SNP	NLL-06	684180	Lup022900	OIW11093.1	AT hook motif DNA-binding family protein	IPR005175 (Domain of unknown function DUF296)
1069	SNLL-06_1795315	MACE-SNP	NLL-06	1795315	Lup022888	OIW11081.1	isocitrate dehydrogenase 1	IPR001804 (Isocitrate and isopropylmalate dehydrogenases family), IPR024084 (Isopropylmalate dehydrogenase-like domain)
1070	SNLL-06_1722365	MACE-SNP	NLL-06	1722365	NA	NA	NA	NA
1071	SNLL-06_1597252	MACE-SNP	NLL-06	1597252	Lup022854	OIW11047.1	leaf ferredoxin-NADP reductase	IPR001433 (Oxidoreductase FAD/NAD(P)-binding), IPR001763 (Rhodanese-like domain), IPR015701 (Ferredoxin--NADP reductase), IPR017938 (Riboflavin synthase-like beta-barrel)
1072	SNLL-06_1519204	MACE-SNP	NLL-06	1519204	Lup022842	OIW11035.1	SKP1-like 4	IPR001232 (SKP1 component)
1073	SNLL-06_1583996	MACE-SNP	NLL-06	1583996	Lup022853	OIW11046.1	26S proteasome non-ATPase regulatory subunit-like protein	IPR002035 (von Willebrand factor, type A), IPR003903 (Ubiquitin interacting motif), IPR004326 (Mlo-related protein), IPR027040 (Proteasome subunit Rpn10)
1074	SNLL-06_1421698	MACE-SNP	NLL-06	1421698	NA	NA	NA	NA
1075	SNLL-06_1354219	MACE-SNP	NLL-06	1354219	Lup022825	OIW11018.1	FG-GAP repeat-containing protein	NA
1076	SNLL-06_1321539	MACE-SNP	NLL-06	1321539	Lup022821	OIW11014.1	mannan endo-1,4-beta-mannosidase 7-like [Glycine max]	IPR017853 (Glycoside hydrolase, superfamily)
1077	SNLL-06_1234852	MACE-SNP	NLL-06	1234852	NA	NA	NA	NA
1078	SNLL-06_1237597	MACE-SNP	NLL-06	1237597	NA	NA	NA	NA
1079	SNLL-06_1143861	MACE-SNP	NLL-06	1143861	Lup022799	OIW10992.1	HVA22-like protein K	IPR004345 (TB2/DP1/HVA22-related protein)
1080	SNLL-06_1118647	MACE-SNP	NLL-06	1118647	Lup022795	OIW10988.1	Ubiquitin-conjugating enzyme family protein	IPR016135 (Ubiquitin-conjugating enzyme/RWD-like), IPR023313 (Ubiquitin-conjugating enzyme, active site)
1081	SNLL-06_1017760	MACE-SNP	NLL-06	1017760	Lup022783	OIW10976.1	Tetratricopeptide repeat (TPR)-like superfamily protein	IPR011990 (Tetratricopeptide-like helical)
1082	SNLL-06_991579	MACE-SNP	NLL-06	991579	NA	NA	NA	NA
1083	SNLL-06_1904221	MACE-SNP	NLL-06	1904221	NA	NA	NA	NA
1084	SNLL-06_1942355	MACE-SNP	NLL-06	1942355	Lup027871	OIW10925.1	LOB domain-containing protein 37	IPR004883 (Lateral organ boundaries, LOB)
1085	SNLL-06_2058017	MACE-SNP	NLL-06	2058017	Lup027860	OIW10914.1	60S ribosomal protein L26-1-like [Glycine max]	IPR005756 (Ribosomal protein L26/L24P, eukaryotic/archaeal), IPR008991 (Translation protein SH3-like domain)
1086	SNLL-06_2115472	MACE-SNP	NLL-06	2115472	Lup027854	OIW10908.1	adiponectin receptor protein 2-like isoform X3 [Glycine max]	IPR004254 (Hly-III-related)
1087	SNLL-06_2288975	MACE-SNP	NLL-06	2288975	Lup027831	OIW10885.1	FUNCTIONS IN: molecular_function unknown	IPR003675 (CAAX amino terminal protease)
1088	SNLL-06_2344985	MACE-SNP	NLL-06	2344985	Lup027822	OIW10876.1	FeS assembly protein SufD	IPR000825 (SUF system FeS cluster assembly, SufBD)
1089	SNLL-06_2460745	MACE-SNP	NLL-06	2460745	NA	NA	NA	NA
1090	SNLL-06_2486054	MACE-SNP	NLL-06	2486054	Lup027808	OIW10862.1	60S ribosomal protein L37a-2	IPR002674 (Ribosomal protein L37ae), IPR011332 (Zinc-binding ribosomal protein)
1091	SNLL-06_2530983	MACE-SNP	NLL-06	2530983	Lup027800	OIW10854.1	Unknown protein	NA
1092	SNLL-06_2537086	MACE-SNP	NLL-06	2537086	Lup027799	OIW10853.1	FAD/NAD(P)-binding oxidoreductase family protein	IPR003042 (Aromatic-ring hydroxylase-like)
1093	SNLL-06_2597147	MACE-SNP	NLL-06	2597147	Lup027790	OIW10844.1	formyltetrahydrofolate deformylase, putative	IPR004810 (Formyltetrahydrofolate deformylase)
1094	SNLL-06_2700947	MACE-SNP	NLL-06	2700947	Lup027775	OIW10829.1	vesicle associated protein	IPR016763 (Vesicle-associated membrane protein)
1095	SNLL-06_2713120	MACE-SNP	NLL-06	2713120	Lup027773	OIW10827.1	adenine phosphoribosyltransferase 5	IPR000836 (Phosphoribosyltransferase domain), IPR005764 (Adenine phosphoribosyl transferase)
1096	SNLL-06_2789971	MACE-SNP	NLL-06	2789971	Lup027763	OIW10817.1	Calcium-binding EF-hand family protein	IPR011992 (EF-hand domain pair)
1097	SNLL-06_2853451	MACE-SNP	NLL-06	2853451	NA	NA	NA	NA
1098	SNLL-06_2934970	MACE-SNP	NLL-06	2934970	Lup027747	OIW10801.1	homeobox protein knotted-1-like 3-like isoform X2 [Glycine max]	IPR005539 (ELK), IPR005540 (KNOX1), IPR005541 (KNOX2), IPR009057 (Homeodomain-like), IPR015937 (Aconitase/isopropylmalate dehydratase)
1099	SNLL-06_3310919	MACE-SNP	NLL-06	3310919	Lup027704	OIW10758.1	uncharacterized protein LOC100797786 [Glycine max]	NA
1100	044J16_3	BAC-PCR	NLL-06	3433591	NA	NA	NA	NA
1101	076K16_3F3	BAC-PCR	NLL-06	3510077	Lup027691	OIW10745.1	uncharacterized protein LOC100793556 isoform X7 [Glycine max]	NA
1102	076K16_5	BAC-PCR	NLL-06	3603456	Lup027683	OIW10737.1	ATP binding / kinase/ protein kinase/ protein serine/threonine kinase/ protein-tyrosine kinase	IPR011009 (Protein kinase-like domain)
1103	SNLL-06_3790999	MACE-SNP	NLL-06	3790999	Lup016086	OIW10714.1	Mps one binder kinase activator-like protein 1A	IPR005301 (Mob1/phocein)
1104	SNLL-06_3822898	MACE-SNP	NLL-06	3822898	Lup016082	OIW10710.1	isoflavone reductase homolog [Glycine max]	IPR008030 (NmrA-like), IPR016040 (NAD(P)-binding domain)
1105	080B11_3	BAC-PCR	NLL-06	3843628	NA	NA	NA	NA
1106	SNLL-06_3860844	MACE-SNP	NLL-06	3860844	Lup016075	OIW10703.1	phosphoribulokinase	IPR006082 (Phosphoribulokinase), IPR027417 (P-loop containing nucleoside triphosphate hydrolase)
1107	SNLL-06_3896671	MACE-SNP	NLL-06	3896671	Lup016070	OIW10698.1	26S proteasome non-ATPase regulatory subunit-like protein	IPR000717 (Proteasome component (PCI) domain)
1108	SNLL-06_3930910	MACE-SNP	NLL-06	3930910	Lup016063	OIW10691.1	xyloglucan endotransglucosylase/hydrolase 30	IPR008985 (Concanavalin A-like lectin/glucanases superfamily), IPR016455 (Xyloglucan endotransglucosylase/hydrolase)
1109	SNLL-06_4102729	MACE-SNP	NLL-06	4102729	Lup016045	OIW10673.1	Tetratricopeptide repeat (TPR)-like superfamily protein	IPR011990 (Tetratricopeptide-like helical)
1110	SNLL-06_4123152	MACE-SNP	NLL-06	4123152	Lup016044	OIW10672.1	cinnamoyl coa reductase 1	IPR016040 (NAD(P)-binding domain)
1111	SNLL-06_4154649	MACE-SNP	NLL-06	4154649	Lup016038	OIW10666.1	RNA-binding protein 42-like [Glycine max]	IPR012677 (Nucleotide-binding, alpha-beta plait)
1112	SNLL-06_4178770	MACE-SNP	NLL-06	4178770	Lup016036	OIW10664.1	PLATZ transcription factor family protein	IPR006734 (Protein of unknown function DUF597)
1113	SNLL-06_4250415	MACE-SNP	NLL-06	4250415	Lup016031	OIW10659.1	transcription factor MYC2-like [Glycine max]	IPR011598 (Myc-type, basic helix-loop-helix (bHLH) domain), IPR025610 (Transcription factor MYC/MYB N-terminal)
1114	SNLL-06_4261766	MACE-SNP	NLL-06	4261766	Lup016029	OIW10657.1	abscisic acid receptor	IPR023393 (START-like domain)
1115	SNLL-06_4271605	MACE-SNP	NLL-06	4271605	Lup016027	OIW10655.1	protein SPT2 homolog isoform X5 [Glycine max]	IPR013256 (Chromatin SPT2)
1116	SNLL-06_4670954	MACE-SNP	NLL-06	4670954	Lup015995	OIW10623.1	UDP-Glycosyltransferase superfamily protein	IPR002213 (UDP-glucuronosyl/UDP-glucosyltransferase)
1117	SNLL-06_4686180	MACE-SNP	NLL-06	4686180	Lup015993	OIW10621.1	protein kinase family protein	IPR011009 (Protein kinase-like domain), IPR013083 (Zinc finger, RING/FYVE/PHD-type), IPR014729 (Rossmann-like alpha/beta/alpha sandwich fold)
1118	SNLL-06_4686690	MACE-SNP	NLL-06	4686690	Lup015992	OIW10620.1	nucleobase-ascorbate transporter 12	IPR006043 (Xanthine/uracil/vitamin C permease)
1119	SNLL-06_4733618	MACE-SNP	NLL-06	4733618	Lup015987	OIW10615.1	Very-long-chain (3R)-3-hydroxyacyl-[acyl-carrier protein] dehydratase PASTICCINO 2A	IPR007482 (Protein-tyrosine phosphatase-like, PTPLA)
1120	SNLL-06_4965410	MACE-SNP	NLL-06	4965410	Lup015966	OIW10594.1	phosphate transporter 2	IPR001204 (Phosphate transporter)
1121	SNLL-06_4967942	MACE-SNP	NLL-06	4967942	Lup015965	OIW10593.1	60S ribosomal protein L27a [Glycine max]	IPR021131 (Ribosomal protein L18e/L15P)
1122	SNLL-06_4977382	MACE-SNP	NLL-06	4977382	NA	NA	NA	NA
1123	SNLL-06_4999330	MACE-SNP	NLL-06	4999330	Lup015960	OIW10588.1	Clathrin adaptor complexes medium subunit family protein	IPR001392 (Clathrin adaptor, mu subunit), IPR028565 (Mu homology domain)
1124	059F07_3	BAC-PCR	NLL-06	5133982	Lup015946	OIW10574.1	phosphatidylinositol 3-kinase	IPR000008 (C2 domain), IPR011162 (MHC classes I/II-like antigen recognition protein), IPR015433 (Phosphatidylinositol Kinase), IPR016024 (Armadillo-type fold)
1125	SNLL-06_5060056	MACE-SNP	NLL-06	5060056	Lup015955	OIW10583.1	receptor-like protein kinase 2	IPR011009 (Protein kinase-like domain), IPR013210 (Leucine-rich repeat-containing N-terminal, type 2), IPR013320 (Concanavalin A-like lectin/glucanase, subgroup)
1126	SNLL-06_5070361	MACE-SNP	NLL-06	5070361	Lup015953	OIW10581.1	Kelch repeat-containing F-box family protein	IPR001810 (F-box domain), IPR015916 (Galactose oxidase, beta-propeller)
1127	SNLL-06_5111018	MACE-SNP	NLL-06	5111018	NA	NA	NA	NA
1128	SNLL-06_5118958	MACE-SNP	NLL-06	5118958	Lup015948	OIW10576.1	E3 ubiquitin-protein ligase BOI-like isoform X5 [Glycine max]	IPR017066 (S-ribonuclease binding protein, SBP1, pollen)
1129	SNLL-06_5229134	MACE-SNP	NLL-06	5229134	Lup015930	OIW10558.1	spermidine synthase 1	IPR001045 (Spermidine/spermine synthases family)
1130	SNLL-06_5237777	MACE-SNP	NLL-06	5237777	Lup015929	OIW10557.1	Potassium transporter family protein	IPR003855 (K+ potassium transporter)
1131	SNLL-06_5387939	MACE-SNP	NLL-06	5387939	Lup015910	OIW10538.1	RNA recognition motif, a.k.a. RRM, RBD protein	IPR012677 (Nucleotide-binding, alpha-beta plait)
1132	SNLL-06_5390649	MACE-SNP	NLL-06	5390649	Lup015909	OIW10537.1	Chaperone DnaJ-domain superfamily protein	IPR001623 (DnaJ domain)
1133	SNLL-06_5456675	MACE-SNP	NLL-06	5456675	Lup015903	OIW10531.1	microtubule-associated protein futsch isoform X8 [Glycine max]	NA
1134	SNLL-06_5479039	MACE-SNP	NLL-06	5479039	Lup015900	OIW10528.1	pyruvate dehydrogenase E1 component, alpha subunit	IPR017597 (Pyruvate dehydrogenase (acetyl-transferring) E1 component, alpha subunit, subgroup y)
1135	SNLL-06_5572794	MACE-SNP	NLL-06	5572794	Lup015890	OIW10518.1	uncharacterized protein LOC100784688 isoform X1 [Glycine max]	NA
1136	SNLL-06_5813275	MACE-SNP	NLL-06	5813275	Lup000382	OIW10444.1	polyadenylate-binding protein 2 isoform X1 [Glycine max]	IPR012677 (Nucleotide-binding, alpha-beta plait)
1137	SNLL-06_5870616	MACE-SNP	NLL-06	5870616	Lup000394	OIW10456.1	leguminosin group485 secreted peptide	NA
1138	SNLL-06_5882072	MACE-SNP	NLL-06	5882072	Lup000398	OIW10460.1	Chaperone DnaJ-domain superfamily protein	IPR001623 (DnaJ domain)
1139	S_50_99_41240	MACE-SNP	S_50_99	41240	Lup024972	OIW20894.1	vacuolar protein sorting-associated protein 28 homolog 1	IPR007143 (Vacuolar protein sorting-associated, VPS28)
1140	SNLL-06_6250087	MACE-SNP	NLL-06	6250087	Lup024977	OIW10417.1	transmembrane protein, putative	NA
1141	SNLL-06_6259040	MACE-SNP	NLL-06	6259040	Lup024978	OIW10418.1	3'(2'),5'-bisphosphate nucleotidase	IPR000760 (Inositol monophosphatase)
1142	SNLL-06_6332256	MACE-SNP	NLL-06	6332256	Lup024987	OIW10427.1	splicing factor 3B subunit 2-like [Glycine max]	IPR006568 (PSP, proline-rich), IPR007180 (Domain of unknown function DUF382)
1143	SNLL-06_6592432	MACE-SNP	NLL-06	6592432	Lup005560	OIW10412.1	glutaredoxin 4	IPR004480 (Monothiol glutaredoxin-related), IPR012336 (Thioredoxin-like fold)
1144	SNLL-06_6669385	MACE-SNP	NLL-06	6669385	NA	NA	NA	NA
1145	SNLL-06_6615156	MACE-SNP	NLL-06	6615156	Lup005556	OIW10408.1	50S ribosomal protein L21, related protein	IPR001787 (Ribosomal protein L21)
1146	SNLL-06_6637078	MACE-SNP	NLL-06	6637078	Lup005553	OIW10405.1	DUF1764 domain protein	IPR013885 (Protein of unknown function DUF1764, eukaryotic)
1147	SNLL-06_6734617	MACE-SNP	NLL-06	6734617	Lup005543	OIW10395.1	Cytochrome P450 superfamily protein	IPR001128 (Cytochrome P450)
1148	SNLL-06_6736414	MACE-SNP	NLL-06	6736414	Lup005542	OIW10394.1	Histone superfamily protein	IPR000164 (Histone H3), IPR009072 (Histone-fold)
1149	82N10_IFS	BAC-PCR	NLL-06	6749164	NA	NA	NA	NA
1150	SNLL-06_7227619	MACE-SNP	NLL-06	7227619	Lup027914	OIW10163.1	maternal effect embryo arrest 14	NA
1151	SNLL-06_7379721	MACE-SNP	NLL-06	7379721	Lup027930	OIW10179.1	Pentatricopeptide repeat (PPR) superfamily protein	IPR002885 (Pentatricopeptide repeat), IPR011990 (Tetratricopeptide-like helical)
1152	SNLL-06_7483854	MACE-SNP	NLL-06	7483854	Lup027941	OIW10190.1	PI-PLC X domain-containing protein At5g67130-like [Glycine max]	IPR017946 (PLC-like phosphodiesterase, TIM beta/alpha-barrel domain)
1153	SNLL-06_7524378	MACE-SNP	NLL-06	7524378	Lup027946	OIW10195.1	nucleotide binding, nucleic acid binding, RNA binding	IPR006515 (Polyadenylate binding protein, human types 1, 2, 3, 4), IPR012677 (Nucleotide-binding, alpha-beta plait)
1154	SNLL-06_7550899	MACE-SNP	NLL-06	7550899	Lup027952	OIW10201.1	Leucine-rich repeat receptor-like protein kinase family protein	IPR013210 (Leucine-rich repeat-containing N-terminal, type 2)
1155	SNLL-06_7740753	MACE-SNP	NLL-06	7740753	Lup027965	OIW10214.1	serine carboxypeptidase-like 50	IPR001563 (Peptidase S10, serine carboxypeptidase)
1156	SNLL-06_7777135	MACE-SNP	NLL-06	7777135	Lup027969	OIW10218.1	Ribosomal S17 family protein	IPR001210 (Ribosomal protein S17e)
1157	SNLL-06_7806406	MACE-SNP	NLL-06	7806406	Lup027971	OIW10220.1	uncharacterized protein LOC100777981 isoform X3 [Glycine max]	NA
1158	SNLL-06_7812756	MACE-SNP	NLL-06	7812756	Lup027972	OIW10221.1	calcyclin-binding protein	IPR007699 (SGS), IPR008978 (HSP20-like chaperone), IPR015120 (Siah interacting protein, N-terminal)
1159	SNLL-06_7821874	MACE-SNP	NLL-06	7821874	Lup027974	OIW10223.1	secondary thiamine-phosphate synthase enzyme	IPR001602 (Uncharacterised protein family UPF0047)
1160	SNLL-06_7924723	MACE-SNP	NLL-06	7924723	NA	NA	NA	NA
1161	SNLL-06_7935506	MACE-SNP	NLL-06	7935506	Lup027982	OIW10231.1	Cytochrome c	IPR009056 (Cytochrome c-like domain)
1162	SNLL-06_7981204	MACE-SNP	NLL-06	7981204	Lup027987	OIW10236.1	vesicle-associated membrane protein 721	IPR001388 (Synaptobrevin), IPR011012 (Longin-like domain)
1163	SNLL-06_8189715	MACE-SNP	NLL-06	8189715	Lup028003	OIW10252.1	ras-GTPase-activating protein-binding protein, putative	IPR002075 (Nuclear transport factor 2), IPR012677 (Nucleotide-binding, alpha-beta plait)
1164	SNLL-06_8199184	MACE-SNP	NLL-06	8199184	Lup028005	OIW10254.1	alpha/beta fold hydrolase	IPR000073 (Alpha/beta hydrolase fold-1), IPR000639 (Epoxide hydrolase-like)
1165	SNLL-06_8265878	MACE-SNP	NLL-06	8265878	Lup028017	OIW10266.1	glycogen/starch/alpha-glucan phosphorylase family protein	IPR000811 (Glycosyl transferase, family 35)
1166	SNLL-06_8314630	MACE-SNP	NLL-06	8314630	Lup028025	OIW10274.1	unknown protein	NA
1167	SNLL-06_8363497	MACE-SNP	NLL-06	8363497	Lup028031	OIW10280.1	Ribulose-1,5 bisphosphate carboxylase/oxygenase large subunit N-methyltransferase, chloroplast, putative [Ricinus communis]	IPR011192 (Rubisco LSMT methyltransferase, plant)
1168	SNLL-06_8528008	MACE-SNP	NLL-06	8528008	Lup028053	OIW10302.1	cytochrome c oxidase-related	IPR001349 (Cytochrome c oxidase, subunit VIa)
1169	SNLL-06_8608119	MACE-SNP	NLL-06	8608119	Lup028059	OIW10308.1	Intracellular protein transport-related protein, putative	IPR001392 (Clathrin adaptor, mu subunit), IPR012675 (Beta-grasp domain), IPR028565 (Mu homology domain)
1170	SNLL-06_8662961	MACE-SNP	NLL-06	8662961	Lup028064	OIW10313.1	glycine cleavage system H protein	IPR002930 (Glycine cleavage H-protein)
1171	SNLL-06_8797703	MACE-SNP	NLL-06	8797703	Lup028073	OIW10322.1	probable BOI-related E3 ubiquitin-protein ligase 2-like isoform X2 [Glycine max]	IPR013083 (Zinc finger, RING/FYVE/PHD-type), IPR017066 (S-ribonuclease binding protein, SBP1, pollen)
1172	SNLL-06_8860757	MACE-SNP	NLL-06	8860757	Lup028081	OIW10330.1	60S ribosomal protein L37a-2	IPR002674 (Ribosomal protein L37ae), IPR011332 (Zinc-binding ribosomal protein)
1173	SNLL-06_8912280	MACE-SNP	NLL-06	8912280	Lup028087	OIW10336.1	light harvesting-like protein	IPR023329 (Chlorophyll a/b binding protein domain)
1174	SNLL-06_9143131	MACE-SNP	NLL-06	9143131	Lup028112	OIW10361.1	Oxidoreductase family protein	IPR004104 (Oxidoreductase, C-terminal), IPR016040 (NAD(P)-binding domain)
1175	SNLL-06_9188225	MACE-SNP	NLL-06	9188225	Lup028116	OIW10365.1	Ribosomal protein S30 family protein	IPR006846 (Ribosomal protein S30)
1176	SNLL-06_9206205	MACE-SNP	NLL-06	9206205	Lup028119	OIW10368.1	Cwf15 / Cwc15 cell cycle control family protein	IPR006973 (Pre-mRNA-splicing factor Cwf15/Cwc15)
1177	SNLL-10_6331202	MACE-SNP	NLL-10	6331202	Lup031828	OIW03381.1	unknown protein	NA
1178	SNLL-10_6332300	MACE-SNP	NLL-10	6332300	Lup031829	OIW03382.1	Rhodanese/Cell cycle control phosphatase superfamily protein	IPR001763 (Rhodanese-like domain)
1179	S_42_78_30257	MACE-SNP	S_42_78	30257	NA	NA	NA	NA
1180	S_42_77_70689	MACE-SNP	S_42_77	70689	Lup021983	OIW20761.1	Protein kinase superfamily protein	IPR011009 (Protein kinase-like domain)
1181	SNLL-06_9743464	MACE-SNP	NLL-06	9743464	Lup021949	OIW10112.1	GTP binding Elongation factor Tu family protein	IPR000795 (Elongation factor, GTP-binding domain), IPR009000 (Translation protein, beta-barrel domain), IPR009001 (Translation elongation factor EF1A/initiation factor IF2gamma, C-terminal), IPR027417 (P-loop containing nucleoside triphosphate hydrolase)
1182	SNLL-06_9745297	MACE-SNP	NLL-06	9745297	Lup021948	OIW10111.1	uncharacterized protein LOC100785837 [Glycine max]	IPR019448 (EEIG1/EHBP1 N-terminal domain)
1183	SNLL-06_9791619	MACE-SNP	NLL-06	9791619	NA	NA	NA	NA
1184	SNLL-06_9893676	MACE-SNP	NLL-06	9893676	Lup021934	OIW10097.1	vacuolar iron transporter 1	IPR008217 (Domain of unknown function DUF125, transmembrane)
1185	SNLL-06_9927337	MACE-SNP	NLL-06	9927337	Lup021932	OIW10095.1	trehalose phosphate synthase	IPR001830 (Glycosyl transferase, family 20), IPR006379 (HAD-superfamily hydrolase, subfamily IIB), IPR023214 (HAD-like domain)
1186	SNLL-06_9945500	MACE-SNP	NLL-06	9945500	NA	NA	NA	NA
1187	SNLL-06_9953516	MACE-SNP	NLL-06	9953516	Lup021929	OIW10092.1	aspartyl/glutamyl-tRNA(Asn/Gln) amidotransferase subunit B	IPR017959 (Aspartyl/glutamyl-tRNA(Asn/Gln) amidotransferase, subunit B /E)
1188	SNLL-06_9957583	MACE-SNP	NLL-06	9957583	Lup021927	OIW10090.1	prefoldin subunit 6-like isoform X8 [Glycine max]	IPR009053 (Prefoldin)
1189	SNLL-06_10003774	MACE-SNP	NLL-06	10003774	Lup021921	OIW10084.1	NADH dehydrogenase [ubiquinone] iron-sulfur protein	IPR010226 (NADH-quinone oxidoreductase, chain I), IPR017896 (4Fe-4S ferredoxin-type, iron-sulphur binding domain)
1190	SNLL-06_10130750	MACE-SNP	NLL-06	10130750	Lup032820	OIW10080.1	ubiquitin-conjugating enzyme 13	IPR016135 (Ubiquitin-conjugating enzyme/RWD-like)
1191	SNLL-06_10221331	MACE-SNP	NLL-06	10221331	Lup032810	OIW10070.1	Phosphoglucomutase/phosphomannomutase family protein	IPR005841 (Alpha-D-phosphohexomutase superfamily)
1192	SNLL-06_10296397	MACE-SNP	NLL-06	10296397	Lup032805	OIW10065.1	RING finger and CHY zinc finger domain-containing protein 1-like isoform X2 [Glycine max]	IPR004039 (Rubredoxin-type fold), IPR008913 (Zinc finger, CHY-type), IPR012312 (Haemerythrin/HHE cation-binding motif), IPR013083 (Zinc finger, RING/FYVE/PHD-type), IPR017921 (Zinc finger, CTCHY-type)
1193	SNLL-06_10391870	MACE-SNP	NLL-06	10391870	Lup032792	OIW10052.1	zinc finger protein CONSTANS-LIKE 16-like [Glycine max]	IPR000315 (Zinc finger, B-box), IPR010402 (CCT domain)
1194	SNLL-06_10611829	MACE-SNP	NLL-06	10611829	Lup032774	OIW10034.1	Leucine-rich repeat receptor-like protein kinase family protein	IPR013210 (Leucine-rich repeat-containing N-terminal, type 2)
1195	SNLL-06_10805347	MACE-SNP	NLL-06	10805347	Lup032757	OIW10017.1	Protein kinase superfamily protein	IPR011009 (Protein kinase-like domain)
1196	SNLL-06_10844188	MACE-SNP	NLL-06	10844188	NA	NA	NA	NA
1197	SNLL-06_11691492	MACE-SNP	NLL-06	11691492	Lup029997	OIW09971.1	profilin 3	IPR005455 (Profilin), IPR027310 (Profilin conserved site)
1198	SNLL-06_11648844	MACE-SNP	NLL-06	11648844	Lup032713	OIW09973.1	mitochondrial processing peptidase alpha subunit	IPR011249 (Metalloenzyme, LuxS/M16 peptidase-like)
1199	SNLL-06_11765615	MACE-SNP	NLL-06	11765615	Lup018267	OIW09960.1	Xaa-pro aminopeptidase	IPR000994 (Peptidase M24, structural domain), IPR007865 (Aminopeptidase P N-terminal domain)
1200	SNLL-06_11950340	MACE-SNP	NLL-06	11950340	Lup032034	OIW09885.1	acetyl-CoA carboxylase biotin carboxylase subunit	IPR011761 (ATP-grasp fold), IPR011764 (Biotin carboxylation domain), IPR016185 (Pre-ATP-grasp domain)
1201	SNLL-06_11964122	MACE-SNP	NLL-06	11964122	Lup032037	OIW09888.1	Pseudouridine synthase family protein	IPR001406 (Pseudouridine synthase I, TruA), IPR020103 (Pseudouridine synthase, catalytic domain)
1202	SNLL-06_12075019	MACE-SNP	NLL-06	12075019	NA	NA	NA	NA
1203	SNLL-06_12357765	MACE-SNP	NLL-06	12357765	Lup032067	OIW09918.1	unknown protein	NA
1204	SNLL-06_12434627	MACE-SNP	NLL-06	12434627	Lup032072	OIW09923.1	unknown protein	IPR021995 (Protein of unknown function DUF3593)
1205	SNLL-06_12565559	MACE-SNP	NLL-06	12565559	Lup032081	OIW09932.1	arabinogalactan peptide-like protein	IPR009424 (Arabinogalactan peptide, AGP)
1206	SNLL-06_12616397	MACE-SNP	NLL-06	12616397	Lup032083	OIW09934.1	receptor-like kinase 1	IPR001611 (Leucine-rich repeat), IPR011009 (Protein kinase-like domain), IPR013210 (Leucine-rich repeat-containing N-terminal, type 2), IPR013320 (Concanavalin A-like lectin/glucanase, subgroup), IPR025875 (Leucine rich repeat 4)
1207	S_5_189_5980	MACE-SNP	S_5_189	5980	NA	NA	NA	NA
1208	S_5_183_27832	MACE-SNP	S_5_183	27832	Lup024546	OIW19833.1	40S ribosomal S10-like protein	IPR005326 (Plectin/S10, N-terminal)
1209	SNLL-06_13100431	MACE-SNP	NLL-06	13100431	Lup024525	OIW09870.1	ATP binding microtubule motor family protein	IPR001715 (Calponin homology domain), IPR001752 (Kinesin, motor domain), IPR027417 (P-loop containing nucleoside triphosphate hydrolase), IPR027640 (Kinesin-like protein)
1210	SNLL-06_13291133	MACE-SNP	NLL-06	13291133	Lup015343	OIW09861.1	uncharacterized protein LOC100801905 isoform X5 [Glycine max]	IPR011008 (Dimeric alpha-beta barrel)
1211	SNLL-06_13786760	MACE-SNP	NLL-06	13786760	Lup020546	OIW09839.1	MADS-box transcription factor 6 [Glycine max]	IPR002100 (Transcription factor, MADS-box), IPR002487 (Transcription factor, K-box)
1212	SNLL-06_14569744	MACE-SNP	NLL-06	14569744	Lup032252	OIW09814.1	uncharacterized protein LOC100781148 isoform X2 [Glycine max]	IPR019376 (Myeloid leukemia factor)
1213	SNLL-06_14831123	MACE-SNP	NLL-06	14831123	Lup032238	OIW09800.1	putative axial regulator YABBY 2-like isoform X3 [Glycine max]	IPR006780 (YABBY protein)
1214	S_421_293256	MACE-SNP	S_421	293256	Lup022235	OIV89403.1	succinyl-CoA ligase [ADP-forming] subunit alpha-2	IPR005810 (Succinyl-CoA ligase, alpha subunit), IPR016040 (NAD(P)-binding domain), IPR016102 (Succinyl-CoA synthetase-like)
1215	SNLL-06_14681292	MACE-SNP	NLL-06	14681292	Lup032244	OIW09806.1	Cytochrome P450 superfamily protein	IPR001128 (Cytochrome P450)
1216	SNLL-06_14902343	MACE-SNP	NLL-06	14902343	Lup032236	OIW09798.1	beta-fructofuranosidase 5	IPR001362 (Glycoside hydrolase, family 32), IPR008985 (Concanavalin A-like lectin/glucanases superfamily), IPR021792 (Beta-fructofuranosidase), IPR023296 (Glycosyl hydrolase, five-bladed beta-propellor domain)
1217	SNLL-06_15575817	MACE-SNP	NLL-06	15575817	Lup032220	OIW09782.1	NADH dehydrogenase [ubiquinone] 1 beta subcomplex subunit 8	NA
1218	SNLL-06_16766544	MACE-SNP	NLL-06	16766544	Lup014270	OIW09747.1	photosystem II oxygen-evolving enhancer protein	IPR002628 (Photosystem II PsbO, manganese-stabilising), IPR011250 (Outer membrane protein/outer membrane enzyme PagP , beta-barrel)
1219	S_59_15_934	MACE-SNP	S_59_15	934	Lup026782	OIW20988.1	protein DA1-related 1-like isoform X7 [Glycine max]	IPR001781 (Zinc finger, LIM-type), IPR003903 (Ubiquitin interacting motif), IPR022087 (Protein DA1 like)
1220	SNLL-06_17766136	MACE-SNP	NLL-06	17766136	Lup009397	OIW09724.1	FAD/NAD(P)-binding oxidoreductase family protein	IPR016040 (NAD(P)-binding domain)
1221	SNLL-06_17927242	MACE-SNP	NLL-06	17927242	Lup009398	OIW09725.1	DNA-binding protein EMBP-1, putative [Ricinus communis]	IPR001630 (cAMP response element binding (CREB) protein), IPR004827 (Basic-leucine zipper domain), IPR012900 (G-box binding, MFMR)
1222	SNLL-06_17961492	MACE-SNP	NLL-06	17961492	Lup009400	OIW09727.1	geranylgeranyl pyrophosphate synthase 1	IPR017446 (Polyprenyl synthetase-related)
1223	SNLL-06_19556415	MACE-SNP	NLL-06	19556415	Lup006504	OIW09698.1	Rer1 family protein	IPR004932 (Retrieval of early ER protein Rer1)
1224	SNLL-06_20138713	MACE-SNP	NLL-06	20138713	NA	NA	NA	NA
1225	SNLL-06_20429654	MACE-SNP	NLL-06	20429654	NA	NA	NA	NA
1226	SNLL-06_21603091	MACE-SNP	NLL-06	21603091	NA	NA	NA	NA
1227	SNLL-06_21652333	MACE-SNP	NLL-06	21652333	Lup028247	OIW09648.1	uncharacterized protein LOC100803419 isoform X5 [Glycine max]	IPR021788 (Protein of unknown function DUF3353)
1228	SNLL-06_21666421	MACE-SNP	NLL-06	21666421	Lup028246	OIW09647.1	unknown protein	NA
1229	SNLL-06_21673055	MACE-SNP	NLL-06	21673055	Lup028244	OIW09645.1	FKBP-like peptidyl-prolyl cis-trans isomerase family protein	IPR000297 (Peptidyl-prolyl cis-trans isomerase, PpiC-type), IPR023058 (Peptidyl-prolyl cis-trans isomerase, PpiC-type, conserved site)
1230	SNLL-06_21747052	MACE-SNP	NLL-06	21747052	Lup028238	OIW09639.1	NOL1/NOP2/sun family RNA methylase, putative	IPR001678 (Bacterial Fmu (Sun)/eukaryotic nucleolar NOL1/Nop2p), IPR023267 (RNA (C5-cytosine) methyltransferase)
1231	SNLL-06_21858008	MACE-SNP	NLL-06	21858008	Lup028229	OIW09630.1	FUNCTIONS IN: molecular_function unknown	IPR018960 (Domain of unknown function DUF1990)
1232	SNLL-06_22272747	MACE-SNP	NLL-06	22272747	Lup028206	OIW09607.1	probable methyltransferase PMT16-like [Glycine max]	IPR004159 (Putative S-adenosyl-L-methionine-dependent methyltransferase)
1233	SNLL-06_22611201	MACE-SNP	NLL-06	22611201	Lup028180	OIW09581.1	Defensin MtDef4.2	IPR008176 (Gamma thionin)
1234	SNLL-06_22639229	MACE-SNP	NLL-06	22639229	NA	NA	NA	NA
1235	SNLL-06_22780323	MACE-SNP	NLL-06	22780323	Lup028165	OIW09566.1	FMN-binding split barrel [Plasmopara viticola]	IPR012349 (FMN-binding split barrel), IPR014631 (Cellular repressor of E1A-stimulated genes (CREG))
1236	SNLL-06_23382124	MACE-SNP	NLL-06	23382124	Lup030864	OIW09545.1	non-specific phospholipase C1	IPR007312 (Phosphoesterase), IPR017850 (Alkaline-phosphatase-like, core domain)
1237	SNLL-06_23649617	MACE-SNP	NLL-06	23649617	Lup013747	OIW09523.1	DNA damage-inducible v-SNARE binding protein,	IPR000626 (Ubiquitin domain), IPR009060 (UBA-like), IPR019956 (Ubiquitin), IPR021109 (Aspartic peptidase domain)
1238	SNLL-06_23851415	MACE-SNP	NLL-06	23851415	Lup013756	OIW09532.1	heat shock protein 81-2	IPR001404 (Heat shock protein Hsp90 family)
1239	S_147_19_15407	MACE-SNP	S_147_19	15407	Lup006350	OIW21573.1	transcription elongation factor (TFIIS) family protein	IPR017923 (Transcription factor IIS, N-terminal)
1240	S_21_144_21801	MACE-SNP	S_21_144	21801	Lup011136	OIW20437.1	Cytochrome P450 superfamily protein	IPR001128 (Cytochrome P450)
1241	SNLL-06_25038136	MACE-SNP	NLL-06	25038136	Lup014125	OIW09495.1	probable calcium-binding protein CML20 [Glycine max]	IPR011992 (EF-hand domain pair)
1242	SNLL-06_25428798	MACE-SNP	NLL-06	25428798	Lup023765	OIW09482.1	40S ribosomal protein S8-like [Glycine max]	IPR022309 (Ribosomal protein S8e/ribosomal biogenesis NSA2)
1243	SNLL-06_26900735	MACE-SNP	NLL-06	26900735	Lup022741	OIW09467.1	Cytochrome b-c1 complex subunit Rieske, mitochondrial	IPR014349 (Rieske iron-sulphur protein)
1244	SNLL-06_27301918	MACE-SNP	NLL-06	27301918	Lup031165	OIW09446.1	dual specificity protein phosphatase-related	IPR024950 (Dual specificity phosphatase)
1245	SNLL-09_1164367	MACE-SNP	NLL-09	1164367	Lup012032	OIW05441.1	magnesium-protoporphyrin IX monomethyl ester cyclase	IPR003251 (Rubrerythrin), IPR008434 (Magnesium-protoporphyrin IX monomethyl ester aerobic oxidative cyclase)
1246	SNLL-09_1214747	MACE-SNP	NLL-09	1214747	Lup012029	OIW05438.1	Unknown protein	NA
1247	S_2_268_170033	MACE-SNP	S_2_268	170033	NA	NA	NA	NA
1248	SNLL-06_27893140	MACE-SNP	NLL-06	27893140	Lup014564	OIW09413.1	GTP-binding elongation factor Tu family protein	IPR004539 (Translation elongation factor EF1A, eukaryotic/archaeal), IPR009000 (Translation protein, beta-barrel domain), IPR009001 (Translation elongation factor EF1A/initiation factor IF2gamma, C-terminal), IPR027417 (P-loop containing nucleoside triphosphate hydrolase)
1249	SNLL-06_27904241	MACE-SNP	NLL-06	27904241	Lup014565	OIW09414.1	methyltransferase type 11	IPR013216 (Methyltransferase type 11)
1250	SNLL-06_27964689	MACE-SNP	NLL-06	27964689	Lup014567	OIW09416.1	uncharacterized membrane protein At3g27390-like [Glycine max]	NA
1251	SNLL-06_28001880	MACE-SNP	NLL-06	28001880	Lup014568	OIW09417.1	succinate dehydrogenase [ubiquinone] iron-sulfur subunit	IPR004489 (Succinate dehydrogenase/fumarate reductase iron-sulphur protein), IPR009051 (Alpha-helical ferredoxin), IPR012675 (Beta-grasp domain), IPR017896 (4Fe-4S ferredoxin-type, iron-sulphur binding domain)
1252	SNLL-06_28422151	MACE-SNP	NLL-06	28422151	Lup020990	OIW09393.1	heat shock 70 kDa protein	IPR013126 (Heat shock protein 70 family)
1253	SNLL-06_28473988	MACE-SNP	NLL-06	28473988	Lup020994	OIW09397.1	ERD (early-responsive to dehydration stress) family protein	IPR003864 (Domain of unknown function DUF221), IPR027815 (Domain of unknown function DUF4463)
1254	SNLL-06_28499849	MACE-SNP	NLL-06	28499849	Lup020996	OIW09399.1	beta-carotene isomerase D27, chloroplastic-like isoform X2 [Glycine max]	IPR025114 (Domain of unknown function DUF4033)
1255	SNLL-06_28545022	MACE-SNP	NLL-06	28545022	Lup021000	OIW09403.1	early nodulin-related	IPR005050 (Early nodulin 93 ENOD93 protein)
1256	SNLL-06_28552588	MACE-SNP	NLL-06	28552588	Lup021001	OIW09404.1	uncharacterized protein LOC100782002 isoform X1 [Glycine max]	NA
1257	SNLL-06_28603138	MACE-SNP	NLL-06	28603138	Lup021006	OIW09409.1	dehydration-responsive protein RD22	IPR004873 (BURP domain)
1258	SNLL-06_28650766	MACE-SNP	NLL-06	28650766	Lup001221	OIW09250.1	uncharacterized protein LOC100781708 isoform X2 [Glycine max]	IPR009606 (Protein of unknown function DUF1218)
1259	SNLL-06_28651595	MACE-SNP	NLL-06	28651595	Lup001222	OIW09251.1	uncharacterized protein LOC100797206 isoform X1 [Glycine max]	IPR018971 (Protein of unknown function DUF1997)
1260	067H16_43	BAC-PCR	NLL-06	28686124	Lup001223	OIW09252.1	Glycosyltransferase family 29 (sialyltransferase) family protein	IPR001675 (Glycosyl transferase, family 29)
1261	067H16_41	BAC-PCR	NLL-06	28686124	Lup001223	OIW09252.1	Glycosyltransferase family 29 (sialyltransferase) family protein	IPR001675 (Glycosyl transferase, family 29)
1262	SNLL-06_28752351	MACE-SNP	NLL-06	28752351	Lup001229	OIW09258.1	Protein kinase superfamily protein	IPR011009 (Protein kinase-like domain)
1263	SNLL-06_28754340	MACE-SNP	NLL-06	28754340	Lup001230	OIW09259.1	Zinc finger protein 622	IPR015880 (Zinc finger, C2H2-like)
1264	SNLL-06_28800690	MACE-SNP	NLL-06	28800690	Lup001234	OIW09263.1	Pentatricopeptide repeat (PPR-like) superfamily protein	IPR000644 (CBS domain), IPR002885 (Pentatricopeptide repeat), IPR013785 (Aldolase-type TIM barrel)
1265	SNLL-06_28876432	MACE-SNP	NLL-06	28876432	Lup001242	OIW09271.1	2Fe-2S iron-sulfur cluster-binding domain protein	IPR012675 (Beta-grasp domain)
1266	SNLL-06_28964225	MACE-SNP	NLL-06	28964225	Lup001245	OIW09274.1	Protein of unknown function, DUF642	IPR006946 (Protein of unknown function DUF642)
1267	SNLL-06_29030539	MACE-SNP	NLL-06	29030539	Lup001252	OIW09281.1	Myosin heavy chain-related protein	NA
1268	SNLL-06_29094740	MACE-SNP	NLL-06	29094740	Lup001255	OIW09284.1	U11/U12 small nuclear ribonucleoprotein 25 kDa protein-like isoform X2 [Glycine max]	IPR000626 (Ubiquitin domain)
1269	SNLL-06_29100387	MACE-SNP	NLL-06	29100387	Lup001256	OIW09285.1	Bifunctional inhibitor/lipid-transfer protein/seed storage 2S albumin superfamily protein	IPR016140 (Bifunctional inhibitor/plant lipid transfer protein/seed storage helical domain)
1270	SNLL-06_29176803	MACE-SNP	NLL-06	29176803	Lup001262	OIW09291.1	chromodomain-helicase-DNA-binding protein 1-like isoform X2 [Glycine max]	IPR000330 (SNF2-related), IPR001650 (Helicase, C-terminal), IPR009462 (Domain of unknown function DUF1086), IPR009463 (Domain of unknown function DUF1087), IPR012957 (CHD, C-terminal 2), IPR013083 (Zinc finger, RING/FYVE/PHD-type), IPR016197 (Chromo domain-like), IPR027417 (P-loop containing nucleoside triphosphate hydrolase)
1271	SNLL-06_29319954	MACE-SNP	NLL-06	29319954	Lup001275	OIW09304.1	uncharacterized vacuolar membrane protein YML018C-like isoform X1 [Glycine max]	IPR000620 (Drug/metabolite transporter), IPR009445 (Protein of unknown function DUF1077, TMEM85)
1272	SNLL-06_29378719	MACE-SNP	NLL-06	29378719	NA	NA	NA	NA
1273	SNLL-06_29401232	MACE-SNP	NLL-06	29401232	NA	NA	NA	NA
1274	SNLL-06_29414239	MACE-SNP	NLL-06	29414239	Lup001282	OIW09311.1	chaperone binding ATPase activators	IPR015310 (Activator of Hsp90 ATPase, N-terminal)
1275	SNLL-06_29471795	MACE-SNP	NLL-06	29471795	NA	NA	NA	NA
1276	SNLL-06_29508429	MACE-SNP	NLL-06	29508429	Lup001290	OIW09319.1	uncharacterized protein LOC100777206 isoform X4 [Glycine max]	IPR022227 (Protein of unknown function DUF3754)
1277	SNLL-06_29530060	MACE-SNP	NLL-06	29530060	Lup001294	OIW09323.1	Rad23 UV excision repair protein family	IPR004806 (UV excision repair protein Rad23), IPR009060 (UBA-like)
1278	SNLL-06_29531439	MACE-SNP	NLL-06	29531439	Lup001295	OIW09324.1	Cytochrome P450 superfamily protein	IPR001128 (Cytochrome P450)
1279	SNLL-06_29548878	MACE-SNP	NLL-06	29548878	Lup001297	OIW09326.1	magnesium transporter 2	IPR002523 (Mg2+ transporter protein, CorA-like/Zinc transport protein ZntB), IPR026573 (Magnesium transporter MRS2/LPE10)
1280	SNLL-06_29600462	MACE-SNP	NLL-06	29600462	Lup001306	OIW09335.1	protein kinase family protein	IPR020636 (Calcium/calmodulin-dependent/calcium-dependent protein kinase)
1281	SNLL-06_29638686	MACE-SNP	NLL-06	29638686	Lup001312	OIW09341.1	Ribosomal protein L1p/L10e family	IPR023674 (Ribosomal protein L1-like), IPR028364 (Ribosomal protein L1/ribosomal biogenesis protein)
1282	SNLL-06_29661160	MACE-SNP	NLL-06	29661160	Lup001317	OIW09346.1	N-carbamoylputrescine amidase-like [Glycine max]	IPR017755 (N-carbamoylputrescine amidase)
1283	SNLL-06_29695066	MACE-SNP	NLL-06	29695066	NA	NA	NA	NA
1284	SNLL-06_29711239	MACE-SNP	NLL-06	29711239	Lup001326	OIW09355.1	probable CCR4-associated factor 1 homolog 11-like [Glycine max]	IPR006941 (Ribonuclease CAF1), IPR012337 (Ribonuclease H-like domain)
1285	SNLL-06_29863895	MACE-SNP	NLL-06	29863895	Lup001345	OIW09374.1	AUTOPHAGY 8E	IPR004241 (Autophagy protein Atg8 ubiquitin like)
1286	SNLL-06_30031245	MACE-SNP	NLL-06	30031245	NA	NA	NA	NA
1287	SNLL-06_30980516	MACE-SNP	NLL-06	30980516	Lup011366	OIW09228.1	xyloglucan endotransglucosylase/hydrolase 9	IPR008985 (Concanavalin A-like lectin/glucanases superfamily), IPR016455 (Xyloglucan endotransglucosylase/hydrolase)
1288	SNLL-06_30959763	MACE-SNP	NLL-06	30959763	Lup011362	OIW09224.1	spermidine synthase 1	IPR001045 (Spermidine/spermine synthases family)
1289	SNLL-06_30959621	MACE-SNP	NLL-06	30959621	Lup011361	OIW09223.1	ultraviolet-B-repressible protein	IPR009518 (Photosystem II PsbX)
1290	SNLL-06_30940121	MACE-SNP	NLL-06	30940121	Lup011357	OIW09219.1	Protein phosphatase 2C family protein	IPR001932 (Protein phosphatase 2C (PP2C)-like domain), IPR015655 (Protein phosphatase 2C)
1291	SNLL-06_30845071	MACE-SNP	NLL-06	30845071	Lup011343	OIW09205.1	Pentatricopeptide repeat (PPR) superfamily protein	IPR002885 (Pentatricopeptide repeat), IPR004142 (Ndr)
1292	SNLL-06_30812646	MACE-SNP	NLL-06	30812646	Lup011339	OIW09201.1	Mitochondrial ATP synthase subunit G protein	IPR006808 (ATPase, F0 complex, subunit G, mitochondrial)
1293	SNLL-06_30803211	MACE-SNP	NLL-06	30803211	Lup011337	OIW09199.1	deoxyhypusine synthase	IPR002773 (Deoxyhypusine synthase)
1294	SNLL-06_30798035	MACE-SNP	NLL-06	30798035	Lup011336	OIW09198.1	Ribosomal protein L31e family protein	IPR000054 (Ribosomal protein L31e), IPR023621 (Ribosomal protein L31e domain)
1295	SNLL-06_30762582	MACE-SNP	NLL-06	30762582	Lup011331	OIW09193.1	HAD superfamily, subfamily IIIB acid phosphatase	IPR005519 (Acid phosphatase (Class B)), IPR023214 (HAD-like domain)
1296	SNLL-06_30695720	MACE-SNP	NLL-06	30695720	Lup011322	OIW09184.1	Cell wall protein EXP2	IPR007118 (Expansin/Lol pI)
1297	SNLL-06_30683260	MACE-SNP	NLL-06	30683260	Lup011319	OIW09181.1	triosephosphate isomerase	IPR000652 (Triosephosphate isomerase), IPR013785 (Aldolase-type TIM barrel)
1298	SNLL-06_30628482	MACE-SNP	NLL-06	30628482	Lup011312	OIW09174.1	Sec14p-like phosphatidylinositol transfer family protein	IPR001251 (CRAL-TRIO domain)
1299	SNLL-06_30622270	MACE-SNP	NLL-06	30622270	Lup011311	OIW09173.1	UDP-glucuronic acid decarboxylase 6-like [Glycine max]	IPR001509 (NAD-dependent epimerase/dehydratase), IPR016040 (NAD(P)-binding domain)
1300	SNLL-06_30620587	MACE-SNP	NLL-06	30620587	NA	NA	NA	NA
1301	SNLL-06_30615123	MACE-SNP	NLL-06	30615123	Lup011310	OIW09172.1	Histone superfamily protein	IPR000558 (Histone H2B), IPR009072 (Histone-fold)
1302	SNLL-06_30478901	MACE-SNP	NLL-06	30478901	NA	NA	NA	NA
1303	SNLL-06_30374966	MACE-SNP	NLL-06	30374966	Lup011280	OIW09142.1	protein disulfide isomerase-like protein	IPR005746 (Thioredoxin), IPR005792 (Protein disulphide isomerase), IPR012336 (Thioredoxin-like fold)
1304	SNLL-06_30082361	MACE-SNP	NLL-06	30082361	Lup011250	OIW09112.1	uncharacterized protein LOC100803851 isoform X1 [Glycine max]	IPR013083 (Zinc finger, RING/FYVE/PHD-type)
1305	SNLL-06_31086015	MACE-SNP	NLL-06	31086015	Lup016269	OIW09042.1	MORN (Membrane Occupation and Recognition Nexus) repeat-containing protein	IPR003409 (MORN motif)
1306	SNLL-06_31125542	MACE-SNP	NLL-06	31125542	Lup016274	OIW09047.1	alkaline/neutral invertase	IPR008928 (Six-hairpin glycosidase-like), IPR024746 (Glycosyl hydrolase family 100)
1307	SNLL-06_31133522	MACE-SNP	NLL-06	31133522	Lup016276	OIW09049.1	uncharacterized protein LOC100791151 isoform X2 [Glycine max]	IPR001813 (Ribosomal protein L10/L12)
1308	SNLL-06_31140463	MACE-SNP	NLL-06	31140463	Lup016277	OIW09050.1	aldo/keto reductase family oxidoreductase	IPR001395 (Aldo/keto reductase), IPR023210 (NADP-dependent oxidoreductase domain)
1309	SNLL-06_31170061	MACE-SNP	NLL-06	31170061	Lup016281	OIW09054.1	vacuolar protein sorting-associated protein 4-like [Glycine max]	IPR007330 (MIT), IPR015415 (Vps4 oligomerisation, C-terminal), IPR027417 (P-loop containing nucleoside triphosphate hydrolase)
1310	SNLL-06_31235064	MACE-SNP	NLL-06	31235064	Lup016288	OIW09061.1	NADH-ubiquinone oxidoreductase 24 kDa subunit, putative	IPR002023 (NADH-quinone oxidoreductase subunit E-like), IPR012336 (Thioredoxin-like fold)
1311	SNLL-06_31255374	MACE-SNP	NLL-06	31255374	Lup016292	OIW09065.1	unknown protein	NA
1312	SNLL-06_31276613	MACE-SNP	NLL-06	31276613	Lup016294	OIW09067.1	Pre-mRNA-processing-splicing factor	IPR000555 (JAB/MPN domain), IPR012337 (Ribonuclease H-like domain), IPR012591 (PRO8NT domain), IPR012592 (PROCN domain), IPR012984 (PROCT domain), IPR019580 (Pre-mRNA-processing-splicing factor 8, U6-snRNA-binding), IPR019581 (Pre-mRNA-processing-splicing factor 8, U5-snRNA-binding), IPR019582 (RNA recognition motif, spliceosomal PrP8), IPR021983 (PRP8 domain IV core), IPR027652 (Pre-mRNA-process…
1313	SNLL-06_31288194	MACE-SNP	NLL-06	31288194	Lup016296	OIW09069.1	LURP-one-like protein	IPR025659 (Tubby C-terminal-like domain)
1314	SNLL-06_31355078	MACE-SNP	NLL-06	31355078	NA	NA	NA	NA
1315	SNLL-06_31468706	MACE-SNP	NLL-06	31468706	Lup016314	OIW09087.1	group 1 family glycosyltransferase	IPR001296 (Glycosyl transferase, family 1)
1316	SNLL-06_31483671	MACE-SNP	NLL-06	31483671	Lup016316	OIW09089.1	RAN binding protein 1	IPR011993 (Pleckstrin homology-like domain), IPR015007 (Nuclear pore complex, NUP2/50/61)
1317	SNLL-06_31500817	MACE-SNP	NLL-06	31500817	Lup016318	OIW09091.1	uncharacterized protein LOC100816165 isoform X4 [Glycine max]	IPR007650 (Protein of unknown function DUF581)
1318	SNLL-06_31533307	MACE-SNP	NLL-06	31533307	Lup016322	OIW09095.1	ATP binding microtubule motor family protein isoform 1 [Theobroma cacao]	IPR001752 (Kinesin, motor domain), IPR027417 (P-loop containing nucleoside triphosphate hydrolase), IPR027640 (Kinesin-like protein)
1319	051D03_5	BAC-PCR	NLL-06	31528849	Lup016322	OIW09095.1	ATP binding microtubule motor family protein isoform 1 [Theobroma cacao]	IPR001752 (Kinesin, motor domain), IPR027417 (P-loop containing nucleoside triphosphate hydrolase), IPR027640 (Kinesin-like protein)
1320	127N17_2	BAC-PCR	NLL-06	31609989	Lup016334	OIW09107.1	zinc phosphodiesterase ELAC protein 2-like [Glycine max]	IPR001279 (Beta-lactamase-like), IPR027794 (tRNase Z endonuclease)
1321	SNLL-06_31618920	MACE-SNP	NLL-06	31618920	Lup016335	OIW09108.1	Water-selective transport intrinsic membrane protein 1[Lotus japonicus]	IPR000425 (Major intrinsic protein), IPR023271 (Aquaporin-like)
1322	SNLL-06_31655341	MACE-SNP	NLL-06	31655341	Lup006003	OIW09027.1	ATP-dependent zinc metalloprotease FTSH protein	IPR000642 (Peptidase M41), IPR027417 (P-loop containing nucleoside triphosphate hydrolase)
1323	SNLL-06_31859688	MACE-SNP	NLL-06	31859688	Lup005978	OIW09002.1	circadian clock coupling factor ZGT	IPR001810 (F-box domain)
1324	SNLL-06_31967348	MACE-SNP	NLL-06	31967348	Lup005965	OIW08989.1	seed linoleate 9S-lipoxygenase	IPR000907 (Lipoxygenase), IPR008976 (Lipase/lipooxygenase, PLAT/LH2), IPR027433 (Lipoxygenase, domain 3)
1325	SNLL-06_32000671	MACE-SNP	NLL-06	32000671	Lup005961	OIW08985.1	PHD finger protein ALFIN-LIKE 2-like [Glycine max]	IPR013083 (Zinc finger, RING/FYVE/PHD-type), IPR021998 (Alfin)
1326	SNLL-06_32028643	MACE-SNP	NLL-06	32028643	Lup005958	OIW08982.1	peroxisomal membrane protein 13 [Glycine max]	NA
1327	SNLL-06_32075770	MACE-SNP	NLL-06	32075770	NA	NA	NA	NA
1328	SNLL-06_32147021	MACE-SNP	NLL-06	32147021	Lup005941	OIW08965.1	RING/U-box superfamily protein	IPR001876 (Zinc finger, RanBP2-type), IPR002867 (Zinc finger, C6HC-type), IPR013083 (Zinc finger, RING/FYVE/PHD-type)
1329	SNLL-06_32224894	MACE-SNP	NLL-06	32224894	Lup005934	OIW08958.1	Ethylene insensitive 3 family protein	IPR023278 (Ethylene insensitive 3-like protein, DNA-binding domain)
1330	SNLL-06_32238154	MACE-SNP	NLL-06	32238154	Lup005931	OIW08955.1	transcription factor bHLH122 [Glycine max]	IPR011598 (Myc-type, basic helix-loop-helix (bHLH) domain)
1331	SNLL-06_32273981	MACE-SNP	NLL-06	32273981	Lup005929	OIW08953.1	receptor-like protein kinase 2	IPR001611 (Leucine-rich repeat), IPR013210 (Leucine-rich repeat-containing N-terminal, type 2)
1332	SNLL-06_32276593	MACE-SNP	NLL-06	32276593	Lup005928	OIW08952.1	zinc finger A20 and AN1 domain stress-associated protein	IPR000058 (Zinc finger, AN1-type), IPR002653 (Zinc finger, A20-type)
1333	SNLL-06_32385051	MACE-SNP	NLL-06	32385051	Lup005917	OIW08941.1	Dicarboxylate transport 2.1 [Theobroma cacao]	IPR001898 (Sodium/sulphate symporter)
1334	SNLL-06_32515126	MACE-SNP	NLL-06	32515126	Lup005901	OIW08925.1	Senescence/dehydration-associated protein-related	IPR009686 (Senescence/spartin-associated)
1335	SNLL-06_32657504	MACE-SNP	NLL-06	32657504	Lup005883	OIW08907.1	Protein kinase superfamily protein	IPR002198 (Short-chain dehydrogenase/reductase SDR), IPR011009 (Protein kinase-like domain), IPR013320 (Concanavalin A-like lectin/glucanase, subgroup)
1336	SNLL-06_32666091	MACE-SNP	NLL-06	32666091	Lup005882	OIW08906.1	AAA-type ATPase family protein / ankyrin repeat family protein	IPR000641 (CbxX/CfqX), IPR020683 (Ankyrin repeat-containing domain), IPR027417 (P-loop containing nucleoside triphosphate hydrolase)
1337	SNLL-06_32694168	MACE-SNP	NLL-06	32694168	Lup005878	OIW08902.1	ATP binding	IPR002586 (CobQ/CobB/MinD/ParA nucleotide binding domain), IPR002744 (Domain of unknown function DUF59), IPR010376 (Domain of unknown function, DUF971), IPR019591 (ATPase-like, ParA/MinD), IPR027417 (P-loop containing nucleoside triphosphate hydrolase)
1338	SNLL-06_32767863	MACE-SNP	NLL-06	32767863	NA	NA	NA	NA
1339	SNLL-06_32781964	MACE-SNP	NLL-06	32781964	Lup005866	OIW08891.1	uncharacterized protein LOC100776729 isoform X2 [Glycine max]	NA
1340	SNLL-06_32796177	MACE-SNP	NLL-06	32796177	Lup005864	OIW08889.1	Snf1-related kinase interactor 1, putative	NA
1341	SNLL-06_32856426	MACE-SNP	NLL-06	32856426	Lup005856	OIW08881.1	Ribosomal protein L30/L7 family protein	IPR005998 (Ribosomal protein L7, eukaryotic)
1342	SNLL-07_19728578	MACE-SNP	NLL-07	19728578	Lup019283	OIW07442.1	protein serine/threonine phosphatases, protein kinases, catalytics, cAMP-dependent protein kinase regulators, ATP binding, protein serine/threonine phosphatases	IPR000961 (AGC-kinase, C-terminal), IPR011009 (Protein kinase-like domain)
1343	SNLL-07_19721061	MACE-SNP	NLL-07	19721061	Lup019281	OIW07440.1	protein kinase family protein	IPR000111 (Glycoside hydrolase, clan GH-D), IPR011009 (Protein kinase-like domain), IPR013320 (Concanavalin A-like lectin/glucanase, subgroup), IPR013780 (Glycosyl hydrolase, family 13, all-beta), IPR024788 (Malectin-like carbohydrate-binding domain)
1344	SNLL-07_19528951	MACE-SNP	NLL-07	19528951	Lup019258	OIW07417.1	macrophage migration inhibitory factor homolog [Glycine max]	IPR001398 (Macrophage migration inhibitory factor), IPR014347 (Tautomerase/MIF superfamily)
1345	SNLL-07_19227770	MACE-SNP	NLL-07	19227770	Lup024312	OIW07450.1	Metallo peptidase M24 [Heterobasidion irregulare]	IPR001714 (Peptidase M24, methionine aminopeptidase), IPR004545 (Proliferation-associated protein 1), IPR011991 (Winged helix-turn-helix DNA-binding domain)
1346	SNLL-07_19220270	MACE-SNP	NLL-07	19220270	Lup024313	OIW07451.1	Metallo peptidase M24 [Heterobasidion irregulare]	IPR001714 (Peptidase M24, methionine aminopeptidase), IPR004545 (Proliferation-associated protein 1), IPR011991 (Winged helix-turn-helix DNA-binding domain)
1347	SNLL-07_19155780	MACE-SNP	NLL-07	19155780	NA	NA	NA	NA
1348	SNLL-07_19040652	MACE-SNP	NLL-07	19040652	NA	NA	NA	NA
1349	SNLL-07_18853912	MACE-SNP	NLL-07	18853912	NA	NA	NA	NA
1350	SNLL-07_18823636	MACE-SNP	NLL-07	18823636	Lup014474	OIW07528.1	acetyl-CoA carboxylase, carboxyl transferase, alpha subunit	IPR001095 (Acetyl-CoA carboxylase, alpha subunit), IPR011763 (Acetyl-coenzyme A carboxyltransferase, C-terminal)
1351	SNLL-07_18733139	MACE-SNP	NLL-07	18733139	Lup014467	OIW07521.1	receptor lectin kinase	IPR008985 (Concanavalin A-like lectin/glucanases superfamily), IPR013320 (Concanavalin A-like lectin/glucanase, subgroup)
1352	SNLL-07_18680293	MACE-SNP	NLL-07	18680293	Lup014465	OIW07519.1	Arabidopsis Inositol phosphorylceramide synthase 1	IPR025749 (Sphingomyelin synthase-like domain)
1353	SNLL-07_18606347	MACE-SNP	NLL-07	18606347	Lup014461	OIW07515.1	Adenine nucleotide alpha hydrolases-like superfamily protein	IPR006015 (Universal stress protein A)
1354	SNLL-07_18589712	MACE-SNP	NLL-07	18589712	Lup014458	OIW07512.1	Glutathione S-transferase family protein	IPR010987 (Glutathione S-transferase, C-terminal-like), IPR012336 (Thioredoxin-like fold)
1355	SNLL-07_18471449	MACE-SNP	NLL-07	18471449	Lup014448	OIW07502.1	Dynein light chain type 1 family protein	IPR001372 (Dynein light chain, type 1/2)
1356	SNLL-07_18461844	MACE-SNP	NLL-07	18461844	Lup014447	OIW07501.1	Protein of unknown function (DUF3411)	IPR021825 (Protein of unknown function DUF3411, plant)
1357	SNLL-07_18388903	MACE-SNP	NLL-07	18388903	Lup014439	OIW07493.1	NAD(P)-binding Rossmann-fold superfamily protein	IPR002347 (Glucose/ribitol dehydrogenase)
1358	SNLL-07_18346862	MACE-SNP	NLL-07	18346862	Lup014437	OIW07491.1	transferring glycosyl group transferase	IPR006740 (Protein of unknown function DUF604), IPR023329 (Chlorophyll a/b binding protein domain)
1359	SNLL-07_18306494	MACE-SNP	NLL-07	18306494	Lup014433	OIW07487.1	laccase 17	IPR013057 (Amino acid transporter, transmembrane), IPR017761 (Laccase)
1360	SNLL-07_18263709	MACE-SNP	NLL-07	18263709	Lup014429	OIW07483.1	NAD-dependent epimerase/dehydratase [Leptolyngbya sp.]	IPR016040 (NAD(P)-binding domain)
1361	SNLL-07_18257446	MACE-SNP	NLL-07	18257446	Lup014427	OIW07481.1	telomere repeat-binding protein 5-like isoform X2 [Glycine max]	IPR009057 (Homeodomain-like)
1362	SNLL-07_18247804	MACE-SNP	NLL-07	18247804	Lup014425	OIW07479.1	Oxysterol-binding family protein	IPR000648 (Oxysterol-binding protein)
1363	SNLL-07_18167163	MACE-SNP	NLL-07	18167163	NA	NA	NA	NA
1364	SNLL-07_17765260	MACE-SNP	NLL-07	17765260	Lup008456	OIW07569.1	vesicle-associated membrane protein 726	IPR001388 (Synaptobrevin), IPR011012 (Longin-like domain)
1365	SNLL-07_17740999	MACE-SNP	NLL-07	17740999	Lup008454	OIW07567.1	Protein kinase superfamily protein	IPR000742 (Epidermal growth factor-like domain), IPR000858 (S-locus glycoprotein), IPR001480 (Bulb-type lectin domain), IPR003609 (Apple-like), IPR011009 (Protein kinase-like domain), IPR013320 (Concanavalin A-like lectin/glucanase, subgroup)
1366	SNLL-07_17574871	MACE-SNP	NLL-07	17574871	Lup008438	OIW07551.1	unknown protein	NA
1367	SNLL-07_17471619	MACE-SNP	NLL-07	17471619	Lup008427	OIW07540.1	GPI transamidase component PIG-S-related	IPR019540 (Phosphatidylinositol-glycan biosynthesis class S protein)
1368	SNLL-07_17322634	MACE-SNP	NLL-07	17322634	Lup008329	OIW07598.1	probable mitochondrial-processing peptidase subunit beta-like [Glycine max]	IPR011249 (Metalloenzyme, LuxS/M16 peptidase-like)
1369	S_170_9_4955	MACE-SNP	S_170_9	4955	Lup008326	OIW21706.1	uncharacterized protein LOC100794032 isoform X3 [Glycine max]	IPR008479 (Protein of unknown function DUF760)
1370	SNLL-07_17199762	MACE-SNP	NLL-07	17199762	Lup029981	OIW07608.1	Auxin-responsive family protein	IPR004877 (Cytochrome b561, eukaryote), IPR005018 (DOMON domain), IPR017214 (Uncharacterised conserved protein UCP037471)
1371	SNLL-07_17028671	MACE-SNP	NLL-07	17028671	Lup016596	OIW07615.1	Iron-sulfur cluster binding protein	IPR012675 (Beta-grasp domain)
1372	SNLL-07_16966236	MACE-SNP	NLL-07	16966236	Lup016600	OIW07619.1	acetylornithine aminotransferase	IPR005814 (Aminotransferase class-III), IPR015424 (Pyridoxal phosphate-dependent transferase)
1373	SNLL-07_16909369	MACE-SNP	NLL-07	16909369	Lup016602	OIW07621.1	metacaspase 1	IPR005735 (Zinc finger, LSD1-type), IPR011600 (Peptidase C14, caspase domain)
1374	SNLL-07_16883400	MACE-SNP	NLL-07	16883400	Lup016605	OIW07624.1	DYNAMIN-like 1E	IPR000375 (Dynamin central domain), IPR001401 (Dynamin, GTPase domain), IPR020850 (GTPase effector domain, GED), IPR022812 (Dynamin superfamily), IPR027417 (P-loop containing nucleoside triphosphate hydrolase)
1375	SNLL-08_704260	MACE-SNP	NLL-08	704260	Lup010199	OIW07364.1	acyl carrier protein 1	IPR003231 (Acyl carrier protein (ACP)), IPR009081 (Acyl carrier protein-like)
1376	SNLL-08_820396	MACE-SNP	NLL-08	820396	Lup010193	OIW07358.1	Mitochondrial transcription termination factor family protein	IPR003690 (Mitochodrial transcription termination factor-related)
1377	SNLL-08_838558	MACE-SNP	NLL-08	838558	Lup010191	OIW07356.1	U2 small nuclear ribonucleoprotein B	IPR012677 (Nucleotide-binding, alpha-beta plait), IPR024888 (U1 small nuclear ribonucleoprotein A/U2 small nuclear ribonucleoprotein B'')
1378	SNLL-08_935961	MACE-SNP	NLL-08	935961	NA	NA	NA	NA
1379	SNLL-08_1097254	MACE-SNP	NLL-08	1097254	Lup010178	OIW07343.1	Hyaluronan / mRNA binding family	IPR006861 (Hyaluronan/mRNA-binding protein), IPR019084 (Stm1, N-terminal)
1380	051C12_5	BAC-PCR	NLL-07	16757995	NA	NA	NA	NA
1381	051C12_3	BAC-PCR	NLL-07	16671716	NA	NA	NA	NA
1382	S_162_1_80786	MACE-SNP	S_162_1	80786	Lup007618	OIV88994.1	Cytochrome P450 superfamily protein	IPR001128 (Cytochrome P450)
1383	Iucundus	Trait			NA	NA	NA	NA
1384	S_162_1_444350	MACE-SNP	S_162_1	444350	Lup007632	OIV89008.1	Fe superoxide dismutase 2	IPR001189 (Manganese/iron superoxide dismutase)
1385	S_162_1_459245	MACE-SNP	S_162_1	459245	Lup007633	OIV89009.1	unknown protein	NA
1386	S_162_1_508668	MACE-SNP	S_162_1	508668	NA	NA	NA	NA
1387	S_162_1_508691	MACE-SNP	S_162_1	508691	NA	NA	NA	NA
1388	S_162_1_576146	MACE-SNP	S_162_1	576146	NA	NA	NA	NA
1389	S_162_1_599464	MACE-SNP	S_162_1	599464	Lup007640	OIV89016.1	guanine nucleotide-binding-like protein	IPR006073 (GTP binding domain), IPR014813 (Guanine nucleotide-binding protein-like 3, N-terminal domain), IPR023179 (GTP-binding protein, orthogonal bundle domain), IPR027417 (P-loop containing nucleoside triphosphate hydrolase)
1390	S_95_60_7831	MACE-SNP	S_95_60	7831	Lup032662	OIW21348.1	peroxisomal 3-ketoacyl-CoA thiolase 3	IPR002155 (Thiolase), IPR016039 (Thiolase-like)
1391	SNLL-07_15042019	MACE-SNP	NLL-07	15042019	Lup007722	OIW07680.1	NADH dehydrogenase 1 alpha subcomplex subunit 13	IPR009346 (GRIM-19)
1392	SNLL-07_14717573	MACE-SNP	NLL-07	14717573	Lup007712	OIW07670.1	unknown protein	NA
1393	SNLL-07_14477166	MACE-SNP	NLL-07	14477166	NA	NA	NA	NA
1394	SNLL-07_14474576	MACE-SNP	NLL-07	14474576	Lup007699	OIW07657.1	proton gradient regulation 5	NA
1395	SNLL-07_13652106	MACE-SNP	NLL-07	13652106	NA	NA	NA	NA
1396	037D21_5D	BAC-PCR	NLL-07	13864191	NA	NA	NA	NA
1397	SNLL-07_13919549	MACE-SNP	NLL-07	13919549	Lup030778	OIW07701.1	NADH-ubiquinone oxidoreductase 51 kDa subunit	IPR011537 (NADH ubiquinone oxidoreductase, F subunit)
1398	S_79_20_4543	MACE-SNP	S_79_20	4543	Lup030786	OIW21190.1	Ribosomal protein L14	IPR002784 (Ribosomal protein L14), IPR008991 (Translation protein SH3-like domain)
1399	SNLL-07_12882937	MACE-SNP	NLL-07	12882937	Lup011855	OIW07728.1	unknown protein	IPR018625 (Protein of unknown function DUF2346)
1400	S_22_165_12498	MACE-SNP	S_22_165	12498	Lup011887	OIW20484.1	cysteine synthase C1	IPR005856 (Cysteine synthase K/M)
1401	SNLL-07_13156004	MACE-SNP	NLL-07	13156004	Lup019650	OIW07707.1	ubiquitin carboxyl-terminal hydrolase	IPR001607 (Zinc finger, UBP-type), IPR013083 (Zinc finger, RING/FYVE/PHD-type), IPR028889 (Ubiquitin carboxyl-terminal hydrolase-like domain)
1402	SNLL-07_13126257	MACE-SNP	NLL-07	13126257	NA	NA	NA	NA
1403	SNLL-07_12017027	MACE-SNP	NLL-07	12017027	Lup010680	OIW07761.1	2-phosphoglycolate phosphatase 1	IPR006357 (HAD-superfamily hydrolase, subfamily IIA), IPR023214 (HAD-like domain), IPR023215 (Nitrophenylphosphatase-like domain)
1404	SNLL-07_12000466	MACE-SNP	NLL-07	12000466	Lup010679	OIW07760.1	RNA-binding LUC7-like protein	IPR004882 (Luc7-related)
1405	SNLL-07_11966900	MACE-SNP	NLL-07	11966900	Lup010677	OIW07758.1	Calreticulin 2, calcium-binding protein [Coccomyxa subellipsoidea]	IPR001580 (Calreticulin/calnexin), IPR008985 (Concanavalin A-like lectin/glucanases superfamily)
1406	SNLL-07_11677691	MACE-SNP	NLL-07	11677691	Lup014045	OIW07770.1	Protein of unknown function, DUF538	IPR007493 (Protein of unknown function DUF538)
1407	SNLL-07_11510339	MACE-SNP	NLL-07	11510339	Lup003571	OIW07784.1	SERINE CARBOXYPEPTIDASE-LIKE 49	IPR001563 (Peptidase S10, serine carboxypeptidase)
1408	S_25_360_22505	MACE-SNP	S_25_360	22505	NA	NA	NA	NA
1409	S_25_360_22468	MACE-SNP	S_25_360	22468	NA	NA	NA	NA
1410	S_25_360_22411	MACE-SNP	S_25_360	22411	NA	NA	NA	NA
1411	S_25_360_22361	MACE-SNP	S_25_360	22361	NA	NA	NA	NA
1412	S_233_65_6556	MACE-SNP	S_233_65	6556	NA	NA	NA	NA
1413	S_230_659738	MACE-SNP	S_230	659738	NA	NA	NA	NA
1414	S_1_714_29262	MACE-SNP	S_1_714	29262	Lup000230	OIW17850.1	glutaredoxin 4	IPR004480 (Monothiol glutaredoxin-related), IPR012336 (Thioredoxin-like fold)
1415	SNLL-07_11190752	MACE-SNP	NLL-07	11190752	Lup031981	OIW07789.1	Acyl-CoA N-acyltransferases (NAT) superfamily protein	IPR016181 (Acyl-CoA N-acyltransferase)
1416	SNLL-07_11032388	MACE-SNP	NLL-07	11032388	Lup031988	OIW07796.1	sucrose transporter 4	IPR005989 (Sucrose/H+ symporter, plant)
1417	SNLL-07_10944659	MACE-SNP	NLL-07	10944659	Lup031989	OIW07797.1	uncharacterized protein LOC100802707 [Glycine max]	NA
1418	SNLL-07_10908438	MACE-SNP	NLL-07	10908438	Lup031991	OIW07799.1	Regulator of Vps4 activity in the MVB pathway protein	IPR005061 (Domain of unknown function DUF292, eukaryotic)
1419	SNLL-07_10398770	MACE-SNP	NLL-07	10398770	Lup032691	OIW07835.1	ABA/WDS induced protein	IPR003496 (ABA/WDS induced protein)
1420	S_497_54416	MACE-SNP	S_497	54416	Lup024395	OIV89227.1	one-helix protein 2	IPR023329 (Chlorophyll a/b binding protein domain)
1421	SNLL-07_9894107	MACE-SNP	NLL-07	9894107	NA	NA	NA	NA
1422	SNLL-07_9765540	MACE-SNP	NLL-07	9765540	Lup020172	OIW08071.1	UDP-Glycosyltransferase superfamily protein	IPR002213 (UDP-glucuronosyl/UDP-glucosyltransferase)
1423	SNLL-07_9674852	MACE-SNP	NLL-07	9674852	Lup020170	OIW08069.1	SPX domain-containing membrane protein At4g22990-like isoform X5 [Glycine max]	IPR004331 (SPX, N-terminal), IPR011701 (Major facilitator superfamily), IPR016196 (Major facilitator superfamily domain, general substrate transporter)
1424	SNLL-07_9645684	MACE-SNP	NLL-07	9645684	Lup020167	OIW08066.1	NADH dehydrogenase 1 alpha subcomplex subunit 5	IPR006806 (ETC complex I subunit)
1425	SNLL-07_9603982	MACE-SNP	NLL-07	9603982	Lup020162	OIW08061.1	ABC-type Co2+ transport system, permease component [Zea mays]	IPR021855 (Protein of unknown function DUF3464)
1426	SNLL-07_9400680	MACE-SNP	NLL-07	9400680	Lup020144	OIW08043.1	Calcium-dependent lipid-binding (CaLB domain) family protein	IPR000008 (C2 domain)
1427	SNLL-07_9113931	MACE-SNP	NLL-07	9113931	Lup020125	OIW08024.1	Ribosomal protein L6 family	IPR000702 (Ribosomal protein L6)
1428	SNLL-07_8830164	MACE-SNP	NLL-07	8830164	Lup020109	OIW08008.1	RHOMBOID-like protein 3	IPR002610 (Peptidase S54, rhomboid)
1429	SNLL-07_8273953	MACE-SNP	NLL-07	8273953	NA	NA	NA	NA
1430	SNLL-07_8272428	MACE-SNP	NLL-07	8272428	Lup020087	OIW07986.1	carotenoid cleavage dioxygenase 1	IPR004294 (Carotenoid oxygenase)
1431	SNLL-07_8064486	MACE-SNP	NLL-07	8064486	Lup020075	OIW07974.1	Unknown protein	NA
1432	SNLL-07_7918828	MACE-SNP	NLL-07	7918828	Lup020055	OIW07954.1	Unknown protein	NA
1433	SNLL-07_7912182	MACE-SNP	NLL-07	7912182	Lup020054	OIW07953.1	eukaryotic translation initiation factor SUI1 family protein	IPR001950 (Translation initiation factor SUI1), IPR003121 (SWIB/MDM2 domain)
1434	SNLL-07_7786218	MACE-SNP	NLL-07	7786218	Lup020042	OIW07941.1	glyceraldehyde-3-phosphate dehydrogenase C2	IPR003823 (Domain of unknown function CP12), IPR020831 (Glyceraldehyde/Erythrose phosphate dehydrogenase family)
1435	SNLL-07_7675568	MACE-SNP	NLL-07	7675568	Lup020029	OIW07928.1	thioredoxin 3	IPR005746 (Thioredoxin), IPR012336 (Thioredoxin-like fold)
1436	SNLL-07_7271009	MACE-SNP	NLL-07	7271009	Lup020007	OIW07906.1	probable carboxylesterase 18-like [Glycine max]	IPR013094 (Alpha/beta hydrolase fold-3)
1437	SNLL-07_7210640	MACE-SNP	NLL-07	7210640	Lup019999	OIW07898.1	heat shock protein 90.1	IPR001404 (Heat shock protein Hsp90 family)
1438	SNLL-07_7073354	MACE-SNP	NLL-07	7073354	Lup019985	OIW07884.1	RmlC-like cupins superfamily protein	IPR014710 (RmlC-like jelly roll fold)
1439	SNLL-07_6996985	MACE-SNP	NLL-07	6996985	Lup019977	OIW07876.1	pantothenate kinase 2	IPR016949 (Uncharacterised conserved protein UCP030210)
1440	SNLL-07_6885409	MACE-SNP	NLL-07	6885409	Lup019966	OIW07865.1	ribosomal protein S11	IPR001971 (Ribosomal protein S11)
1441	SNLL-07_6351552	MACE-SNP	NLL-07	6351552	Lup006696	OIW08153.1	Protein kinase superfamily protein	IPR001611 (Leucine-rich repeat), IPR002347 (Glucose/ribitol dehydrogenase), IPR011009 (Protein kinase-like domain)
1442	SNLL-07_6270472	MACE-SNP	NLL-07	6270472	Lup006689	OIW08146.1	serrate RNA effector molecule-like protein	IPR007087 (Zinc finger, C2H2), IPR021933 (Protein of unknown function DUF3546)
1443	SNLL-07_5977909	MACE-SNP	NLL-07	5977909	NA	NA	NA	NA
1444	SNLL-07_5951109	MACE-SNP	NLL-07	5951109	Lup006665	OIW08122.1	retinoblastoma-related 1	IPR013763 (Cyclin-like), IPR024599 (Retinoblastoma-associated protein, N-terminal), IPR028309 (Retinoblastoma protein family)
1445	SNLL-07_5947402	MACE-SNP	NLL-07	5947402	Lup006664	OIW08121.1	uncharacterized exonuclease domain-containing protein At3g15140-like isoform X1 [Glycine max]	IPR010666 (Zinc finger, GRF-type), IPR012337 (Ribonuclease H-like domain)
1446	SNLL-07_5895958	MACE-SNP	NLL-07	5895958	Lup006661	OIW08118.1	Cyclophilin-like peptidyl-prolyl cis-trans isomerase family protein	IPR002130 (Cyclophilin-like peptidyl-prolyl cis-trans isomerase domain), IPR024936 (Cyclophilin-type peptidyl-prolyl cis-trans isomerase)
1447	SNLL-07_5891735	MACE-SNP	NLL-07	5891735	Lup006660	OIW08117.1	NADH dehydrogenase [ubiquinone] 1 alpha subcomplex subunit 6	NA
1448	SNLL-07_5810396	MACE-SNP	NLL-07	5810396	Lup006649	OIW08106.1	zinc finger CCCH domain protein	IPR000571 (Zinc finger, CCCH-type)
1449	SNLL-07_5796453	MACE-SNP	NLL-07	5796453	Lup006648	OIW08105.1	metacaspase 5	IPR011600 (Peptidase C14, caspase domain)
1450	SNLL-07_5750868	MACE-SNP	NLL-07	5750868	Lup006641	OIW08098.1	RNA methyl transferase-related protein [Chlamydomonas reinhardtii]	IPR015947 (PUA-like domain), IPR019614 (S-adenosylmethionine-dependent methyltransferase)
1451	SNLL-07_5675018	MACE-SNP	NLL-07	5675018	Lup006584	OIW08171.1	GTP binding Elongation factor Tu family protein	IPR000640 (Translation elongation factor EFG, V domain), IPR000795 (Elongation factor, GTP-binding domain), IPR005225 (Small GTP-binding protein domain), IPR009000 (Translation protein, beta-barrel domain), IPR009022 (Elongation factor G, III-V domain), IPR020568 (Ribosomal protein S5 domain 2-type fold), IPR027417 (P-loop containing nucleoside triphosphate hydrolase)
1452	SNLL-07_5646886	MACE-SNP	NLL-07	5646886	Lup006582	OIW08169.1	uncharacterized protein At4g15545-like isoform X1 [Glycine max]	NA
1453	SNLL-07_5431272	MACE-SNP	NLL-07	5431272	NA	NA	NA	NA
1454	SNLL-07_5425155	MACE-SNP	NLL-07	5425155	Lup024376	OIW08181.1	Glutathione S-transferase family protein	IPR010987 (Glutathione S-transferase, C-terminal-like), IPR012336 (Thioredoxin-like fold)
1455	SNLL-07_4983573	MACE-SNP	NLL-07	4983573	Lup015167	OIW08206.1	Plant basic secretory protein (BSP) family protein	IPR007541 (Uncharacterised protein family, basic secretory protein)
1456	SNLL-07_4946600	MACE-SNP	NLL-07	4946600	Lup015171	OIW08210.1	GTP-binding nuclear protein Ran-3-like [Glycine max]	IPR001806 (Small GTPase superfamily), IPR002041 (Ran GTPase), IPR005225 (Small GTP-binding protein domain), IPR027417 (P-loop containing nucleoside triphosphate hydrolase)
1457	SNLL-07_4888842	MACE-SNP	NLL-07	4888842	Lup015178	OIW08217.1	phosphoenolpyruvate carboxylase 3	IPR021135 (Phosphoenolpyruvate carboxylase)
1458	SNLL-07_4847198	MACE-SNP	NLL-07	4847198	Lup015184	OIW08223.1	malate dehydrogenase	IPR001296 (Glycosyl transferase, family 1), IPR001557 (L-lactate/malate dehydrogenase)
1459	SNLL-07_4783519	MACE-SNP	NLL-07	4783519	NA	NA	NA	NA
1460	SNLL-07_4752476	MACE-SNP	NLL-07	4752476	Lup015194	OIW08233.1	homogentisate 1,2-dioxygenase	IPR005708 (Homogentisate 1,2-dioxygenase), IPR014710 (RmlC-like jelly roll fold)
1461	074I10_3_1	BAC-PCR			NA	NA	NA	NA
1462	SNLL-07_4372136	MACE-SNP	NLL-07	4372136	Lup021743	OIW08277.1	cyclic nucleotide-gated channel 15	IPR014710 (RmlC-like jelly roll fold)
1463	SNLL-07_4178232	MACE-SNP	NLL-07	4178232	Lup002972	OIW08296.1	histone H2A 2	IPR009072 (Histone-fold)
1464	SNLL-07_4155826	MACE-SNP	NLL-07	4155826	Lup002976	OIW08300.1	trafficking protein particle complex subunit-like protein	IPR007194 (Transport protein particle (TRAPP) component), IPR024096 (NO signalling/Golgi transport ligand-binding domain)
1465	SNLL-07_4127982	MACE-SNP	NLL-07	4127982	NA	NA	NA	NA
1466	SNLL-07_3980275	MACE-SNP	NLL-07	3980275	NA	NA	NA	NA
1467	SNLL-07_3932249	MACE-SNP	NLL-07	3932249	Lup002991	OIW08315.1	Unknown protein	NA
1468	SNLL-07_3760561	MACE-SNP	NLL-07	3760561	Lup003015	OIW08339.1	acyl-CoA oxidase 3	IPR009075 (Acyl-CoA dehydrogenase/oxidase C-terminal), IPR012258 (Acyl-CoA oxidase)
1469	SNLL-07_3737331	MACE-SNP	NLL-07	3737331	Lup003018	OIW08342.1	uncharacterized protein LOC102660628 [Glycine max]	NA
1470	SNLL-07_3563729	MACE-SNP	NLL-07	3563729	Lup003042	OIW08366.1	mannan endo-1,4-beta-mannosidase 2-like [Glycine max]	IPR017853 (Glycoside hydrolase, superfamily)
1471	SNLL-07_3550961	MACE-SNP	NLL-07	3550961	Lup003044	OIW08368.1	structural constituent of cell wall protein, putative	IPR010820 (Protein of unknown function DUF1421)
1472	SNLL-07_3541715	MACE-SNP	NLL-07	3541715	Lup003046	OIW08370.1	Riboflavin synthase, alpha subunit	IPR001783 (Lumazine-binding protein), IPR023366 (ATP synthase subunit alpha-like domain), IPR026017 (Lumazine-binding domain)
1473	SNLL-07_3516166	MACE-SNP	NLL-07	3516166	Lup003049	OIW08373.1	Pentatricopeptide repeat (PPR) superfamily protein	NA
1474	SNLL-07_3485791	MACE-SNP	NLL-07	3485791	Lup003056	OIW08380.1	epoxide hydrolase-like protein	IPR000639 (Epoxide hydrolase-like)
1475	SNLL-07_3357554	MACE-SNP	NLL-07	3357554	Lup003072	OIW08396.1	vesicle-associated protein 4-2-like [Glycine max]	IPR008962 (PapD-like)
1476	SNLL-07_3320437	MACE-SNP	NLL-07	3320437	Lup003077	OIW08401.1	uncharacterized GPI-anchored protein [Glycine max]	NA
1477	SNLL-07_3155775	MACE-SNP	NLL-07	3155775	Lup003091	OIW08415.1	xyloglucan endotransglucosylase/hydrolase 9	IPR008264 (Beta-glucanase), IPR008985 (Concanavalin A-like lectin/glucanases superfamily), IPR016455 (Xyloglucan endotransglucosylase/hydrolase)
1478	SNLL-07_3122298	MACE-SNP	NLL-07	3122298	Lup003095	OIW08419.1	SPX and EXS domain-containing protein 1-like isoform X1 [Glycine max]	IPR004342 (EXS, C-terminal)
1479	SNLL-07_3112215	MACE-SNP	NLL-07	3112215	Lup003096	OIW08420.1	aldo/keto reductase family oxidoreductase	IPR001395 (Aldo/keto reductase), IPR002816 (Pheromone shutdown, TraB), IPR023210 (NADP-dependent oxidoreductase domain)
1480	SNLL-07_3012677	MACE-SNP	NLL-07	3012677	Lup003106	OIW08430.1	cytoplasmic-like aconitate hydratase	IPR015937 (Aconitase/isopropylmalate dehydratase)
1481	SNLL-07_2986245	MACE-SNP	NLL-07	2986245	Lup003108	OIW08432.1	AUTOPHAGY 8E	IPR004241 (Autophagy protein Atg8 ubiquitin like)
1482	SNLL-07_2984844	MACE-SNP	NLL-07	2984844	Lup003109	OIW08433.1	uncharacterized protein LOC100795374 isoform X7 [Glycine max]	NA
1483	SNLL-07_2855398	MACE-SNP	NLL-07	2855398	Lup003126	OIW08450.1	strictosidine synthase-like 3	IPR011042 (Six-bladed beta-propeller, TolB-like)
1484	SNLL-07_2816864	MACE-SNP	NLL-07	2816864	Lup003131	OIW08455.1	DNAJ heat shock family protein	IPR012724 (Chaperone DnaJ)
1485	SNLL-07_2656069	MACE-SNP	NLL-07	2656069	Lup003144	OIW08468.1	Protein kinase superfamily protein	IPR011009 (Protein kinase-like domain)
1486	SNLL-07_2550440	MACE-SNP	NLL-07	2550440	NA	NA	NA	NA
1487	SNLL-07_2411460	MACE-SNP	NLL-07	2411460	Lup003185	OIW08509.1	60S acidic ribosomal protein family	IPR001813 (Ribosomal protein L10/L12)
1488	SNLL-07_2352308	MACE-SNP	NLL-07	2352308	Lup003195	OIW08519.1	histone deacetylase 3	NA
1489	SNLL-07_2217652	MACE-SNP	NLL-07	2217652	Lup003207	OIW08531.1	RING/FYVE/PHD zinc finger superfamily protein	IPR000789 (Cyclin-dependent kinase, regulatory subunit), IPR013083 (Zinc finger, RING/FYVE/PHD-type), IPR016181 (Acyl-CoA N-acyltransferase)
1490	SNLL-07_2195448	MACE-SNP	NLL-07	2195448	Lup003213	OIW08537.1	copper/zinc superoxide dismutase 2	IPR001424 (Superoxide dismutase, copper/zinc binding domain), IPR024134 (Superoxide dismutase (Cu/Zn) / superoxide dismutase copper chaperone)
1491	SNLL-07_1936237	MACE-SNP	NLL-07	1936237	Lup003240	OIW08564.1	60S ribosomal L12-like protein	IPR000911 (Ribosomal protein L11/L12)
1492	SNLL-07_1926775	MACE-SNP	NLL-07	1926775	Lup003241	OIW08565.1	plasma membrane intrinsic protein 2	IPR000425 (Major intrinsic protein), IPR023271 (Aquaporin-like)
1493	SNLL-07_1762868	MACE-SNP	NLL-07	1762868	Lup003266	OIW08590.1	interactor of constitutive active ROPs 3-like isoform X3 [Glycine max]	NA
1494	SNLL-07_1697393	MACE-SNP	NLL-07	1697393	Lup003277	OIW08601.1	Ankyrin repeat family protein	IPR020683 (Ankyrin repeat-containing domain), IPR026961 (PGG domain)
1495	SNLL-07_1677621	MACE-SNP	NLL-07	1677621	Lup003280	OIW08604.1	Cytochrome P450 superfamily protein	IPR001128 (Cytochrome P450)
1496	SNLL-07_1652059	MACE-SNP	NLL-07	1652059	Lup003282	OIW08606.1	60S ribosomal protein L23a-2	IPR005633 (Ribosomal protein L23/L25, N-terminal), IPR013025 (Ribosomal protein L25/L23)
1497	SNLL-07_1606202	MACE-SNP	NLL-07	1606202	Lup003287	OIW08611.1	GTP-binding nuclear protein Ran-3 [Glycine max]	IPR001806 (Small GTPase superfamily), IPR002041 (Ran GTPase), IPR005225 (Small GTP-binding protein domain), IPR027417 (P-loop containing nucleoside triphosphate hydrolase)
1498	SNLL-07_1597810	MACE-SNP	NLL-07	1597810	Lup003288	OIW08612.1	Histone superfamily protein	IPR000558 (Histone H2B), IPR009072 (Histone-fold)
1499	SNLL-07_1593570	MACE-SNP	NLL-07	1593570	Lup003289	OIW08613.1	Histone superfamily protein	IPR000558 (Histone H2B), IPR009072 (Histone-fold)
1500	SNLL-07_1586201	MACE-SNP	NLL-07	1586201	Lup003290	OIW08614.1	UDP-glucuronic acid decarboxylase 6-like [Glycine max]	IPR001509 (NAD-dependent epimerase/dehydratase), IPR016040 (NAD(P)-binding domain)
1501	SNLL-07_1554711	MACE-SNP	NLL-07	1554711	Lup003293	OIW08617.1	63 kDa inner membrane family protein	IPR001708 (Membrane insertase OXA1/ALB3/YidC), IPR028055 (Membrane insertase YidC/Oxa1, C-terminal)
1502	SNLL-07_1529234	MACE-SNP	NLL-07	1529234	Lup003296	OIW08620.1	DOF zinc finger protein 1	IPR003851 (Zinc finger, Dof-type)
1503	SNLL-07_1460257	MACE-SNP	NLL-07	1460257	Lup003308	OIW08632.1	Rab5-interacting family protein	IPR010742 (Rab5-interacting)
1504	SNLL-07_1390938	MACE-SNP	NLL-07	1390938	Lup003321	OIW08645.1	Transcription factor IIA, alpha/beta subunit	IPR004855 (Transcription factor IIA, alpha/beta subunit), IPR009083 (Transcription factor IIA, helical)
1505	SNLL-07_1342410	MACE-SNP	NLL-07	1342410	Lup003325	OIW08649.1	Nucleolar GTP-binding protein	IPR006073 (GTP binding domain), IPR010674 (Nucleolar GTP-binding protein 1, Rossman-fold domain), IPR012973 (NOG, C-terminal), IPR024926 (Nucleolar GTP-binding protein 1), IPR027417 (P-loop containing nucleoside triphosphate hydrolase)
1506	SNLL-07_1152210	MACE-SNP	NLL-07	1152210	Lup003354	OIW08678.1	zinc finger protein CONSTANS-LIKE 2-like [Glycine max]	IPR000315 (Zinc finger, B-box)
1507	SNLL-07_1111225	MACE-SNP	NLL-07	1111225	Lup003360	OIW08684.1	FKBP-like peptidyl-prolyl cis-trans isomerase family protein	IPR001179 (Peptidyl-prolyl cis-trans isomerase, FKBP-type, domain), IPR023566 (Peptidyl-prolyl cis-trans isomerase, FKBP-type)
1508	SNLL-07_1101478	MACE-SNP	NLL-07	1101478	Lup003361	OIW08685.1	Phage shock protein A, PspA	IPR007157 (PspA/IM30)
1509	SNLL-07_1054787	MACE-SNP	NLL-07	1054787	NA	NA	NA	NA
1510	SNLL-07_1045926	MACE-SNP	NLL-07	1045926	Lup003373	OIW08697.1	plastid division protein PDV2, putative	NA
1511	SNLL-07_966788	MACE-SNP	NLL-07	966788	NA	NA	NA	NA
1512	SNLL-07_964684	MACE-SNP	NLL-07	964684	Lup003384	OIW08708.1	GTP-binding nuclear Ran-like protein	IPR001806 (Small GTPase superfamily), IPR002041 (Ran GTPase), IPR005225 (Small GTP-binding protein domain), IPR027417 (P-loop containing nucleoside triphosphate hydrolase)
1513	SNLL-07_953473	MACE-SNP	NLL-07	953473	Lup003385	OIW08709.1	coatomer gamma-2 subunit, putative / gamma-2 coat protein, putative / gamma-2 COP, putative	IPR009028 (Coatomer/calthrin adaptor appendage, C-terminal subdomain), IPR013041 (Coatomer/clathrin adaptor appendage, Ig-like subdomain), IPR016024 (Armadillo-type fold), IPR017106 (Coatomer gamma subunit)
1514	SNLL-07_930499	MACE-SNP	NLL-07	930499	Lup003390	OIW08714.1	Mitochondrial transcription termination factor family protein	IPR003690 (Mitochodrial transcription termination factor-related)
1515	SNLL-07_861740	MACE-SNP	NLL-07	861740	Lup003401	OIW08725.1	Sec14p-like phosphatidylinositol transfer family protein	IPR001251 (CRAL-TRIO domain), IPR004320 (Protein of unknown function DUF241, plant), IPR004977 (Ribosomal protein S25), IPR011074 (CRAL/TRIO, N-terminal domain)
1516	SNLL-07_843405	MACE-SNP	NLL-07	843405	Lup003402	OIW08726.1	probable nucleolar protein 5-2-like [Glycine max]	IPR002687 (Nop domain), IPR012974 (NOP5, N-terminal), IPR012976 (NOSIC)
1517	SNLL-07_826534	MACE-SNP	NLL-07	826534	Lup003405	OIW08729.1	basic transcription factor 3	IPR002715 (Nascent polypeptide-associated complex NAC domain)
1518	SNLL-07_749060	MACE-SNP	NLL-07	749060	Lup003414	OIW08738.1	fructose-bisphosphate aldolase 1	IPR000741 (Fructose-bisphosphate aldolase, class-I), IPR013785 (Aldolase-type TIM barrel)
1519	SNLL-07_748790	MACE-SNP	NLL-07	748790	NA	NA	NA	NA
1520	SNLL-07_710130	MACE-SNP	NLL-07	710130	NA	NA	NA	NA
1521	SNLL-07_707553	MACE-SNP	NLL-07	707553	NA	NA	NA	NA
1522	SNLL-07_550134	MACE-SNP	NLL-07	550134	Lup016433	OIW08852.1	Nucleic acid binding protein [Volvox carteri]	IPR001878 (Zinc finger, CCHC-type), IPR012340 (Nucleic acid-binding, OB-fold)
1523	SNLL-07_492396	MACE-SNP	NLL-07	492396	Lup016422	OIW08841.1	60S ribosomal protein L7a-like [Glycine max]	IPR004038 (Ribosomal protein L7Ae/L30e/S12e/Gadd45), IPR018492 (Ribosomal protein L7Ae/L8/Nhp2 family)
1524	SNLL-07_458078	MACE-SNP	NLL-07	458078	Lup016416	OIW08835.1	Fe-S cluster assembly protein DRE2 [Rhizophagus irregularis]	IPR003772 (Protein of unknown function DUF177), IPR007785 (Anamorsin)
1525	SNLL-07_398052	MACE-SNP	NLL-07	398052	Lup016411	OIW08830.1	enoyl-[acyl-carrier-protein] reductase [NADH], chloroplastic-like [Glycine max]	IPR002347 (Glucose/ribitol dehydrogenase)
1526	SNLL-07_341018	MACE-SNP	NLL-07	341018	Lup016401	OIW08820.1	alpha 1,4-glycosyltransferase family protein	NA
1527	SNLL-07_331538	MACE-SNP	NLL-07	331538	Lup016398	OIW08817.1	ankyrin repeat-containing protein 2	IPR016197 (Chromo domain-like), IPR020683 (Ankyrin repeat-containing domain)
1528	SNLL-07_255322	MACE-SNP	NLL-07	255322	Lup016386	OIW08805.1	Nitrite/sulfite reductase ferredoxin domain / nitrite/sulfite reductase, 4Fe-4S iron-sulfur cluster-binding domain multi-domain protein	IPR011787 (Sulphite reductase, ferredoxin dependent)
1529	SNLL-07_206636	MACE-SNP	NLL-07	206636	Lup016376	OIW08795.1	impaired sucrose induction protein, putative	IPR012535 (Cell division protein Cdc14), IPR016024 (Armadillo-type fold)
1530	SNLL-07_109256	MACE-SNP	NLL-07	109256	Lup016358	OIW08777.1	equilibrative nucleoside transporter 6	IPR002259 (Equilibrative nucleoside transporter)
1531	SNLL-07_63461	MACE-SNP	NLL-07	63461	Lup016351	OIW08770.1	Unknown protein	NA
1532	SNLL-07_9505	MACE-SNP	NLL-07	9505	NA	NA	NA	NA
1533	SNLL-08_25464815	MACE-SNP	NLL-08	25464815	Lup023320	OIW05534.1	Oxidoreductase, zinc-binding dehydrogenase family protein	IPR002085 (Alcohol dehydrogenase superfamily, zinc-type), IPR016040 (NAD(P)-binding domain), IPR020843 (Polyketide synthase, enoylreductase)
1534	SNLL-08_25396955	MACE-SNP	NLL-08	25396955	Lup023334	OIW05548.1	purple acid phosphatase 10	IPR004843 (Phosphoesterase domain), IPR008963 (Purple acid phosphatase-like, N-terminal), IPR025733 (Iron/zinc purple acid phosphatase-like C-terminal domain)
1535	SNLL-08_25346854	MACE-SNP	NLL-08	25346854	Lup023341	OIW05555.1	Plastid ribosomal protein L1 large ribosomal subunit	IPR016095 (Ribosomal protein L1, 3-layer alpha/beta-sandwich), IPR023673 (Ribosomal protein L1, conserved site), IPR023674 (Ribosomal protein L1-like), IPR028364 (Ribosomal protein L1/ribosomal biogenesis protein)
1536	SNLL-08_25312746	MACE-SNP	NLL-08	25312746	NA	NA	NA	NA
1537	SNLL-08_25303707	MACE-SNP	NLL-08	25303707	Lup023347	OIW05561.1	ubiquitin carboxyl-terminal hydrolase	IPR028889 (Ubiquitin carboxyl-terminal hydrolase-like domain)
1538	SNLL-08_25293114	MACE-SNP	NLL-08	25293114	Lup023350	OIW05564.1	peroxisomal biogenesis factor 11 family protein	IPR008733 (Peroxisomal biogenesis factor 11)
1539	SNLL-08_25286146	MACE-SNP	NLL-08	25286146	Lup023351	OIW05565.1	RNA polymerase sigma factor	IPR014284 (RNA polymerase sigma-70 like domain)
1540	SNLL-08_25170716	MACE-SNP	NLL-08	25170716	Lup023370	OIW05584.1	methionine-tRNA ligase, putative	IPR009080 (Aminoacyl-tRNA synthetase, class 1a, anticodon-binding), IPR012340 (Nucleic acid-binding, OB-fold), IPR014729 (Rossmann-like alpha/beta/alpha sandwich fold), IPR015413 (Methionyl/Leucyl tRNA synthetase)
1541	SNLL-08_25161197	MACE-SNP	NLL-08	25161197	Lup023372	OIW05586.1	Serine/threonine-protein phosphatase 4 regulatory subunit 2 [Theobroma cacao]	IPR009606 (Protein of unknown function DUF1218), IPR015267 (Protein phosphatase 4 core regulatory subunit R2)
1542	SNLL-08_25143219	MACE-SNP	NLL-08	25143219	Lup023377	OIW05591.1	NAD(P)-binding Rossmann-fold superfamily protein	IPR001509 (NAD-dependent epimerase/dehydratase), IPR016040 (NAD(P)-binding domain)
1543	SNLL-08_25136413	MACE-SNP	NLL-08	25136413	Lup023378	OIW05592.1	uncharacterized protein LOC100811998 [Glycine max]	IPR021825 (Protein of unknown function DUF3411, plant)
1544	SNLL-08_25113919	MACE-SNP	NLL-08	25113919	NA	NA	NA	NA
1545	SNLL-08_25098920	MACE-SNP	NLL-08	25098920	Lup023384	OIW05598.1	glucan endo-1,3-beta-glucosidase-like [Glycine max]	IPR000490 (Glycoside hydrolase, family 17), IPR017853 (Glycoside hydrolase, superfamily)
1546	SNLL-08_25090712	MACE-SNP	NLL-08	25090712	NA	NA	NA	NA
1547	SNLL-08_24969245	MACE-SNP	NLL-08	24969245	Lup023401	OIW05615.1	Cyclophilin-like peptidyl-prolyl cis-trans isomerase family protein	IPR002130 (Cyclophilin-like peptidyl-prolyl cis-trans isomerase domain), IPR024936 (Cyclophilin-type peptidyl-prolyl cis-trans isomerase)
1548	SNLL-08_24901510	MACE-SNP	NLL-08	24901510	NA	NA	NA	NA
1549	SNLL-08_24771700	MACE-SNP	NLL-08	24771700	Lup023427	OIW05641.1	serine carboxypeptidase-like 18	IPR001563 (Peptidase S10, serine carboxypeptidase)
1550	SNLL-08_24770218	MACE-SNP	NLL-08	24770218	Lup023428	OIW05642.1	translocase of chloroplast 90, chloroplastic-like isoform X2 [Glycine max]	IPR005690 (Chloroplast protein import component Toc86/159), IPR024283 (Domain of unknown function DUF3406, chloroplast translocase), IPR027417 (P-loop containing nucleoside triphosphate hydrolase)
1551	SNLL-08_24741038	MACE-SNP	NLL-08	24741038	Lup023433	OIW05647.1	myb transcription factor	IPR009057 (Homeodomain-like)
1552	SNLL-08_24735105	MACE-SNP	NLL-08	24735105	Lup023434	OIW05648.1	ascorbate peroxidase 3	IPR010255 (Haem peroxidase)
1553	SNLL-08_24698323	MACE-SNP	NLL-08	24698323	Lup023439	OIW05653.1	Protein kinase superfamily protein	IPR011009 (Protein kinase-like domain), IPR013320 (Concanavalin A-like lectin/glucanase, subgroup), IPR016135 (Ubiquitin-conjugating enzyme/RWD-like), IPR023313 (Ubiquitin-conjugating enzyme, active site)
1554	SNLL-08_24650218	MACE-SNP	NLL-08	24650218	Lup023448	OIW05662.1	V-type proton ATPase 16 kDa proteolipid subunit-like [Glycine max]	IPR000245 (V-ATPase proteolipid subunit), IPR002379 (V-ATPase proteolipid subunit C-like domain)
1555	SNLL-08_24639457	MACE-SNP	NLL-08	24639457	Lup023449	OIW05663.1	arginine decarboxylase 2	IPR000183 (Ornithine/DAP/Arg decarboxylase)
1556	SNLL-08_24623638	MACE-SNP	NLL-08	24623638	Lup023451	OIW05665.1	fructose-bisphosphate aldolase 1	IPR000741 (Fructose-bisphosphate aldolase, class-I), IPR013785 (Aldolase-type TIM barrel)
1557	SNLL-08_24605448	MACE-SNP	NLL-08	24605448	Lup023454	OIW05668.1	MATE efflux family protein	NA
1558	SNLL-08_24600457	MACE-SNP	NLL-08	24600457	Lup023456	OIW05670.1	unknown protein	NA
1559	SNLL-08_24575610	MACE-SNP	NLL-08	24575610	Lup023459	OIW05673.1	Essential protein Yae1, N-terminal	IPR019191 (Essential protein Yae1, N-terminal)
1560	SNLL-08_24570945	MACE-SNP	NLL-08	24570945	Lup023460	OIW05674.1	basic transcription factor 3	IPR002715 (Nascent polypeptide-associated complex NAC domain)
1561	SNLL-08_24556538	MACE-SNP	NLL-08	24556538	Lup023462	OIW05676.1	TGACG-sequence-specific DNA-binding protein TGA-1B-like [Glycine max]	IPR004827 (Basic-leucine zipper domain)
1562	SNLL-08_24532885	MACE-SNP	NLL-08	24532885	Lup023466	OIW05680.1	unknown protein	IPR025520 (Domain of unknown function DUF4408)
1563	SNLL-08_24508858	MACE-SNP	NLL-08	24508858	NA	NA	NA	NA
1564	SNLL-08_24476918	MACE-SNP	NLL-08	24476918	Lup023474	OIW05688.1	3-ketoacyl-CoA synthase 4	IPR012392 (Very-long-chain 3-ketoacyl-CoA synthase), IPR016039 (Thiolase-like)
1565	SNLL-08_24392697	MACE-SNP	NLL-08	24392697	Lup023488	OIW05702.1	bacterial trigger factor protein	IPR008881 (Trigger factor, ribosome-binding, bacterial)
1566	SNLL-08_24389097	MACE-SNP	NLL-08	24389097	Lup023489	OIW05703.1	uncharacterized protein LOC100819143 isoform X1 [Glycine max]	IPR008286 (Orn/Lys/Arg decarboxylase, C-terminal), IPR015424 (Pyridoxal phosphate-dependent transferase)
1567	SNLL-08_24363359	MACE-SNP	NLL-08	24363359	Lup023493	OIW05707.1	Ras protein Rab7, putative	NA
1568	SNLL-08_24331109	MACE-SNP	NLL-08	24331109	Lup023499	OIW05713.1	zinc finger protein CONSTANS-LIKE 2-like [Glycine max]	IPR000315 (Zinc finger, B-box)
1569	SNLL-08_24190489	MACE-SNP	NLL-08	24190489	Lup023513	OIW05727.1	zinc finger A20 and AN1 domain stress-associated protein	IPR000058 (Zinc finger, AN1-type), IPR002653 (Zinc finger, A20-type)
1570	SNLL-08_24126786	MACE-SNP	NLL-08	24126786	NA	NA	NA	NA
1571	SNLL-08_23966294	MACE-SNP	NLL-08	23966294	Lup023548	OIW05762.1	Pathogenesis-related thaumatin superfamily protein	IPR001938 (Thaumatin)
1572	SNLL-08_24022396	MACE-SNP	NLL-08	24022396	Lup023540	OIW05754.1	Mitochondrial import inner membrane translocase subunit Tim9	IPR004217 (Tim10/DDP family zinc finger)
1573	SNLL-08_23970632	MACE-SNP	NLL-08	23970632	Lup023547	OIW05761.1	63 kDa inner membrane family protein	IPR001708 (Membrane insertase OXA1/ALB3/YidC), IPR028055 (Membrane insertase YidC/Oxa1, C-terminal)
1574	SNLL-08_23939625	MACE-SNP	NLL-08	23939625	Lup023552	OIW05766.1	histone H2A 12	IPR009072 (Histone-fold)
1575	SNLL-08_23936380	MACE-SNP	NLL-08	23936380	Lup023553	OIW05767.1	Histone superfamily protein	IPR000558 (Histone H2B), IPR009072 (Histone-fold)
1576	SNLL-08_23909714	MACE-SNP	NLL-08	23909714	Lup023556	OIW05770.1	Protein-tyrosine phosphatase-like, PTPLA	IPR007482 (Protein-tyrosine phosphatase-like, PTPLA)
1577	SNLL-08_23763069	MACE-SNP	NLL-08	23763069	Lup023575	OIW05789.1	interactor of constitutive active ROPs 3-like isoform X3 [Glycine max]	NA
1578	SNLL-08_23741108	MACE-SNP	NLL-08	23741108	Lup023579	OIW05793.1	pentatricopeptide (PPR) repeat-containing protein	IPR001353 (Proteasome, subunit alpha/beta), IPR002885 (Pentatricopeptide repeat)
1579	SNLL-08_23660143	MACE-SNP	NLL-08	23660143	Lup023588	OIW05802.1	yrdC domain-containing protein, mitochondrial-like [Glycine max]	IPR017945 (DHBP synthase RibB-like alpha/beta domain)
1580	SNLL-08_23654951	MACE-SNP	NLL-08	23654951	Lup023589	OIW05803.1	uncharacterized protein LOC100787578 isoform X1 [Glycine max]	NA
1581	SNLL-08_23648408	MACE-SNP	NLL-08	23648408	Lup023591	OIW05805.1	plasma membrane intrinsic protein 2	IPR000425 (Major intrinsic protein), IPR023271 (Aquaporin-like)
1582	SNLL-08_23495950	MACE-SNP	NLL-08	23495950	Lup023605	OIW05819.1	TCP-1/cpn60 chaperonin family protein	IPR002423 (Chaperonin Cpn60/TCP-1), IPR027409 (GroEL-like apical domain), IPR027413 (GroEL-like equatorial domain)
1583	SNLL-08_23468584	MACE-SNP	NLL-08	23468584	Lup023608	OIW05822.1	4-coumarate:CoA ligase 2	IPR000873 (AMP-dependent synthetase/ligase), IPR025110 (AMP-binding enzyme C-terminal domain)
1584	SNLL-08_23345003	MACE-SNP	NLL-08	23345003	Lup023618	OIW05832.1	ribosomal protein L9	IPR000244 (Ribosomal protein L9)
1585	SNLL-08_23159383	MACE-SNP	NLL-08	23159383	Lup023639	OIW05853.1	acytochrome-C oxidase/electron carrier protein	IPR003177 (Cytochrome c oxidase, subunit VIIa)
1586	SNLL-08_23078588	MACE-SNP	NLL-08	23078588	Lup023645	OIW05859.1	fatty acyl-CoA reductase 3-like [Glycine max]	IPR016040 (NAD(P)-binding domain), IPR026055 (Fatty acyl-CoA reductase)
1587	SNLL-08_23003596	MACE-SNP	NLL-08	23003596	NA	NA	NA	NA
1588	SNLL-08_23000820	MACE-SNP	NLL-08	23000820	Lup023650	OIW05864.1	zinc finger A20 and AN1 domain stress-associated protein	IPR000058 (Zinc finger, AN1-type), IPR002653 (Zinc finger, A20-type)
1589	SNLL-08_22944531	MACE-SNP	NLL-08	22944531	Lup023657	OIW05871.1	myb family transcription factor APL-like isoform X2 [Glycine max]	IPR009057 (Homeodomain-like), IPR025756 (MYB-CC type transcription factor, LHEQLE-containing domain)
1590	SNLL-08_22940914	MACE-SNP	NLL-08	22940914	Lup023658	OIW05872.1	ferredoxin 3	IPR010241 (Ferredoxin [2Fe-2S], plant), IPR012675 (Beta-grasp domain)
1591	SNLL-08_22937962	MACE-SNP	NLL-08	22937962	Lup023659	OIW05873.1	nuclear factor Y, subunit B2	IPR009072 (Histone-fold)
1592	SNLL-08_22930287	MACE-SNP	NLL-08	22930287	Lup023661	OIW05875.1	sec23/sec24 transport family protein	IPR002035 (von Willebrand factor, type A), IPR006895 (Zinc finger, Sec23/Sec24-type), IPR006896 (Sec23/Sec24, trunk domain), IPR006900 (Sec23/Sec24, helical domain)
1593	SNLL-08_22908379	MACE-SNP	NLL-08	22908379	NA	NA	NA	NA
1594	SNLL-08_22693091	MACE-SNP	NLL-08	22693091	Lup023689	OIW05903.1	YABBY transcription factor	IPR006780 (YABBY protein)
1595	SNLL-08_22676826	MACE-SNP	NLL-08	22676826	NA	NA	NA	NA
1596	SNLL-08_22539676	MACE-SNP	NLL-08	22539676	Lup007227	OIW05951.1	Galactosyltransferase family protein	IPR002659 (Glycosyl transferase, family 31), IPR025298 (Domain of unknown function DUF4094)
1597	SNLL-08_22411550	MACE-SNP	NLL-08	22411550	Lup007212	OIW05936.1	RING-box 1	IPR013083 (Zinc finger, RING/FYVE/PHD-type)
1598	SNLL-08_22387702	MACE-SNP	NLL-08	22387702	Lup007208	OIW05932.1	Translation initiation factor SUI1 family protein	IPR005874 (Eukaryotic translation initiation factor SUI1)
1599	SNLL-08_22116277	MACE-SNP	NLL-08	22116277	Lup011731	OIW06044.1	wound-responsive family protein	IPR022251 (Protein of unknown function wound-induced)
1600	SNLL-08_22098050	MACE-SNP	NLL-08	22098050	Lup011728	OIW06041.1	embryo defective 1923	NA
1601	SNLL-08_22083890	MACE-SNP	NLL-08	22083890	Lup011725	OIW06038.1	oral cancer overexpressed protein	IPR019191 (Essential protein Yae1, N-terminal)
1602	SNLL-08_21964460	MACE-SNP	NLL-08	21964460	Lup011706	OIW06019.1	structural constituent of cell wall protein, putative	IPR010820 (Protein of unknown function DUF1421)
1603	SNLL-08_21890517	MACE-SNP	NLL-08	21890517	Lup011696	OIW06009.1	ADP/ATP carrier 3	IPR002067 (Mitochondrial carrier protein), IPR023395 (Mitochondrial carrier domain)
1604	SNLL-08_21845055	MACE-SNP	NLL-08	21845055	Lup011690	OIW06003.1	Nucleic acid-binding, OB-fold-like protein	IPR012340 (Nucleic acid-binding, OB-fold)
1605	SNLL-08_21839601	MACE-SNP	NLL-08	21839601	Lup011688	OIW06001.1	26S proteasome regulatory subunit S2 1A	IPR016643 (26S proteasome regulatory complex, non-ATPase subcomplex, Rpn1 subunit)
1606	SNLL-08_21826124	MACE-SNP	NLL-08	21826124	NA	NA	NA	NA
1607	SNLL-08_21491787	MACE-SNP	NLL-08	21491787	Lup011656	OIW05969.1	ATP-binding ABC transporter	IPR002885 (Pentatricopeptide repeat), IPR011527 (ABC transporter type 1, transmembrane domain), IPR027417 (P-loop containing nucleoside triphosphate hydrolase)
1608	SNLL-08_21444741	MACE-SNP	NLL-08	21444741	Lup011651	OIW05964.1	C2H2-like zinc finger protein	IPR007087 (Zinc finger, C2H2), IPR012317 (Poly(ADP-ribose) polymerase, catalytic domain)
1609	SNLL-08_21160219	MACE-SNP	NLL-08	21160219	NA	NA	NA	NA
1610	SNLL-08_21139542	MACE-SNP	NLL-08	21139542	Lup029880	OIW06124.1	uncharacterized protein LOC100814017 [Glycine max]	NA
1611	SNLL-08_20670349	MACE-SNP	NLL-08	20670349	Lup029848	OIW06092.1	ethylene-responsive transcription factor 4-like [Glycine max]	IPR016177 (DNA-binding domain)
1612	SNLL-08_20665464	MACE-SNP	NLL-08	20665464	Lup029847	OIW06091.1	30S ribosomal protein S20	IPR002583 (Ribosomal protein S20)
1613	SNLL-08_20403725	MACE-SNP	NLL-08	20403725	Lup029833	OIW06077.1	malate dehydrogenase	IPR001557 (L-lactate/malate dehydrogenase)
1614	SNLL-08_20332601	MACE-SNP	NLL-08	20332601	NA	NA	NA	NA
1615	SNLL-08_20253766	MACE-SNP	NLL-08	20253766	Lup029815	OIW06059.1	protein transport protein Sec61 subunit alpha-like [Glycine max]	IPR002208 (SecY/SEC61-alpha family), IPR023201 (SecY subunit domain)
1616	SNLL-08_20207428	MACE-SNP	NLL-08	20207428	Lup029809	OIW06053.1	probable rhamnose biosynthetic enzyme 1-like isoform X3 [Glycine max]	IPR001509 (NAD-dependent epimerase/dehydratase), IPR005888 (dTDP-glucose 4,6-dehydratase), IPR005913 (dTDP-4-dehydrorhamnose reductase)
1617	SNLL-08_20174151	MACE-SNP	NLL-08	20174151	Lup029806	OIW06050.1	Cytochrome P450 superfamily protein	IPR001128 (Cytochrome P450)
1618	SNLL-08_20165015	MACE-SNP	NLL-08	20165015	Lup029804	OIW06048.1	heme-binding protein 2 [Glycine max]	IPR006917 (SOUL haem-binding protein), IPR011256 (Regulatory factor, effector binding domain)
1619	SNLL-08_20161989	MACE-SNP	NLL-08	20161989	Lup029803	OIW06047.1	heme-binding protein 2 [Glycine max]	IPR006917 (SOUL haem-binding protein), IPR011256 (Regulatory factor, effector binding domain)
1620	S_74_38_12481	MACE-SNP	S_74_38	12481	Lup029799	OIW21143.1	polyadenylate-binding protein 3-like isoform 1 [Glycine max]	IPR009818 (Ataxin-2, C-terminal), IPR012677 (Nucleotide-binding, alpha-beta plait)
1621	S_74_35_67346	MACE-SNP	S_74_35	67346	NA	NA	NA	NA
1622	S_74_23_12408	MACE-SNP	S_74_23	12408	NA	NA	NA	NA
1623	SNLL-08_20114672	MACE-SNP	NLL-08	20114672	Lup022362	OIW06140.1	Ribosomal RNA adenine methylase transferase	IPR001737 (Ribosomal RNA adenine methylase transferase)
1624	SNLL-08_19377961	MACE-SNP	NLL-08	19377961	Lup001778	OIW06151.1	uncharacterized protein LOC100781970 isoform X2 [Glycine max]	IPR007318 (Phospholipid methyltransferase)
1625	S_428_114032	MACE-SNP	S_428	114032	Lup022340	OIV89377.1	nuclear factor Y, subunit C3	IPR009072 (Histone-fold)
1626	SNLL-08_19633522	MACE-SNP	NLL-08	19633522	Lup001794	OIW06167.1	Amidohydrolase family	IPR011059 (Metal-dependent hydrolase, composite domain), IPR013108 (Amidohydrolase 3)
1627	SNLL-08_19040438	MACE-SNP	NLL-08	19040438	Lup023081	OIW06201.1	ADP,ATP carrier protein 1, mitochondrial-like [Glycine max]	IPR002067 (Mitochondrial carrier protein), IPR023395 (Mitochondrial carrier domain)
1628	SNLL-08_18976661	MACE-SNP	NLL-08	18976661	Lup023078	OIW06198.1	Unknown protein	NA
1629	SNLL-08_18513973	MACE-SNP	NLL-08	18513973	Lup003848	OIW06223.1	high mobility group B2	IPR009071 (High mobility group box domain)
1630	SNLL-08_18509023	MACE-SNP	NLL-08	18509023	Lup003849	OIW06224.1	catalase 2	IPR002226 (Catalase haem-binding site), IPR010582 (Catalase immune-responsive domain), IPR011614 (Catalase core domain), IPR018028 (Catalase, mono-functional, haem-containing), IPR020835 (Catalase-like domain), IPR024708 (Catalase active site)
1631	SNLL-08_15627869	MACE-SNP	NLL-08	15627869	Lup017673	OIW06299.1	RING/FYVE/PHD zinc finger superfamily protein	IPR013083 (Zinc finger, RING/FYVE/PHD-type)
1632	SNLL-08_15578050	MACE-SNP	NLL-08	15578050	Lup017677	OIW06303.1	heat shock protein 90.1	IPR001404 (Heat shock protein Hsp90 family)
1633	SNLL-08_15089633	MACE-SNP	NLL-08	15089633	Lup015028	OIW06383.1	UDP-glucosyltransferase family protein	IPR002213 (UDP-glucuronosyl/UDP-glucosyltransferase)
1634	SNLL-08_14851398	MACE-SNP	NLL-08	14851398	NA	NA	NA	NA
1635	S_453_69987	MACE-SNP	S_453	69987	Lup023238	OIV89338.1	zinc finger protein 8	IPR007087 (Zinc finger, C2H2)
1636	084P14_5F2	BAC-PCR	S_453	143396	NA	NA	NA	NA
1637	S_327_341892	MACE-SNP	S_327	341892	NA	NA	NA	NA
1638	S_327_334404	MACE-SNP	S_327	334404	Lup018746	OIV89578.1	mitochondrial substrate carrier family protein C-like [Glycine max]	IPR002067 (Mitochondrial carrier protein), IPR023395 (Mitochondrial carrier domain)
1639	S_27_37_2168	MACE-SNP	S_27_37	2168	Lup014964	OIV89878.1	BAG family molecular chaperone regulator 1-like [Glycine max]	IPR000626 (Ubiquitin domain), IPR003103 (BAG domain)
1640	142D13_3	BAC-PCR			NA	NA	NA	NA
1641	SNLL-08_12945066	MACE-SNP	NLL-08	12945066	Lup011995	OIW06414.1	nascent polypeptide-associated complex subunit alpha-like protein 3	IPR016641 (Nascent polypeptide-associated complex subunit alpha)
1642	SNLL-08_12318069	MACE-SNP	NLL-08	12318069	Lup005255	OIW06484.1	eukaryotic peptide chain release factor subunit 1-3	IPR004403 (Peptide chain release factor eRF1/aRF1)
1643	SNLL-08_12241961	MACE-SNP	NLL-08	12241961	Lup005252	OIW06481.1	CDK5 regulatory subunit-associated protein 3	IPR008491 (Protein of unknown function DUF773)
1644	SNLL-08_11981305	MACE-SNP	NLL-08	11981305	Lup005235	OIW06464.1	cationic amino acid transporter 2	IPR002293 (Amino acid/polyamine transporter I)
1645	SNLL-08_11746044	MACE-SNP	NLL-08	11746044	Lup005221	OIW06450.1	proteasome subunit alpha type-6-A protein	IPR000426 (Proteasome alpha-subunit, N-terminal domain), IPR001353 (Proteasome, subunit alpha/beta)
1646	SNLL-08_11738677	MACE-SNP	NLL-08	11738677	Lup005220	OIW06449.1	Mitochondrial import receptor subunit TOM20	IPR010547 (Plant specific mitochondrial import receptor subunit TOM20)
1647	SNLL-08_11622360	MACE-SNP	NLL-08	11622360	Lup005211	OIW06440.1	Ankyrin repeat family protein	IPR020683 (Ankyrin repeat-containing domain)
1648	SNLL-08_11530971	MACE-SNP	NLL-08	11530971	Lup005199	OIW06428.1	GTP-binding elongation factor Tu family protein	IPR004539 (Translation elongation factor EF1A, eukaryotic/archaeal), IPR009000 (Translation protein, beta-barrel domain), IPR009001 (Translation elongation factor EF1A/initiation factor IF2gamma, C-terminal), IPR027417 (P-loop containing nucleoside triphosphate hydrolase)
1649	SNLL-08_11328815	MACE-SNP	NLL-08	11328815	Lup026693	OIW06504.1	60S ribosomal protein L30-like [Glycine max]	IPR000231 (Ribosomal protein L30e), IPR004038 (Ribosomal protein L7Ae/L30e/S12e/Gadd45), IPR022991 (Ribosomal protein L30e, conserved site)
1650	SNLL-08_11226588	MACE-SNP	NLL-08	11226588	Lup026702	OIW06513.1	unknown protein	NA
1651	SNLL-08_11136693	MACE-SNP	NLL-08	11136693	Lup029971	OIW06550.1	WPP domain-interacting tail-anchored protein 1-like isoform X2 [Glycine max]	IPR002650 (Sulphate adenylyltransferase), IPR014729 (Rossmann-like alpha/beta/alpha sandwich fold), IPR015947 (PUA-like domain)
1652	SNLL-08_11026859	MACE-SNP	NLL-08	11026859	NA	NA	NA	NA
1653	SNLL-08_11004439	MACE-SNP	NLL-08	11004439	Lup029959	OIW06538.1	mitochondrial substrate carrier family protein V-like isoform X1 [Glycine max]	IPR017946 (PLC-like phosphodiesterase, TIM beta/alpha-barrel domain), IPR018108 (Mitochondrial substrate/solute carrier), IPR023395 (Mitochondrial carrier domain)
1654	SNLL-08_10983089	MACE-SNP	NLL-08	10983089	Lup029958	OIW06537.1	HXXXD-type acyl-transferase family protein	IPR003480 (Transferase), IPR023213 (Chloramphenicol acetyltransferase-like domain)
1655	SNLL-08_10943562	MACE-SNP	NLL-08	10943562	Lup029954	OIW06533.1	40S ribosomal protein S19-1	IPR001266 (Ribosomal protein S19e)
1656	SNLL-08_10897403	MACE-SNP	NLL-08	10897403	Lup029948	OIW06527.1	probable ubiquitin conjugation factor E4-like [Glycine max]	IPR013083 (Zinc finger, RING/FYVE/PHD-type), IPR019474 (Ubiquitin conjugation factor E4, core)
1657	SNLL-08_10640044	MACE-SNP	NLL-08	10640044	Lup004096	OIW06702.1	inositol hexakisphosphate and diphosphoinositol-pentakisphosphate kinase-like isoform X1 [Glycine max]	IPR000560 (Histidine phosphatase superfamily, clade-2), IPR011761 (ATP-grasp fold)
1658	SNLL-08_10580496	MACE-SNP	NLL-08	10580496	NA	NA	NA	NA
1659	SNLL-08_10460886	MACE-SNP	NLL-08	10460886	Lup004076	OIW06682.1	senescence-associated protein	IPR002921 (Lipase, class 3)
1660	SNLL-08_10446541	MACE-SNP	NLL-08	10446541	Lup004074	OIW06680.1	xyloglucan glycosyltransferase 4-like [Glycine max]	IPR006121 (Heavy metal-associated domain, HMA)
1661	SNLL-08_10346841	MACE-SNP	NLL-08	10346841	Lup004064	OIW06670.1	calcium homeostasis regulator CHoR1, putative	NA
1662	SNLL-08_10334360	MACE-SNP	NLL-08	10334360	Lup004061	OIW06667.1	Serine-type peptidase	IPR001940 (Peptidase S1C), IPR009003 (Trypsin-like cysteine/serine peptidase domain)
1663	SNLL-08_10331779	MACE-SNP	NLL-08	10331779	Lup004060	OIW06666.1	carbonic anhydrase 1	IPR001765 (Carbonic anhydrase)
1664	SNLL-08_10273035	MACE-SNP	NLL-08	10273035	Lup004053	OIW06659.1	isocitrate dehydrogenase	IPR004790 (Isocitrate dehydrogenase NADP-dependent), IPR024084 (Isopropylmalate dehydrogenase-like domain)
1665	SNLL-08_10206963	MACE-SNP	NLL-08	10206963	NA	NA	NA	NA
1666	SNLL-08_10170817	MACE-SNP	NLL-08	10170817	NA	NA	NA	NA
1667	SNLL-08_10122877	MACE-SNP	NLL-08	10122877	Lup004037	OIW06643.1	TIFY domain/Divergent CCT motif family protein	IPR010399 (Tify), IPR018467 (CO/COL/TOC1, conserved site)
1668	SNLL-08_10117182	MACE-SNP	NLL-08	10117182	Lup004035	OIW06641.1	Aluminium induced protein with YGL and LRDR motifs	IPR024286 (Domain of unknown function DUF3700)
1669	SNLL-08_10030012	MACE-SNP	NLL-08	10030012	Lup004021	OIW06627.1	serine/arginine-rich splicing factor 2-like isoform X1 [Glycine max]	IPR012677 (Nucleotide-binding, alpha-beta plait)
1670	SNLL-08_10026534	MACE-SNP	NLL-08	10026534	Lup004020	OIW06626.1	putative 4-hydroxy-tetrahydrodipicolinate reductase 3, chloroplastic-like isoform X1 [Glycine max]	IPR011770 (Dihydrodipicolinate reductase, bacterial/plant)
1671	SNLL-08_10026177	MACE-SNP	NLL-08	10026177	Lup004019	OIW06625.1	DNA-directed RNA polymerase I, II	IPR006110 (RNA polymerase, subunit omega/K/RPB6)
1672	SNLL-08_9981569	MACE-SNP	NLL-08	9981569	Lup004010	OIW06616.1	Zinc finger protein cchc domain containing protein, putative	IPR001878 (Zinc finger, CCHC-type), IPR025836 (Zinc knuckle CX2CX4HX4C)
1673	SNLL-08_9965314	MACE-SNP	NLL-08	9965314	Lup004008	OIW06614.1	60S ribosomal protein L36	IPR000509 (Ribosomal protein L36e)
1674	SNLL-08_9902651	MACE-SNP	NLL-08	9902651	Lup003997	OIW06603.1	Pentatricopeptide repeat (PPR) superfamily protein	IPR012349 (FMN-binding split barrel)
1675	SNLL-08_9892533	MACE-SNP	NLL-08	9892533	Lup003996	OIW06602.1	protein SGT1 homolog isoform X2 [Glycine max]	IPR007699 (SGS), IPR008978 (HSP20-like chaperone), IPR011990 (Tetratricopeptide-like helical)
1676	SNLL-08_9806650	MACE-SNP	NLL-08	9806650	Lup003985	OIW06591.1	trihelix transcription factor GT-2-like [Glycine max]	IPR009057 (Homeodomain-like)
1677	SNLL-08_9789883	MACE-SNP	NLL-08	9789883	Lup003984	OIW06590.1	tubby-like F-box protein 8-like isoform X2 [Glycine max]	IPR001810 (F-box domain), IPR025659 (Tubby C-terminal-like domain)
1678	SNLL-08_9782245	MACE-SNP	NLL-08	9782245	Lup003983	OIW06589.1	plant/F1M20-13 protein	IPR008511 (Protein BYPASS-related)
1679	SNLL-08_9693612	MACE-SNP	NLL-08	9693612	Lup003969	OIW06575.1	F-actin capping protein beta subunit	IPR001698 (F-actin-capping protein subunit beta)
1680	SNLL-08_9641250	MACE-SNP	NLL-08	9641250	Lup003963	OIW06569.1	sucrose transporter 4	IPR005828 (General substrate transporter), IPR005989 (Sucrose/H+ symporter, plant)
1681	SNLL-08_9594554	MACE-SNP	NLL-08	9594554	Lup003957	OIW06563.1	50S ribosomal protein L21, related protein	IPR001787 (Ribosomal protein L21)
1682	SNLL-08_9532398	MACE-SNP	NLL-08	9532398	NA	NA	NA	NA
1683	SNLL-08_9311653	MACE-SNP	NLL-08	9311653	NA	NA	NA	NA
1684	SNLL-08_9232485	MACE-SNP	NLL-08	9232485	Lup011448	OIW06723.1	Calcium-dependent lipid-binding (CaLB domain) family protein	IPR000008 (C2 domain), IPR007676 (Ribophorin I)
1685	SNLL-08_9072799	MACE-SNP	NLL-08	9072799	NA	NA	NA	NA
1686	SNLL-08_9055335	MACE-SNP	NLL-08	9055335	NA	NA	NA	NA
1687	SNLL-08_9050621	MACE-SNP	NLL-08	9050621	NA	NA	NA	NA
1688	SNLL-08_9008138	MACE-SNP	NLL-08	9008138	Lup011472	OIW06747.1	transcription factor TT8-like [Glycine max]	IPR011598 (Myc-type, basic helix-loop-helix (bHLH) domain), IPR025610 (Transcription factor MYC/MYB N-terminal)
1689	SNLL-08_8932568	MACE-SNP	NLL-08	8932568	Lup011484	OIW06759.1	uncharacterized protein LOC100777424 isoform X2 [Glycine max]	NA
1690	SNLL-08_8735683	MACE-SNP	NLL-08	8735683	Lup011504	OIW06779.1	u6 snRNA-associated-like-Smprotein	IPR010920 (Like-Sm (LSM) domain), IPR027141 (U6 snRNA-associated Sm-like protein LSm4/Small nuclear ribonucleoprotein Sm D1/D3)
1691	SNLL-08_8692408	MACE-SNP	NLL-08	8692408	Lup011511	OIW06786.1	Sec23/Sec24 protein transport family protein	IPR002035 (von Willebrand factor, type A), IPR003008 (Tubulin/FtsZ, GTPase domain), IPR006895 (Zinc finger, Sec23/Sec24-type), IPR006896 (Sec23/Sec24, trunk domain), IPR006900 (Sec23/Sec24, helical domain), IPR007123 (Gelsolin domain), IPR012990 (Sec23/Sec24 beta-sandwich)
1692	SNLL-08_8671609	MACE-SNP	NLL-08	8671609	NA	NA	NA	NA
1693	SNLL-08_8499446	MACE-SNP	NLL-08	8499446	Lup011531	OIW06806.1	Transketolase	IPR005478 (Transketolase, bacterial-like), IPR009014 (Transketolase, C-terminal/Pyruvate-ferredoxin oxidoreductase, domain II)
1694	SNLL-08_8485027	MACE-SNP	NLL-08	8485027	Lup011532	OIW06807.1	mRNA cleavage and polyadenylation factor complex II subunit [Chlamydomonas reinhardtii]	IPR010655 (Pre-mRNA cleavage complex II Clp1), IPR027417 (P-loop containing nucleoside triphosphate hydrolase), IPR028606 (Polyribonucleotide 5-hydroxyl-kinase Clp1)
1695	SNLL-08_8300502	MACE-SNP	NLL-08	8300502	Lup003728	OIW06833.1	Oligopeptidase B, Serine peptidase, MEROPS family S09A	IPR002470 (Peptidase S9A, prolyl oligopeptidase), IPR023302 (Peptidase S9A, N-terminal domain)
1696	SNLL-08_8223138	MACE-SNP	NLL-08	8223138	Lup003716	OIW06821.1	60S ribosomal L35-like protein	IPR001854 (Ribosomal protein L29)
1697	SNLL-08_8221773	MACE-SNP	NLL-08	8221773	Lup003715	OIW06820.1	Pectate lyase family protein	IPR011050 (Pectin lyase fold/virulence factor), IPR018082 (AmbAllergen)
1698	SNLL-08_8213777	MACE-SNP	NLL-08	8213777	NA	NA	NA	NA
1699	SNLL-08_7964769	MACE-SNP	NLL-08	7964769	Lup018227	OIW06845.1	Glutathione S-transferase family protein	IPR006594 (LisH dimerisation motif), IPR010987 (Glutathione S-transferase, C-terminal-like), IPR012336 (Thioredoxin-like fold)
1700	SNLL-08_7964042	MACE-SNP	NLL-08	7964042	Lup018228	OIW06846.1	CDP-diacylglycerol--glycerol-3-phosphate 3-phosphatidyltransferase 2	IPR000462 (CDP-alcohol phosphatidyltransferase)
1701	SNLL-08_7906581	MACE-SNP	NLL-08	7906581	Lup018237	OIW06855.1	selenoprotein O-like [Glycine max]	IPR003846 (Uncharacterised protein family UPF0061)
1702	SNLL-08_7882015	MACE-SNP	NLL-08	7882015	Lup018241	OIW06859.1	clathrin interactor EPSIN 2-like isoform X2 [Glycine max]	IPR008942 (ENTH/VHS)
1703	SNLL-08_7871631	MACE-SNP	NLL-08	7871631	Lup018242	OIW06860.1	pollen protein Ole E I-like protein	IPR006041 (Pollen Ole e 1 allergen/extensin)
1704	SNLL-08_7833616	MACE-SNP	NLL-08	7833616	Lup018244	OIW06862.1	DEAD-box helicase family protein	IPR027417 (P-loop containing nucleoside triphosphate hydrolase)
1705	SNLL-08_7832877	MACE-SNP	NLL-08	7832877	Lup018245	OIW06863.1	prolyl 4-hydroxylase subunit alpha-1-like [Glycine max]	NA
1706	SNLL-08_7823922	MACE-SNP	NLL-08	7823922	Lup018246	OIW06864.1	Transducin/WD40 repeat-like superfamily protein	IPR015943 (WD40/YVTN repeat-like-containing domain)
1707	SNLL-08_7798571	MACE-SNP	NLL-08	7798571	Lup019564	OIW06915.1	enoyl-CoA hydratase/isomerase A	IPR001753 (Crotonase superfamily), IPR014748 (Crontonase, C-terminal), IPR018376 (Enoyl-CoA hydratase/isomerase, conserved site)
1708	SNLL-08_7794180	MACE-SNP	NLL-08	7794180	Lup019563	OIW06914.1	Cytochrome P450 superfamily protein	IPR001128 (Cytochrome P450)
1709	SNLL-08_7765968	MACE-SNP	NLL-08	7765968	Lup019559	OIW06910.1	chromodomain-helicase-DNA-binding protein 1-like isoform X2 [Glycine max]	IPR000330 (SNF2-related), IPR001650 (Helicase, C-terminal), IPR027417 (P-loop containing nucleoside triphosphate hydrolase)
1710	LeM2	MFLP-PCR	NLL-08	7599347	Lup019544	OIW06895.1	tubulin alpha-6 chain, putative	NA
1711	LeM1	MFLP-PCR	NLL-08	7486295	NA	NA	NA	NA
1712	Lentus	Trait			NA	NA	NA	NA
1713	SNLL-08_7425779	MACE-SNP	NLL-08	7425779	Lup019520	OIW06871.1	TIP41-like family protein	IPR007303 (TIP41-like protein)
1714	SNLL-08_7421244	MACE-SNP	NLL-08	7421244	NA	NA	NA	NA
1715	SNLL-08_7270982	MACE-SNP	NLL-08	7270982	Lup018368	OIW06980.1	D-3-phosphoglycerate dehydrogenase	IPR006236 (D-3-phosphoglycerate dehydrogenase), IPR015878 (S-adenosyl-L-homocysteine hydrolase, NAD binding domain), IPR016040 (NAD(P)-binding domain)
1716	SNLL-08_7248547	MACE-SNP	NLL-08	7248547	Lup018364	OIW06976.1	Cyclase family protein	IPR007325 (Putative cyclase)
1717	SNLL-08_7192215	MACE-SNP	NLL-08	7192215	Lup018359	OIW06971.1	CWF19-like protein 2-like isoform X1 [Glycine max]	IPR006767 (Cwf19-like protein, C-terminal domain-2), IPR011146 (HIT-like domain)
1718	SNLL-08_7179413	MACE-SNP	NLL-08	7179413	Lup018357	OIW06969.1	ribose-5-phosphate isomerase 2	IPR004788 (Ribose 5-phosphate isomerase, type A)
1719	SNLL-08_6961728	MACE-SNP	NLL-08	6961728	Lup018332	OIW06944.1	cysteine--tRNA ligase, cytoplasmic-like isoform X1 [Glycine max]	IPR009080 (Aminoacyl-tRNA synthetase, class 1a, anticodon-binding), IPR024909 (Cysteinyl-tRNA synthetase/mycothiol ligase)
1720	SNLL-08_6860505	MACE-SNP	NLL-08	6860505	Lup018324	OIW06936.1	ribosomal protein L15	IPR005749 (Ribosomal protein L15, bacterial-type), IPR021131 (Ribosomal protein L18e/L15P)
1721	SNLL-08_6780749	MACE-SNP	NLL-08	6780749	NA	NA	NA	NA
1722	SNLL-08_6691906	MACE-SNP	NLL-08	6691906	Lup018315	OIW06927.1	J domain-containing protein DDB_G0295729-like isoform X1 [Glycine max]	IPR001025 (Bromo adjacent homology (BAH) domain), IPR008395 (Agenet-like domain), IPR014002 (Tudor-like, plant)
1723	SNLL-08_6560250	MACE-SNP	NLL-08	6560250	Lup014330	OIW06992.1	vesicle-associated membrane protein 727	IPR001388 (Synaptobrevin), IPR011012 (Longin-like domain)
1724	SNLL-08_6545242	MACE-SNP	NLL-08	6545242	Lup014333	OIW06995.1	Unknown protein	NA
1725	SNLL-08_6532441	MACE-SNP	NLL-08	6532441	Lup014337	OIW06999.1	unknown protein DS12 from 2D-PAGE of leaf, chloroplastic-like isoform X1 [Glycine max]	IPR002912 (ACT domain)
1726	SNLL-08_6349360	MACE-SNP	NLL-08	6349360	Lup002650	OIW07016.1	unknown protein	NA
1727	SNLL-08_6287095	MACE-SNP	NLL-08	6287095	Lup002659	OIW07025.1	Late embryogenesis abundant protein (LEA) family protein	IPR025423 (Domain of unknown function DUF4149)
1728	SNLL-08_6103579	MACE-SNP	NLL-08	6103579	Lup002672	OIW07038.1	CLP protease proteolytic subunit 3	IPR019020 (Cytochrome c-552/DMSO reductase-like, haem-binding domain), IPR023562 (Clp protease proteolytic subunit /Translocation-enhancing protein TepA)
1729	SNLL-08_6066441	MACE-SNP	NLL-08	6066441	Lup002674	OIW07040.1	pectinesterase 11	IPR011050 (Pectin lyase fold/virulence factor)
1730	SNLL-08_6032902	MACE-SNP	NLL-08	6032902	Lup002679	OIW07045.1	squamosa promoter binding protein-like 1	IPR004333 (Transcription factor, SBP-box), IPR020683 (Ankyrin repeat-containing domain)
1731	SNLL-08_5967422	MACE-SNP	NLL-08	5967422	Lup002686	OIW07052.1	protoporphyrinogen IX oxidase	IPR004572 (Protoporphyrinogen oxidase), IPR027418 (Protoporphyrinogen oxidase, C-terminal domain)
1732	SNLL-08_5835316	MACE-SNP	NLL-08	5835316	Lup002697	OIW07063.1	Low temperature and salt responsive protein family	IPR000612 (Proteolipid membrane potential modulator)
1733	SNLL-08_5704341	MACE-SNP	NLL-08	5704341	Lup002715	OIW07081.1	Protein of unknown function, DUF538	IPR007493 (Protein of unknown function DUF538)
1734	SNLL-08_5657667	MACE-SNP	NLL-08	5657667	Lup002718	OIW07084.1	transcription factor bHLH149-like [Glycine max]	IPR011598 (Myc-type, basic helix-loop-helix (bHLH) domain)
1735	SNLL-08_5467580	MACE-SNP	NLL-08	5467580	Lup002727	OIW07093.1	Calreticulin 2, calcium-binding protein [Coccomyxa subellipsoidea]	IPR001580 (Calreticulin/calnexin), IPR008985 (Concanavalin A-like lectin/glucanases superfamily)
1736	SNLL-08_5420745	MACE-SNP	NLL-08	5420745	Lup002734	OIW07100.1	pre-mRNA-splicing factor	IPR005037 (Pre-mRNA-splicing factor 38), IPR024767 (Pre-mRNA-splicing factor 38, C-terminal)
1737	SNLL-08_5325361	MACE-SNP	NLL-08	5325361	Lup002741	OIW07107.1	Dormancy/auxin associated family protein	IPR008406 (Dormancyauxin associated)
1738	SNLL-08_5308954	MACE-SNP	NLL-08	5308954	Lup002743	OIW07109.1	translationally controlled tumor protein	IPR018105 (Translationally controlled tumour protein)
1739	SNLL-08_5203652	MACE-SNP	NLL-08	5203652	NA	NA	NA	NA
1740	SNLL-08_4940196	MACE-SNP	NLL-08	4940196	Lup010116	OIW07143.1	40S ribosomal protein S24-2	IPR001976 (Ribosomal protein S24e), IPR012677 (Nucleotide-binding, alpha-beta plait)
1741	SNLL-08_4783256	MACE-SNP	NLL-08	4783256	Lup010128	OIW07155.1	Winged-helix DNA-binding transcription factor family protein [Theobroma cacao]	IPR005819 (Histone H5)
1742	SNLL-08_4648322	MACE-SNP	NLL-08	4648322	Lup010137	OIW07164.1	myb family transcription factor APL-like isoform X2 [Glycine max]	IPR009057 (Homeodomain-like), IPR025756 (MYB-CC type transcription factor, LHEQLE-containing domain)
1743	SNLL-08_4406833	MACE-SNP	NLL-08	4406833	Lup010162	OIW07189.1	zinc finger CCCH domain protein	IPR000571 (Zinc finger, CCCH-type)
1744	SNLL-08_3626398	MACE-SNP	NLL-08	3626398	NA	NA	NA	NA
1745	SNLL-08_3620858	MACE-SNP	NLL-08	3620858	Lup006338	OIW07211.1	UBX domain-containing protein	IPR001012 (UBX), IPR006577 (UAS), IPR009060 (UBA-like), IPR012336 (Thioredoxin-like fold)
1746	SNLL-08_3013469	MACE-SNP	NLL-08	3013469	Lup008358	OIW07243.1	3-ketoacyl-CoA synthase 11	IPR012392 (Very-long-chain 3-ketoacyl-CoA synthase), IPR016039 (Thiolase-like)
1747	SNLL-08_2905815	MACE-SNP	NLL-08	2905815	NA	NA	NA	NA
1748	SNLL-08_2814325	MACE-SNP	NLL-08	2814325	Lup008367	OIW07252.1	Deoxyribodipyrimidine photo-lyase (DNA photolyase) (Photoreactivating enzyme)	IPR002081 (Cryptochrome/DNA photolyase, class 1)
1749	SNLL-08_2759036	MACE-SNP	NLL-08	2759036	Lup008370	OIW07255.1	malate dehydrogenase	IPR001557 (L-lactate/malate dehydrogenase)
1750	SNLL-08_2494686	MACE-SNP	NLL-08	2494686	Lup008390	OIW07275.1	Pentatricopeptide repeat (PPR) superfamily protein	IPR002625 (Smr protein/MutS2 C-terminal), IPR002885 (Pentatricopeptide repeat), IPR011990 (Tetratricopeptide-like helical)
1751	SNLL-08_2374733	MACE-SNP	NLL-08	2374733	Lup011967	OIW07333.1	zinc finger constans-like protein	IPR000315 (Zinc finger, B-box), IPR010402 (CCT domain)
1752	SNLL-08_237658	MACE-SNP	NLL-08	237658	Lup010216	OIW07381.1	proteasome subunit beta type-7-A protein	IPR001353 (Proteasome, subunit alpha/beta)
1753	SNLL-08_189145	MACE-SNP	NLL-08	189145	Lup010220	OIW07385.1	lisH domain and HEAT repeat KIAA1468-like protein	IPR006594 (LisH dimerisation motif), IPR016024 (Armadillo-type fold)
1754	S_2_2_27118	MACE-SNP	S_2_2	27118	Lup010244	OIV89962.1	Glucose-6-phosphate isomerase [Chloracidobacterium thermophilum]	IPR001585 (Transaldolase), IPR013785 (Aldolase-type TIM barrel)
1755	SNLL-08_146187	MACE-SNP	NLL-08	146187	Lup010224	OIW07389.1	Protein kinase family protein	IPR011009 (Protein kinase-like domain), IPR013320 (Concanavalin A-like lectin/glucanase, subgroup)
1756	SNLL-08_272935	MACE-SNP	NLL-08	272935	NA	NA	NA	NA
1757	SNLL-08_282621	MACE-SNP	NLL-08	282621	Lup010213	OIW07378.1	CLP protease proteolytic subunit 3	IPR023562 (Clp protease proteolytic subunit /Translocation-enhancing protein TepA)
1758	SNLL-08_356668	MACE-SNP	NLL-08	356668	Lup010206	OIW07371.1	unknown protein	IPR027858 (Protein of unknown function DUF4516)
1759	SNLL-08_1641653	MACE-SNP	NLL-08	1641653	Lup011927	OIW07293.1	Photosystem II oxygen evolving complex protein PsbP, 23 kD extrinsic protein	IPR002683 (Photosystem II PsbP, oxygen evolving complex)
1760	SNLL-08_1767797	MACE-SNP	NLL-08	1767797	Lup011936	OIW07302.1	RNA-binding region RNP-1 protein	IPR012677 (Nucleotide-binding, alpha-beta plait)
1761	SNLL-08_1817139	MACE-SNP	NLL-08	1817139	Lup011941	OIW07307.1	sphingosine-1-phosphate lyase	IPR002129 (Pyridoxal phosphate-dependent decarboxylase), IPR015424 (Pyridoxal phosphate-dependent transferase)
1762	SNLL-08_1881874	MACE-SNP	NLL-08	1881874	Lup011943	OIW07309.1	receptor-like kinase 902	IPR001611 (Leucine-rich repeat), IPR003591 (Leucine-rich repeat, typical subtype), IPR011009 (Protein kinase-like domain), IPR013210 (Leucine-rich repeat-containing N-terminal, type 2)
1763	SNLL-08_1912264	MACE-SNP	NLL-08	1912264	Lup011945	OIW07311.1	Chitinase family protein	IPR016283 (Glycoside hydrolase, family 19), IPR023346 (Lysozyme-like domain)
1764	SNLL-09_15525	MACE-SNP	NLL-09	15525	Lup027656	OIW05526.1	Protein kinase superfamily protein	IPR011009 (Protein kinase-like domain), IPR013320 (Concanavalin A-like lectin/glucanase, subgroup)
1765	SNLL-09_224432	MACE-SNP	NLL-09	224432	Lup027627	OIW05497.1	proteasome subunit beta type-7-A protein	IPR001353 (Proteasome, subunit alpha/beta)
1766	SNLL-09_251287	MACE-SNP	NLL-09	251287	Lup027623	OIW05493.1	eukaryotic translation initiation factor 5-like [Glycine max]	IPR002735 (Translation initiation factor IF2/IF5), IPR016024 (Armadillo-type fold)
1767	SNLL-09_336140	MACE-SNP	NLL-09	336140	Lup027618	OIW05488.1	DNA binding protein, putative [Ricinus communis]	IPR009057 (Homeodomain-like)
1768	SNLL-09_360046	MACE-SNP	NLL-09	360046	NA	NA	NA	NA
1769	SNLL-09_429630	MACE-SNP	NLL-09	429630	Lup012070	OIW05479.1	Small nuclear ribonucleoprotein family protein	IPR010920 (Like-Sm (LSM) domain), IPR027141 (U6 snRNA-associated Sm-like protein LSm4/Small nuclear ribonucleoprotein Sm D1/D3)
1770	SNLL-09_495077	MACE-SNP	NLL-09	495077	NA	NA	NA	NA
1771	SNLL-09_714451	MACE-SNP	NLL-09	714451	Lup012042	OIW05451.1	Pentatricopeptide repeat (PPR) superfamily protein	IPR002885 (Pentatricopeptide repeat)
1772	SNLL-09_643958	MACE-SNP	NLL-09	643958	Lup012048	OIW05457.1	protein YLS7-like [Glycine max]	IPR025846 (PMR5 N-terminal domain), IPR026057 (PC-Esterase)
1773	SNLL-09_684273	MACE-SNP	NLL-09	684273	Lup012045	OIW05454.1	cofactor-independent phosphoglycerate mutase	IPR004456 (Bisphosphoglycerate-independent phosphoglycerate mutase)
1774	SNLL-09_746183	MACE-SNP	NLL-09	746183	Lup012038	OIW05447.1	Ribosomal RNA processing Brix domain protein	IPR004154 (Anticodon-binding), IPR007109 (Brix domain), IPR026532 (Ribosome biogenesis protein BRX1)
1775	SNLL-09_1430614	MACE-SNP	NLL-09	1430614	NA	NA	NA	NA
1776	SNLL-09_1444549	MACE-SNP	NLL-09	1444549	Lup023243	OIW05417.1	HXXXD-type acyl-transferase family protein	IPR003480 (Transferase), IPR023213 (Chloramphenicol acetyltransferase-like domain)
1777	SNLL-09_1455884	MACE-SNP	NLL-09	1455884	Lup023242	OIW05416.1	ATP binding/protein serine/threonine kinase [Glycine max]	IPR001611 (Leucine-rich repeat), IPR003591 (Leucine-rich repeat, typical subtype), IPR011009 (Protein kinase-like domain), IPR013210 (Leucine-rich repeat-containing N-terminal, type 2), IPR013320 (Concanavalin A-like lectin/glucanase, subgroup)
1778	SNLL-09_1515962	MACE-SNP	NLL-09	1515962	Lup028875	OIW05410.1	UDP-glucose 6-dehydrogenase family protein	IPR017476 (UDP-glucose/GDP-mannose dehydrogenase)
1779	SNLL-09_1535406	MACE-SNP	NLL-09	1535406	Lup028871	OIW05406.1	complex 1 protein, LYR family protein	IPR008011 (Complex 1 LYR protein)
1780	SNLL-09_1571230	MACE-SNP	NLL-09	1571230	NA	NA	NA	NA
1781	SNLL-09_1635578	MACE-SNP	NLL-09	1635578	Lup028859	OIW05394.1	Glutaredoxin family protein	IPR012336 (Thioredoxin-like fold)
1782	SNLL-09_1663448	MACE-SNP	NLL-09	1663448	Lup028856	OIW05391.1	ribosomal protein L12-C	IPR000206 (Ribosomal protein L7/L12)
1783	SNLL-09_1901730	MACE-SNP	NLL-09	1901730	Lup028835	OIW05370.1	intron-binding protein aquarius-like [Glycine max]	IPR026300 (CWF11 family), IPR027417 (P-loop containing nucleoside triphosphate hydrolase)
1784	SNLL-09_1979916	MACE-SNP	NLL-09	1979916	Lup028831	OIW05366.1	protein arginine methyltransferase 6	IPR010456 (Ribosomal L11 methyltransferase, PrmA), IPR011990 (Tetratricopeptide-like helical), IPR025799 (Protein arginine N-methyltransferase)
1785	SNLL-09_2101977	MACE-SNP	NLL-09	2101977	NA	NA	NA	NA
1786	SNLL-09_2169936	MACE-SNP	NLL-09	2169936	Lup028816	OIW05351.1	DEAD-box ATP-dependent RNA helicase	IPR001650 (Helicase, C-terminal), IPR014001 (Helicase, superfamily 1/2, ATP-binding domain), IPR014014 (RNA helicase, DEAD-box type, Q motif), IPR027417 (P-loop containing nucleoside triphosphate hydrolase)
1787	SNLL-09_2198779	MACE-SNP	NLL-09	2198779	Lup028814	OIW05349.1	nuclear pore anchor	IPR012929 (Tetratricopeptide, MLP1/MLP2-like)
1788	SNLL-09_2308400	MACE-SNP	NLL-09	2308400	Lup028809	OIW05344.1	Ribosomal protein L12 family protein	IPR000206 (Ribosomal protein L7/L12)
1789	SNLL-09_2315210	MACE-SNP	NLL-09	2315210	Lup028808	OIW05343.1	inosine-5'-monophosphate dehydrogenase	IPR005990 (Inosine-5'-monophosphate dehydrogenase), IPR013785 (Aldolase-type TIM barrel)
1790	SNLL-09_2420462	MACE-SNP	NLL-09	2420462	NA	NA	NA	NA
1791	SNLL-09_2721493	MACE-SNP	NLL-09	2721493	Lup028783	OIW05318.1	photosystem II 10 kDa proteinPsbR protein	IPR006814 (Photosystem II PsbR)
1792	SNLL-09_2966370	MACE-SNP	NLL-09	2966370	Lup003698	OIW05309.1	Sodium Bile acid symporter family	IPR002657 (Bile acid:sodium symporter)
1793	SNLL-09_3314491	MACE-SNP	NLL-09	3314491	Lup003676	OIW05287.1	Class I glutamine amidotransferase-like superfamily protein	IPR006287 (DJ-1)
1794	SNLL-09_3318745	MACE-SNP	NLL-09	3318745	Lup003675	OIW05286.1	plastid developmental protein DAG, putative	NA
1795	SNLL-09_3460899	MACE-SNP	NLL-09	3460899	Lup003665	OIW05276.1	probable bifunctional methylthioribulose-1-phosphate dehydratase/enolase-phosphatase E1-like [Glycine max]	IPR001303 (Class II aldolase/adducin N-terminal), IPR017714 (Methylthioribulose-1-phosphate dehydratase), IPR023214 (HAD-like domain), IPR023943 (Enolase-phosphatase E1), IPR027505 (Probable bifunctional methylthioribulose-1-phosphate dehydratase/enolase-phosphatase E1)
1796	SNLL-09_3549759	MACE-SNP	NLL-09	3549759	Lup003656	OIW05267.1	Thioredoxin superfamily protein	IPR005746 (Thioredoxin), IPR012336 (Thioredoxin-like fold)
1797	SNLL-09_3659988	MACE-SNP	NLL-09	3659988	Lup003651	OIW05262.1	Regulator of chromosome condensation (RCC1) family protein	IPR009091 (Regulator of chromosome condensation 1/beta-lactamase-inhibitor protein II)
1798	SNLL-09_3870351	MACE-SNP	NLL-09	3870351	Lup003636	OIW05247.1	tRNA (guanine(37)-N1)-methyltransferase, putative	IPR003402 (tRNA transferase Trm5/Tyw2)
1799	SNLL-09_5038217	MACE-SNP	NLL-09	5038217	Lup014768	OIW05215.1	uncharacterized protein LOC100791001 isoform X4 [Glycine max]	IPR009515 (Protein of unknown function DUF1138)
1800	SNLL-09_5124111	MACE-SNP	NLL-09	5124111	NA	NA	NA	NA
1801	SNLL-09_5317844	MACE-SNP	NLL-09	5317844	Lup019815	OIW05184.1	ATP-binding ABC transporter	IPR013525 (ABC-2 type transporter), IPR027417 (P-loop containing nucleoside triphosphate hydrolase)
1802	S_114_29_60184	MACE-SNP	S_114_29	60184	Lup002566	OIW21399.1	Ubiquitin family protein	IPR000626 (Ubiquitin domain), IPR001975 (Ribosomal protein L40e), IPR011332 (Zinc-binding ribosomal protein), IPR019956 (Ubiquitin)
1803	SNLL-09_5557152	MACE-SNP	NLL-09	5557152	Lup002575	OIW05102.1	cell division FtsZ-like protein	IPR000158 (Cell division protein FtsZ)
1804	SNLL-09_5804762	MACE-SNP	NLL-09	5804762	Lup002599	OIW05126.1	60S ribosomal protein L24-2	IPR000988 (Ribosomal protein L24e-related), IPR023441 (Ribosomal protein L24e domain), IPR023442 (Ribosomal protein L24e, conserved site)
1805	SNLL-09_5929056	MACE-SNP	NLL-09	5929056	Lup002611	OIW05138.1	Water-selective transport intrinsic membrane protein 1 [Lotus japonicus]	IPR000425 (Major intrinsic protein), IPR023271 (Aquaporin-like)
1806	S_145_3_50638	MACE-SNP	S_145_3	50638	Lup006245	OIW21552.1	DNA-binding protein S1FA3 [Glycine max]	IPR006779 (DNA binding protein S1FA)
1807	SNLL-09_6020077	MACE-SNP	NLL-09	6020077	Lup002616	OIW05143.1	ATP binding cassette subfamily B1	IPR011527 (ABC transporter type 1, transmembrane domain), IPR027417 (P-loop containing nucleoside triphosphate hydrolase)
1808	SNLL-09_6094675	MACE-SNP	NLL-09	6094675	Lup002624	OIW05151.1	unknown protein	NA
1809	SNLL-09_6099263	MACE-SNP	NLL-09	6099263	Lup002625	OIW05152.1	phenylalanine ammonia-lyase 2	IPR001106 (Aromatic amino acid lyase), IPR023144 (Phenylalanine ammonia-lyase, shielding domain), IPR024083 (Fumarase/histidase, N-terminal)
1810	SNLL-09_6196890	MACE-SNP	NLL-09	6196890	Lup002631	OIW05158.1	uncharacterized protein LOC100806816 [Glycine max]	NA
1811	SNLL-09_13080377	MACE-SNP	NLL-09	13080377	Lup011095	OIW04793.1	ribosomal protein S15A E	IPR000630 (Ribosomal protein S8)
1812	SNLL-09_6702416	MACE-SNP	NLL-09	6702416	Lup006232	OIW05096.1	serine/arginine-rich splicing factor 33 isoform 1 [Glycine max]	IPR001878 (Zinc finger, CCHC-type), IPR012677 (Nucleotide-binding, alpha-beta plait)
1813	SNLL-09_7013589	MACE-SNP	NLL-09	7013589	Lup006209	OIW05073.1	uncharacterized protein LOC100796503 isoform X5 [Glycine max]	IPR022212 (Protein of unknown function DUF3741), IPR025486 (Domain of unknown function DUF4378)
1814	SNLL-09_8059693	MACE-SNP	NLL-09	8059693	Lup018648	OIW05049.1	Cyclophilin-like peptidyl-prolyl cis-trans isomerase family protein	IPR002130 (Cyclophilin-like peptidyl-prolyl cis-trans isomerase domain)
1815	SNLL-09_8158957	MACE-SNP	NLL-09	8158957	Lup006422	OIW05010.1	unknown protein	NA
1816	SNLL-09_8204937	MACE-SNP	NLL-09	8204937	Lup006433	OIW05021.1	GTP binding Elongation factor Tu family protein	IPR004541 (Translation elongation factor EFTu/EF1A, bacterial/organelle), IPR005225 (Small GTP-binding protein domain), IPR027417 (P-loop containing nucleoside triphosphate hydrolase)
1817	SNLL-09_8300591	MACE-SNP	NLL-09	8300591	Lup024468	OIW04996.1	ATP-binding/protein serine/threonine kinase [Glycine max]	IPR011009 (Protein kinase-like domain), IPR013320 (Concanavalin A-like lectin/glucanase, subgroup), IPR018333 (Squalene cyclase)
1818	S_5_62_46063	MACE-SNP	S_5_62	46063	Lup024448	OIV89949.1	FMN binding protein	IPR004038 (Ribosomal protein L7Ae/L30e/S12e/Gadd45), IPR012349 (FMN-binding split barrel), IPR018492 (Ribosomal protein L7Ae/L8/Nhp2 family)
1819	SNLL-09_8407708	MACE-SNP	NLL-09	8407708	Lup024455	OIW04983.1	D-3-phosphoglycerate dehydrogenase	IPR006236 (D-3-phosphoglycerate dehydrogenase), IPR015878 (S-adenosyl-L-homocysteine hydrolase, NAD binding domain), IPR016040 (NAD(P)-binding domain)
1820	SNLL-09_8675351	MACE-SNP	NLL-09	8675351	Lup001162	OIW04966.1	Low PSII Accumulation 3 isoform 1 [Theobroma cacao]	IPR018962 (Domain of unknown function DUF1995)
1821	SNLL-09_9524791	MACE-SNP	NLL-09	9524791	Lup015685	OIW04940.1	embryo defective 1273 protein, putative	NA
1822	SNLL-09_4317040	MACE-SNP	NLL-09	4317040	Lup021206	OIW05221.1	trehalose phosphate synthase	IPR001830 (Glycosyl transferase, family 20)
1823	SNLL-09_4287728	MACE-SNP	NLL-09	4287728	Lup021209	OIW05224.1	phosphatidic acid phosphatase-related / PAP2-related	NA
1824	S_632_17796	MACE-SNP	S_632	17796	Lup028131	OIV89092.1	glucose-6-phosphate dehydrogenase 1	IPR001282 (Glucose-6-phosphate dehydrogenase)
1825	SNLL-09_10087868	MACE-SNP	NLL-09	10087868	Lup023995	OIW04879.1	Unknown protein	IPR015157 (Translation machinery associated TMA7)
1826	SNLL-09_10118309	MACE-SNP	NLL-09	10118309	Lup023993	OIW04877.1	F-box/LRR protein, putative	IPR006553 (Leucine-rich repeat, cysteine-containing subtype)
1827	S_25_331_141509	MACE-SNP	S_25_331	141509	NA	NA	NA	NA
1828	SNLL-09_10407548	MACE-SNP	NLL-09	10407548	Lup014306	OIW04875.1	Acyl-CoA N-acyltransferases (NAT) superfamily protein	IPR016181 (Acyl-CoA N-acyltransferase)
1829	SNLL-09_11980750	MACE-SNP	NLL-09	11980750	Lup013676	OIW04828.1	receptor-like kinase	IPR001611 (Leucine-rich repeat), IPR003591 (Leucine-rich repeat, typical subtype), IPR011009 (Protein kinase-like domain), IPR013210 (Leucine-rich repeat-containing N-terminal, type 2)
1830	SNLL-09_12383622	MACE-SNP	NLL-09	12383622	Lup015324	OIW04811.1	AT hook motif DNA-binding family protein	IPR005175 (Domain of unknown function DUF296), IPR017956 (AT hook, DNA-binding motif)
1831	SNLL-09_12648218	MACE-SNP	NLL-09	12648218	Lup023706	OIW04808.1	NAD-dependent malic enzyme 2	IPR001891 (Malic oxidoreductase)
1832	SNLL-09_12790742	MACE-SNP	NLL-09	12790742	Lup011145	OIW04799.1	homeobox-leucine zipper protein ANTHOCYANINLESS 2-like isoform X2 [Glycine max]	IPR002913 (START domain), IPR009057 (Homeodomain-like)
1833	SNLL-09_13635795	MACE-SNP	NLL-09	13635795	NA	NA	NA	NA
1834	SNLL-03_16523062	MACE-SNP	NLL-03	16523062	Lup008790	OIW15198.1	rRNA-processing EBP2-like protein	IPR008610 (Eukaryotic rRNA processing)
1835	015P08_3	BAC-PCR	NLL-09	10335256	NA	NA	NA	NA
1836	S_415_104342	MACE-SNP	S_415	104342	Lup021889	OIV89431.1	Catalytic/ protein phosphatase type 2C/ protein serine/threonine phosphatase	IPR001932 (Protein phosphatase 2C (PP2C)-like domain), IPR015655 (Protein phosphatase 2C)
1837	S_65_27_39087	MACE-SNP	S_65_27	39087	NA	NA	NA	NA
1838	SNLL-03_8522695	MACE-SNP	NLL-03	8522695	Lup028633	OIW15434.1	Eukaryotic aspartyl protease family protein	IPR001461 (Aspartic peptidase), IPR021109 (Aspartic peptidase domain)
1839	SNLL-09_10385284	MACE-SNP	NLL-09	10385284	Lup014305	OIW04874.1	beta glucosidase 42	IPR001360 (Glycoside hydrolase, family 1), IPR017853 (Glycoside hydrolase, superfamily)
1840	SNLL-09_11251098	MACE-SNP	NLL-09	11251098	Lup029321	OIW04844.1	nuclear ribonuclease Z	IPR001279 (Beta-lactamase-like)
1841	SNLL-09_11319755	MACE-SNP	NLL-09	11319755	Lup029324	OIW04847.1	Pentatricopeptide repeat (PPR-like) superfamily protein	IPR002885 (Pentatricopeptide repeat), IPR011990 (Tetratricopeptide-like helical)
1842	SNLL-09_11931454	MACE-SNP	NLL-09	11931454	Lup013679	OIW04831.1	Fcf2 pre-rRNA processing protein	IPR014810 (Fcf2 pre-rRNA processing)
1843	SNLL-09_4287751	MACE-SNP	NLL-09	4287751	Lup021209	OIW05224.1	phosphatidic acid phosphatase-related / PAP2-related	NA
1844	SNLL-09_4317106	MACE-SNP	NLL-09	4317106	Lup021206	OIW05221.1	trehalose phosphate synthase	IPR001830 (Glycosyl transferase, family 20)
1845	SNLL-09_8879877	MACE-SNP	NLL-09	8879877	Lup001141	OIW04945.1	alpha/beta fold hydrolase	IPR000073 (Alpha/beta hydrolase fold-1), IPR000639 (Epoxide hydrolase-like)
1846	SNLL-09_9973190	MACE-SNP	NLL-09	9973190	NA	NA	NA	NA
1847	SNLL-09_8657600	MACE-SNP	NLL-09	8657600	Lup001165	OIW04969.1	Chaperone DnaJ-domain superfamily protein	IPR001623 (DnaJ domain)
1848	SNLL-09_8212248	MACE-SNP	NLL-09	8212248	Lup006435	OIW05023.1	resistance to phytophthora 1	NA
1849	SNLL-09_8362180	MACE-SNP	NLL-09	8362180	NA	NA	NA	NA
1850	SNLL-09_8703947	MACE-SNP	NLL-09	8703947	Lup001157	OIW04961.1	Polynucleotidyl transferase, ribonuclease H-like superfamily protein	IPR006941 (Ribonuclease CAF1), IPR012337 (Ribonuclease H-like domain)
1851	SNLL-09_8706527	MACE-SNP	NLL-09	8706527	Lup001156	OIW04960.1	ubiquinone/menaquinone biosynthesis methyltransferase	IPR004033 (UbiE/COQ5 methyltransferase), IPR023576 (UbiE/COQ5 methyltransferase, conserved site)
1852	SNLL-09_13306322	MACE-SNP	NLL-09	13306322	Lup006369	OIW04780.1	DNAJ homologue 3	IPR001623 (DnaJ domain), IPR002939 (Chaperone DnaJ, C-terminal)
1853	SNLL-09_16691196	MACE-SNP	NLL-09	16691196	Lup018066	OIW04589.1	ethylene-responsive transcription factor 3 [Glycine max]	IPR016177 (DNA-binding domain)
1854	SNLL-09_16793083	MACE-SNP	NLL-09	16793083	Lup018076	OIW04599.1	Calcium-binding EF-hand family protein	IPR011992 (EF-hand domain pair)
1855	SNLL-09_16961524	MACE-SNP	NLL-09	16961524	Lup020929	OIW04573.1	GRF1-interacting factor 3	IPR007726 (SS18 family)
1856	SNLL-09_17000944	MACE-SNP	NLL-09	17000944	Lup020928	OIW04572.1	serine/threonine-protein kinase TIO-like [Glycine max]	IPR004041 (NAF domain), IPR011009 (Protein kinase-like domain)
1857	SNLL-09_17104289	MACE-SNP	NLL-09	17104289	Lup020922	OIW04566.1	subtilisin-like serine protease 2	IPR015500 (Peptidase S8, subtilisin-related), IPR023828 (Peptidase S8, subtilisin, Ser-active site)
1858	SNLL-09_17140398	MACE-SNP	NLL-09	17140398	Lup020920	OIW04564.1	granule bound starch synthase	IPR011835 (Glycogen/starch synthase, ADP-glucose type)
1859	SNLL-09_17176021	MACE-SNP	NLL-09	17176021	Lup020918	OIW04562.1	transcription factor bHLH67-like [Glycine max]	IPR011598 (Myc-type, basic helix-loop-helix (bHLH) domain)
1860	S_290_10_13998	MACE-SNP	S_290_10	13998	Lup016159	OIW21952.1	uncharacterized protein LOC100305520 isoform X2 [Glycine max]	NA
1861	S_290_10_9278	MACE-SNP	S_290_10	9278	Lup016158	OIW21951.1	Ubiquinone biosynthesis protein COQ4 homolog, mitochondrial	IPR007715 (Ubiquinone biosynthesis protein Coq4)
1862	SNLL-09_14621641	MACE-SNP	NLL-09	14621641	Lup007830	OIW04705.1	general regulatory factor 12	IPR000308 (14-3-3 protein), IPR023409 (14-3-3 protein, conserved site), IPR023410 (14-3-3 domain)
1863	S_290_10_13864	MACE-SNP	S_290_10	13864	Lup016159	OIW21952.1	uncharacterized protein LOC100305520 isoform X2 [Glycine max]	NA
1864	SNLL-09_14587943	MACE-SNP	NLL-09	14587943	Lup006705	OIW04713.1	UDP-glucose 6-dehydrogenase family protein	IPR017476 (UDP-glucose/GDP-mannose dehydrogenase)
1865	SNLL-09_14823980	MACE-SNP	NLL-09	14823980	Lup006145	OIW04703.1	alpha-1,4-glucan-protein synthase [UDP-forming]-like protein	IPR004901 (Reversibly glycosylated polypeptide family)
1866	SNLL-09_15059431	MACE-SNP	NLL-09	15059431	Lup000125	OIW04689.1	TCP-1/cpn60 chaperonin family protein	IPR002423 (Chaperonin Cpn60/TCP-1), IPR027409 (GroEL-like apical domain), IPR027413 (GroEL-like equatorial domain)
1867	SNLL-09_15062552	MACE-SNP	NLL-09	15062552	Lup000124	OIW04688.1	acetyltransferase NSI-like isoform X2 [Glycine max]	IPR016181 (Acyl-CoA N-acyltransferase)
1868	SNLL-09_15422843	MACE-SNP	NLL-09	15422843	NA	NA	NA	NA
1869	SNLL-09_15622710	MACE-SNP	NLL-09	15622710	Lup007794	OIW04659.1	ATP-dependent Clp protease adapter protein ClpS	IPR014719 (Ribosomal protein L7/L12, C-terminal/adaptor protein ClpS-like), IPR022935 (ATP-dependent Clp protease adaptor protein ClpS)
1870	SNLL-09_15677366	MACE-SNP	NLL-09	15677366	Lup007799	OIW04664.1	unknown protein	NA
1871	SNLL-09_15688666	MACE-SNP	NLL-09	15688666	Lup007801	OIW04666.1	Protein kinase superfamily protein	IPR011009 (Protein kinase-like domain)
1872	SNLL-09_15806156	MACE-SNP	NLL-09	15806156	Lup007808	OIW04673.1	Ribulose bisphosphate carboxylase (small chain) family protein	IPR000894 (Ribulose bisphosphate carboxylase small chain, domain), IPR024680 (Ribulose-1,5-bisphosphate carboxylase small subunit, N-terminal), IPR024681 (Ribulose bisphosphate carboxylase, small chain)
1873	SNLL-09_15639255	MACE-SNP	NLL-09	15639255	Lup007796	OIW04661.1	Plasma-membrane choline transporter family protein	IPR007603 (Choline transporter-like)
1874	SNLL-09_16704553	MACE-SNP	NLL-09	16704553	Lup018067	OIW04590.1	Importin (Ran-binding protein) [Anopheles darlingi]	IPR016024 (Armadillo-type fold)
1875	SNLL-09_17552293	MACE-SNP	NLL-09	17552293	Lup013933	OIW04551.1	pectinesterase/pectinesterase inhibitor 3-like [Glycine max]	IPR006501 (Pectinesterase inhibitor domain), IPR011050 (Pectin lyase fold/virulence factor)
1876	SNLL-09_17732312	MACE-SNP	NLL-09	17732312	Lup013911	OIW04529.1	RNA-binding protein 42-like [Glycine max]	IPR012677 (Nucleotide-binding, alpha-beta plait)
1877	SNLL-09_17807991	MACE-SNP	NLL-09	17807991	Lup013903	OIW04521.1	uncharacterized protein LOC100799109 [Glycine max]	IPR012876 (Protein of unknown function DUF1677, plant)
1878	SNLL-09_17980715	MACE-SNP	NLL-09	17980715	Lup013882	OIW04500.1	chlorophyllide A oxygenase	IPR017941 (Rieske [2Fe-2S] iron-sulphur domain)
1879	SNLL-09_18195986	MACE-SNP	NLL-09	18195986	Lup024187	OIW04490.1	YbaK/aminoacyl-tRNA synthetase-associated domain	IPR007214 (YbaK/aminoacyl-tRNA synthetase-associated domain)
1880	SNLL-09_18670950	MACE-SNP	NLL-09	18670950	Lup032495	OIW04303.1	uncharacterized protein LOC100802817 [Glycine max]	IPR013083 (Zinc finger, RING/FYVE/PHD-type)
1881	S_94_13_41725	MACE-SNP	S_94_13	41725	Lup032484	OIW21344.1	Cytochrome c oxidase, subunit Vib family protein	IPR003213 (Cytochrome c oxidase, subunit VIb)
1882	S_94_13_43723	MACE-SNP	S_94_13	43723	Lup032485	OIW21345.1	uncharacterized protein At1g04910-like [Glycine max]	IPR010255 (Haem peroxidase), IPR019378 (GDP-fucose protein O-fucosyltransferase)
1883	SNLL-09_18699600	MACE-SNP	NLL-09	18699600	Lup032497	OIW04305.1	Chaperone DnaJ-domain superfamily protein	IPR001623 (DnaJ domain)
1884	SNLL-09_18760705	MACE-SNP	NLL-09	18760705	Lup032503	OIW04311.1	dnaJ homolog subfamily B member 14-like [Glycine max]	IPR001623 (DnaJ domain)
1885	SNLL-09_18780181	MACE-SNP	NLL-09	18780181	Lup032504	OIW04312.1	MADS-box transcription factor 6 [Glycine max]	IPR002100 (Transcription factor, MADS-box), IPR002487 (Transcription factor, K-box)
1886	SNLL-09_18885059	MACE-SNP	NLL-09	18885059	Lup032516	OIW04324.1	ubiquitin-protein ligase 1	IPR000569 (HECT), IPR009060 (UBA-like), IPR010309 (E3 ubiquitin ligase, domain of unknown function DUF908), IPR016024 (Armadillo-type fold), IPR025527 (Domain of unknown function DUF4414)
1887	SNLL-09_19027723	MACE-SNP	NLL-09	19027723	Lup032529	OIW04337.1	Transducin/WD40 repeat-like superfamily protein	IPR015943 (WD40/YVTN repeat-like-containing domain)
1888	SNLL-09_19083870	MACE-SNP	NLL-09	19083870	Lup032530	OIW04338.1	Ribosomal protein L6 family	IPR000702 (Ribosomal protein L6)
1889	SNLL-09_19100864	MACE-SNP	NLL-09	19100864	NA	NA	NA	NA
1890	SNLL-09_19113055	MACE-SNP	NLL-09	19113055	Lup032534	OIW04342.1	fructose-bisphosphate aldolase 1	IPR000741 (Fructose-bisphosphate aldolase, class-I), IPR013785 (Aldolase-type TIM barrel)
1891	SNLL-09_19160460	MACE-SNP	NLL-09	19160460	Lup032539	OIW04347.1	zinc finger protein CONSTANS-LIKE 12-like [Glycine max]	IPR000315 (Zinc finger, B-box), IPR010402 (CCT domain)
1892	SNLL-09_19169908	MACE-SNP	NLL-09	19169908	Lup032541	OIW04349.1	Histone superfamily protein	IPR001951 (Histone H4), IPR009072 (Histone-fold)
1893	SNLL-09_19179604	MACE-SNP	NLL-09	19179604	Lup032543	OIW04351.1	unknown protein	NA
1894	SNLL-09_19219922	MACE-SNP	NLL-09	19219922	Lup032548	OIW04356.1	phosphomethylpyrimidine synthase, chloroplastic-like isoform X2 [Glycine max]	IPR002817 (Thiamine biosynthesis protein ThiC), IPR025747 (ThiC-associated domain)
1895	SNLL-09_19371438	MACE-SNP	NLL-09	19371438	NA	NA	NA	NA
1896	SNLL-09_19398934	MACE-SNP	NLL-09	19398934	Lup032570	OIW04378.1	6-phosphofructo-2-kinase/fructose-2, 6-bisphosphatase-like isoform X1 [Glycine max]	IPR003094 (Fructose-2,6-bisphosphatase), IPR013783 (Immunoglobulin-like fold), IPR013784 (Carbohydrate-binding-like fold), IPR027417 (P-loop containing nucleoside triphosphate hydrolase)
1897	SNLL-09_19473353	MACE-SNP	NLL-09	19473353	Lup032580	OIW04388.1	exocyst subunit exo70 family protein B1	IPR004140 (Exocyst complex protein Exo70), IPR016159 (Cullin repeat-like-containing domain)
1898	SNLL-09_19715636	MACE-SNP	NLL-09	19715636	NA	NA	NA	NA
1899	SNLL-09_19745725	MACE-SNP	NLL-09	19745725	Lup032608	OIW04416.1	BTB/POZ domain-containing protein [Glycine max]	IPR011333 (BTB/POZ fold), IPR027356 (NPH3 domain)
1900	SNLL-09_19781866	MACE-SNP	NLL-09	19781866	Lup032612	OIW04420.1	Conserved hypothetical plastid protein Ycf54 [Heterosigma akashiwo]	IPR019616 (Uncharacterised protein family Ycf54)
1901	SNLL-09_19816041	MACE-SNP	NLL-09	19816041	Lup032617	OIW04425.1	auxin response factor 8	IPR003311 (AUX/IAA protein), IPR010525 (Auxin response factor), IPR015300 (DNA-binding pseudobarrel domain)
1902	SNLL-09_19873878	MACE-SNP	NLL-09	19873878	Lup032619	OIW04427.1	GTP-binding nuclear protein Ran-3 [Glycine max]	IPR001806 (Small GTPase superfamily), IPR002041 (Ran GTPase), IPR005225 (Small GTP-binding protein domain), IPR027417 (P-loop containing nucleoside triphosphate hydrolase)
1903	SNLL-09_19901722	MACE-SNP	NLL-09	19901722	Lup032625	OIW04433.1	pre-mRNA-splicing factor	IPR005037 (Pre-mRNA-splicing factor 38), IPR024767 (Pre-mRNA-splicing factor 38, C-terminal)
1904	SNLL-09_19943419	MACE-SNP	NLL-09	19943419	Lup032629	OIW04437.1	Protein kinase superfamily protein	IPR001611 (Leucine-rich repeat), IPR003591 (Leucine-rich repeat, typical subtype), IPR011009 (Protein kinase-like domain), IPR013210 (Leucine-rich repeat-containing N-terminal, type 2), IPR013320 (Concanavalin A-like lectin/glucanase, subgroup)
1905	SNLL-09_19948129	MACE-SNP	NLL-09	19948129	Lup032630	OIW04438.1	U-box domain-containing protein 21-like [Glycine max]	IPR013083 (Zinc finger, RING/FYVE/PHD-type), IPR016024 (Armadillo-type fold)
1906	059J08_3	BAC-PCR	NLL-09	19976753	Lup032636	OIW04444.1	glutamine synthetase 1	IPR008147 (Glutamine synthetase, beta-Grasp), IPR014746 (Glutamine synthetase/guanido kinase, catalytic domain), IPR027302 (Glutamine synthetase, N-terminal conserved site), IPR027303 (Glutamine synthetase, glycine-rich site)
1907	SNLL-09_20030364	MACE-SNP	NLL-09	20030364	Lup032644	OIW04452.1	uncharacterized protein LOC100794223 isoform X6 [Glycine max]	IPR016024 (Armadillo-type fold)
1908	SNLL-09_20051491	MACE-SNP	NLL-09	20051491	Lup032647	OIW04455.1	Protein kinase superfamily protein	IPR011009 (Protein kinase-like domain)
1909	SNLL-09_20055560	MACE-SNP	NLL-09	20055560	Lup032648	OIW04456.1	serine/arginine-rich splicing factor 33-like [Glycine max]	IPR012677 (Nucleotide-binding, alpha-beta plait)
1910	SNLL-09_20232610	MACE-SNP	NLL-09	20232610	Lup000621	OIW04061.1	telomere repeat-binding protein 3-like isoform X2 [Glycine max]	IPR009057 (Homeodomain-like)
1911	SNLL-09_20320618	MACE-SNP	NLL-09	20320618	Lup000632	OIW04072.1	hypothetical protein	NA
1912	SNLL-09_20335215	MACE-SNP	NLL-09	20335215	Lup000634	OIW04074.1	mannose-1-phosphate guanyltransferase	IPR001451 (Bacterial transferase hexapeptide repeat), IPR005835 (Nucleotidyl transferase)
1913	SNLL-09_20520894	MACE-SNP	NLL-09	20520894	Lup000660	OIW04100.1	protein yippee-like isoform 2 [Glycine max]	IPR004910 (Yippee/Mis18)
1914	SNLL-09_20611762	MACE-SNP	NLL-09	20611762	Lup000673	OIW04113.1	Ribosomal protein S4 (RPS4A) family protein	IPR000876 (Ribosomal protein S4e)
1915	SNLL-09_20663950	MACE-SNP	NLL-09	20663950	Lup000680	OIW04120.1	prephenate dehydrogenase family protein	IPR003099 (Prephenate dehydrogenase), IPR008927 (6-phosphogluconate dehydrogenase, C-terminal-like), IPR016040 (NAD(P)-binding domain)
1916	SNLL-09_20680599	MACE-SNP	NLL-09	20680599	Lup000683	OIW04123.1	alpha-soluble NSF attachment protein 2	IPR000744 (NSF attachment protein)
1917	SNLL-09_20700082	MACE-SNP	NLL-09	20700082	Lup000685	OIW04125.1	unknown protein	NA
1918	SNLL-09_20725118	MACE-SNP	NLL-09	20725118	Lup000689	OIW04129.1	nuclear ribonuclease Z	IPR001279 (Beta-lactamase-like)
1919	SNLL-09_20748909	MACE-SNP	NLL-09	20748909	Lup000693	OIW04133.1	E3 ubiquitin-protein ligase BRE1-like protein	IPR013083 (Zinc finger, RING/FYVE/PHD-type)
1920	SNLL-09_20768973	MACE-SNP	NLL-09	20768973	Lup000694	OIW04134.1	ethylene-responsive transcription factor 3 [Glycine max]	IPR016177 (DNA-binding domain)
1921	SNLL-09_20817532	MACE-SNP	NLL-09	20817532	Lup000699	OIW04139.1	1-aminocyclopropane-1-carboxylate oxidase	IPR005123 (Oxoglutarate/iron-dependent dioxygenase), IPR026992 (Non-haem dioxygenase N-terminal domain), IPR027443 (Isopenicillin N synthase-like)
1922	SNLL-09_20885580	MACE-SNP	NLL-09	20885580	Lup000707	OIW04147.1	Cellular nucleic acid binding protein, putative [Ricinus communis]	IPR001878 (Zinc finger, CCHC-type)
1923	SNLL-09_20920322	MACE-SNP	NLL-09	20920322	Lup000714	OIW04154.1	trans-2-enoyl-CoA reductase	IPR001104 (3-oxo-5-alpha-steroid 4-dehydrogenase, C-terminal)
1924	SNLL-09_20925335	MACE-SNP	NLL-09	20925335	NA	NA	NA	NA
1925	SNLL-09_20930778	MACE-SNP	NLL-09	20930778	NA	NA	NA	NA
1926	SNLL-09_20976420	MACE-SNP	NLL-09	20976420	Lup000722	OIW04162.1	Argonaute family protein	IPR003100 (Argonaute/Dicer protein, PAZ domain), IPR012337 (Ribonuclease H-like domain)
1927	SNLL-09_20990840	MACE-SNP	NLL-09	20990840	Lup000725	OIW04165.1	RNA-binding protein 24-A-like [Glycine max]	IPR012677 (Nucleotide-binding, alpha-beta plait)
1928	SNLL-09_20998542	MACE-SNP	NLL-09	20998542	Lup000727	OIW04167.1	probable calcium-binding protein CML20 [Glycine max]	IPR011992 (EF-hand domain pair)
1929	SNLL-09_21098743	MACE-SNP	NLL-09	21098743	NA	NA	NA	NA
1930	SNLL-09_21178102	MACE-SNP	NLL-09	21178102	Lup000751	OIW04191.1	fission 1 protein	IPR016543 (Mitochondria fission 1 protein), IPR028058 (Fis1, N-terminal tetratricopeptide repeat), IPR028061 (Fis1, C-terminal tetratricopeptide repeat)
1931	SNLL-09_21227427	MACE-SNP	NLL-09	21227427	NA	NA	NA	NA
1932	S_702_5998	MACE-SNP	S_702	5998	Lup029206	OIW22017.1	regulatory protein (NPR1)	IPR011333 (BTB/POZ fold), IPR020683 (Ankyrin repeat-containing domain), IPR021094 (NPR1/NIM1-like, C-terminal)
1933	S_702_7019	MACE-SNP	S_702	7019	Lup029207	OIW22018.1	PHYTOENE SYNTHASE	IPR002060 (Squalene/phytoene synthase)
1934	SNLL-09_21230895	MACE-SNP	NLL-09	21230895	Lup000759	OIW04199.1	23kDa polypeptide of the oxygen evolving complex of photosystem II	IPR002683 (Photosystem II PsbP, oxygen evolving complex)
1935	SNLL-09_21236967	MACE-SNP	NLL-09	21236967	Lup000760	OIW04200.1	WD repeat-containing protein 26-like [Glycine max]	IPR006594 (LisH dimerisation motif), IPR006595 (CTLH, C-terminal LisH motif), IPR015943 (WD40/YVTN repeat-like-containing domain), IPR020472 (G-protein beta WD-40 repeat)
1936	SNLL-09_21247019	MACE-SNP	NLL-09	21247019	Lup000761	OIW04201.1	ATP-dependent RNA helicase, putative	IPR001374 (Single-stranded nucleic acid binding R3H), IPR001650 (Helicase, C-terminal), IPR007502 (Helicase-associated domain), IPR011709 (Domain of unknown function DUF1605), IPR014001 (Helicase, superfamily 1/2, ATP-binding domain), IPR020683 (Ankyrin repeat-containing domain), IPR027417 (P-loop containing nucleoside triphosphate hydrolase)
1937	SNLL-09_21248031	MACE-SNP	NLL-09	21248031	Lup000762	OIW04202.1	Golgi SNAP receptor complex member 2	IPR027027 (GOSR2/Membrin/Bos1)
1938	SNLL-09_21268047	MACE-SNP	NLL-09	21268047	Lup000765	OIW04205.1	Golgi transport complex protein-related	IPR019465 (Conserved oligomeric Golgi complex subunit 5)
1939	SNLL-09_21285807	MACE-SNP	NLL-09	21285807	Lup000766	OIW04206.1	Protein kinase superfamily protein	IPR011009 (Protein kinase-like domain)
1940	SNLL-09_21339464	MACE-SNP	NLL-09	21339464	Lup000776	OIW04216.1	50S ribosomal protein L14	IPR000218 (Ribosomal protein L14b/L23e), IPR023571 (Ribosomal protein L14 domain)
1941	SNLL-09_21360380	MACE-SNP	NLL-09	21360380	Lup000778	OIW04218.1	serine/threonine protein phosphatase 2A	IPR004843 (Phosphoesterase domain), IPR011236 (Serine/threonine protein phosphatase 5)
1942	SNLL-09_21402618	MACE-SNP	NLL-09	21402618	Lup000787	OIW04227.1	Peptide methionine sulfoxide reductase family protein	IPR002569 (Peptide methionine sulphoxide reductase MsrA), IPR028427 (Peptide methionine sulfoxide reductase)
1943	SNLL-09_21411877	MACE-SNP	NLL-09	21411877	Lup000789	OIW04229.1	endoribonuclease L-PSP family protein	IPR006175 (YjgF/Yer057p/UK114 family), IPR013813 (Endoribonuclease L-PSP/chorismate mutase-like)
1944	038J06_3	BAC-PCR	NLL-09	21459217	Lup000795	OIW04235.1	Nodulin-45 protein [Lupinus angustifolius]	NA
1945	061F03_5	BAC-PCR	NLL-09	21465964	NA	NA	NA	NA
1946	138H12_5	BAC-PCR	NLL-09	21495480	Lup000800	OIW04240.1	aspartate carbamoyltransferase 1, chloroplastic-like isoform X2 [Glycine max]	IPR006130 (Aspartate/ornithine carbamoyltransferase)
1947	SNLL-09_21473273	MACE-SNP	NLL-09	21473273	NA	NA	NA	NA
1948	SNLL-09_21496494	MACE-SNP	NLL-09	21496494	Lup000801	OIW04241.1	adenylyltransferase and sulfurtransferase MOCS3-like [Glycine max]	IPR001763 (Rhodanese-like domain), IPR016040 (NAD(P)-binding domain), IPR028885 (Adenylyltransferase and sulfurtransferase MOCS3/Uba4)
1949	SNLL-09_21524588	MACE-SNP	NLL-09	21524588	Lup000808	OIW04248.1	actin-binding calponin-like (CH) domain protein	IPR001715 (Calponin homology domain), IPR011992 (EF-hand domain pair)
1950	SNLL-09_21540976	MACE-SNP	NLL-09	21540976	Lup000810	OIW04250.1	CBS domain-containing protein / transporter associated domain-containing protein	IPR000644 (CBS domain), IPR002550 (Domain of unknown function DUF21), IPR005170 (Transporter-associated domain), IPR016166 (FAD-binding, type 2)
1951	SNLL-09_21581065	MACE-SNP	NLL-09	21581065	Lup000817	OIW04257.1	uncharacterized protein LOC100792961 isoform X7 [Glycine max]	IPR001025 (Bromo adjacent homology (BAH) domain), IPR008395 (Agenet-like domain), IPR014002 (Tudor-like, plant)
1952	SNLL-09_21604461	MACE-SNP	NLL-09	21604461	Lup000821	OIW04261.1	protein DEK-like isoform X2 [Glycine max]	IPR009057 (Homeodomain-like), IPR014876 (DEK, C-terminal)
1953	SNLL-09_21638076	MACE-SNP	NLL-09	21638076	Lup000827	OIW04267.1	red chlorophyll catabolite reductase, putative	IPR009439 (Red chlorophyll catabolite reductase)
1954	SNLL-09_21670576	MACE-SNP	NLL-09	21670576	Lup000837	OIW04277.1	Signal transduction histidine kinase	IPR005467 (Signal transduction histidine kinase, core), IPR006189 (CHASE), IPR009082 (Signal transduction histidine kinase, homodimeric domain), IPR011006 (CheY-like superfamily)
1955	SNLL-09_21685645	MACE-SNP	NLL-09	21685645	Lup000839	OIW04279.1	DGCR14-related	IPR019148 (Nuclear protein DGCR14)
1956	SNLL-10_50806	MACE-SNP	NLL-10	50806	Lup024142	OIW04031.1	alpha/beta-Hydrolases superfamily protein	NA
1957	SNLL-10_233552	MACE-SNP	NLL-10	233552	Lup030297	OIW04021.1	unknown protein	NA
1958	SNLL-10_271339	MACE-SNP	NLL-10	271339	Lup030291	OIW04015.1	beta-amylase 6	IPR001554 (Glycoside hydrolase, family 14), IPR017853 (Glycoside hydrolase, superfamily)
1959	SNLL-10_347999	MACE-SNP	NLL-10	347999	Lup030277	OIW04001.1	Smr (small MutS-related) domain protein	IPR002625 (Smr protein/MutS2 C-terminal), IPR009818 (Ataxin-2, C-terminal), IPR013899 (Domain of unknown function DUF1771)
1960	SNLL-10_411565	MACE-SNP	NLL-10	411565	Lup030266	OIW03990.1	ectonucleotide pyrophosphatase/phosphodiesterase	IPR002591 (Type I phosphodiesterase/nucleotide pyrophosphatase/phosphate transferase)
1961	SNLL-10_418642	MACE-SNP	NLL-10	418642	Lup030264	OIW03988.1	MYB transcription factor MYB127 [Glycine max]	IPR001878 (Zinc finger, CCHC-type), IPR009057 (Homeodomain-like)
1962	SNLL-10_435742	MACE-SNP	NLL-10	435742	Lup030262	OIW03986.1	arginine methyltransferase 11	IPR010456 (Ribosomal L11 methyltransferase, PrmA), IPR025799 (Protein arginine N-methyltransferase)
1963	SNLL-10_461360	MACE-SNP	NLL-10	461360	Lup030258	OIW03982.1	vacuolar protein sorting-associated protein 20.2	IPR005024 (Snf7)
1964	SNLL-10_482135	MACE-SNP	NLL-10	482135	Lup030256	OIW03980.1	myo-inositol oxygenase 2	IPR000101 (Gamma-glutamyltranspeptidase), IPR007828 (Inositol oxygenase)
1965	SNLL-10_554743	MACE-SNP	NLL-10	554743	Lup030244	OIW03968.1	outer envelope pore protein	IPR003397 (Mitochondrial inner membrane translocase subunit Tim17/Tim22/Tim23/peroxisomal protein PMP24)
1966	SNLL-10_590908	MACE-SNP	NLL-10	590908	NA	NA	NA	NA
1967	SNLL-10_604902	MACE-SNP	NLL-10	604902	Lup030236	OIW03960.1	GTP-binding nuclear protein Ran-3 [Glycine max]	IPR001806 (Small GTPase superfamily), IPR002041 (Ran GTPase), IPR005225 (Small GTP-binding protein domain), IPR012677 (Nucleotide-binding, alpha-beta plait), IPR024156 (Small GTPase superfamily, ARF type), IPR027417 (P-loop containing nucleoside triphosphate hydrolase)
1968	SNLL-10_608846	MACE-SNP	NLL-10	608846	NA	NA	NA	NA
1969	SNLL-10_610947	MACE-SNP	NLL-10	610947	Lup030233	OIW03957.1	60S ribosomal protein L23a-2	IPR005633 (Ribosomal protein L23/L25, N-terminal), IPR013025 (Ribosomal protein L25/L23)
1970	SNLL-10_613349	MACE-SNP	NLL-10	613349	Lup030232	OIW03956.1	riboflavin biosynthesis protein, putative	IPR000422 (3,4-dihydroxy-2-butanone 4-phosphate synthase, RibB), IPR000926 (GTP cyclohydrolase II, RibA), IPR017945 (DHBP synthase RibB-like alpha/beta domain)
1971	SNLL-10_628394	MACE-SNP	NLL-10	628394	Lup030230	OIW03954.1	legumin type B-like [Glycine max]	IPR006044 (11-S seed storage protein, plant)
1972	SNLL-10_711588	MACE-SNP	NLL-10	711588	Lup030221	OIW03945.1	ethylene-responsive transcription factor 7-like [Glycine max]	IPR016177 (DNA-binding domain)
1973	SNLL-10_712524	MACE-SNP	NLL-10	712524	NA	NA	NA	NA
1974	SNLL-10_837729	MACE-SNP	NLL-10	837729	Lup030202	OIW03926.1	60S ribosomal L12-like protein	IPR000911 (Ribosomal protein L11/L12)
1975	SNLL-10_894113	MACE-SNP	NLL-10	894113	NA	NA	NA	NA
1976	SNLL-10_1071735	MACE-SNP	NLL-10	1071735	Lup030171	OIW03895.1	uncharacterized protein At4g22758-like [Glycine max]	NA
1977	SNLL-10_1194235	MACE-SNP	NLL-10	1194235	NA	NA	NA	NA
1978	SNLL-10_1233375	MACE-SNP	NLL-10	1233375	Lup030144	OIW03868.1	protein TOPLESS-like isoform X2 [Glycine max]	IPR006594 (LisH dimerisation motif), IPR006595 (CTLH, C-terminal LisH motif), IPR011047 (Quinonprotein alcohol dehydrogenase-like superfamily), IPR015943 (WD40/YVTN repeat-like-containing domain), IPR027728 (Topless family)
1979	SNLL-10_1262531	MACE-SNP	NLL-10	1262531	Lup030140	OIW03864.1	Ubiquitin system component Cue protein	IPR009060 (UBA-like)
1980	SNLL-10_1316498	MACE-SNP	NLL-10	1316498	Lup030133	OIW03857.1	polygalacturonase-like [Glycine max]	IPR000743 (Glycoside hydrolase, family 28), IPR001733 (Peptidase S26B, eukaryotic signal peptidase), IPR011050 (Pectin lyase fold/virulence factor), IPR015927 (Peptidase S24/S26A/S26B/S26C), IPR022764 (Peptidase S54, rhomboid domain), IPR028360 (Peptidase S24/S26, beta-ribbon domain)
1981	SNLL-10_1402604	MACE-SNP	NLL-10	1402604	Lup030118	OIW03842.1	Alpha/beta hydrolase related protein	IPR000639 (Epoxide hydrolase-like)
1982	SNLL-10_1423259	MACE-SNP	NLL-10	1423259	Lup030117	OIW03841.1	ADP,ATP carrier protein 1, chloroplastic-like [Glycine max]	IPR004667 (ADP/ATP carrier protein), IPR016196 (Major facilitator superfamily domain, general substrate transporter)
1983	SNLL-10_1480632	MACE-SNP	NLL-10	1480632	Lup030108	OIW03832.1	nucleoporin 50 Ran-binding domain protein, putative	IPR011993 (Pleckstrin homology-like domain), IPR015007 (Nuclear pore complex, NUP2/50/61)
1984	SNLL-10_1508517	MACE-SNP	NLL-10	1508517	Lup030105	OIW03829.1	MAR binding filament-like protein 1	NA
1985	SNLL-10_1533597	MACE-SNP	NLL-10	1533597	Lup030099	OIW03823.1	ovate family protein 14	IPR006458 (Ovate protein family, C-terminal)
1986	SNLL-10_1542246	MACE-SNP	NLL-10	1542246	Lup030098	OIW03822.1	uncharacterized protein LOC100791852 [Glycine max]	IPR006867 (Domain of unknown function DUF632), IPR006868 (Domain of unknown function DUF630)
1987	SNLL-10_1562842	MACE-SNP	NLL-10	1562842	Lup030095	OIW03819.1	ATP binding microtubule motor family protein isoform 1 [Theobroma cacao]	IPR001752 (Kinesin, motor domain), IPR027417 (P-loop containing nucleoside triphosphate hydrolase), IPR027640 (Kinesin-like protein)
1988	SNLL-10_1568222	MACE-SNP	NLL-10	1568222	Lup030093	OIW03817.1	Zinc-binding ribosomal protein family protein	IPR001569 (Ribosomal protein L37e)
1989	SNLL-10_1648463	MACE-SNP	NLL-10	1648463	Lup030081	OIW03805.1	2Fe-2S iron-sulfur cluster-binding domain protein	IPR012675 (Beta-grasp domain)
1990	SNLL-10_1654519	MACE-SNP	NLL-10	1654519	Lup030078	OIW03802.1	nucleoporin NUP53-like isoform X2 [Glycine max]	IPR007846 (RNA-recognition motif (RRM) Nup35-type domain), IPR017389 (Nucleoporin, NUP53)
1991	SNLL-10_1717102	MACE-SNP	NLL-10	1717102	Lup030073	OIW03797.1	NAD-dependent malic enzyme 1	IPR001891 (Malic oxidoreductase)
1992	SNLL-10_1728124	MACE-SNP	NLL-10	1728124	Lup030072	OIW03796.1	MYB transcription factor MYB62 [Glycine max]	IPR009057 (Homeodomain-like)
1993	SNLL-10_1864030	MACE-SNP	NLL-10	1864030	Lup030055	OIW03779.1	beta galactosidase 1	IPR000922 (D-galactoside/L-rhamnose binding SUEL lectin domain), IPR001944 (Glycoside hydrolase, family 35), IPR017853 (Glycoside hydrolase, superfamily)
1994	SNLL-10_1892727	MACE-SNP	NLL-10	1892727	Lup030051	OIW03775.1	nucleosome assembly protein 1	IPR002164 (Nucleosome assembly protein (NAP))
1995	SNLL-10_1931165	MACE-SNP	NLL-10	1931165	Lup030044	OIW03768.1	serine/threonine phosphatase 7	IPR004843 (Phosphoesterase domain)
[truncated: 2,314 more rows]
