# Supplementary material for: Candidate Domestication-Related Genes Revealed by Expression Quantitative Trait Loci Mapping of Narrow-Leafed Lupin (Lupinus angustifolius L.)
Source: Int J Mol Sci. 2019 Nov 12;20(22):5670. doi: 10.3390/ijms20225670 (PMC6888189; doi:10.3390/ijms20225670)
Supplement: Supplementary file 1 [file ijms-20-05670-s001.zip › Supplementary Table S10. Expression quantitative trait loci localized on the linkage map.xlsx]

## Sheet: Arkusz1
Candidate domestication-related genes revealed by expression quantitative trait loci mapping of narrow-leafed lupin (Lupinus angustifolius L.)
Piotr Plewiński, Michał Książkiewicz, Sandra Rychel-Bielska, Elżbieta Rudy, Bogdan Wolko
International Journal of Molecular Sciences
Supplementary Table S10. Expression quantitative trait loci localized on the linkage map.
No	Trait	Gene name	Protein	Tanjil locus	Group	Position (cM) LOD[max-2]	Position (cM) LOD[max-1]	Position (cM) LOD[max]	Position (cM) LOD[max-1]	Position (cM) LOD[max-2]	peak LOD	Variance	Additive	Chromosome	Position	t-Student test based ssociation	Description1	Description2
1	Iucundus	Lup029979	OIW07606.1	TanjilG_29979	NLL-01	35.465	35.9637	37.34	38.99	39.4281	4.9	13	-0.48	NLL-07	17170991	0.41	dCTP pyrophosphatase 1-like [Glycine max]	dCTP pyrophosphatase 1-like [Lupinus angustifolius]
2	Iucundus	Lup015922	OIW10550.1	TanjilG_15922	NLL-01	43.0697	43.5502	43.98	48.58	50.52	6.34	8.33	-28.37	NLL-06	5310580	0.74	MLP-like protein 423	MLP-like protein 423 isoform X3 [Lupinus angustifolius]
3	Iucundus	Lup014486	OIW20548.1	TanjilG_14486	NLL-01	43.0173	45.32	47.58	48.6075	60.1431	5.01	7.31	-7.99	Scaffold_26_81	2592	0.72	diaminopimelate decarboxylase	diaminopimelate decarboxylase 1, chloroplastic isoform X2 [Glycine max]
4	Iucundus	Lup014005	OIW20507.1	TanjilG_14005	NLL-01	41.8242	51.0175	51.76	56.0304	61.6005	4.88	7.28	-9.42	Scaffold_25_109	76619	0.7	NAD(P)-binding Rossmann-fold superfamily protein	putative anthocyanidin reductase isoform X2 [Glycine soja]
5	Iucundus	Lup007633	OIV89009.1	TanjilG_07633	NLL-03	41.2253	44.7388	48.73	49.3766	51.18	4.87	13.15	-3.99	Scaffold_162_1	457261	-0.41	unknown protein	uncharacterized protein LOC109342022 [Lupinus angustifolius]
6	Iucundus	Lup001046	OIW13478.1	TanjilG_01046	NLL-04	51.9248	52.2494	52.67	53.1783	53.83	7.6	17.69	-0.38	NLL-04	10897843	0.41	F-box family protein	F-box protein PP2-B15-like [Lupinus angustifolius]
7	Iucundus	Lup019953	OIW07852.1	TanjilG_19953	NLL-05	59.0563	59.5247	61.86	63.4058	68.831	6.25	8.56	-4.23	NLL-07	6775078	0.44	DNAJ homologue 2	chaperone protein dnaJ 10 [Abrus precatorius]
8	Iucundus	Lup016600	OIW07619.1	TanjilG_16600	NLL-05	60.2016	63.2782	65.88	67.5217	77.9376	5.54	4.28	-4.23	NLL-07	16962476	0.71	acetylornithine aminotransferase	acetylornithine aminotransferase, chloroplastic/mitochondrial [Lupinus angustifolius]
9	Iucundus	Lup015868	OIV89595.1	TanjilG_15868	NLL-06	10.8741	11.3015	13.16	18.7482	21.3505	7	20.28	-0.89	Scaffold_289	250480	-0.49	hypothetical protein	uncharacterized protein LOC109340933 [Lupinus angustifolius]
10	Iucundus	Lup016007	OIW10635.1	TanjilG_16007	NLL-06	48.9022	50.4667	52.55	53.5273	55.1388	5.14	14.27	0.41	NLL-06	4580013	0.45	cinnamyl alcohol dehydrogenase 9	mannitol dehydrogenase [Prosopis alba]
11	Iucundus	Lup015922	OIW10550.1	TanjilG_15922	NLL-06	57.4372	58.9102	61.19	65.1765	68.5235	5.49	6.95	26.4	NLL-06	5310580	0.74	MLP-like protein 423	MLP-like protein 423 isoform X3 [Lupinus angustifolius]
12	Iucundus	Lup021935	OIW10098.1	TanjilG_21935	NLL-06	72.7857	75.2591	79.05	80.7614	84.23	5.21	10.18	-1.82	NLL-06	9868133	0.53	aspartate-semialdehyde dehydrogenase	uncharacterized protein LOC109349721 [Lupinus angustifolius]
13	Iucundus	Lup030781	OIV89794.1	TanjilG_30781	NLL-07	2.59738	3.57125	7.3	10.7211	11.7788	4.96	11.46	-1.32	Scaffold_79_9	5819	-0.43	plastid developmental protein DAG, putative	multiple organellar RNA editing factor 2, chloroplastic-like [Lupinus angustifolius]
14	Iucundus	Lup020168	OIW08067.1	TanjilG_20168	NLL-07	16.0288	17.6462	18.82	21.7962	23.5283	5.78	16.36	0.56	NLL-07	9653100	-0.44	methionyl-tRNA formyltransferase	uncharacterized protein LOC112801895 [Arachis hypogaea]
15	Iucundus	Lup014418	OIW07472.1	TanjilG_14418	NLL-07	17.9345	18.1214	18.82	19.8564	20.7216	31.24	63.66	-126.48	NLL-07	18148312	-0.42	metallothionein 2A	metallothionein-like protein 2 [Abrus precatorius]
16	Iucundus	Lup008438	OIW07551.1	TanjilG_08438	NLL-07	25.7668	26.7095	28.67	30.0825	31.0896	19.47	47.34	-3.78	NLL-07	17574943	-0.52	unknown protein	uncharacterized protein LOC109352538 [Lupinus angustifolius]
17	Iucundus	Lup011230	OIW02336.1	TanjilG_11230	NLL-07	28.4788	28.5744	29.17	31.5886	32.3341	6.23	19.25	1.73	NLL-11	5699939	0.45	4-hydroxy-tetrahydrodipicolinate reductase 2, chloroplastic-like [Glycine max]	4-hydroxy-tetrahydrodipicolinate reductase 2, chloroplastic [Cajanus cajan]
18	Iucundus	Lup010677	OIW07758.1	TanjilG_10677	NLL-07	28.5167	28.6102	30.17	32.3686	34.0118	7.32	26.54	-4.62	NLL-07	11960460	-0.44	Calreticulin 2, calcium-binding protein [Coccomyxa subellipsoidea]	calreticulin-3 isoform X1 [Medicago truncatula]
19	Iucundus	Lup000530	OIV96948.1	TanjilG_00530	NLL-07	28.7263	29.0574	30.17	31.6617	32.112	14.43	50.23	18.77	NLL-15	14027428	0.73	Copper amine oxidase family protein	copper methylamine oxidase-like isoform X3 [Nicotiana tabacum]
20	Iucundus	Lup013045	OIV96113.1	TanjilG_13045	NLL-07	28.67	30.17	32.38	34.119	36.4856	5.39	18.63	-72.64	NLL-16	758310	-0.44	CAP (Cysteine-rich secretory proteins, Antigen 5, and Pathogenesis-related 1 protein) superfamily protein	pathogenesis-related protein 1-like [Lupinus angustifolius]
21	Iucundus	Lup028398	OIW21049.1	TanjilG_28398	NLL-07	31.6596	32.504	32.97	33.7711	34.0063	21.83	59.66	1.16	Scaffold_65_65	5816	0.49	peptide transporter 1	protein NRT1/ PTR FAMILY 4.1-like, partial [Lupinus angustifolius]
22	Iucundus	Lup030611	OIW14892.1	TanjilG_30611	NLL-07	27.2787	29.2013	33.97	37.8586	38.3193	10.49	29.88	0.49	NLL-03	24204419	0.49	N-terminal nucleophile aminohydrolases (Ntn hydrolases) superfamily protein	isoaspartyl peptidase/L-asparaginase 2 [Arachis ipaensis]
23	Iucundus	Lup029979	OIW07606.1	TanjilG_29979	NLL-07	28.6815	29.3843	34.24	35.2169	37.77	5.35	14.34	0.5	NLL-07	17170991	0.41	dCTP pyrophosphatase 1-like [Glycine max]	dCTP pyrophosphatase 1-like [Lupinus angustifolius]
24	Iucundus	Lup015868	OIV89595.1	TanjilG_15868	NLL-07	32.545	33.1367	34.24	36.2151	37.8103	7.93	22.72	-0.87	Scaffold_289	250480	-0.49	hypothetical protein	uncharacterized protein LOC109340933 [Lupinus angustifolius]
25	Iucundus	Lup016599	OIW07618.1	TanjilG_16599	NLL-07	32.17	32.97	34.24	35.2886	36.3749	9.03	27.91	0.72	NLL-07	16967970	0.47	Unknown protein	verprolin-like [Lupinus angustifolius]
26	Iucundus	Lup029991	OIW21171.1	TanjilG_29991	NLL-07	32.5995	33.3017	34.74	37.5259	40.79	5.96	16.78	0.2	Scaffold_75_127	35197	0.41	Auxin-responsive family protein	cytochrome b561 and DOMON domain-containing protein At3g25290-like [Lupinus angustifolius]
27	Iucundus	Lup016596	OIW07615.1	TanjilG_16596	NLL-07	31.97	34.5287	35.41	37.1308	37.7395	8.35	19.43	-2.96	NLL-07	17028687	-0.49	Iron-sulfur cluster binding protein [Neorickettsia]	uncharacterized protein LOC109352504 isoform X1 [Lupinus angustifolius]
28	Iucundus	Lup017079	OIV99269.1	TanjilG_17079	NLL-07	33.235	34.4462	35.41	36.4022	37.2606	8.49	28.9	-1.05	NLL-13	3188265	-0.41	INVOLVED IN: protein processing	nicalin-1-like [Lupinus angustifolius]
29	Iucundus	Lup001236	OIW09265.1	TanjilG_01236	NLL-07	34.105	34.6057	35.41	36.1965	36.5403	9.41	27.66	17.25	NLL-06	28819127	0.49	MLP-like protein 31	MLP-like protein 31 [Lupinus angustifolius]
30	Iucundus	Lup016608	OIW07627.1	TanjilG_16608	NLL-07	34.5349	34.6951	35.41	36.1166	36.4323	25.73	64.38	-8.48	NLL-07	16853792	-0.67	uncharacterized protein LOC100781669 isoform X5 [Glycine max]	uncharacterized protein LOC109352490 [Lupinus angustifolius]
31	Iucundus	Lup016600	OIW07619.1	TanjilG_16600	NLL-07	34.5518	34.6988	35.41	36.1133	36.417	32.85	57.5	16.73	NLL-07	16962476	0.71	acetylornithine aminotransferase	acetylornithine aminotransferase, chloroplastic/mitochondrial [Lupinus angustifolius]
32	Iucundus	Lup017434	OIV99624.1	TanjilG_17434	NLL-07	32.3939	32.8569	35.91	37.6577	38.3011	7.35	20.72	1.62	NLL-13	606704	0.46	cinnamoyl coa reductase 1	cinnamoyl-CoA reductase 1-like isoform X4 [Lupinus angustifolius]
33	Iucundus	Lup008681	OIV96820.1	TanjilG_08681	NLL-07	33.3686	34.2143	35.91	36.5726	37.6772	11.25	30.03	1.55	NLL-15	15626684	0.57	glutamate synthase 2	glutamate synthase [NADH], amyloplastic isoform X1 [Lupinus angustifolius]
34	Iucundus	Lup015922	OIW10550.1	TanjilG_15922	NLL-07	35.1912	35.5675	35.91	38.1546	38.8908	16.43	40.87	65.31	NLL-06	5310580	0.74	MLP-like protein 423	MLP-like protein 423 isoform X3 [Lupinus angustifolius]
35	Iucundus	Lup008196	OIW15620.1	TanjilG_08196	NLL-07	34.7694	35.4933	35.91	36.5366	38.3498	17.64	49.98	1.52	NLL-03	4383877	0.67	hypothetical protein	uncharacterized protein LOC109342541 isoform X2 [Lupinus angustifolius]
36	Iucundus	Lup012009	OIW03412.1	TanjilG_12009	NLL-07	34.98	35.5832	35.91	36.4696	37.4133	18.12	48.6	1.62	NLL-10	5930212	0.75	homeobox protein knotted-1-like 2-like [Glycine max]	homeotic protein knotted-1-like isoform X1 [Lupinus angustifolius]
37	Iucundus	Lup005321	OIW13431.1	TanjilG_05321	NLL-07	34.6438	35.33	35.91	36.557	38.3441	18.53	52.1	14.08	NLL-04	11471126	0.78	dihydroflavonol 4-reductase	vestitone reductase-like [Lupinus angustifolius]
38	Iucundus	Lup029289	OIW13548.1	TanjilG_29289	NLL-07	29.9021	34.8309	36.58	40.0983	42.57	5.64	18.87	13.43	NLL-04	10452283	0.45	copper/zinc superoxide dismutase 1	superoxide dismutase [Cu-Zn]-like [Lupinus angustifolius]
39	Iucundus	Lup031499	OIW18359.1	TanjilG_31499	NLL-07	27.945	33.1525	36.58	40.5017	42.1786	6.53	17.4	0.33	NLL-01	23740241	0.45	Calmodulin binding protein-like	calmodulin-binding protein 60 A-like [Lupinus angustifolius]
40	Iucundus	Lup020817	OIV93155.1	TanjilG_20817	NLL-07	34.2956	34.865	36.58	37.6433	39.7347	8.34	26.27	0.67	NLL-18	11164622	0.5	squalene monooxygenase 2	squalene monooxygenase-like isoform X2 [Lupinus angustifolius]
41	Iucundus	Lup010193	OIW07358.1	TanjilG_10193	NLL-07	35.4204	35.7676	36.58	37.5888	37.6763	24.71	64.61	-7.57	NLL-08	820282	-0.64	Mitochondrial transcription termination factor family protein	transcription termination factor MTEF1, chloroplastic [Prosopis alba]
97	Iucundus	Lup032661	OIW21347.1	TanjilG_32661	NLL-07	39.7181	39.9247	40.21	40.7164	40.7387	37.7	84.22	-28.22	Scaffold_95_57	3478	-0.82	voltage-gated potassium channel subunit beta	voltage-gated potassium channel subunit beta [Lupinus angustifolius]
86	Iucundus	Lup009726	OIV96299.1	TanjilG_09726	NLL-07	39.1484	39.4035	40.09	40.1163	40.1426	37.31	73.43	249.03	NLL-15	20620369	0.81	ornithine decarboxylase [Glycine max]	ornithine decarboxylase-like isoform X1 [Lupinus angustifolius]
85	Iucundus	Lup028431	OIV96574.1	TanjilG_28431	NLL-07	39.541	39.5886	40.09	40.132	40.1739	35.39	60.45	9.23	NLL-15	17991577	0.84	purine permease 1	purine permease 1-like [Lupinus angustifolius]
74	Iucundus	Lup015923	OIW10551.1	TanjilG_15923	NLL-07	39.0004	39.2555	39.59	40.1177	40.1616	29.35	67.23	300.68	NLL-06	5305022	0.8	MLP-like protein 423	MLP-like protein 423 isoform X3 [Lupinus angustifolius]
73	Iucundus	Lup007628	OIV89004.1	TanjilG_07628	NLL-07	38.9789	39.238	39.59	39.9256	40.1021	29.24	56.53	1.85	Scaffold_162_1	324979	0.78	AP2-like ethylene-responsive transcription factor ANT-like isoform X3 [Glycine max]	ethylene-responsive transcription factor RAP2-7-like [Lupinus angustifolius]
72	Iucundus	Lup029703	OIW02927.1	TanjilG_29703	NLL-07	38.9771	39.2314	39.59	39.9256	40.1038	27.25	69.88	2.25	NLL-11	172068	0.69	transmembrane amino acid transporter family protein	amino acid permease 7 [Lupinus angustifolius]
107	Iucundus	Lup011890	OIW07732.1	TanjilG_11890	NLL-07	41.0412	41.1756	41.31	41.8148	41.8833	26.28	81.94	-2.03	NLL-07	12029327	-0.73	Unknown protein	Unknown protein
96	Iucundus	Lup005321	OIW13431.1	TanjilG_05321	NLL-07	39.5628	39.8275	40.21	40.7203	40.7743	25.89	59.3	15.38	NLL-04	11471126	0.78	dihydroflavonol 4-reductase	vestitone reductase-like [Lupinus angustifolius]
95	Iucundus	Lup007632	OIV89008.1	TanjilG_07632	NLL-07	39.6393	39.8856	40.21	40.7164	40.7521	25.76	66.2	-93.5	Scaffold_162_1	444629	-0.77	Fe superoxide dismutase 2	superoxide dismutase [Fe], chloroplastic-like isoform X1 [Lupinus angustifolius]
43	Iucundus	Lup007628	OIV89004.1	TanjilG_07628	NLL-07	36.8239	36.9755	37.58	38.0834	38.3401	24.57	56.09	1.84	Scaffold_162_1	324979	0.78	AP2-like ethylene-responsive transcription factor ANT-like isoform X3 [Glycine max]	ethylene-responsive transcription factor RAP2-7-like [Lupinus angustifolius]
71	Iucundus	Lup021174	OIV90042.1	TanjilG_21174	NLL-07	39.003	39.2581	39.59	40.1525	40.3942	24.55	59.55	34.12	NLL-20	21634640	0.72	Aspartate kinase 3 isoform 1 [Theobroma cacao]	aspartokinase 2, chloroplastic-like [Lupinus angustifolius]
70	Iucundus	Lup021586	OIV95196.1	TanjilG_21586	NLL-07	38.9954	39.2518	39.59	39.9868	40.1521	24.29	57.19	6.48	NLL-16	18717332	0.77	HXXXD-type acyl-transferase family protein	spermidine coumaroyl-CoA acyltransferase-like [Lupinus angustifolius]
84	Iucundus	Lup005322	OIW13432.1	TanjilG_05322	NLL-07	39.439	39.6046	40.09	40.7151	40.7661	23.97	50.24	16.41	NLL-04	11574876	0.77	dihydroflavonol 4-reductase	vestitone reductase-like [Lupinus angustifolius]
83	Iucundus	Lup012009	OIW03412.1	TanjilG_12009	NLL-07	39.5045	39.5892	40.09	40.3563	40.7386	23.45	50.74	1.68	NLL-10	5930212	0.75	homeobox protein knotted-1-like 2-like [Glycine max]	homeotic protein knotted-1-like isoform X1 [Lupinus angustifolius]
42	Iucundus	Lup029703	OIW02927.1	TanjilG_29703	NLL-07	36.8568	36.9873	37.58	37.7207	38.3089	22.76	69.61	2.31	NLL-11	172068	0.69	transmembrane amino acid transporter family protein	amino acid permease 7 [Lupinus angustifolius]
94	Iucundus	Lup008196	OIW15620.1	TanjilG_08196	NLL-07	39.6273	39.8761	40.21	40.7475	41.5341	22.67	56.55	1.71	NLL-03	4383877	0.67	hypothetical protein	uncharacterized protein LOC109342541 isoform X2 [Lupinus angustifolius]
82	Iucundus	Lup014486	OIW20548.1	TanjilG_14486	NLL-07	39.0826	39.339	40.09	40.4279	40.7775	21.74	50.32	23.22	Scaffold_26_81	2592	0.72	diaminopimelate decarboxylase	diaminopimelate decarboxylase 1, chloroplastic isoform X2 [Glycine max]
81	Iucundus	Lup029685	OIW02909.1	TanjilG_29685	NLL-07	39.4137	39.5817	40.09	40.2615	40.7986	20.42	53.28	49.61	NLL-11	258420	0.72	Cytochrome P450 superfamily protein	cytochrome P450 71D10-like [Lupinus angustifolius]
69	Iucundus	Lup008333	OIV89669.1	TanjilG_08333	NLL-07	38.9617	39.1703	39.59	40.19	40.7695	20.4	47.98	6	Scaffold_170_31	25236	0.7	cinnamoyl-CoA reductase 1-like [Glycine max]	uncharacterized protein LOC109340431 isoform X1 [Lupinus angustifolius]
80	Iucundus	Lup000530	OIV96948.1	TanjilG_00530	NLL-07	39.2391	39.5033	40.09	40.1809	40.7028	19.45	38.47	19.34	NLL-15	14027428	0.73	Copper amine oxidase family protein	copper methylamine oxidase-like isoform X3 [Nicotiana tabacum]
79	Iucundus	Lup014005	OIW20507.1	TanjilG_14005	NLL-07	39.3979	39.6698	40.09	41.4314	41.8243	18.34	40.1	25.92	Scaffold_25_109	76619	0.7	NAD(P)-binding Rossmann-fold superfamily protein	putative anthocyanidin reductase isoform X2 [Glycine soja]
106	Iucundus	Lup018601	OIW20661.1	TanjilG_18601	NLL-07	40.7799	40.7955	41.31	41.8585	41.9309	18.03	49.35	13.41	Scaffold_32_86	32059	0.7	4-hydroxy-tetrahydrodipicolinate synthase	4-hydroxy-tetrahydrodipicolinate synthase, chloroplastic-like isoform X1 [Lupinus angustifolius]
68	Iucundus	Lup012629	OIV97872.1	TanjilG_12629	NLL-07	38.57	38.8641	39.59	40.0996	40.1956	17.22	43.47	2.7	NLL-14	13686006	0.72	purine permease 1	purine permease 1-like [Lupinus angustifolius]
102	Iucundus	Lup020818	OIV93156.1	TanjilG_20818	NLL-07	40.7796	40.7948	40.81	41.6472	41.9149	14.91	45.14	10.29	NLL-18	11157283	0.64	LL-diaminopimelate aminotransferase	LL-diaminopimelate aminotransferase, chloroplastic-like [Lupinus angustifolius]
67	Iucundus	Lup010046	OIV97100.1	TanjilG_10046	NLL-07	38.6863	38.8883	39.59	39.9523	40.1323	13.93	44.44	0.61	NLL-15	9035562	0.64	MYB transcription factor MYB64 [Glycine max]	transcription factor MYB34 [Lupinus angustifolius]
66	Iucundus	Lup018601	OIW20661.1	TanjilG_18601	NLL-07	38.9786	39.2406	39.59	40.1063	40.5456	13.79	27.34	11.47	Scaffold_32_86	32059	0.7	4-hydroxy-tetrahydrodipicolinate synthase	4-hydroxy-tetrahydrodipicolinate synthase, chloroplastic-like isoform X1 [Lupinus angustifolius]
49	Iucundus	Lup017658	OIW07643.1	TanjilG_17658	NLL-07	36.0811	38.6062	38.98	39.9746	40.3332	13.69	36.3	1.33	NLL-07	15272295	0.64	4-hydroxy-tetrahydrodipicolinate synthase	4-hydroxy-tetrahydrodipicolinate synthase, chloroplastic-like [Lupinus angustifolius]
65	Iucundus	Lup002904	OIV89772.1	TanjilG_02904	NLL-07	38.6211	38.832	39.59	39.9348	40.1204	13.34	40.65	2.97	Scaffold_118	1330241	0.51	pentatricopeptide (PPR) repeat-containing protein	pentatricopeptide repeat-containing protein At1g01970 [Lupinus angustifolius]
93	Iucundus	Lup015921	OIW10549.1	TanjilG_15921	NLL-07	38.5375	38.7993	40.21	41.3622	42.0056	12.7	38.42	57.65	NLL-06	5315686	0.57	MLP-like protein 423	MLP-like protein 423 [Lupinus angustifolius]
44	Iucundus	Lup030141	OIW03865.1	TanjilG_30141	NLL-07	35.4962	36.878	37.77	39.2085	39.4913	12.02	35.04	-5.82	NLL-10	1252969	-0.47	vacuolar H+-translocating inorganic pyrophosphatase	pyrophosphate-energized vacuolar membrane proton pump-like [Lupinus angustifolius]
92	Iucundus	Lup008681	OIV96820.1	TanjilG_08681	NLL-07	39.2108	39.7427	40.21	41.6361	45.6368	11.83	30.45	1.57	NLL-15	15626684	0.57	glutamate synthase 2	glutamate synthase [NADH], amyloplastic isoform X1 [Lupinus angustifolius]
64	Iucundus	Lup032669	OIW21355.1	TanjilG_32669	NLL-07	38.9685	39.2286	39.59	40.1392	41.8441	11.79	32.34	2.28	Scaffold_95_70	13313	0.56	carboxylesterase 1-like [Glycine max]	carboxylesterase 1 [Cajanus cajan]
78	Iucundus	Lup021935	OIW10098.1	TanjilG_21935	NLL-07	39.1588	39.4618	40.09	40.7529	41.7616	11.76	28.3	3.46	NLL-06	9868133	0.53	aspartate-semialdehyde dehydrogenase	uncharacterized protein LOC109349721 [Lupinus angustifolius]
63	Iucundus	Lup001635	OIW04462.1	TanjilG_01635	NLL-07	38.8135	39.164	39.59	40.0573	40.187	11.65	30.84	1.1	NLL-09	18532281	0.57	VQ motif-containing protein	homeobox protein 4-like [Lupinus angustifolius]
62	Iucundus	Lup028316	OIW11225.1	TanjilG_28316	NLL-07	38.9878	39.2468	39.59	40.7177	41.56	10.77	30.86	10.51	NLL-05	25990121	0.49	diaminopimelate epimerase family protein	diaminopimelate epimerase, chloroplastic [Lupinus angustifolius]
61	Iucundus	Lup020818	OIV93156.1	TanjilG_20818	NLL-07	38.9826	39.2444	39.59	40.0953	40.5282	10.54	23.59	8.47	NLL-18	11157283	0.64	LL-diaminopimelate aminotransferase	LL-diaminopimelate aminotransferase, chloroplastic-like [Lupinus angustifolius]
77	Iucundus	Lup015922	OIW10550.1	TanjilG_15922	NLL-07	39.103	39.3648	40.09	41.4767	41.8777	10.18	14.89	56.76	NLL-06	5310580	0.74	MLP-like protein 423	MLP-like protein 423 isoform X3 [Lupinus angustifolius]
101	Iucundus	Lup007706	OIW07664.1	TanjilG_07706	NLL-07	39.7011	40.0279	40.81	41.668	42.2118	10.05	31.53	-1.04	NLL-07	14633061	-0.46	S-adenosyl-L-methionine-dependent methyltransferases superfamily protein	uncharacterized protein LOC109808518 [Cajanus cajan]
91	Iucundus	Lup012141	OIV98555.1	TanjilG_12141	NLL-07	39.1417	39.535	40.21	41.3782	42.6514	9.87	24.08	-39.11	NLL-13	17390366	-0.45	protein LURP-one-related 15-like [Glycine max]	protein LURP1-like [Lupinus angustifolius]
60	Iucundus	Lup009650	OIW00681.1	TanjilG_09650	NLL-07	38.7381	39.0672	39.59	40.09	41.3881	9.85	32.25	-11.86	NLL-12	8334574	-0.46	LysM domain GPI-anchored protein	lysM domain-containing GPI-anchored protein 2-like isoform X3 [Lupinus angustifolius]
59	Iucundus	Lup000579	OIW20088.1	TanjilG_00579	NLL-07	38.54	39.1281	39.59	40.1007	41.435	9.61	27.36	39.17	Scaffold_10_113	3760	0.53	short-chain dehydrogenase reductase 3b-like [Glycine max]	(-)-isopiperitenol/(-)-carveol dehydrogenase, mitochondrial-like [Lupinus angustifolius]
48	Iucundus	Lup019382	OIV94021.1	TanjilG_19382	NLL-07	36.7869	38.6185	38.98	39.9036	42.1869	9.4	28.23	-3.84	NLL-17	14921331	-0.43	V-type proton ATPase subunit E-like isoform X3 [Glycine max]	V-type proton ATPase subunit E-like [Lupinus angustifolius]
58	Iucundus	Lup012850	OIW02536.1	TanjilG_12850	NLL-07	38.8033	39.2053	39.59	40.136	45.8215	9.39	27.86	-1.27	NLL-11	3168587	-0.45	putative ribonuclease H protein At1g65750-like [Glycine max]	uncharacterized protein LOC113847815 [Abrus precatorius]
57	Iucundus	Lup012209	OIW11690.1	TanjilG_12209	NLL-07	38.9326	39.2032	39.59	40.177	41.5421	9.03	27.67	7.45	NLL-05	19511362	0.42	glyceraldehyde-3-phosphate dehydrogenase C2	glyceraldehyde-3-phosphate dehydrogenase GAPCP1, chloroplastic [Medicago truncatula]
56	Iucundus	Lup006098	OIW12309.1	TanjilG_06098	NLL-07	38.5694	38.8503	39.59	40.1957	43.2024	8.59	25.66	-5.74	NLL-05	3320578	-0.46	sigma factor binding protein 1, chloroplastic-like [Glycine max]	sigma factor binding protein 1, chloroplastic [Glycine max]
46	Iucundus	Lup002007	OIV91389.1	TanjilG_02007	NLL-07	35.41	37.795	38.37	38.897	39.5872	8.27	28.11	2.57	NLL-20	760410	0.46	alkaline/neutral invertase	alkaline/neutral invertase D [Lupinus angustifolius]
105	Iucundus	Lup026043	OIV89148.1	TanjilG_26043	NLL-07	38.5489	39.2153	41.31	42.5523	45.6145	8.15	22.38	51.43	Scaffold_559	45204	0.51	MLP-like protein 31	MLP-like protein 31 [Lupinus angustifolius]
55	Iucundus	Lup011230	OIW02336.1	TanjilG_11230	NLL-07	38.3923	38.8387	39.59	40.1637	41.3933	8.03	22.96	1.99	NLL-11	5699939	0.45	4-hydroxy-tetrahydrodipicolinate reductase 2, chloroplastic-like [Glycine max]	4-hydroxy-tetrahydrodipicolinate reductase 2, chloroplastic [Cajanus cajan]
54	Iucundus	Lup008509	OIW02362.1	TanjilG_08509	NLL-07	33.42	38.8029	39.59	40.1336	40.5412	7.89	21.4	-24.42	NLL-11	4880468	-0.55	2-oxoglutarate (2OG) and Fe(II)-dependent oxygenase superfamily protein	protein DMR6-LIKE OXYGENASE 2-like [Abrus precatorius]
100	Iucundus	Lup017434	OIV99624.1	TanjilG_17434	NLL-07	38.52	38.8869	40.81	42.0125	42.6761	7.46	20.61	1.69	NLL-13	606704	0.46	cinnamoyl coa reductase 1	cinnamoyl-CoA reductase 1-like isoform X4 [Lupinus angustifolius]
53	Iucundus	Lup019097	OIW16381.1	TanjilG_19097	NLL-07	38.6972	39.1152	39.59	40.7267	41.5654	7.31	21.83	-11.57	NLL-02	24149051	-0.41	probable glycerophosphoryl diester phosphodiesterase 2-like [Glycine max]	glycerophosphodiester phosphodiesterase GDPDL3-like isoform X4 [Abrus precatorius]
104	Iucundus	Lup032001	OIW07809.1	TanjilG_32001	NLL-07	39.5798	40.4306	41.31	42.0216	43.4851	7.26	24.91	1.08	NLL-07	10807237	0.42	NADH-ubiquinone oxidoreductase complex I, 21 kDa subunit	NADH-ubiquinone oxidoreductase 20.9 kDa subunit [Cucumis melo]
76	Iucundus	Lup000498	OIV96916.1	TanjilG_00498	NLL-07	38.4164	38.7736	40.09	40.7012	41.8936	7.21	23.92	-2.26	NLL-15	13393373	-0.48	2-oxoglutarate (2OG) and Fe(II)-dependent oxygenase superfamily protein	protein DOWNY MILDEW RESISTANCE 6 [Lupinus angustifolius]
90	Iucundus	Lup017657	OIW07642.1	TanjilG_17657	NLL-07	39.1648	39.7858	40.21	40.8046	44.3075	7.09	21.33	0.68	NLL-07	15230385	0.47	uncharacterized protein LOC100789735 isoform X4 [Glycine max]	protein LITTLE ZIPPER 2 [Vigna angularis]
103	Iucundus	Lup007715	OIW07673.1	TanjilG_07715	NLL-07	40.783	40.8043	41.31	42.7082	43.3319	6.98	21.63	1.83	NLL-07	14764888	0.49	uncharacterized protein LOC100789825 isoform X1 [Glycine max]	uncharacterized protein LOC109352451 isoform X2 [Lupinus angustifolius]
47	Iucundus	Lup024388	OIV89238.1	TanjilG_24388	NLL-07	31.17	38.4806	38.98	39.9293	40.2725	6.58	19.53	633.93	Scaffold_495	140971	0.46	plastocyanin 1	plastocyanin B'/B'' [Lupinus angustifolius]
45	Iucundus	Lup020168	OIW08067.1	TanjilG_20168	NLL-07	35.9962	37.33	38.37	38.98	40.1888	6.57	18.76	-0.67	NLL-07	9653100	-0.44	methionyl-tRNA formyltransferase	uncharacterized protein LOC112801895 [Arachis hypogaea]
89	Iucundus	Lup013045	OIV96113.1	TanjilG_13045	NLL-07	39.0672	39.5586	40.21	42.1967	50.2395	6.5	21.84	-83.86	NLL-16	758310	-0.44	CAP (Cysteine-rich secretory proteins, Antigen 5, and Pathogenesis-related 1 protein) superfamily protein	pathogenesis-related protein 1-like [Lupinus angustifolius]
88	Iucundus	Lup025203	OIW01095.1	TanjilG_25203	NLL-07	35.8128	39.6008	40.21	41.5792	45.78	6.35	20.93	-0.9	NLL-11	35620191	-0.41	Golgi SNAP receptor complex member 1 [rosids]	Golgi SNAP receptor complex member 1-2-like isoform X2 [Lupinus angustifolius]
99	Iucundus	Lup005084	OIW02491.1	TanjilG_05084	NLL-07	29.6825	38.4904	40.81	42.6531	44.54	5.85	17.46	-1.06	NLL-11	4598190	-0.42	GDSL-like Lipase/Acylhydrolase superfamily protein	GDSL esterase/lipase 1-like [Lupinus angustifolius]
98	Iucundus	Lup001046	OIW13478.1	TanjilG_01046	NLL-07	39.0157	39.8242	40.81	41.9567	43.8854	5.79	12.66	0.34	NLL-04	10897843	0.41	F-box family protein	F-box protein PP2-B15-like [Lupinus angustifolius]
52	Iucundus	Lup025254	OIW18811.1	TanjilG_25254	NLL-07	38.6648	39.048	39.59	42.65	48.7276	5.64	22.95	-7.56	NLL-01	20142809	-0.41	WRKY family transcription factor	WRKY DNA-binding transcription factor 70-like [Abrus precatorius]
51	Iucundus	Lup017433	OIV99623.1	TanjilG_17433	NLL-07	38.8578	39.2009	39.59	40.1411	41.7645	5.52	17.67	2.99	NLL-13	612630	0.45	uncharacterized protein LOC100811998 [Glycine max]	protein RETICULATA-RELATED 4, chloroplastic-like [Lupinus angustifolius]
75	Iucundus	Lup012917	OIW01377.1	TanjilG_12917	NLL-07	38.4795	39.0467	40.09	42.4348	43.4864	5.5	16.52	-8.2	NLL-11	32029603	-0.45	WRKY family transcription factor	WRKY transcription factor 70 [Lupinus angustifolius]
87	Iucundus	Lup027719	OIW10773.1	TanjilG_27719	NLL-07	36.6535	39.6065	40.21	40.7229	40.791	5.36	22.17	-0.08	NLL-06	3205296	-0.41	hypothetical protein	uncharacterized protein LOC109349849 [Lupinus angustifolius]
50	Iucundus				NLL-07			39.58									iucundus
108	Iucundus	Lup003572	OIW07785.1	TanjilG_03572	NLL-07	40.09	41.055	42.03	43.2241	43.85	7.69	24.21	-3.14	NLL-07	11518845	-0.48	hypothetical protein	uncharacterized protein LOC109352336 [Lupinus angustifolius]
109	Iucundus	Lup023819	OIV95588.1	TanjilG_23819	NLL-07	39.7851	40.8973	42.03	42.6609	45.1786	8.04	17.87	2.41	NLL-16	9158531	0.42	transmembrane amino acid transporter family protein	proline transporter 2-like [Lupinus angustifolius]
110	Iucundus	Lup008627	OIW04744.1	TanjilG_08627	NLL-07	38.8305	41.6538	42.69	43.8814	50.8382	5.03	14.02	1.9	NLL-09	13831636	0.41	DNA-binding protein [Catharanthus roseus]	homeobox-leucine zipper protein ATHB-13-like [Lupinus angustifolius]
111	Iucundus	Lup028431	OIV96574.1	TanjilG_28431	NLL-07	42.8155	43.0027	43.19	43.3381	44.4354	20.65	56.06	8.78	NLL-15	17991577	0.84	purine permease 1	purine permease 1-like [Lupinus angustifolius]
112	Iucundus	Lup019650	OIW07707.1	TanjilG_19650	NLL-07	42.0866	42.9817	43.96	46.3515	47.5384	8.68	27.74	-2.14	NLL-07	13150086	-0.49	ubiquitin carboxyl-terminal hydrolase	U4/U6.U5 tri-snRNP-associated protein 2-like [Vigna angularis]
113	Iucundus	Lup030781	OIV89794.1	TanjilG_30781	NLL-07	40.3571	43.3938	44.58	45.7581	50.5021	6.28	14.39	-1.64	Scaffold_79_9	5819	-0.43	plastid developmental protein DAG, putative	multiple organellar RNA editing factor 2, chloroplastic-like [Lupinus angustifolius]
114	Iucundus	Lup011887	OIW20484.1	TanjilG_11887	NLL-07	42.8435	43.7667	44.58	45.5898	48.4863	9.14	27.65	-24.8	Scaffold_22_165	8032	-0.49	cysteine synthase C1	bifunctional L-3-cyanoalanine synthase/cysteine synthase 1, mitochondrial [Lupinus angustifolius]
115	Iucundus	Lup011890	OIW07732.1	TanjilG_11890	NLL-07	43.9522	44.191	44.58	45.3584	45.5956	38.42	81.94	-2.03	NLL-07	12029327	-0.73	Unknown protein
116	Iucundus	Lup007633	OIV89009.1	TanjilG_07633	NLL-07	39.6436	43.061	45.08	47.4325	48.4522	5.96	16.57	-5	Scaffold_162_1	457261	-0.41	unknown protein	uncharacterized protein LOC109342022 [Lupinus angustifolius]
117	Iucundus	Lup011890	OIW07732.1	TanjilG_11890	NLL-07	46.6568	46.7884	46.92	47.9845	48.2533	27.8	81.95	-2.03	NLL-07	12029327	-0.73	Unknown protein
118	Iucundus	Lup003572	OIW07785.1	TanjilG_03572	NLL-07	46.1157	46.7508	48.42	49.6829	49.9649	11.3	33.48	-3.64	NLL-07	11518845	-0.48	hypothetical protein	uncharacterized protein LOC109352336 [Lupinus angustifolius]
119	Iucundus	Lup018601	OIW20661.1	TanjilG_18601	NLL-07	46.8605	48.9552	49.39	49.9103	49.9401	10.81	36.05	11.05	Scaffold_32_86	32059	0.7	4-hydroxy-tetrahydrodipicolinate synthase	4-hydroxy-tetrahydrodipicolinate synthase, chloroplastic-like isoform X1 [Lupinus angustifolius]
120	Iucundus	Lup000498	OIV96916.1	TanjilG_00498	NLL-07	46.6132	48.08	49.89	49.9435	49.9969	5.84	20.09	-2.05	NLL-15	13393373	-0.48	2-oxoglutarate (2OG) and Fe(II)-dependent oxygenase superfamily protein	protein DOWNY MILDEW RESISTANCE 6 [Lupinus angustifolius]
121	Iucundus	Lup007715	OIW07673.1	TanjilG_07715	NLL-07	46.9969	48.8972	49.89	49.9483	50.0066	6.28	19.43	1.67	NLL-07	14764888	0.49	uncharacterized protein LOC100789825 isoform X1 [Glycine max]	uncharacterized protein LOC109352451 isoform X2 [Lupinus angustifolius]
122	Iucundus	Lup031996	OIW07804.1	TanjilG_31996	NLL-07	49.0769	49.2366	49.89	50.3905	50.6642	28.52	66.13	-0.87	NLL-07	10845731	-0.62	Unknown protein
123	Iucundus	Lup032001	OIW07809.1	TanjilG_32001	NLL-07	49.12	49.2942	50.16	50.6454	51.1581	12.6	36.91	1.24	NLL-07	10807237	0.42	NADH-ubiquinone oxidoreductase complex I, 21 kDa subunit	NADH-ubiquinone oxidoreductase 20.9 kDa subunit [Cucumis melo]
124	Iucundus	Lup020154	OIW08053.1	TanjilG_20154	NLL-07	49.2265	49.4724	50.16	51.2105	51.2952	19.04	51.12	-0.59	NLL-07	9535738	-0.49	Protein kinase superfamily protein	serine/threonine-protein kinase At1g01540 [Vigna angularis]
125	Iucundus	Lup025703	OIW01407.1	TanjilG_25703	NLL-07	49.0065	49.2492	50.16	50.5146	50.707	19.94	52.6	6.84	NLL-11	31110858	0.54	UDP-Glycosyltransferase superfamily protein	UDP-glycosyltransferase 74G1-like [Abrus precatorius]
126	Iucundus	Lup032694	OIW07838.1	TanjilG_32694	NLL-07	49.2844	49.4866	50.16	50.7013	50.9808	23.33	55.7	2.77	NLL-07	10490859	0.52	carboxylesterase 1-like [Glycine max]	carboxylesterase 1-like [Abrus precatorius]
127	Iucundus	Lup019999	OIW07898.1	TanjilG_19999	NLL-07	55.5981	56.0224	56.84	57.5025	57.8634	16.85	48.4	-2.82	NLL-07	7201895	-0.44	heat shock protein 90.1	endoplasmin homolog isoform X1 [Lupinus angustifolius]
128	Iucundus	Lup019953	OIW07852.1	TanjilG_19953	NLL-07	58.3188	58.518	59.83	60.3381	60.372	22.78	50.1	10.34	NLL-07	6775078	0.44	DNAJ homologue 2	chaperone protein dnaJ 10 [Abrus precatorius]
129	Iucundus	Lup020818	OIV93156.1	TanjilG_20818	NLL-07	60.8298	61.5402	62.08	64.8071	66.2191	5.27	10.2	-5.03	NLL-18	11157283	0.64	LL-diaminopimelate aminotransferase	LL-diaminopimelate aminotransferase, chloroplastic-like [Lupinus angustifolius]
130	Iucundus	Lup028316	OIW11225.1	TanjilG_28316	NLL-07	60.4713	61.667	62.16	65.4183	67.1767	5.11	12.53	-6.3	NLL-05	25990121	0.49	diaminopimelate epimerase family protein	diaminopimelate epimerase, chloroplastic [Lupinus angustifolius]
131	Iucundus	Lup029703	OIW02927.1	TanjilG_29703	NLL-07	59.9443	60.6832	62.16	64.5558	66.0637	6.95	9.57	-0.78	NLL-11	172068	0.69	transmembrane amino acid transporter family protein	amino acid permease 7 [Lupinus angustifolius]
132	Iucundus	Lup026478	OIW08189.1	TanjilG_26478	NLL-07	63.1954	63.6261	65.21	65.9521	66.2849	27.02	60.66	-2.76	NLL-07	5326021	-0.46	hypothetical protein	uncharacterized protein LOC106764840 [Vigna radiata var. radiata]
133	Iucundus	Lup030781	OIV89794.1	TanjilG_30781	NLL-10		1.87209	2.98	3.98	6.31579	5.19	11.71	-1.32	Scaffold_79_9	5819	-0.43	plastid developmental protein DAG, putative	multiple organellar RNA editing factor 2, chloroplastic-like [Lupinus angustifolius]
134	Iucundus	Lup001635	OIW04462.1	TanjilG_01635	NLL-10	29.521	29.997	30.67	31.8245	32.9467	5.91	13.32	0.83	NLL-09	18532281	0.57	VQ motif-containing protein	homeobox protein 4-like [Lupinus angustifolius]
135	Iucundus	Lup027598	OIW00347.1	TanjilG_27598	NLL-12	39.423	40.83	41.41	41.9725	45.1149	5.89	14.06	1.01	NLL-12	15599437	0.45	betaine aldehyde dehydrogenase	betaine aldehyde dehydrogenase 1, chloroplastic-like isoform X3 [Lupinus angustifolius]
136	Iucundus	Lup012141	OIV98555.1	TanjilG_12141	NLL-13			0.01	1.09333	1.78353	6.52	14.51	-27.31	NLL-13	17390366	-0.45	protein LURP-one-related 15-like [Glycine max]	protein LURP1-like [Lupinus angustifolius]
137	Iucundus	Lup032661	OIW21347.1	TanjilG_32661	NLL-15	65.4615	67.8841	70.05	71.0541	73.12	5.43	3.72	-5.64	Scaffold_95_57	3478	-0.82	voltage-gated potassium channel subunit beta	voltage-gated potassium channel subunit beta [Lupinus angustifolius]
138	Iucundus	Lup021526	OIV95136.1	TanjilG_21526	NLL-16	5.94203	9.45714	11.57	13.88	15.2065	5.4	16.38	17.61	NLL-16	18049109	0.45	copper/zinc superoxide dismutase 1	superoxide dismutase [Cu-Zn]-like [Lupinus angustifolius]
139	Iucundus	Lup023819	OIV95588.1	TanjilG_23819	NLL-16	30.0569	34.3529	35.43	38.5776	40.5144	6.7	13.87	-1.93	NLL-16	9158531	0.42	transmembrane amino acid transporter family protein	proline transporter 2-like [Lupinus angustifolius]
140	Iucundus	Lup016596	OIW07615.1	TanjilG_16596	NLL-16	68.7557	71.7732	77.16	78.434	83.7622	4.93	10.84	2.11	NLL-07	17028687	-0.49	Iron-sulfur cluster binding protein [Neorickettsia]	uncharacterized protein LOC109352504 isoform X1 [Lupinus angustifolius]
141	Ku	Lup030722	OIW03658.1	TanjilG_30722	NLL-01			7.29	9.80308	12.9063	3.46	7.16	-0.42	NLL-10	2857242	0.48	nudix hydrolase homolog 20	nudix hydrolase 20, chloroplastic-like [Lupinus angustifolius]
142	Ku	Lup018024	OIV92673.1	TanjilG_18024	NLL-01	12.38	19.2371	20.7	23.76	28.9725	3.34	8.99	-0.32	NLL-18	15951182	0.53	DNA binding protein, putative [Ricinus communis]	protein FD-like [Lupinus angustifolius]
143	Ku	Lup002110	OIW20134.1	TanjilG_02110	NLL-01	22.4945	31.04	33.18	41.3157	43.3955	3.55	7.54	-1.95	Scaffold_11_35	7377	0.52	UDP-Glycosyltransferase superfamily protein	7-deoxyloganetin glucosyltransferase-like [Lupinus angustifolius]
144	Ku	Lup011781	OIW03144.1	TanjilG_11781	NLL-01	33.4074	34.4121	34.92	36.8989	37.8144	6.78	12.51	-2.21	NLL-10	13493774	0.62	plant/MHM17-10 protein, putative	myb-like protein AA [Lupinus angustifolius]
145	Ku	Lup014658	OIW03433.1	TanjilG_14658	NLL-01	31.14	33.2838	35.51	37.2392	43.2067	3.45	10.97	-0.67	NLL-10	5477762	0.43	uncharacterized protein LOC100784436 [Glycine max]	uncharacterized protein LOC109357695 [Lupinus angustifolius]
146	Ku	Lup011737	OIV96741.1	TanjilG_11737	NLL-01	26.8062	38.2678	41.46	43.29	45.6144	3.41	6.84	-0.65	NLL-15	16831059	0.42	Core-2/I-branching beta-1,6-N-acetylglucosaminyltransferase family protein	beta-glucuronosyltransferase GlcAT14A-like [Lupinus angustifolius]
147	Ku	Lup013025	OIW03231.1	TanjilG_13025	NLL-01	42.2868	43.7675	45.77	49.8237	56.4554	3.13	8.09	-1.33	NLL-10	11843911	-0.52	FKBP-like peptidyl-prolyl cis-trans isomerase family protein	peptidyl-prolyl cis-trans isomerase FKBP65 isoform X1 [Glycine max]
148	Ku	Lup030724	OIW03660.1	TanjilG_30724	NLL-01	42.58	46.1945	48.08	50.4364	60.4381	2.79	4.87	-4.61	NLL-10	2842419	0.55	ATP binding	fe-S cluster assembly factor HCF101, chloroplastic-like isoform X1 [Lupinus angustifolius]
149	Ku	Lup011781	OIW03144.1	TanjilG_11781	NLL-01	45.1588	47.4522	48.8	49.8563	51.5577	3.31	5.59	1.46	NLL-10	13493774	0.62	plant/MHM17-10 protein, putative	myb-like protein AA [Lupinus angustifolius]
150	Ku	Lup030730	OIW03666.1	TanjilG_30730	NLL-01	44.7822	49.1421	51.16	54.5161	61.09	2.78	3.9	1.73	NLL-10	2777566	-0.64	sulfate transporter 3	sulfate transporter 3.5 [Lupinus angustifolius]
151	Ku	Lup015266	OIW03336.1	TanjilG_15266	NLL-01	43.7325	51.2698	52.97	54.0868	59.9993	4.06	12.07	-0.85	NLL-10	8150954	0.45	apyrase 2	apyrase 2-like [Lupinus angustifolius]
152	Ku	Lup013217	OIW18465.1	TanjilG_13217	NLL-01	81.53	83.5604	83.99	84.8789	85.5063	13.2	30.76	-4.77	NLL-01	20467292	0.43	RING finger and CHY zinc finger protein	E3 ubiquitin-protein ligase MIEL1-like [Lupinus angustifolius]
153	Ku	Lup013025	OIW03231.1	TanjilG_13025	NLL-01	131.698	134.023	136.13	137.883	139.192	3.36	9	1.45	NLL-10	11843911	-0.52	FKBP-like peptidyl-prolyl cis-trans isomerase family protein	peptidyl-prolyl cis-trans isomerase FKBP65 isoform X1 [Glycine max]
154	Ku	Lup014660	OIW03435.1	TanjilG_14660	NLL-01	140.763	144.11	145.95	147.974	149.151	3.71	8.91	2.74	NLL-10	5468780	-0.46	probable carboxylesterase 13-like [Glycine max]	carboxylesterase 2 [Vigna radiata var. radiata]
155	Ku	Lup018485	OIW19675.1	TanjilG_18485	NLL-01	141.265	146.667	149.08	151.717	153.531	4.63	10.86	1.2	NLL-01	1047437	-0.56	MADS-box protein [Glycine max] agl8	truncated transcription factor CAULIFLOWER A isoform X1 [Lupinus angustifolius]
156	Ku	Lup018295	OIV94330.1	TanjilG_18295	NLL-01	144.36	149.096	151.53	152.648		3.71	10.25	0.08	NLL-17	6385194	-0.43	uncharacterized protein LOC100796351 isoform X4 [Glycine max]	uncharacterized protein LOC109349414 isoform X3 [Lupinus angustifolius]
157	Ku	Lup000474	OIV96892.1	TanjilG_00474	NLL-02	41.8027	44.6213	48.91	51.2811	56.9567	3.25	8.52	-2.01	NLL-15	13012663	-0.43	Cytochrome P450 superfamily protein	cytochrome P450 714A1-like [Lupinus angustifolius]
158	Ku	Lup005899	OIW08923.1	TanjilG_05899	NLL-02	97.8622	102.79	108.91	110.569	118.705	2.82	7.29	-3.04	NLL-06	32532635	-0.44	Polyketide cyclase/dehydrase and lipid transport superfamily protein	lachrymatory-factor synthase-like [Lupinus angustifolius]
159	Ku	Lup018024	OIV92673.1	TanjilG_18024	NLL-02	100.54	113.74	117.54	126.27	130.046	2.85	7.53	0.28	NLL-18	15951182	0.53	DNA binding protein, putative [Ricinus communis]	protein FD-like [Lupinus angustifolius]
160	Ku	Lup015372	OIW20567.1	TanjilG_15372	NLL-02	111.669	118.815	120.06	125.57	130.331	2.58	1.44	-0.79	Scaffold_28_23	3447	-0.89	Unknown protein
161	Ku	Lup005133	OIW03589.1	TanjilG_05133	NLL-03	29.1744	30.0911	32.4	37.0555	40.3295	5.28	14.26	-0.22	NLL-10	3581564	0.48	Bifunctional inhibitor/lipid-transfer protein/seed storage 2S albumin superfamily protein	lipid transfer-like protein VAS isoform X2 [Lupinus angustifolius]
162	Ku	Lup014751	OIW21915.1	TanjilG_14751	NLL-03	33.51	39.8662	44.68	48.6106	52.1175	3.59	7.82	-1.88	Scaffold_267_3	44232	-0.59	MADS-box transcription factor 6 [Glycine max] agl20 soc1	MADS-box protein SOC1-like isoform X2 [Lupinus angustifolius]
163	Ku	Lup012870	OIW02556.1	TanjilG_12870	NLL-03	50.5383	59.4589	60.9	62.9665	71.0994	2.59	6.53	-1.59	NLL-11	3332068	-0.44	2-oxoglutarate (2OG) and Fe(II)-dependent oxygenase superfamily protein	protein DMR6-LIKE OXYGENASE 1-like [Abrus precatorius]
164	Ku	Lup030722	OIW03658.1	TanjilG_30722	NLL-03	72.3283	74.0346	75.43	78.2729	79.4549	3.73	8.03	-0.46	NLL-10	2857242	0.48	nudix hydrolase homolog 20	nudix hydrolase 20, chloroplastic-like [Lupinus angustifolius]
165	Ku	Lup011739	OIV96743.1	TanjilG_11739	NLL-03	101.403	107.26	111.91			2.57	0.99	-1.26	NLL-15	16818384	-0.71	probable galacturonosyltransferase 10-like [Glycine max]	galacturonosyltransferase 10 isoform X1 [Lupinus angustifolius]
166	Ku	Lup018485	OIW19675.1	TanjilG_18485	NLL-04		4.30677	5.39	7.64458	36.2833	2.61	5.04	-0.82	NLL-01	1047437	-0.56	MADS-box protein [Glycine max] agl8	truncated transcription factor CAULIFLOWER A isoform X1 [Lupinus angustifolius]
167	Ku	Lup029962	OIW06541.1	TanjilG_29962	NLL-04	25.5708	31.8014	34.48	35.6912	39.7933	4.24	10.29	-0.79	NLL-08	11056467	-0.44	MADS-box transcription factor 6 [Glycine max]	truncated transcription factor CAULIFLOWER A-like [Lupinus angustifolius]
168	Ku	Lup030983	OIW03563.1	TanjilG_30983	NLL-04	51.5383	57.1541	60.35	64.9531	70.7976	2.91	6.45	-0.32	NLL-10	3888227	-0.42	TMV resistance protein N-like [Glycine max]	uncharacterized protein LOC109358660 [Lupinus angustifolius]
169	Ku	Lup011836	OIW03199.1	TanjilG_11836	NLL-04	60.2888	69.305	72.96	76.0245	78.27	2.67	5.3	-0.36	NLL-10	12481100	0.69	Transcription factor and DNA repair complex, core TFIIH, putative [Aspergillus clavatus]	general transcription factor IIH subunit 2 [Glycine max]
170	Ku	Lup011759	OIW20449.1	TanjilG_11759	NLL-04	109.839	110.701	113.37	114.905	120.722	3.38	10.12	38.16	Scaffold_22_9	705	0.43	Ubiquinol-cytochrome C reductase iron-sulfur subunit	cytochrome b6-f complex iron-sulfur subunit, chloroplastic-like [Lupinus angustifolius]
171	Ku	Lup018295	OIV94330.1	TanjilG_18295	NLL-04	104.494	114.635	116.48	120.361	126.34	2.82	7.89	-0.07	NLL-17	6385194	-0.43	uncharacterized protein LOC100796351 isoform X4 [Glycine max]	uncharacterized protein LOC109349414 isoform X3 [Lupinus angustifolius]
172	Ku	Lup030983	OIW03563.1	TanjilG_30983	NLL-04	106.58	110.53	117.48	119.929		3.2	7.01	-0.33	NLL-10	3888227	-0.42	TMV resistance protein N-like [Glycine max]	uncharacterized protein LOC109358660 [Lupinus angustifolius]
173	Ku	Lup012221	OIW11702.1	TanjilG_12221	NLL-05			2.39	3.4575	6.15632	3.36	9.59	1.7	NLL-05	19225611	-0.43	myb family transcription factor APL-like isoform X5 [Glycine max]	myb family transcription factor APL isoform X1 [Lupinus angustifolius]
174	Ku	Lup012221	OIW11702.1	TanjilG_12221	NLL-05	37.0521	39.9125	41.39	43.9792	44.5753	4.14	12.04	1.95	NLL-05	19225611	-0.43	myb family transcription factor APL-like isoform X5 [Glycine max]	myb family transcription factor APL isoform X1 [Lupinus angustifolius]
175	Ku	Lup009929	OIW03282.1	TanjilG_09929	NLL-05	50.4503	51.9361	54.42	57.76	59.0205	4.23	10.23	-0.29	NLL-10	10233040	0.64	2-aminoethanethiol dioxygenase-like [Glycine max]	plant cysteine oxidase 2-like isoform X2 [Lupinus angustifolius]
176	Ku	Lup009929	OIW03282.1	TanjilG_09929	NLL-05	68.018	68.6621	69.47	70.7315	71.2491	7.15	16.46	0.38	NLL-10	10233040	0.64	2-aminoethanethiol dioxygenase-like [Glycine max]	plant cysteine oxidase 2-like isoform X2 [Lupinus angustifolius]
177	Ku	Lup010238	OIW07403.1	TanjilG_10238	NLL-05	65.916	67.8465	69.47	71.2803	72.7409	5.12	14.66	2.15	NLL-08	23354	0.48	probable carboxylesterase 17-like [Glycine max]	carboxylesterase 17 [Lupinus angustifolius]
178	Ku	Lup001611	OIV90157.1	TanjilG_01611	NLL-05	65.82	68.67	70.97	72.53	81.3923	5.09	13.22	12.41	NLL-20	20404606	0.49	RHOMBOID-like protein 10	RHOMBOID-like protein 9, chloroplastic isoform X1 [Lupinus angustifolius]
179	Ku	Lup011781	OIW03144.1	TanjilG_11781	NLL-05	76.87	79.6633	81.58	83.4895	85.4386	3.83	6.58	1.16	NLL-10	13493774	0.62	plant/MHM17-10 protein, putative	myb-like protein AA [Lupinus angustifolius]
180	Ku	Lup029335	OIW03350.1	TanjilG_29335	NLL-06	96.2795	97.5875	99.01	101.898	107.795	2.58	6.7	-0.6	NLL-10	7701239	-0.43	Transducin/WD40 repeat-like superfamily protein	WD repeat-containing protein LWD1-like [Lupinus angustifolius]
181	Ku	Lup022297	OIW03640.1	TanjilG_22297	NLL-06	99.625	107.679	109.34	109.905	112.74	3.02	8.4	2.74	NLL-10	3051405	0.48	chloroplastic group IIA intron splicing facilitator CRS1, chloroplastic-like isoform X1 [Glycine max]	CRM-domain containing factor CFM3, chloroplastic/mitochondrial-like [Lupinus angustifolius]
182	Ku	Lup014819	OIW00593.1	TanjilG_14819	NLL-07	3.38783	5.83286	11.05	13.0533	15.1192	3.6	10.27	5.36	NLL-12	11494561	-0.42	Bifunctional inhibitor/lipid-transfer protein/seed storage 2S albumin superfamily protein	protein YLS3-like [Lupinus angustifolius]
183	Ku	Lup014751	OIW21915.1	TanjilG_14751	NLL-07	10.4524	12.4924	13.95	15.3545	19.4033	5.32	12.14	-2.35	Scaffold_267_3	44232	-0.59	MADS-box transcription factor 6 [Glycine max] agl20 soc1	MADS-box protein SOC1-like isoform X2 [Lupinus angustifolius]
184	Ku	Lup014660	OIW03435.1	TanjilG_14660	NLL-07	7.41111	13.7104	14.55	15.643	16.8208	4.08	10.09	2.99	NLL-10	5468780	-0.46	probable carboxylesterase 13-like [Glycine max]	carboxylesterase 2 [Vigna radiata var. radiata]
185	Ku	Lup028877	OIW05412.1	TanjilG_28877	NLL-07	9.35	19.0533	26.67	32.3275	38.2422	2.54	5.71	-0.41	NLL-09	1500510	0.42	F-box-like protein	F-box protein At5g39250-like [Lupinus angustifolius]
186	Ku	Lup021769	OIW03240.1	TanjilG_21769	NLL-07	21.0164	23.0105	28.67	32.4871	36.7322	3.97	7.6	32.64	NLL-10	10862790	-0.68	magnesium-protoporphyrin IX monomethyl ester cyclase	magnesium-protoporphyrin IX monomethyl ester [oxidative] cyclase, chloroplastic-like [Lupinus angustifolius]
187	Ku	Lup030016	OIW03740.1	TanjilG_30016	NLL-07	36.5375	42.84	43.96	47.8459	50.21	2.74	4.71	-1.85	NLL-10	2163556	0.53	Sulfite exporter TauE/SafE family protein	uncharacterized protein LOC109358911 [Lupinus angustifolius]
188	Ku	Lup001611	OIV90157.1	TanjilG_01611	NLL-08	0.0889474	3.21154	8.97	10.84	14.0893	3.33	7.88	-9.75	NLL-20	20404606	0.49	RHOMBOID-like protein 10	RHOMBOID-like protein 9, chloroplastic isoform X1 [Lupinus angustifolius]
189	Ku	Lup028877	OIW05412.1	TanjilG_28877	NLL-08	49.0718	54.01	54.94	59.6879	61.2216	3.64	8.49	0.49	NLL-09	1500510	0.42	F-box-like protein	F-box protein At5g39250-like [Lupinus angustifolius]
190	Ku	Lup002110	OIW20134.1	TanjilG_02110	NLL-08	98.1086	99.5513	101.56	102.138	105.563	4.25	9.21	2.17	Scaffold_11_35	7377	0.52	UDP-Glycosyltransferase superfamily protein	7-deoxyloganetin glucosyltransferase-like [Lupinus angustifolius]
191	Ku	Lup011740	OIV96744.1	TanjilG_11740	NLL-09	0.01	1.40915	3	5.40697	8.24833	4.3	5.84	0.64	NLL-15	16811420	0.58	Pentatricopeptide repeat (PPR) superfamily protein	pentatricopeptide repeat-containing protein At1g11900-like isoform X2 [Lupinus angustifolius]
192	Ku	Lup014658	OIW03433.1	TanjilG_14658	NLL-09	5.86186	14.5043	17.4	23.27	27.4833	2.55	7.93	0.58	NLL-10	5477762	0.43	uncharacterized protein LOC100784436 [Glycine max]	uncharacterized protein LOC109357695 [Lupinus angustifolius]
193	Ku	Lup028877	OIW05412.1	TanjilG_28877	NLL-09	6.02625	16.3474	18.01	20.6515	22.1233	3.16	8.11	0.49	NLL-09	1500510	0.42	F-box-like protein	F-box protein At5g39250-like [Lupinus angustifolius]
194	Ku	Lup018485	OIW19675.1	TanjilG_18485	NLL-09	116.127	123.721	127.48	135.478	137.196	2.67	6.28	0.98	NLL-01	1047437	-0.56	MADS-box protein [Glycine max] agl8	truncated transcription factor CAULIFLOWER A isoform X1 [Lupinus angustifolius]
195	Ku	Lup005899	OIW08923.1	TanjilG_05899	NLL-09	126.763	132.325	135.36	136.671	139.752	5.29	15.24	4.47	NLL-06	32532635	-0.44	Polyketide cyclase/dehydrase and lipid transport superfamily protein	lachrymatory-factor synthase-like [Lupinus angustifolius]
196	Ku	Lup011739	OIV96743.1	TanjilG_11739	NLL-09	135.595	138.72	140.39			6.44	2.72	-2.16	NLL-15	16818384	-0.71	probable galacturonosyltransferase 10-like [Glycine max]	galacturonosyltransferase 10 isoform X1 [Lupinus angustifolius]
197	Ku	Lup030016	OIW03740.1	TanjilG_30016	NLL-10	30.8971	31.1054	31.84	32.8694	33.3496	11.43	24.97	4.59	NLL-10	2163556	0.53	Sulfite exporter TauE/SafE family protein	uncharacterized protein LOC109358911 [Lupinus angustifolius]
198	Ku	Lup011830	OIW03193.1	TanjilG_11830	NLL-10	29.7345	31.17	34.12	35.9756	38.49	3.53	9.11	0.26	NLL-10	12573269	-0.53	Pentatricopeptide repeat (PPR) superfamily protein	pentatricopeptide repeat-containing protein At1g80270, mitochondrial-like [Lupinus angustifolius]
199	Ku	Lup030724	OIW03660.1	TanjilG_30724	NLL-10	37.8438	38.1344	38.99	39.5635	40.6042	16.02	38.58	12.53	NLL-10	2842419	0.55	ATP binding	fe-S cluster assembly factor HCF101, chloroplastic-like isoform X1 [Lupinus angustifolius]
200	Ku	Lup030722	OIW03658.1	TanjilG_30722	NLL-10	37.9214	38.5646	39.05	40.5989	41.3647	12.11	31.86	0.89	NLL-10	2857242	0.48	nudix hydrolase homolog 20	nudix hydrolase 20, chloroplastic-like [Lupinus angustifolius]
201	Ku	Lup030730	OIW03666.1	TanjilG_30730	NLL-10	38.5551	38.8509	39.64	40.1162	40.1752	21.26	51.16	-6.33	NLL-10	2777566	-0.64	sulfate transporter 3	sulfate transporter 3.5 [Lupinus angustifolius]
202	Ku	Lup005899	OIW08923.1	TanjilG_05899	NLL-10	40.1809	40.1954	40.21	41.3088	42.3775	5.42	17.58	-4.95	NLL-06	32532635	-0.44	Polyketide cyclase/dehydrase and lipid transport superfamily protein	lachrymatory-factor synthase-like [Lupinus angustifolius]
203	Ku	Lup022297	OIW03640.1	TanjilG_22297	NLL-10	37.855	39.7934	40.71	42.0533	42.459	10.35	31.2	5.36	NLL-10	3051405	0.48	chloroplastic group IIA intron splicing facilitator CRS1, chloroplastic-like isoform X1 [Glycine max]	CRM-domain containing factor CFM3, chloroplastic/mitochondrial-like [Lupinus angustifolius]
204	Ku	Lup031012	OIW03499.1	TanjilG_31012	NLL-10	42.5057	42.7167	43.05	44.1218	44.5122	19.85	53.83	-6.83	NLL-10	4682666	-0.61	ornithine carbamoyltransferase	ornithine carbamoyltransferase, chloroplastic-like [Lupinus angustifolius]
205	Ku	Lup030959	OIW03539.1	TanjilG_30959	NLL-10	42.715	42.9613	43.73	44.2334	44.79	24.5	59.8	-3.65	NLL-10	4175770	-0.6	Unknown protein
206	Ku	Lup030983	OIW03563.1	TanjilG_30983	NLL-10	42.502	42.8629	43.73	44.3163	45.3981	15.2	46.47	-0.85	NLL-10	3888227	-0.42	TMV resistance protein N-like [Glycine max]	uncharacterized protein LOC109358660 [Lupinus angustifolius]
207	Ku	Lup030987	OIW03567.1	TanjilG_30987	NLL-10	41.4192	41.829	43.73	44.2744	48.002	13.32	35.55	-0.87	NLL-10	3865266	-0.56	kunitz trypsin inhibitor 1	kunitz trypsin inhibitor 2-like [Abrus precatorius]
208	Ku	Lup014660	OIW03435.1	TanjilG_14660	NLL-10	42.4986	42.8857	43.73	44.2767	45.9143	11.65	34.67	-5.47	NLL-10	5468780	-0.46	probable carboxylesterase 13-like [Glycine max]	carboxylesterase 2 [Vigna radiata var. radiata]
209	Ku	Lup031016	OIW03503.1	TanjilG_31016	NLL-10	43.6827	43.9476	44.29	45.9175	47.4106	9.36	32.96	-1.01	NLL-10	4650098	-0.53	P-loop containing nucleoside triphosphate hydrolases superfamily protein	AAA-ATPase At3g50940-like [Lupinus angustifolius]
210	Ku	Lup030730	OIW03666.1	TanjilG_30730	NLL-10	44.3943	44.701	45.79	46.5858	47.4024	13.08	38.8	-5.7	NLL-10	2777566	-0.64	sulfate transporter 3	sulfate transporter 3.5 [Lupinus angustifolius]
211	Ku	Lup030724	OIW03660.1	TanjilG_30724	NLL-10	44.1523	44.5621	45.79	46.5812	47.629	11.64	31.55	11.65	NLL-10	2842419	0.55	ATP binding	fe-S cluster assembly factor HCF101, chloroplastic-like isoform X1 [Lupinus angustifolius]
212	Ku	Lup022297	OIW03640.1	TanjilG_22297	NLL-10	43.9232	44.5966	46.66	49.0993	50.1133	9.87	29.4	5.14	NLL-10	3051405	0.48	chloroplastic group IIA intron splicing facilitator CRS1, chloroplastic-like isoform X1 [Glycine max]	CRM-domain containing factor CFM3, chloroplastic/mitochondrial-like [Lupinus angustifolius]
213	Ku	Lup011836	OIW03199.1	TanjilG_11836	NLL-10	46.2528	47.27	48.38	49.8433	51.2998	16.36	50.51	1.09	NLL-10	12481100	0.69	Transcription factor and DNA repair complex, core TFIIH, putative [Aspergillus clavatus]	general transcription factor IIH subunit 2 [Glycine max]
214	Ku	Lup014240	OIW01057.1	TanjilG_14240	NLL-10	47.825	48.2482	49.09	49.6749	51.2044	7.62	23.73	20.42	NLL-12	414164	0.44	auxin-responsive family protein	auxin-induced in root cultures protein 12-like [Lupinus angustifolius]
215	Ku	Lup029962	OIW06541.1	TanjilG_29962	NLL-10	48.0111	48.2844	49.09	52.8156	54.2475	7.57	20.39	-1.11	NLL-08	11056467	-0.44	MADS-box transcription factor 6 [Glycine max]	truncated transcription factor CAULIFLOWER A-like [Lupinus angustifolius]
216	Ku	Lup015264	OIW03334.1	TanjilG_15264	NLL-10	47.3303	47.7614	49.09	51.535	53.9244	7.02	26.67	-2.85	NLL-10	8023843	-0.51	flowering locus protein T	protein TWIN SISTER of FT-like [Lupinus angustifolius]
217	Ku	Lup014658	OIW03433.1	TanjilG_14658	NLL-10	44.4844	46.64	49.09	50.2556	57.5333	5.15	17.1	0.85	NLL-10	5477762	0.43	uncharacterized protein LOC100784436 [Glycine max]	uncharacterized protein LOC109357695 [Lupinus angustifolius]
218	Ku	Lup012870	OIW02556.1	TanjilG_12870	NLL-10	39.0426	44.4485	49.09	49.8328	51.5037	4.39	11.61	-2.19	NLL-11	3332068	-0.44	2-oxoglutarate (2OG) and Fe(II)-dependent oxygenase superfamily protein	protein DMR6-LIKE OXYGENASE 1-like [Abrus precatorius]
219	Ku	Lup010238	OIW07403.1	TanjilG_10238	NLL-10	47.2785	48.0979	49.59	51.1618	51.4219	8.58	23.32	2.73	NLL-08	23354	0.48	probable carboxylesterase 17-like [Glycine max]	carboxylesterase 17 [Lupinus angustifolius]
220	Ku	Lup015372	OIW20567.1	TanjilG_15372	NLL-10	49.0705	49.3151	49.68	50.1862	50.2552	38.89	65.09	-6.2	Scaffold_28_23	3447	-0.89	Unknown protein
221	Ku	Lup029336	OIW03351.1	TanjilG_29336	NLL-10	48.3096	49.2038	49.68	50.1994	51.2772	11.08	33.08	470.76	NLL-10	7658077	0.46	glyceraldehyde-3-phosphate dehydrogenase C2	glyceraldehyde-3-phosphate dehydrogenase A, chloroplastic isoform X2 [Abrus precatorius]
222	Ku	Lup002110	OIW20134.1	TanjilG_02110	NLL-10	47.9778	48.3401	49.68	51.2023	53.3167	9.67	28.86	3.64	Scaffold_11_35	7377	0.52	UDP-Glycosyltransferase superfamily protein	7-deoxyloganetin glucosyltransferase-like [Lupinus angustifolius]
223	Ku	Lup009946	OIW03299.1	TanjilG_09946	NLL-10	48.0111	49.1243	49.68	50.1917	51.9648	7.04	23.69	-1.65	NLL-10	9630724	-0.45	Pyridoxamine 5`-phosphate oxidase-related, FMN-binding protein [Pseudomonas]	uncharacterized protein LOC109357615 isoform X2 [Lupinus angustifolius]
224	Ku	Lup029335	OIW03350.1	TanjilG_29335	NLL-10	48.38	49.2069	49.68	50.22	51.9466	5.68	21.08	-1.05	NLL-10	7701239	-0.43	Transducin/WD40 repeat-like superfamily protein	WD repeat-containing protein LWD1-like [Lupinus angustifolius]
225	Ku	Lup022509	OIW17397.1	TanjilG_22509	NLL-10	47.7883	48.2371	49.68	52.9018	54.2741	5.04	18.58	0.15	NLL-02	1599373	0.43	Protein kinase superfamily protein	protein kinase At2g41970 [Lupinus angustifolius]
226	Ku				NLL-10			50.25									Ku
227	Ku	Lup011830	OIW03193.1	TanjilG_11830	NLL-10	49.34	49.7272	50.26	50.9858	52.9107	10.56	31.5	-0.5	NLL-10	12573269	-0.53	Pentatricopeptide repeat (PPR) superfamily protein	pentatricopeptide repeat-containing protein At1g80270, mitochondrial-like [Lupinus angustifolius]
228	Ku	Lup018485	OIW19675.1	TanjilG_18485	NLL-10	48.0698	48.5215	50.26	50.8314	51.1716	8.85	22.6	-1.81	NLL-01	1047437	-0.56	MADS-box protein [Glycine max] agl8	truncated transcription factor CAULIFLOWER A isoform X1 [Lupinus angustifolius]
229	Ku	Lup005899	OIW08923.1	TanjilG_05899	NLL-10	48.2954	49.3173	50.26	50.8557	51.2104	7.97	23.67	-6.09	NLL-06	32532635	-0.44	Polyketide cyclase/dehydrase and lipid transport superfamily protein	lachrymatory-factor synthase-like [Lupinus angustifolius]
230	Ku	Lup018024	OIV92673.1	TanjilG_18024	NLL-10	46.3371	49.265	50.26	51.0755	52.8713	7.4	22.17	0.48	NLL-18	15951182	0.53	DNA binding protein, putative [Ricinus communis]	protein FD-like [Lupinus angustifolius]
231	Ku	Lup018295	OIV94330.1	TanjilG_18295	NLL-10	44.5547	49.24	50.26	50.9386	54.34	5.68	17.14	-0.11	NLL-17	6385194	-0.43	uncharacterized protein LOC100796351 isoform X4 [Glycine max]	uncharacterized protein LOC109349414 isoform X3 [Lupinus angustifolius]
232	Ku	Lup011808	OIW03171.1	TanjilG_11808	NLL-10	50.6529	50.7065	50.76	51.2966	51.3342	40.97	92.06	12.33	NLL-10	13024237	0.85	Protein kinase superfamily protein	calcium/calmodulin-regulated receptor-like kinase 1 [Glycine max]
233	Ku	Lup012221	OIW11702.1	TanjilG_12221	NLL-10	44.2787	47.2802	50.76	51.3677	54.8545	5.5	19.23	-2.82	NLL-05	19225611	-0.43	myb family transcription factor APL-like isoform X5 [Glycine max]	myb family transcription factor APL isoform X1 [Lupinus angustifolius]
234	Ku	Lup011781	OIW03144.1	TanjilG_11781	NLL-10	50.4471	50.6269	51.26	51.9044	52.0285	16.68	45.19	3.19	NLL-10	13493774	0.62	MHM17-10, AT5G56980	myb-like protein AA [Lupinus angustifolius]
235	Ku	Lup011739	OIV96743.1	TanjilG_11739	NLL-10	50.6494	50.9009	51.41	53.0113	53.1362	18.37	53.47	-9.55	NLL-15	16818384	-0.71	probable galacturonosyltransferase 10-like [Glycine max]	galacturonosyltransferase 10 isoform X1 [Lupinus angustifolius]
236	Ku	Lup027444	OIV89838.1	TanjilG_27444	NLL-10	50.3221	50.6489	51.41	51.9874	53.7087	9.64	30.62	1.33	Scaffold_61_1	3824	0.51	Reticulon family protein	reticulon-like protein B17 [Lupinus angustifolius]
237	Ku	Lup020573	OIW03269.1	TanjilG_20573	NLL-10	45.29	48.3573	51.99	53.7541	54.265	8.51	24.59	1.12	NLL-10	10706984	0.51	myb transcription factor	myb-related protein 306-like [Lupinus angustifolius]
238	Ku	Lup015266	OIW03336.1	TanjilG_15266	NLL-10	48.1393	50.2691	51.99	53.7268	59.6756	5.87	18.4	1.02	NLL-10	8150954	0.45	apyrase 2	apyrase 2-like [Lupinus angustifolius]
239	Ku	Lup011808	OIW03171.1	TanjilG_11808	NLL-10	52.2617	52.3758	52.49	52.9802	53.0367	45.31	92.05	12.3	NLL-10	13024237	0.85	Protein kinase superfamily protein	calcium/calmodulin-regulated receptor-like kinase 1 [Glycine max]
240	Ku	Lup021769	OIW03240.1	TanjilG_21769	NLL-10	51.6106	51.91	52.49	53.2857	53.8359	19.67	56.95	-87.61	NLL-10	10862790	-0.68	magnesium-protoporphyrin IX monomethyl ester cyclase	magnesium-protoporphyrin IX monomethyl ester [oxidative] cyclase, chloroplastic-like [Lupinus angustifolius]
241	Ku	Lup001611	OIV90157.1	TanjilG_01611	NLL-10	49.09	51.9002	52.49	54.2126	54.4875	8.43	24.07	17	NLL-20	20404606	0.49	RHOMBOID-like protein 10	RHOMBOID-like protein 9, chloroplastic isoform X1 [Lupinus angustifolius]
242	Ku	Lup014751	OIW21915.1	TanjilG_14751	NLL-10	48.2959	49.034	53.15	53.6744	54.1575	13.64	39.32	-4.26	Scaffold_267_3	44232	-0.59	MADS-box transcription factor 6 [Glycine max] agl20 soc1	MADS-box protein SOC1-like isoform X2 [Lupinus angustifolius]
243	Ku	Lup013025	OIW03231.1	TanjilG_13025	NLL-10	49.3482	52.0474	53.15	53.7225	54.4429	11.58	37.75	-2.89	NLL-10	11843911	-0.52	FKBP-like peptidyl-prolyl cis-trans isomerase family protein	peptidyl-prolyl cis-trans isomerase FKBP65 isoform X1 [Glycine max]
244	Ku	Lup013217	OIW18465.1	TanjilG_13217	NLL-10	51.4485	52.5669	53.73	54.5879	57.9746	9.31	18.15	3.76	NLL-01	20467292	0.43	RING finger and CHY zinc finger protein	E3 ubiquitin-protein ligase MIEL1-like [Lupinus angustifolius]
245	Ku	Lup014819	OIW00593.1	TanjilG_14819	NLL-10	44.3456	52.0987	53.73	57.1311	57.5987	6.47	18.34	-7.12	NLL-12	11494561	-0.42	Bifunctional inhibitor/lipid-transfer protein/seed storage 2S albumin superfamily protein	protein YLS3-like [Lupinus angustifolius]
246	Ku	Lup009929	OIW03282.1	TanjilG_09929	NLL-10	50.563	52.2055	54.3	54.8378	55.4269	15.94	46.64	0.53	NLL-10	10233040	0.64	2-aminoethanethiol dioxygenase-like [Glycine max]	plant cysteine oxidase 2-like isoform X2 [Lupinus angustifolius]
247	Ku	Lup000474	OIV96892.1	TanjilG_00474	NLL-10	48.1768	53.7548	54.3	57.0885	58.9911	6.92	20.05	-3.18	NLL-15	13012663	-0.43	Cytochrome P450 superfamily protein	cytochrome P450 714A1-like [Lupinus angustifolius]
248	Ku	Lup011808	OIW03171.1	TanjilG_11808	NLL-10	54.2995	54.5593	54.88	55.5873	55.8856	53.9	92.12	12.36	NLL-10	13024237	0.85	Protein kinase superfamily protein	calcium/calmodulin-regulated receptor-like kinase 1 [Glycine max]
249	Ku	Lup011799	OIW03162.1	TanjilG_11799	NLL-10	54.32	54.57	54.88	55.5873	55.8918	24.55	56.83	-4.55	NLL-10	13182404	-0.68	uncharacterized protein LOC100782617 isoform X9 [Glycine max]	uncharacterized protein LOC109358492 [Lupinus angustifolius]
250	Ku	Lup011781	OIW03144.1	TanjilG_11781	NLL-10	54.4154	54.6178	54.88	55.9299	56.0432	18.42	47.42	3.22	NLL-10	13493774	0.62	plant/MHM17-10 protein, putative	myb-like protein AA [Lupinus angustifolius]
251	Ku	Lup011836	OIW03199.1	TanjilG_11836	NLL-10	54.23	54.5385	54.88	56.3875	57.1855	14.42	45.93	1.06	NLL-10	12481100	0.69	Transcription factor and DNA repair complex, core TFIIH, putative [Aspergillus clavatus]	general transcription factor IIH subunit 2 [Glycine max]
252	Ku	Lup005133	OIW03589.1	TanjilG_05133	NLL-10	50.46	53.8946	54.88	56.0447	62.9069	8.89	26.55	0.3	NLL-10	3581564	0.48	Bifunctional inhibitor/lipid-transfer protein/seed storage 2S albumin superfamily protein	lipid transfer-like protein VAS isoform X2 [Lupinus angustifolius]
253	Ku	Lup030016	OIW03740.1	TanjilG_30016	NLL-10	52.0384	53.6283	55.38	59.5792	61.1424	4.36	8.05	2.7	NLL-10	2163556	0.53	Sulfite exporter TauE/SafE family protein	uncharacterized protein LOC109358911 [Lupinus angustifolius]
254	Ku	Lup009946	OIW03299.1	TanjilG_09946	NLL-10	54.3937	54.6778	56.05	57.3673	59.2133	6.2	21.27	-1.57	NLL-10	9630724	-0.45	Pyridoxamine 5`-phosphate oxidase-related, FMN-binding protein [Pseudomonas]	uncharacterized protein LOC109357615 isoform X2 [Lupinus angustifolius]
255	Ku	Lup011808	OIW03171.1	TanjilG_11808	NLL-10	56.181	56.3655	56.55	57.2127	57.5086	46.33	92.12	12.36	NLL-10	13024237	0.85	Protein kinase superfamily protein	calcium/calmodulin-regulated receptor-like kinase 1 [Glycine max]
256	Ku	Lup011737	OIV96741.1	TanjilG_11737	NLL-10	56.2966	56.5249	57.55	57.6371	57.7241	12.03	37.03	1.95	NLL-15	16831059	0.42	Core-2/I-branching beta-1,6-N-acetylglucosaminyltransferase family protein	beta-glucuronosyltransferase GlcAT14A-like [Lupinus angustifolius]
257	Ku	Lup011759	OIW20449.1	TanjilG_11759	NLL-10	55.655	56.4875	57.88	59.0443	59.4944	8.45	26.18	58.96	Scaffold_22_9	705	0.43	Ubiquinol-cytochrome C reductase iron-sulfur subunit	cytochrome b6-f complex iron-sulfur subunit, chloroplastic-like [Lupinus angustifolius]
258	Ku	Lup011808	OIW03171.1	TanjilG_11808	NLL-10	58.2817	58.3308	58.38	59.0953	59.3345	35.7	92.12	12.36	NLL-10	13024237	0.85	Protein kinase superfamily protein	calcium/calmodulin-regulated receptor-like kinase 1 [Glycine max]
259	Ku	Lup011739	OIV96743.1	TanjilG_11739	NLL-10	58.3507	58.7733	59.76	60.6794	61.2817	49.14	80.33	-11.48	NLL-15	16818384	-0.71	probable galacturonosyltransferase 10-like [Glycine max]	galacturonosyltransferase 10 isoform X1 [Lupinus angustifolius]
260	Ku	Lup011740	OIV96744.1	TanjilG_11740	NLL-10	58.3483	58.7733	59.76	60.9052	61.5267	24.87	60.2	2	NLL-15	16811420	0.58	Pentatricopeptide repeat (PPR) superfamily protein	pentatricopeptide repeat-containing protein At1g11900-like isoform X2 [Lupinus angustifolius]
261	Ku	Lup011739	OIV96743.1	TanjilG_11739	NLL-10	63.6383	63.7741	63.91	64.4189	64.5082	28.67	80.01	-11.46	NLL-15	16818384	-0.71	probable galacturonosyltransferase 10-like [Glycine max]	galacturonosyltransferase 10 isoform X1 [Lupinus angustifolius]
262	Ku	Lup012221	OIW11702.1	TanjilG_12221	NLL-10	63.37	65.0457	65.82	68.1756	72.1737	3.4	10.53	2.28	NLL-05	19225611	-0.43	myb family transcription factor APL-like isoform X5 [Glycine max]	myb family transcription factor APL isoform X1 [Lupinus angustifolius]
263	Ku	Lup028877	OIW05412.1	TanjilG_28877	NLL-10	67.7815	69.2349	72.66	75.1985	75.8553	6.41	16.09	0.67	NLL-09	1500510	0.42	F-box-like protein	F-box protein At5g39250-like [Lupinus angustifolius]
264	Ku	Lup011830	OIW03193.1	TanjilG_11830	NLL-11	9.39333	11.0971	12.49	15.9944	16.104	4.49	11.61	0.27	NLL-10	12573269	-0.53	Pentatricopeptide repeat (PPR) superfamily protein	pentatricopeptide repeat-containing protein At1g80270, mitochondrial-like [Lupinus angustifolius]
265	Ku	Lup011830	OIW03193.1	TanjilG_11830	NLL-11	22.205	22.2848	26.72	27.9833	31.48	3.35	8.32	-0.22	NLL-10	12573269	-0.53	Pentatricopeptide repeat (PPR) superfamily protein	pentatricopeptide repeat-containing protein At1g80270, mitochondrial-like [Lupinus angustifolius]
266	Ku	Lup012870	OIW02556.1	TanjilG_12870	NLL-11	31.9365	34.0775	35.63	36.1925	38.57	6.78	19.15	-2.74	NLL-11	3332068	-0.44	2-oxoglutarate (2OG) and Fe(II)-dependent oxygenase superfamily protein	protein DMR6-LIKE OXYGENASE 1-like [Abrus precatorius]
267	Ku	Lup011737	OIV96741.1	TanjilG_11737	NLL-11	67.2543	68.7689	70.78	77.6885	79.4962	3.15	6.13	-0.6	NLL-15	16831059	0.42	Core-2/I-branching beta-1,6-N-acetylglucosaminyltransferase family protein	beta-glucuronosyltransferase GlcAT14A-like [Lupinus angustifolius]
268	Ku	Lup030016	OIW03740.1	TanjilG_30016	NLL-11	106.971	107.791	109.28	111.87	116.861	3.03	5.26	1.88	NLL-10	2163556	0.53	Sulfite exporter TauE/SafE family protein	uncharacterized protein LOC109358911 [Lupinus angustifolius]
269	Ku	Lup018295	OIV94330.1	TanjilG_18295	NLL-12		2.72188	3.66	4.8669	15.0617	3.12	8.78	0.08	NLL-17	6385194	-0.43	uncharacterized protein LOC100796351 isoform X4 [Glycine max]	uncharacterized protein LOC109349414 isoform X3 [Lupinus angustifolius]
270	Ku	Lup014240	OIW01057.1	TanjilG_14240	NLL-12		2.3	6.13	7.09	15.7607	3.96	11.21	14.05	NLL-12	414164	0.44	auxin-responsive family protein	auxin-induced in root cultures protein 12-like [Lupinus angustifolius]
271	Ku	Lup005899	OIW08923.1	TanjilG_05899	NLL-12	8.57933	16.3786	18.68	21.4405	22.5786	3.84	10.41	3.67	NLL-06	32532635	-0.44	Polyketide cyclase/dehydrase and lipid transport superfamily protein	lachrymatory-factor synthase-like [Lupinus angustifolius]
272	Ku	Lup014751	OIW21915.1	TanjilG_14751	NLL-12	13.49	18.7139	19.93	22.8118	35.8591	2.72	5.88	1.65	Scaffold_267_3	44232	-0.59	MADS-box transcription factor 6 [Glycine max] agl20 soc1	MADS-box protein SOC1-like isoform X2 [Lupinus angustifolius]
273	Ku	Lup018485	OIW19675.1	TanjilG_18485	NLL-12	18.12	21.8669	25.44	29.9419	34.0235	3.63	8.2	1.07	NLL-01	1047437	-0.56	MADS-box protein [Glycine max] agl8	truncated transcription factor CAULIFLOWER A isoform X1 [Lupinus angustifolius]
274	Ku	Lup029962	OIW06541.1	TanjilG_29962	NLL-12	21.89	25.619	26.69	29.9	30.383	4.72	13.07	0.89	NLL-08	11056467	-0.44	MADS-box transcription factor 6 [Glycine max]	truncated transcription factor CAULIFLOWER A-like [Lupinus angustifolius]
275	Ku	Lup002110	OIW20134.1	TanjilG_02110	NLL-12	24.3697	25.0894	27.3	29.696	30.7595	6.89	16	-2.85	Scaffold_11_35	7377	0.52	UDP-Glycosyltransferase superfamily protein	7-deoxyloganetin glucosyltransferase-like [Lupinus angustifolius]
276	Ku	Lup014819	OIW00593.1	TanjilG_14819	NLL-12	43.4305	44.9956	47.17	49.0377	51.8613	4.06	11.33	-6.02	NLL-12	11494561	-0.42	Bifunctional inhibitor/lipid-transfer protein/seed storage 2S albumin superfamily protein	protein YLS3-like [Lupinus angustifolius]
277	Ku	Lup020573	OIW03269.1	TanjilG_20573	NLL-13			0.01	1.49837	2.25333	3.73	9.49	0.69	NLL-10	10706984	0.51	myb transcription factor	myb-related protein 306-like [Lupinus angustifolius]
278	Ku	Lup013217	OIW18465.1	TanjilG_13217	NLL-13	1.634	5.09449	6.71	8.56667	10.0538	4.31	7.91	-2.74	NLL-01	20467292	0.43	RING finger and CHY zinc finger protein	E3 ubiquitin-protein ligase MIEL1-like [Lupinus angustifolius]
279	Ku	Lup013217	OIW18465.1	TanjilG_13217	NLL-13	17.941	18.2209	20.8	21.9826	27.0433	3.17	5.65	2.33	NLL-01	20467292	0.43	RING finger and CHY zinc finger protein	E3 ubiquitin-protein ligase MIEL1-like [Lupinus angustifolius]
280	Ku	Lup011781	OIW03144.1	TanjilG_11781	NLL-13	22.4324	23.43	25.21	27.6544	30.84	4.22	7.32	1.24	NLL-10	13493774	0.62	plant/MHM17-10 protein, putative	myb-like protein AA [Lupinus angustifolius]
281	Ku	Lup011830	OIW03193.1	TanjilG_11830	NLL-13	15.2106	27.1267	32.45	33.3021	35.28	2.83	6	0.17	NLL-10	12573269	-0.53	Pentatricopeptide repeat (PPR) superfamily protein	pentatricopeptide repeat-containing protein At1g80270, mitochondrial-like [Lupinus angustifolius]
282	Ku	Lup014660	OIW03435.1	TanjilG_14660	NLL-13	50.6756	53.8547	55.43	58.6357	61.2658	3	7.34	2.57	NLL-10	5468780	-0.46	probable carboxylesterase 13-like [Glycine max]	carboxylesterase 2 [Vigna radiata var. radiata]
283	Ku	Lup030983	OIW03563.1	TanjilG_30983	NLL-13	58.15	59.5118	61.55	63.8633	65.435	4.38	9.89	0.39	NLL-10	3888227	-0.42	TMV resistance protein N-like [Glycine max]	uncharacterized protein LOC109358660 [Lupinus angustifolius]
284	Ku	Lup020573	OIW03269.1	TanjilG_20573	NLL-14	32.6602	36.0594	37.95	43.762	52.49	3.02	7.53	-0.63	NLL-10	10706984	0.51	myb transcription factor	myb-related protein 306-like [Lupinus angustifolius]
285	Ku	Lup009929	OIW03282.1	TanjilG_09929	NLL-14	53.6138	58.6923	62.75	67.7096	70.63	2.89	6.32	0.2	NLL-10	10233040	0.64	2-aminoethanethiol dioxygenase-like [Glycine max]	plant cysteine oxidase 2-like isoform X2 [Lupinus angustifolius]
286	Ku	Lup014660	OIW03435.1	TanjilG_14660	NLL-15			0.01	3.71565	5.68545	2.77	6.47	2.44	NLL-10	5468780	-0.46	probable carboxylesterase 13-like [Glycine max]	carboxylesterase 2 [Vigna radiata var. radiata]
287	Ku	Lup000474	OIV96892.1	TanjilG_00474	NLL-15	28.8812	35.2025	37.76	39.7447	48.4142	4.15	11.11	2.39	NLL-15	13012663	-0.43	Cytochrome P450 superfamily protein	cytochrome P450 714A1-like [Lupinus angustifolius]
288	Ku	Lup013217	OIW18465.1	TanjilG_13217	NLL-15	75.8161	79.7969	82.27	84	84.9567	4.2	7.62	2.44	NLL-01	20467292	0.43	RING finger and CHY zinc finger protein	E3 ubiquitin-protein ligase MIEL1-like [Lupinus angustifolius]
289	Ku	Lup005899	OIW08923.1	TanjilG_05899	NLL-16	74.8886	75.89	79.08	79.8667	80.4384	4.18	11.18	-4.07	NLL-06	32532635	-0.44	Polyketide cyclase/dehydrase and lipid transport superfamily protein	lachrymatory-factor synthase-like [Lupinus angustifolius]
290	Ku	Lup030724	OIW03660.1	TanjilG_30724	NLL-16	68.4302	79.9264	82	87.1895	90.0644	2.6	4.39	-4.21	NLL-10	2842419	0.55	ATP binding	fe-S cluster assembly factor HCF101, chloroplastic-like isoform X1 [Lupinus angustifolius]
291	Ku	Lup028877	OIW05412.1	TanjilG_28877	NLL-17		7.95	11.17	13.2433	17.53	3.12	7.25	-0.44	NLL-09	1500510	0.42	F-box-like protein	F-box protein At5g39250-like [Lupinus angustifolius]
292	Ku	Lup018024	OIV92673.1	TanjilG_18024	NLL-17		2.58	11.81	14.2138	16.9467	2.57	6.94	-0.27	NLL-18	15951182	0.53	DNA binding protein, putative [Ricinus communis]	protein FD-like [Lupinus angustifolius]
293	Ku	Lup015372	OIW20567.1	TanjilG_15372	NLL-17	24.8737	27.4557	34.67	36.3012	39.53	5.25	3.24	-1.19	Scaffold_28_23	3447	-0.89	Unknown protein
294	Ku	Lup011799	OIW03162.1	TanjilG_11799	NLL-17	26.67	31.67	35.85	37.5067	41.39	3.58	4.52	-1.3	NLL-10	13182404	-0.68	uncharacterized protein LOC100782617 isoform X9 [Glycine max]	uncharacterized protein LOC109358492 [Lupinus angustifolius]
295	Ku	Lup020573	OIW03269.1	TanjilG_20573	NLL-17	23.5773	40.1967	43.32	47.8022	50.1922	2.96	7.37	0.61	NLL-10	10706984	0.51	myb transcription factor	myb-related protein 306-like [Lupinus angustifolius]
296	Ku	Lup022509	OIW17397.1	TanjilG_22509	NLL-17	63.329	70.65	72.4	74.44	79.443	3.75	12.13	0.13	NLL-02	1599373	0.43	Protein kinase superfamily protein	protein kinase At2g41970 [Lupinus angustifolius]
297	Ku	Lup010238	OIW07403.1	TanjilG_10238	NLL-18		2.28	4.3	5.7875	14.397	2.69	5.43	1.36	NLL-08	23354	0.48	probable carboxylesterase 17-like [Glycine max]	carboxylesterase 17 [Lupinus angustifolius]
298	Ku	Lup014240	OIW01057.1	TanjilG_14240	NLL-18		2.20615	4.3	11.4564	14.2619	2.59	7.05	10.9	NLL-12	414164	0.44	auxin-responsive family protein	auxin-induced in root cultures protein 12-like [Lupinus angustifolius]
299	Ku	Lup014819	OIW00593.1	TanjilG_14819	NLL-18		3.13	8.71	16.7067	19.5275	2.83	7.46	-4.51	NLL-12	11494561	-0.42	Bifunctional inhibitor/lipid-transfer protein/seed storage 2S albumin superfamily protein	protein YLS3-like [Lupinus angustifolius]
300	Ku	Lup030724	OIW03660.1	TanjilG_30724	NLL-18	5.99107	14.6961	16.29	17.7	22.7367	3.01	5.04	4.51	NLL-10	2842419	0.55	ATP binding	fe-S cluster assembly factor HCF101, chloroplastic-like isoform X1 [Lupinus angustifolius]
301	Ku	Lup030983	OIW03563.1	TanjilG_30983	NLL-18	15.6316	22.9414	26.19	30.0889	36.5194	2.7	5.84	0.3	NLL-10	3888227	-0.42	TMV resistance protein N-like [Glycine max]	uncharacterized protein LOC109358660 [Lupinus angustifolius]
302	Ku	Lup011799	OIW03162.1	TanjilG_11799	NLL-18	21.9117	25.8393	28.19	38.4725	44.1767	2.52	2.9	1.03	NLL-10	13182404	-0.68	uncharacterized protein LOC100782617 isoform X9 [Glycine max]	uncharacterized protein LOC109358492 [Lupinus angustifolius]
303	Ku	Lup030987	OIW03567.1	TanjilG_30987	NLL-18	34.6892	41.7855	46.71	55.13	56.5413	2.8	5.68	0.35	NLL-10	3865266	-0.56	kunitz trypsin inhibitor 1	kunitz trypsin inhibitor 2-like [Abrus precatorius]
304	Ku	Lup001611	OIV90157.1	TanjilG_01611	NLL-18	72.26	75.37	79.75	84.7113	85.6638	4.55	11.37	11.64	NLL-20	20404606	0.49	RHOMBOID-like protein 10	RHOMBOID-like protein 9, chloroplastic isoform X1 [Lupinus angustifolius]
305	Ku	Lup010238	OIW07403.1	TanjilG_10238	NLL-18	71.0677	80.6933	83.48	85.1161		3.79	9.06	1.71	NLL-08	23354	0.48	probable carboxylesterase 17-like [Glycine max]	carboxylesterase 17 [Lupinus angustifolius]
306	Ku	Lup029336	OIW03351.1	TanjilG_29336	NLL-19			0.01	1.17522	9.24471	3.94	9.7	224.69	NLL-10	7658077	0.46	glyceraldehyde-3-phosphate dehydrogenase C2	glyceraldehyde-3-phosphate dehydrogenase A, chloroplastic isoform X2 [Abrus precatorius]
307	Ku	Lup011740	OIV96744.1	TanjilG_11740	NLL-19		0.26	2.48	7.61091	9.58	4.31	5.78	0.65	NLL-15	16811420	0.58	Pentatricopeptide repeat (PPR) superfamily protein	pentatricopeptide repeat-containing protein At1g11900-like isoform X2 [Lupinus angustifolius]
308	Ku	Lup028877	OIW05412.1	TanjilG_28877	NLL-19	20.69	26.1821	31	34.0112	54.1	2.55	5.06	0.39	NLL-09	1500510	0.42	F-box-like protein	F-box protein At5g39250-like [Lupinus angustifolius]
309	Ku	Lup018485	OIW19675.1	TanjilG_18485	NLL-19	25.8118	31.6667	35.93	37.1371	38.8306	3.37	7.65	1.04	NLL-01	1047437	-0.56	MADS-box protein [Glycine max] agl8	truncated transcription factor CAULIFLOWER A isoform X1 [Lupinus angustifolius]
310	Ku	Lup029335	OIW03350.1	TanjilG_29335	NLL-19	37.1885	41.8759	43.54	47.0262	48.76	2.89	8.6	-0.69	NLL-10	7701239	-0.43	Transducin/WD40 repeat-like superfamily protein	WD repeat-containing protein LWD1-like [Lupinus angustifolius]
311	Ku	Lup022297	OIW03640.1	TanjilG_22297	NLL-19	48.546	53.5643	55.47	59.4967	60.2033	3.44	8.48	-2.78	NLL-10	3051405	0.48	chloroplastic group IIA intron splicing facilitator CRS1, chloroplastic-like isoform X1 [Glycine max]	CRM-domain containing factor CFM3, chloroplastic/mitochondrial-like [Lupinus angustifolius]
312	Ku	Lup011799	OIW03162.1	TanjilG_11799	NLL-20	32.2881	38.0106	42.25	42.8111	44.708	2.95	4.36	-1.26	NLL-10	13182404	-0.68	uncharacterized protein LOC100782617 isoform X9 [Glycine max]	uncharacterized protein LOC109358492 [Lupinus angustifolius]
313	Ku	Lup018295	OIV94330.1	TanjilG_18295	NLL-20	46.86	49.8106	50.99	53.5033	72.3405	2.94	7.15	-0.07	NLL-17	6385194	-0.43	uncharacterized protein LOC100796351 isoform X4 [Glycine max]	uncharacterized protein LOC109349414 isoform X3 [Lupinus angustifolius]
314	Ku	Lup027444	OIV89838.1	TanjilG_27444	NLL-20	68.3962	70.7981	77.46	79.3964	84.083	2.9	8.33	0.71	Scaffold_61_1	3824	0.51	Reticulon family protein	reticulon-like protein B17 [Lupinus angustifolius]
315	Ku	Lup014819	OIW00593.1	TanjilG_14819	NLL-20	79.27	80.4568	81.86	83.9129	88.5525	4.45	12.27	-6.06	NLL-12	11494561	-0.42	Bifunctional inhibitor/lipid-transfer protein/seed storage 2S albumin superfamily protein	protein YLS3-like [Lupinus angustifolius]
316	Ku	Lup030730	OIW03666.1	TanjilG_30730	NLL-20	71.8297	79.8883	82.45	84.1689	92.412	2.92	4.09	-1.89	NLL-10	2777566	-0.64	sulfate transporter 3	sulfate transporter 3.5 [Lupinus angustifolius]
317	Ku	Lup000474	OIV96892.1	TanjilG_00474	NLL-20	80.4376	81.1379	84.06	84.8361	85.4256	5.68	16.23	-3.03	NLL-15	13012663	-0.43	Cytochrome P450 superfamily protein	cytochrome P450 714A1-like [Lupinus angustifolius]
318	Lanr1	Lup005073	OIW02480.1	TanjilG_05073	NLL-03	23.41	26.5048	29.98	32.9183	37.1276	4.18	6.71	-0.54	NLL-11	4519023	-0.6	Potassium transporter family protein	potassium transporter 5-like isoform X1 [Lupinus angustifolius]
319	Lanr1	Lup005066	OIW02473.1	TanjilG_05066	NLL-05	58.2913	60.0033	66.47	67.0462	68.9737	6.41	11.61	-0.88	NLL-11	4375676	0.68	mediator of RNA polymerase II transcription subunit 15-like isoform X2 [Glycine max]	uncharacterized protein LOC109360597 [Lupinus angustifolius]
320	Lanr1	Lup005026	OIW02433.1	TanjilG_05026	NLL-06	12.5197	12.7017	25.45	29.6757	36.5715	3.85	8.17	-0.64	NLL-11	3992426	0.57	Adenine nucleotide alpha hydrolases-like superfamily protein	uncharacterized protein LOC109359442 [Lupinus angustifolius]
321	Lanr1	Lup006731	OIW02136.1	TanjilG_06731	NLL-07	32.4778	38.5325	39.59	40.36	41.9792	3.8	7.2	-0.83	NLL-11	8217149	-0.49	50S ribosomal L18-like protein	uncharacterized protein LOC113869727 isoform X2 [Abrus precatorius]
322	Lanr1	Lup012870	OIW02556.1	TanjilG_12870	NLL-10	39.0426	44.4485	49.09	49.8328	51.5037	4.39	11.61	-2.19	NLL-11	3332068	-0.48	2-oxoglutarate (2OG) and Fe(II)-dependent oxygenase superfamily protein	protein DMR6-LIKE OXYGENASE 1-like [Abrus precatorius]
323	Lanr1	Lup012870	OIW02556.1	TanjilG_12870	NLL-10	39.0283	55.5642	57.88	59.3987	59.532	3.79	10.18	-2.08	NLL-11	3332068	-0.48	2-oxoglutarate (2OG) and Fe(II)-dependent oxygenase superfamily protein	protein DMR6-LIKE OXYGENASE 1-like [Abrus precatorius]
324	Lanr1	Lup012870	OIW02556.1	TanjilG_12870	NLL-11	31.9365	34.0775	35.63	36.1925	38.57	6.78	19.15	-2.74	NLL-11	3332068	-0.48	2-oxoglutarate (2OG) and Fe(II)-dependent oxygenase superfamily protein	protein DMR6-LIKE OXYGENASE 1-like [Abrus precatorius]
325	Lanr1				NLL-11			40.1									Lanr1
326	Lanr1	Lup005004	OIW02411.1	TanjilG_05004	NLL-11	38.1536	40.21	41.61	42.5785	45.6049	9.04	28.95	-0.17	NLL-11	3804907	-0.51	Galactosyltransferase family protein	beta-1,3-galactosyltransferase 7-like [Lupinus angustifolius]
327	Lanr1	Lup004994	OIW02401.1	TanjilG_04994	NLL-11	39.0917	40.5327	41.65	42.8893	44.2184	7.62	23.05	0.41	NLL-11	3706287	0.46	Eukaryotic aspartyl protease family protein	aspartic proteinase-like protein 1 isoform X2 [Lupinus angustifolius]
328	Lanr1	Lup005056	OIW02463.1	TanjilG_05056	NLL-11	38.0291	40.4177	41.65	42.198	45.1123	10.68	33.91	2.42	NLL-11	4271157	0.46	sn1-specific diacylglycerol lipase beta-like [Glycine max]	uncharacterized protein LOC109361012 [Lupinus angustifolius]
329	Lanr1	Lup005026	OIW02433.1	TanjilG_05026	NLL-11	40.2215	40.5812	41.65	42.1798	43.937	13.48	37.96	1.46	NLL-11	3992426	0.57	Adenine nucleotide alpha hydrolases-like superfamily protein	uncharacterized protein LOC109359442 [Lupinus angustifolius]
330	Lanr1	Lup005066	OIW02473.1	TanjilG_05066	NLL-11	41.6349	41.8656	42.23	42.7361	43.2655	18.79	48.21	1.84	NLL-11	4375676	0.68	mediator of RNA polymerase II transcription subunit 15-like isoform X2 [Glycine max]	uncharacterized protein LOC109360597 [Lupinus angustifolius]
331	Lanr1	Lup005068	OIW02475.1	TanjilG_05068	NLL-11	39.0473	41.8333	42.23	42.731	42.7634	26.4	62.71	1.7	NLL-11	4416828	0.83	mediator of RNA polymerase II transcription subunit 15-like isoform X2 [Glycine max]	uncharacterized protein LOC109360597 [Lupinus angustifolius]
332	Lanr1	Lup005073	OIW02480.1	TanjilG_05073	NLL-11	41.6367	42.1255	42.8	43.7576	44.3625	17.26	40.11	-1.32	NLL-11	4519023	-0.6	Potassium transporter family protein	potassium transporter 5-like isoform X1 [Lupinus angustifolius]
333	Lanr1	Lup008518	OIW02371.1	TanjilG_08518	NLL-11	44.61	45.371	45.84	46.3455	46.4071	18.61	47.63	-3.76	NLL-11	4782566	-0.61	purple acid phosphatase 29	inactive purple acid phosphatase 29-like isoform X1 [Cicer arietinum]
334	Lanr1	Lup011176	OIW02282.1	TanjilG_11176	NLL-11	46.5388	46.7863	47.92	50.1236	50.7624	18.19	47	-0.58	NLL-11	5037487	-0.55	HAT family dimerization domain containing protein [Medicago truncatula]	uncharacterized protein LOC109335454 [Lupinus angustifolius]
335	Lanr1	Lup006731	OIW02136.1	TanjilG_06731	NLL-11	58.2096	58.9357	59.84	60.7413	61.3168	17.83	49.6	-2.08	NLL-11	8217149	-0.49	50S ribosomal L18-like protein	uncharacterized protein LOC113869727 isoform X2 [Abrus precatorius]
336	Lanr1	Lup005073	OIW02480.1	TanjilG_05073	NLL-11	80.8287	84.332	85.97	87.9238	89.9633	4.17	6.7	-0.55	NLL-11	4519023	-0.6	Potassium transporter family protein	potassium transporter 5-like isoform X1 [Lupinus angustifolius]
337	Lanr1	Lup005056	OIW02463.1	TanjilG_05056	NLL-15	1.78943	3.34105	4.27	4.87696	11.07	3.85	10.3	-1.39	NLL-11	4271157	0.46	sn1-specific diacylglycerol lipase beta-like [Glycine max]	uncharacterized protein LOC109361012 [Lupinus angustifolius]
338	Lanr1	Lup004994	OIW02401.1	TanjilG_04994	NLL-18	28.2355	30.639	31.81	33.097	34.3557	3.56	9.7	-0.27	NLL-11	3706287	0.46	Eukaryotic aspartyl protease family protein	aspartic proteinase-like protein 1 isoform X2 [Lupinus angustifolius]
339	Lanr1	Lup005073	OIW02480.1	TanjilG_05073	NLL-18	25.0698	27.44	31.81	39.6609	42.2495	3.73	6.12	-0.5	NLL-11	4519023	-0.6	Potassium transporter family protein	potassium transporter 5-like isoform X1 [Lupinus angustifolius]
340	Lanr1	Lup005026	OIW02433.1	TanjilG_05026	NLL-20	99.4	100.837	101.72			3.96	8.58	-0.69	NLL-11	3992426	0.57	Adenine nucleotide alpha hydrolases-like superfamily protein	uncharacterized protein LOC109359442 [Lupinus angustifolius]
341	Lentus	Lup002659	OIW07025.1	TanjilG_02659	NLL-04	121.669	122.515	125.12	126.097	126.84	4.96	9.4	-7.95	NLL-08	6285219	0.6	Late embryogenesis abundant protein (LEA) family protein	transmembrane protein 205-like [Lupinus angustifolius]
342	Lentus	Lup011488	OIW06763.1	TanjilG_11488	NLL-05	39.195	45.5365	46.58	47.1732	48.3272	5.22	13.71	-0.97	NLL-08	8872311	-0.45	methyl-CPG-binding domain 4	methyl-CpG-binding domain-containing protein 4-like [Lupinus angustifolius]
343	Lentus	Lup018228	OIW06846.1	TanjilG_18228	NLL-06	38.5159	40.4028	43.08	44.2837	46.5175	5.27	12.57	-1.35	NLL-08	7961489	0.56	CDP-diacylglycerol--glycerol-3-phosphate 3-phosphatidyltransferase 2 [Brassicaceae]	CDP-diacylglycerol--glycerol-3-phosphate 3-phosphatidyltransferase 2-like [Lupinus angustifolius]
344	Lentus	Lup032081	OIW09932.1	TanjilG_32081	NLL-06	38.7617	44.89	50.6	51.6453	53.43	4.7	14.8	3.91	NLL-06	12563981	-0.44	arabinogalactan peptide-like protein	arabinogalactan peptide 22 [Arachis ipaensis]
345	Lentus	Lup018336	OIW06948.1	TanjilG_18336	NLL-07	39.6536	40.9003	42.03	43.1612	46.348	4.64	2.46	-1.86	NLL-08	6980319	0.76	fiber protein Fb34 DUF1218	uncharacterized protein LOC109354397 [Lupinus angustifolius]
346	Lentus	Lup004035	OIW06641.1	TanjilG_04035	NLL-08	48.5909	48.6254	48.66	51.8841	51.9027	8.26	27.4	-12.59	NLL-08	10117138	-0.48	Aluminium induced protein with YGL and LRDR motifs	stem-specific protein TSJT1-like [Lupinus angustifolius]
347	Lentus	Lup004035	OIW06641.1	TanjilG_04035	NLL-08	59.1464	59.4476	60.26	60.7629	60.7949	18.31	34.46	-15.85	NLL-08	10117138	-0.48	Aluminium induced protein with YGL and LRDR motifs	stem-specific protein TSJT1-like [Lupinus angustifolius]
348	Lentus	Lup003958	OIW06564.1	TanjilG_03958	NLL-08	63.1038	63.6687	65.11	66.1456	66.5429	20.3	48.47	-1.38	NLL-08	9598528	-0.54	calcium-dependent protein kinase 4	calcium-dependent protein kinase 11-like [Lupinus angustifolius]
349	Lentus	Lup003951	OIW06557.1	TanjilG_03951	NLL-08	63.2353	63.691	65.61	66.8924	68.4178	4.81	18.97	-0.83	NLL-08	9539978	-0.45	alkaline/neutral invertase	alkaline/neutral invertase CINV2-like [Lupinus angustifolius]
350	Lentus	Lup011488	OIW06763.1	TanjilG_11488	NLL-08	65.1875	66.0448	66.97	68.39	68.8567	8.34	23.94	-1.24	NLL-08	8872311	-0.45	methyl-CPG-binding domain 4	methyl-CpG-binding domain-containing protein 4-like [Lupinus angustifolius]
351	Lentus	Lup011504	OIW06779.1	TanjilG_11504	NLL-08	65.5901	66.396	66.97	67.4791	67.5359	18.18	44.57	-5.12	NLL-08	8735694	-0.52	u6 snRNA-associated-like-Smprotein	U6 snRNA-associated Sm-like protein LSm4 isoform X1 [Lupinus angustifolius]
352	Lentus	Lup011503	OIW06778.1	TanjilG_11503	NLL-08	67.7877	68.0269	68.81	69.3869	70.41	13.49	39.2	1.63	NLL-08	8742337	0.45	Potassium transporter family protein	potassium transporter 5 [Cajanus cajan]
353	Lentus	Lup003713	OIW06818.1	TanjilG_03713	NLL-08	67.8286	68.0441	68.81	69.3884	70.6262	15.31	39.92	-1.37	NLL-08	8209770	-0.55	probable membrane-associated kinase regulator 4-like [Glycine max]	membrane-associated kinase regulator 4 [Vigna angularis]
354	Lentus	Lup018237	OIW06855.1	TanjilG_18237	NLL-08	67.7985	67.964	68.81	69.3149	69.3557	27.03	65.88	14.39	NLL-08	7902352	0.65	selenoprotein O-like [Glycine max]	uncharacterized protein LOC109354467 [Lupinus angustifolius]
355	Lentus	Lup003724	OIW06829.1	TanjilG_03724	NLL-08	66.7905	68.2973	69.91	71.0656	76.9423	5.71	19.29	1.68	NLL-08	8267376	0.46	DNA binding protein, putative [Ricinus communis]	WUSCHEL-related homeobox 8-like isoform X2 [Lupinus angustifolius]
356	Lentus	Lup019551	OIW06902.1	TanjilG_19551	NLL-08	69.829	70.1442	71.24	71.9419	72.316	19.17	54.12	5.98	NLL-08	7688763	0.58	Late embryogenesis abundant (LEA) hydroxyproline-rich glycoprotein family	NDR1/HIN1-like protein 26 [Abrus precatorius]
357	Lentus	Lup032081	OIW09932.1	TanjilG_32081	NLL-08	70.2314	72.1491	73.04	74.9783	77.2757	4.27	13.81	-3.72	NLL-06	12563981	-0.44	arabinogalactan peptide-like protein	arabinogalactan peptide 22 [Arachis ipaensis]
358	Lentus				NLL-08			73.28									lentus
359	Lentus	Lup019541	OIW06892.1	TanjilG_19541	NLL-08	71.568	72.6139	73.29	74.8071	75.505	11	30.54	-7.87	NLL-08	7583094	-0.48	photosystem I reaction center subunit N	uncharacterized protein LOC109353494 [Lupinus angustifolius]
360	Lentus	Lup018348	OIW06960.1	TanjilG_18348	NLL-08	72.4416	72.8896	73.29	74.3268	74.8086	17.4	45.82	-0.44	NLL-08	7112309	-0.66	MATE efflux family protein	protein DETOXIFICATION 14-like [Vigna angularis]
361	Lentus	Lup018309	OIW06921.1	TanjilG_18309	NLL-08	73.1884	73.5724	74.79	76.9353	77.5812	9.53	26.69	-0.49	NLL-08	6650628	-0.47	Protein phosphatase 2A regulatory B subunit family protein	serine/threonine protein phosphatase 2A 57 kDa regulatory subunit B' beta isoform-like [Lupinus angustifolius]
362	Lentus	Lup018228	OIW06846.1	TanjilG_18228	NLL-08	72.8092	73.5025	75.18	76.2176	76.7198	12.99	38.59	2.3	NLL-08	7961489	0.56	CDP-diacylglycerol--glycerol-3-phosphate 3-phosphatidyltransferase 2 [Brassicaceae]	CDP-diacylglycerol--glycerol-3-phosphate 3-phosphatidyltransferase 2-like [Lupinus angustifolius]
363	Lentus	Lup018336	OIW06948.1	TanjilG_18336	NLL-08	73.7626	74.1945	75.18	76.1244	76.5433	42.97	75.84	9.69	NLL-08	6980319	0.76	fiber protein Fb34 DUF1218	uncharacterized protein LOC109354397 [Lupinus angustifolius]
364	Lentus	Lup030405	OIV91183.1	TanjilG_30405	NLL-08	73.733	74.4122	76.99	78.118	78.5566	9.36	30.13	-4.04	NLL-20	2336392	-0.43	pirin	pirin-like protein [Lupinus angustifolius]
365	Lentus	Lup002640	OIW07006.1	TanjilG_02640	NLL-08	75.5391	75.8845	76.99	77.5047	77.5782	18.45	56.33	0.71	NLL-08	6465841	0.55	Cytochrome P450 superfamily protein	cytochrome P450 81E8-like [Lupinus angustifolius]
366	Lentus	Lup014341	OIW20533.1	TanjilG_14341	NLL-08	75.6458	76.0452	76.99	77.4994	77.5515	36.18	71.47	-3.46	Scaffold_26_2	4901	-0.67	Protein of unknown function, DUF538	uncharacterized protein At5g01610-like [Lupinus angustifolius]
367	Lentus	Lup002656	OIW07022.1	TanjilG_02656	NLL-08	74.92	75.9826	77.59	78.1086	78.2121	15.8	46.02	-2.4	NLL-08	6308669	-0.51	BEST Arabidopsis thaliana protein match is: 3`-5` exonuclease domain-containing protein / K homology domain-containing protein / KH domain-containing protein .	putative protein TPRXL [Lupinus angustifolius]
368	Lentus	Lup014335	OIW06997.1	TanjilG_14335	NLL-08	76.2467	77.1048	77.59	79.2756	80.2896	15.92	37.74	1.74	NLL-08	6537925	0.46	ferredoxin 3	ferredoxin, root R-B1 [Cajanus cajan]
369	Lentus	Lup002651	OIW07017.1	TanjilG_02651	NLL-08	76.4937	77.1393	77.59	78.1515	79.5083	21.55	53.43	-1.6	NLL-08	6341510	-0.64	Winged-helix DNA-binding transcription factor family protein [Theobroma cacao]	histone H1-like [Abrus precatorius]
370	Lentus	Lup002709	OIW07075.1	TanjilG_02709	NLL-08	77.8224	78.2319	78.77	79.2891	79.38	13.59	33.38	-3.06	NLL-08	5735220	-0.58	pyrrolidone-carboxylate peptidase	uncharacterized protein LOC109354335 [Lupinus angustifolius]
371	Lentus	Lup002659	OIW07025.1	TanjilG_02659	NLL-08	77.0072	78.2319	78.77	79.2867	79.37	16.53	43.36	15.34	NLL-08	6285219	0.6	Late embryogenesis abundant protein (LEA) family protein	transmembrane protein 205-like [Lupinus angustifolius]
372	Lentus	Lup002678	OIW07044.1	TanjilG_02678	NLL-08	78.1633	78.4035	78.77	79.2752	79.3039	33.28	69.64	-2.92	NLL-08	6036896	-0.72	AUTOPHAGY 8E	autophagy-related protein 8i-like [Vigna angularis]
373	Lentus	Lup002707	OIW07073.1	TanjilG_02707	NLL-08	78.002	78.7209	79.37	80.2647	80.6186	16.34	45.25	42.5	NLL-08	5744704	0.46	Methionine S-adenosyl transferase [Detonula confervacea]	S-adenosylmethionine synthase 1 [Nicotiana attenuata]
374	Lentus	Lup018368	OIW06980.1	TanjilG_18368	NLL-08	79.1271	81.6067	84.04	85.3868	86.703	7.15	18.29	3.56	NLL-08	7270964	0.44	D-3-phosphoglycerate dehydrogenase	D-3-phosphoglycerate dehydrogenase 3, chloroplastic-like [Lupinus angustifolius]
375	Lentus	Lup010114	OIW07141.1	TanjilG_10114	NLL-08	86.0835	86.8376	88.34	89.4671	90.1815	18.78	50.69	4.26	NLL-08	4944403	0.47	exoribonuclease 4	5'-3' exoribonuclease 4-like isoform X2 [Lupinus angustifolius]
376	Lentus	Lup018309	OIW06921.1	TanjilG_18309	NLL-09	58.7318	61.3937	65.39	66.5202	70.6845	5.86	14.51	-0.38	NLL-08	6650628	-0.47	Protein phosphatase 2A regulatory B subunit family protein	serine/threonine protein phosphatase 2A 57 kDa regulatory subunit B' beta isoform-like [Lupinus angustifolius]
377	Lentus	Lup018309	OIW06921.1	TanjilG_18309	NLL-09	58.7318	61.3937	65.39	66.5186	70.6845	5.86	14.5	-0.38	NLL-08	6650628	-0.47	Protein phosphatase 2A regulatory B subunit family protein	serine/threonine protein phosphatase 2A 57 kDa regulatory subunit B' beta isoform-like [Lupinus angustifolius]
378	Lentus	Lup002707	OIW07073.1	TanjilG_02707	NLL-09	132.833	136.457	139.19	139.745	140.89	4.64	9.24	20.1	NLL-08	5744704	0.46	Methionine S-adenosyl transferase [Detonula confervacea]	S-adenosylmethionine synthase 1 [Nicotiana attenuata]
379	Lentus	Lup002707	OIW07073.1	TanjilG_02707	NLL-09	132.833	136.457	139.19	139.745		4.64	9.24	20.1	NLL-08	5744704	0.46	Methionine S-adenosyl transferase [Detonula confervacea]	S-adenosylmethionine synthase 1 [Nicotiana attenuata]
380	Lentus	Lup019541	OIW06892.1	TanjilG_19541	NLL-10	58.4514	66.295	68.37	71.1459	72.4371	4.15	9.92	-4.54	NLL-08	7583094	-0.48	photosystem I reaction center subunit N	uncharacterized protein LOC109353494 [Lupinus angustifolius]
381	Lentus	Lup019551	OIW06902.1	TanjilG_19551	NLL-11	0.01	0.01	0.61	2.7925	5.40174	4.53	8.36	-2.41	NLL-08	7688763	0.58	Late embryogenesis abundant (LEA) hydroxyproline-rich glycoprotein family	NDR1/HIN1-like protein 26 [Abrus precatorius]
382	Lentus	Lup019551	OIW06902.1	TanjilG_19551	NLL-11			0.61	1.834	5.01889	4.83	8.86	-2.49	NLL-08	7688763	0.58	Late embryogenesis abundant (LEA) hydroxyproline-rich glycoprotein family	NDR1/HIN1-like protein 26 [Abrus precatorius]
383	Lentus	Lup014341	OIW20533.1	TanjilG_14341	NLL-11	28.7108	31.51	32.09	33.4169	35.7729	4.79	3.66	0.82	Scaffold_26_2	4901	-0.67	Protein of unknown function, DUF538	uncharacterized protein At5g01610-like [Lupinus angustifolius]
384	Lentus	Lup014341	OIW20533.1	TanjilG_14341	NLL-11	28.7108	31.51	32.09	33.4169	35.7671	4.79	3.66	0.82	Scaffold_26_2	4901	-0.67	Protein of unknown function, DUF538	uncharacterized protein At5g01610-like [Lupinus angustifolius]
385	Lentus	Lup010114	OIW07141.1	TanjilG_10114	NLL-11	117.544	117.647	117.75	118.025	118.269	5.85	12.08	-2.25	NLL-08	4944403	0.47	exoribonuclease 4	5'-3' exoribonuclease 4-like isoform X2 [Lupinus angustifolius]
386	Lentus	Lup010114	OIW07141.1	TanjilG_10114	NLL-11	117.544	117.647	117.75	118.025	118.269	5.85	12.08	-2.25	NLL-08	4944403	0.47	exoribonuclease 4	5'-3' exoribonuclease 4-like isoform X2 [Lupinus angustifolius]
387	Lentus	Lup019551	OIW06902.1	TanjilG_19551	NLL-12	60.625	64.1081	66.8	70.3652	70.9333	3.72	6.63	-2.13	NLL-08	7688763	0.58	Late embryogenesis abundant (LEA) hydroxyproline-rich glycoprotein family	NDR1/HIN1-like protein 26 [Abrus precatorius]
388	Lentus	Lup014341	OIW20533.1	TanjilG_14341	NLL-14	20.4213	22.3405	25.19	27.46	35.1915	4.35	3.35	0.74	Scaffold_26_2	4901	-0.67	Protein of unknown function, DUF538	uncharacterized protein At5g01610-like [Lupinus angustifolius]
389	Lentus	Lup014341	OIW20533.1	TanjilG_14341	NLL-14	20.4213	22.3405	25.19	27.46	35.1915	4.35	3.35	0.74	Scaffold_26_2	4901	-0.67	Protein of unknown function, DUF538	uncharacterized protein At5g01610-like [Lupinus angustifolius]
390	Lentus	Lup002656	OIW07022.1	TanjilG_02656	NLL-16	23.5511	25.8553	26.46	28.98	36.5007	4.09	8.59	1.02	NLL-08	6308669	-0.51	BEST Arabidopsis thaliana protein match is: 3`-5` exonuclease domain-containing protein / K homology domain-containing protein / KH domain-containing protein .	putative protein TPRXL [Lupinus angustifolius]
391	Lentus	Lup002656	OIW07022.1	TanjilG_02656	NLL-16	23.5511	25.8553	26.46	28.98	36.5007	4.09	8.59	1.02	NLL-08	6308669	-0.51	BEST Arabidopsis thaliana protein match is: 3`-5` exonuclease domain-containing protein / K homology domain-containing protein / KH domain-containing protein .	putative protein TPRXL [Lupinus angustifolius]
392	Lentus	Lup011488	OIW06763.1	TanjilG_11488	NLL-16	62.183	63.7427	72.29	75.53	80.5781	4.14	10.69	0.83	NLL-08	8872311	-0.45	methyl-CPG-binding domain 4	methyl-CpG-binding domain-containing protein 4-like [Lupinus angustifolius]
393	Lentus	Lup011488	OIW06763.1	TanjilG_11488	NLL-16	62.183	63.7427	72.29	75.53	80.5781	4.14	10.7	0.83	NLL-08	8872311	-0.45	methyl-CPG-binding domain 4	methyl-CpG-binding domain-containing protein 4-like [Lupinus angustifolius]
394	Lentus	Lup018336	OIW06948.1	TanjilG_18336	NLL-17	0.01	0.354444	4.49	6.11154	14.8492	4.98	2.72	1.82	NLL-08	6980319	0.76	fiber protein Fb34 DUF1218	uncharacterized protein LOC109354397 [Lupinus angustifolius]
395	Lentus	Lup018336	OIW06948.1	TanjilG_18336	NLL-17		0.362273	4.49	6.10938	14.8492	4.98	2.72	1.82	NLL-08	6980319	0.76	fiber protein Fb34 DUF1218	uncharacterized protein LOC109354397 [Lupinus angustifolius]
396	Lentus	Lup019541	OIW06892.1	TanjilG_19541	NLL-18	9.25413	9.28707	9.32	14.0882	15.2241	4.76	10.78	-4.83	NLL-08	7583094	-0.48	photosystem I reaction center subunit N	uncharacterized protein LOC109353494 [Lupinus angustifolius]
397	Lentus	Lup019541	OIW06892.1	TanjilG_19541	NLL-18	9.28405	18.1926	19.99	21.705	24.1655	4.67	11.25	-4.81	NLL-08	7583094	-0.48	photosystem I reaction center subunit N	uncharacterized protein LOC109353494 [Lupinus angustifolius]
398	Lentus	Lup003724	OIW06829.1	TanjilG_03724	NLL-19	21.0434	34.5274	42.27	42.7911	42.8289	3.7	10.19	-1.27	NLL-08	8267376	0.46	DNA binding protein, putative [Ricinus communis]	WUSCHEL-related homeobox 8-like isoform X2 [Lupinus angustifolius]
399	Lentus	Lup003713	OIW06818.1	TanjilG_03713	NLL-19	57.6417	58.1917	59.08	59.8651	60.4973	6.09	12.25	-0.77	NLL-08	8209770	-0.55	probable membrane-associated kinase regulator 4-like [Glycine max]	membrane-associated kinase regulator 4 [Vigna angularis]
400	Lentus	Lup003713	OIW06818.1	TanjilG_03713	NLL-19	57.6443	58.1917	59.08	59.8651	60.4973	6.09	12.24	-0.77	NLL-08	8209770	-0.55	probable membrane-associated kinase regulator 4-like [Glycine max]	membrane-associated kinase regulator 4 [Vigna angularis]
401	Leucospermus	Lup015783	OIW15400.1	TanjilG_15783	NLL-01	57.7867	61.02	63.51	65.751	67.2367	4.78	8.78	-0.51	NLL-03	11827298	0.6	Glutaredoxin family protein	LOW QUALITY PROTEIN: glutaredoxin [Lupinus angustifolius]
402	Leucospermus	Lup009618	OIW15680.1	TanjilG_09618	NLL-01	104.222	110.504	117.28	118.96	127.34	3.89	10.03	0.78	NLL-03	3636964	0.46	alcohol dehydrogenase 1	alcohol dehydrogenase-like 6 [Lupinus angustifolius]
403	Leucospermus	Lup008084	OIW15287.1	TanjilG_08084	NLL-02	57.9511	59.196	60.18	65.3729	69.4443	4.06	8.4	1.41	NLL-03	14795572	0.59	F-box/WD repeat-containing protein [Medicago truncatula]	uncharacterized protein LOC109343482 [Lupinus angustifolius]
404	Leucospermus	Lup027372	OIW15521.1	TanjilG_27372	NLL-03	2.51273	9.64714	13.09	16.371	22.0767	3.68	11.26	1.43	NLL-03	6291237	-0.43	Ubiquinol-cytochrome C reductase iron-sulfur subunit	cytochrome b6-f complex iron-sulfur subunit, chloroplastic-like [Lupinus angustifolius]
405	Leucospermus	Lup009618	OIW15680.1	TanjilG_09618	NLL-03	45.9071	46.7891	48.73	49.1117	49.3044	9.88	30.02	1.36	NLL-03	3636964	0.46	alcohol dehydrogenase 1	alcohol dehydrogenase-like 6 [Lupinus angustifolius]
406	Leucospermus	Lup008176	OIW15600.1	TanjilG_08176	NLL-03	45.5743	46.2537	48.73	49.326	51.2595	12.92	41.2	1.63	NLL-03	4215199	0.47	BEL1-like homeodomain protein 3-like isoform X2 [Glycine max]	BEL1-like homeodomain protein 7 [Lupinus angustifolius]
407	Leucospermus	Lup001090	OIW15567.1	TanjilG_01090	NLL-03	47.3761	48.4301	49.23	49.6477	50.1686	15.72	46.8	-0.6	NLL-03	5018234	-0.52	FKBP-like peptidyl-prolyl cis-trans isomerase family protein	peptidyl-prolyl cis-trans isomerase FKBP62-like [Lupinus angustifolius]
408	Leucospermus	Lup027372	OIW15521.1	TanjilG_27372	NLL-03	48.866	49.066	49.34	51.0031	52.8628	9.77	34.85	-2.51	NLL-03	6291237	-0.43	Ubiquinol-cytochrome C reductase iron-sulfur subunit	cytochrome b6-f complex iron-sulfur subunit, chloroplastic-like [Lupinus angustifolius]
409	Leucospermus	Lup012284	OIW15430.1	TanjilG_12284	NLL-03	49.6582	50.2166	51.68	53.135	54.2225	7.01	21.61	0.19	NLL-03	10772618	0.43	Phosphopyruvate hydratase [Dictyostelium fasciculatum]	enolase 1, chloroplastic [Abrus precatorius]
410	Leucospermus	Lup015783	OIW15400.1	TanjilG_15783	NLL-03	51.6744	53.0555	53.51	54.3292	54.8665	17.88	48.28	1.37	NLL-03	11827298	0.6	Glutaredoxin family protein	LOW QUALITY PROTEIN: glutaredoxin [Lupinus angustifolius]
411	Leucospermus	Lup032659	OIW15420.1	TanjilG_32659	NLL-03	51.6748	52.16	53.66	54.416	54.841	24.26	55.12	281.48	NLL-03	10924071	0.59	light-harvesting chlorophyll B-binding protein 3	chlorophyll a-b binding protein P4, chloroplastic-like [Lupinus angustifolius]
412	Leucospermus	Lup013727	OIW21858.1	TanjilG_13727	NLL-03	53.2221	53.3769	53.66	54.3389	54.7727	37.6	80.25	-2.67	Scaffold_243_14	8004	-0.71	histone acetyltransferase	elongator complex protein 3 [Lupinus angustifolius]
413	Leucospermus	Lup023134	OIV89869.1	TanjilG_23134	NLL-03	53.2526	53.4977	55.49	57.274	57.6838	10.25	32.21	-0.39	Scaffold_45_19	127238	-0.52	Unknown protein
414	Leucospermus	Lup015774	OIW15391.1	TanjilG_15774	NLL-03	54.2711	54.7208	55.49	55.9935	56.033	25.54	62.01	1.55	NLL-03	11447700	0.7	probable 26S proteasome complex subunit sem1-1 isoform X3 [Glycine max]	protein DSS1 HOMOLOG ON CHROMOSOME V [Glycine max]
415	Leucospermus	Lup023883	OIW15339.1	TanjilG_23883	NLL-03	53.1009	54.6243	56.07	58.2691	62.5138	3.94	10.47	1.78	NLL-03	13724142	0.43	Ribosomal protein L6 family protein	60S ribosomal protein L6-like [Lupinus angustifolius]
416	Leucospermus	Lup017573	OIV97389.1	TanjilG_17573	NLL-03	55.4612	55.6329	56.07	57.2487	57.6519	13.1	36.57	-0.53	NLL-15	1194001	-0.54	peptide transporter 1	protein NRT1/ PTR FAMILY 3.1-like [Lupinus angustifolius]
417	Leucospermus	Lup024360	OIV89240.1	TanjilG_24360	NLL-03	55.59	56.2913	57.16	59.6155	61.4455	5.01	14.03	1.23	Scaffold_492	11988	0.45	probable mediator of RNA polymerase II transcription subunit 26c-like isoform X2 [Glycine max]	mediator of RNA polymerase II transcription subunit 26c isoform X1 [Lupinus angustifolius]
418	Leucospermus				NLL-03			57.85									leucospermus
419	Leucospermus	Lup008080	OIW15283.1	TanjilG_08080	NLL-03	57.8267	58.2213	59.07	60.1796	60.7644	8.33	22.24	-1.95	NLL-03	14882241	-0.49	Unknown protein
420	Leucospermus	Lup007644	OIV89020.1	TanjilG_07644	NLL-03	57.329	58.0538	59.07	60.2988	61.1273	10.44	28.6	0.38	Scaffold_162_1	727247	0.57	GATA type zinc finger transcription factor family protein	LIM domain-containing protein WLIM2b-like [Lupinus angustifolius]
421	Leucospermus	Lup008084	OIW15287.1	TanjilG_08084	NLL-03	57.141	58.2048	59.07	60.0454	60.4742	14.69	40.35	3.13	NLL-03	14795572	0.59	F-box/WD repeat-containing protein [Medicago truncatula]	uncharacterized protein LOC109343482 [Lupinus angustifolius]
422	Leucospermus	Lup008087	OIW21684.1	TanjilG_08087	NLL-03	58.1148	58.3079	59.07	60.0297	60.4593	35.34	75.05	-12.03	Scaffold_168_4	16117	-0.86	Ubiquitin family protein	ubiquitin-60S ribosomal protein L40 isoform X1 [Lupinus angustifolius]
423	Leucospermus	Lup000272	OIV92254.1	TanjilG_00272	NLL-03	58.98	59.0255	59.57	62.4597	67.1122	7	24.38	-0.51	NLL-19	3899911	-0.48	Protein kinase superfamily protein	LRR receptor-like serine/threonine-protein kinase At1g53440 [Lupinus angustifolius]
424	Leucospermus	Lup010761	OIW15321.1	TanjilG_10761	NLL-03	57.3402	58.0774	59.57	60.604	60.7398	20.75	53.41	9.55	NLL-03	14455721	0.76	nascent polypeptide-associated complex subunit alpha-like protein 2	nascent polypeptide-associated complex subunit alpha-like protein 2 isoform X4 [Lupinus angustifolius]
425	Leucospermus	Lup009058	OIW15127.1	TanjilG_09058	NLL-03	57.0361	57.9017	60.07	62.5076	63.3496	6.02	17.71	1.84	NLL-03	21081700	0.45	Unknown protein
426	Leucospermus	Lup017564	OIW15244.1	TanjilG_17564	NLL-03	59.1874	59.4221	60.07	61.9143	62.3905	20.1	46.25	-5.8	NLL-03	16134727	-0.75	Esterase/lipase/thioesterase family protein	acyltransferase-like protein At3g26840, chloroplastic isoform X1 [Lupinus angustifolius]
427	Leucospermus	Lup017562	OIW15242.1	TanjilG_17562	NLL-03	59.4335	59.77	60.9	61.7194	62.2083	17.71	45.83	-3.91	NLL-03	16051319	-0.54	Esterase/lipase/thioesterase family protein	acyltransferase-like protein At3g26840, chloroplastic isoform X1 [Lupinus angustifolius]
428	Leucospermus	Lup016506	OIW15256.1	TanjilG_16506	NLL-03	59.2486	61.1532	62.79	63.8659	64.6961	5.77	17.91	-0.68	NLL-03	15614015	-0.43	Short-chain dehydrogenase/reductase SDR [Mycobacterium]	dehydrogenase/reductase SDR family member on chromosome X isoform X4 [Glycine max]
429	Leucospermus	Lup011878	OIW20475.1	TanjilG_11878	NLL-03	60.4484	61.4652	62.79	64.4774	66.0941	8.14	17.09	0.41	Scaffold_22_144	5781	0.46	receptor-like protein kinase-like [Glycine max]	plant intracellular Ras-group-related LRR protein 6-like [Lupinus angustifolius]
430	Leucospermus	Lup008822	OIW20318.1	TanjilG_08822	NLL-03	61.1602	61.6887	62.79	63.8588	64.4695	15.24	44.04	-1.76	Scaffold_18_2	2478	-0.54	uracil phosphoribosyltransferase	uracil phosphoribosyltransferase isoform X1 [Lupinus angustifolius]
431	Leucospermus	Lup008825	OIW20321.1	TanjilG_08825	NLL-03	61.1585	61.3722	62.79	63.3044	63.944	17.38	47.35	-1.92	Scaffold_18_48	11752	-0.61	uncharacterized protein LOC100777206 isoform X3 [Glycine max]	uncharacterized protein LOC109338129 [Lupinus angustifolius]
432	Leucospermus	Lup000312	OIV90011.1	TanjilG_00312	NLL-03	61.2507	62.8257	63.42	64.2006	64.5104	12.11	37.31	-1.27	Scaffold_1_814	164919	-0.49	probable calcium-binding protein CML25-like [Glycine max]	calmodulin-2/4 isoform X1 [Abrus precatorius]
433	Leucospermus	Lup028126	OIW10375.1	TanjilG_28126	NLL-03	63.5766	63.8291	65.39	66.6979	67.3443	15.95	36.61	4.79	NLL-06	9340554	0.49	adenylate kinase family protein	adenylate kinase 5, chloroplastic isoform X2 [Lupinus angustifolius]
434	Leucospermus	Lup014139	OIW15140.1	TanjilG_14139	NLL-03	64.453	64.9384	65.39	66.019	66.84	19.48	46.69	-1.87	NLL-03	20557678	-0.5	cell division cycle-like protein	cell division cycle protein 123 homolog [Lupinus angustifolius]
435	Leucospermus	Lup013975	OIW15048.1	TanjilG_13975	NLL-03	61.2673	65	65.89	65.9174	65.9447	8.93	30.62	-1.37	NLL-03	22724468	-0.51	copper ion binding	uncharacterized protein LOC109327806 [Lupinus angustifolius]
436	Leucospermus	Lup009073	OIW21736.1	TanjilG_09073	NLL-03	64.6605	65.0077	66.04	66.898	67.1276	20.27	46.2	-16.6	Scaffold_181_13	57790	-0.56	uncharacterized protein LOC100816165 isoform X4 [Glycine max]	uncharacterized protein LOC109326994 [Lupinus angustifolius]
437	Leucospermus	Lup013975	OIW15048.1	TanjilG_13975	NLL-03	66.0785	66.4281	67.33	68.344	69.0765	5.56	13.48	-1.1	NLL-03	22724468	-0.51	copper ion binding	uncharacterized protein LOC109327806 [Lupinus angustifolius]
438	Leucospermus	Lup008567	OIW15080.1	TanjilG_08567	NLL-03	66.2021	66.4768	67.33	68.5069	69.0821	19.32	50.29	-4.92	NLL-03	21458431	-0.53	multiple inositol polyphosphate phosphatase PhyIIa protein	multiple inositol polyphosphate phosphatase 1-like isoform X2 [Lupinus angustifolius]
439	Leucospermus	Lup024118	OIW15009.1	TanjilG_24118	NLL-03	68.0142	68.749	69.26	69.7025	70.0731	19.28	54.94	-6.41	NLL-03	23087306	-0.46	Peroxidase superfamily protein	LOW QUALITY PROTEIN: putative L-ascorbate peroxidase 6 [Lupinus angustifolius]
440	Leucospermus	Lup024132	OIW15023.1	TanjilG_24132	NLL-03	68.169	68.812	69.76	69.804	69.8481	25.51	57.65	18.89	NLL-03	22945258	0.47	kinetochore-associated protein DSN1-like [Glycine max]	protein OVEREXPRESSOR OF CATIONIC PEROXIDASE 3 [Lupinus angustifolius]
441	Leucospermus	Lup012349	OIV97592.1	TanjilG_12349	NLL-03	70.1282	70.3709	71.12	71.6331	71.6768	26.29	67.27	5.7	NLL-14	15896451	0.46	uncharacterized protein LOC102659825 isoform X5 [Glycine max]	uncharacterized protein LOC109326579 isoform X1 [Lupinus angustifolius]
442	Leucospermus	Lup011878	OIW20475.1	TanjilG_11878	NLL-03	66.0941	70.4785	71.62	72.0533	72.2803	8.91	25.74	0.48	Scaffold_22_144	5781	0.46	receptor-like protein kinase-like [Glycine max]	plant intracellular Ras-group-related LRR protein 6-like [Lupinus angustifolius]
443	Leucospermus	Lup008080	OIW15283.1	TanjilG_08080	NLL-04	40.6981	41.7529	42.89	43.7796	44.2667	5.35	13.18	1.52	NLL-03	14882241	-0.49	Unknown protein
444	Leucospermus	Lup024118	OIW15009.1	TanjilG_24118	NLL-05		2.43545	7.75	10.6633	14.3637	3.61	6.6	-2.23	NLL-03	23087306	-0.46	Peroxidase superfamily protein	LOW QUALITY PROTEIN: putative L-ascorbate peroxidase 6 [Lupinus angustifolius]
445	Leucospermus	Lup014139	OIW15140.1	TanjilG_14139	NLL-05	31.24	36.1883	41.39	44.2638	46.3787	4.45	7.33	-0.75	NLL-03	20557678	-0.5	cell division cycle-like protein	cell division cycle protein 123 homolog [Lupinus angustifolius]
446	Leucospermus	Lup008084	OIW15287.1	TanjilG_08084	NLL-05	63.0885	64.3369	65.88	72.3418	77.6795	3.74	7.58	1.37	NLL-03	14795572	0.59	F-box/WD repeat-containing protein [Medicago truncatula]	uncharacterized protein LOC109343482 [Lupinus angustifolius]
447	Leucospermus	Lup015774	OIW15391.1	TanjilG_15774	NLL-06	17.6985	22.5178	24.95	26.4648	26.5265	5.25	7.32	-0.63	NLL-03	11447700	0.7	probable 26S proteasome complex subunit sem1-1 isoform X3 [Glycine max]	protein DSS1 HOMOLOG ON CHROMOSOME V [Glycine max]
448	Leucospermus	Lup008084	OIW15287.1	TanjilG_08084	NLL-06	60.2333	61.8734	62.95	65.2275	69.975	4.72	9.79	-1.54	NLL-03	14795572	0.59	F-box/WD repeat-containing protein [Medicago truncatula]	uncharacterized protein LOC109343482 [Lupinus angustifolius]
449	Leucospermus	Lup013975	OIW15048.1	TanjilG_13975	NLL-07		0.857222	2.51	2.52024	2.53048	4.75	11.51	1.04	NLL-03	22724468	-0.51	copper ion binding	uncharacterized protein LOC109327806 [Lupinus angustifolius]
450	Leucospermus	Lup007644	OIV89020.1	TanjilG_07644	NLL-07	0.799781	2.69	5.08	5.77696	8.70909	4.85	11.4	0.24	Scaffold_162_1	727247	0.57	GATA type zinc finger transcription factor family protein	LIM domain-containing protein WLIM2b-like [Lupinus angustifolius]
451	Leucospermus	Lup012349	OIV97592.1	TanjilG_12349	NLL-07	43.8073	45.83	46.42	48.17	48.89	5.61	7.76	2.26	NLL-14	15896451	0.46	uncharacterized protein LOC102659825 isoform X5 [Glycine max]	uncharacterized protein LOC109326579 isoform X1 [Lupinus angustifolius]
452	Leucospermus	Lup008087	OIW21684.1	TanjilG_08087	NLL-07	62.9013	65.6529	67.01	68.4055	74.3492	4.21	3.5	-2.61	Scaffold_168_4	16117	-0.86	Ubiquitin family protein	ubiquitin-60S ribosomal protein L40 isoform X1 [Lupinus angustifolius]
453	Leucospermus	Lup007644	OIV89020.1	TanjilG_07644	NLL-07	75.1582	78.5187	81.77	86.9233	90.185	3.75	9.11	-0.22	Scaffold_162_1	727247	0.57	GATA type zinc finger transcription factor family protein	LIM domain-containing protein WLIM2b-like [Lupinus angustifolius]
454	Leucospermus	Lup009058	OIW15127.1	TanjilG_09058	NLL-08	53.705	55.2669	57.9	59.5187	60.61	4.52	12.36	1.55	NLL-03	21081700	0.45	Unknown protein
455	Leucospermus	Lup028126	OIW10375.1	TanjilG_28126	NLL-08	113.059	115.263	115.65	117.748	118.54	6.01	10.68	-3.21	NLL-06	9340554	0.49	adenylate kinase family protein	adenylate kinase 5, chloroplastic isoform X2 [Lupinus angustifolius]
456	Leucospermus	Lup009618	OIW15680.1	TanjilG_09618	NLL-09	133.809	135.685	137.92	140.055		5.21	13.91	-0.96	NLL-03	3636964	0.46	alcohol dehydrogenase 1	alcohol dehydrogenase-like 6 [Lupinus angustifolius]
457	Leucospermus	Lup017564	OIW15244.1	TanjilG_17564	NLL-10	33.8114	34.0506	34.83	35.3619	35.9265	6.25	9.62	-3.71	NLL-03	16134727	-0.75	Esterase/lipase/thioesterase family protein	acyltransferase-like protein At3g26840, chloroplastic isoform X1 [Lupinus angustifolius]
458	Leucospermus	Lup032659	OIW15420.1	TanjilG_32659	NLL-11	107.032	107.538	109.28	111.834	114.715	4.88	6.13	98.85	NLL-03	10924071	0.59	light-harvesting chlorophyll B-binding protein 3	chlorophyll a-b binding protein P4, chloroplastic-like [Lupinus angustifolius]
459	Leucospermus	Lup017562	OIW15242.1	TanjilG_17562	NLL-11	115.183	118.998	119.47			3.96	7.11	-1.53	NLL-03	16051319	-0.54	Esterase/lipase/thioesterase family protein	acyltransferase-like protein At3g26840, chloroplastic isoform X1 [Lupinus angustifolius]
460	Leucospermus	Lup024360	OIV89240.1	TanjilG_24360	NLL-12	2.25	6.95687	13.52	15.8923	17.6015	4.54	12.1	-1.23	Scaffold_492	11988	0.45	probable mediator of RNA polymerase II transcription subunit 26c-like isoform X2 [Glycine max]	mediator of RNA polymerase II transcription subunit 26c isoform X1 [Lupinus angustifolius]
461	Leucospermus	Lup008822	OIW20318.1	TanjilG_08822	NLL-12	56.0685	58.0573	59.5	61.3667	69.606	4.64	9.98	-0.87	Scaffold_18_2	2478	-0.54	uracil phosphoribosyltransferase	uracil phosphoribosyltransferase isoform X1 [Lupinus angustifolius]
462	Leucospermus	Lup008080	OIW15283.1	TanjilG_08080	NLL-13	52.2715	53.9533	57.24	57.9643	59.1167	4.17	9.95	-1.3	NLL-03	14882241	-0.49	Unknown protein
463	Leucospermus	Lup028126	OIW10375.1	TanjilG_28126	NLL-15	20.9336	25.8723	27.12	29.2069	33.4809	4.96	9.01	-2.38	NLL-06	9340554	0.49	adenylate kinase family protein	adenylate kinase 5, chloroplastic isoform X2 [Lupinus angustifolius]
464	Leucospermus	Lup028126	OIW10375.1	TanjilG_28126	NLL-15	60.0157	67.0372	70.55	72.37	75.7	4.03	6.99	2.19	NLL-06	9340554	0.49	adenylate kinase family protein	adenylate kinase 5, chloroplastic isoform X2 [Lupinus angustifolius]
465	Leucospermus	Lup017573	OIV97389.1	TanjilG_17573	NLL-16	16.5682	16.843	17.2	19.2997	26.3885	4.25	10.39	-0.29	NLL-15	1194001	-0.54	peptide transporter 1	protein NRT1/ PTR FAMILY 3.1-like [Lupinus angustifolius]
466	Leucospermus	Lup008567	OIW15080.1	TanjilG_08567	NLL-16	45.28	49.105	50.37	51.5411	54.9233	3.63	6.14	-1.73	NLL-03	21458431	-0.53	multiple inositol polyphosphate phosphatase PhyIIa protein	multiple inositol polyphosphate phosphatase 1-like isoform X2 [Lupinus angustifolius]
467	Leucospermus	Lup017562	OIW15242.1	TanjilG_17562	NLL-17			1.01	4.09806	11.0541	3.73	6.92	-1.51	NLL-03	16051319	-0.54	Esterase/lipase/thioesterase family protein	acyltransferase-like protein At3g26840, chloroplastic isoform X1 [Lupinus angustifolius]
468	Leucospermus	Lup017562	OIW15242.1	TanjilG_17562	NLL-17	86.0759	89.2312	91.39			3.53	6.12	-1.43	NLL-03	16051319	-0.54	Esterase/lipase/thioesterase family protein	acyltransferase-like protein At3g26840, chloroplastic isoform X1 [Lupinus angustifolius]
469	Leucospermus	Lup027372	OIW15521.1	TanjilG_27372	NLL-18	62.2151	69.505	74.29	75.957	77.7336	3.48	10.46	-1.32	NLL-03	6291237	-0.43	Ubiquinol-cytochrome C reductase iron-sulfur subunit	cytochrome b6-f complex iron-sulfur subunit, chloroplastic-like [Lupinus angustifolius]
470	Leucospermus	Lup008176	OIW15600.1	TanjilG_08176	NLL-19			0.01	1.02086	2.04	3.9	10.84	-0.86	NLL-03	4215199	0.47	BEL1-like homeodomain protein 3-like isoform X2 [Glycine max]	BEL1-like homeodomain protein 7 [Lupinus angustifolius]
471	Leucospermus	Lup032659	OIW15420.1	TanjilG_32659	NLL-19			0.01	0.906104	1.27143	4.7	5.93	92.81	NLL-03	10924071	0.59	light-harvesting chlorophyll B-binding protein 3	chlorophyll a-b binding protein P4, chloroplastic-like [Lupinus angustifolius]
472	Leucospermus	Lup009058	OIW15127.1	TanjilG_09058	NLL-20	77.0711	78.9229	79.48	80.0415	82.7171	6.24	17.88	2	NLL-03	21081700	0.45	Unknown protein
473	Mollis	Lup013863	OIV93848.1	TanjilG_13863	NLL-06	41.0098	44.7583	47.18	51.1893	52.6553	4.65	9.39	-2.03	NLL-17	20249955	-0.49	phosphate transporter 2	inorganic phosphate transporter 2-1, chloroplastic-like [Lupinus angustifolius]
474	Mollis	Lup013863	OIV93848.1	TanjilG_13863	NLL-07	15.745	18.73	23.32	26.2854	27.9981	3.72	7.7	1.83	NLL-17	20249955	-0.49	phosphate transporter 2	inorganic phosphate transporter 2-1, chloroplastic-like [Lupinus angustifolius]
475	Mollis	Lup003786	OIV93823.1	TanjilG_03786	NLL-11	64.9731	66.2869	70.18	73.1221	73.8274	5.71	16.84	-0.95	NLL-17	20674457	0.42	Protein kinase superfamily protein	SRSF protein kinase 1-like [Lupinus angustifolius]
476	Mollis	Lup003771	OIV93808.1	TanjilG_03771	NLL-17	26.045	29.1367	35.17	35.8441	39.155	3.86	10.95	0.47	NLL-17	20553496	0.48	protein notum homolog isoform X2 [Glycine max]	pectin acetylesterase 8-like [Lupinus angustifolius]
477	Mollis	Lup005664	OIV93961.1	TanjilG_05664	NLL-17	67.954	68.2381	69.19	69.78	70.1359	19.65	50.09	3.07	NLL-17	19014703	0.41	ATP binding protein, putative [Ricinus communis]	uncharacterized protein LOC109331080 [Lupinus angustifolius]
478	Mollis	Lup005608	OIV93905.1	TanjilG_05608	NLL-17	72.5489	72.7397	73.02	73.5261	73.5867	14.4	39.28	-23.91	NLL-17	17734843	-0.45	aldehyde dehydrogenase family 2 member C4-like [Glycine max]	aldehyde dehydrogenase family 2 member B7, mitochondrial-like [Lupinus angustifolius]
479	Mollis	Lup013863	OIV93848.1	TanjilG_13863	NLL-17	74.5736	75.3067	76.77	77.7548	77.8537	16.82	45.57	-4.61	NLL-17	20249955	-0.49	phosphate transporter 2	inorganic phosphate transporter 2-1, chloroplastic-like [Lupinus angustifolius]
480	Mollis	Lup013985	OIW15058.1	TanjilG_13985	NLL-17	74.5096	76.6086	78.98	80.5871	81.6443	9.59	34.57	-0.11	NLL-03	22799029	-0.5	protein FAM32A-like isoform X5 [Glycine max], 7-dehydrocholesterol reductase-like, dwarf5	protein FAM32A-like [Prunus avium]
481	Mollis				NLL-17			79.92									mollis
482	Mollis	Lup003786	OIV93823.1	TanjilG_03786	NLL-17	72.9852	78.1315	84.78	87.9775	90.2283	3.55	9.85	0.7	NLL-17	20674457	0.42	Protein kinase superfamily protein	SRSF protein kinase 1-like [Lupinus angustifolius]
483	Mollis	Lup003788	OIV93825.1	TanjilG_03788	NLL-17	83.7341	83.9905	84.78	85.2818	85.3019	41.75	78.53	-9.25	NLL-17	20683100	-0.77	Phosphoinositide phosphatase family protein	phosphoinositide phosphatase SAC6-like [Lupinus angustifolius]
484	Mollis	Lup007651	OIV93748.1	TanjilG_07651	NLL-17	90.6211	90.8105	91.39			30.08	69.05	-5.32	NLL-17	20923301	-0.59	anaphase promoting complex 10	anaphase-promoting complex subunit 10 [Lupinus angustifolius]
485	Tardus	Lup029081	OIW17731.1	TanjilG_29081	NLL-01	20.8803	21.2556	22.58	23.6425	24.1763	15.84	44.79	29.54	NLL-01	34861805	0.45	iron-sulfur cluster assembly protein IscU	iron-sulfur cluster assembly protein 1-like [Lupinus angustifolius]
486	Tardus	Lup006479	OIW17794.1	TanjilG_06479	NLL-01	28.2976	28.5883	29.37	30.9638	31.6459	10.68	31.43	29.04	NLL-01	34237401	0.5	magnesium-protoporphyrin IX methyltransferase	magnesium protoporphyrin IX methyltransferase, chloroplastic [Lupinus angustifolius]
487	Tardus				NLL-01			33.11									tardus
488	Tardus	Lup002448	OIW17820.1	TanjilG_02448	NLL-01	30.8634	31.8367	33.12	33.6421	34.5538	18.28	44.58	1.44	NLL-01	34002065	0.66	ATP-binding ABC transporter	ABC transporter G family member 5-like [Lupinus angustifolius]
489	Tardus	Lup002465	OIW17837.1	TanjilG_02465	NLL-01	33.7107	33.9451	34.32	34.8309	34.5965	31.82	70.88	-15.47	NLL-01	33803244	-0.79	BolA-like family protein	protein BOLA2-like [Lupinus angustifolius]
490	Tardus	Lup014115	OIW17869.1	TanjilG_14115	NLL-01	34.8769	35.1356	35.51	36.3456	36.7979	17.08	20.16	3.07	NLL-01	33384250	0.74	TGACG-sequence-specific DNA-binding protein TGA-2.1 isoform X4 [Glycine max]	transcription factor TGA4-like [Vigna unguiculata]
491	Tardus	Lup002461	OIW17833.1	TanjilG_02461	NLL-01	34.8818	35.1352	35.51	36.4846	37.0387	16.41	45.78	182.66	NLL-01	33836778	0.53	photosystem I reaction center subunit N	photosystem I reaction center subunit N, chloroplastic-like [Lupinus angustifolius]
492	Tardus	Lup019863	OIW17894.1	TanjilG_19863	NLL-01	33.9842	35.0794	35.51	36.9321	37.195	14.46	35.69	-1.88	NLL-01	32986508	-0.62	tRNA (cytosine(34)-C(5))-methyltransferase-like protein	tRNA (cytosine(34)-C(5))-methyltransferase-like [Lupinus angustifolius]
493	Tardus	Lup014115	OIW17869.1	TanjilG_14115	NLL-01	37.9476	37.9647	38.47	39.0409	39.1857	20.27	55.12	3.63	NLL-01	33384250	0.74	TGACG-sequence-specific DNA-binding protein TGA-2.1 isoform X4 [Glycine max]	transcription factor TGA4-like [Vigna unguiculata]
494	Tardus	Lup019853	OIW17884.1	TanjilG_19853	NLL-01	36.1265	36.6767	38.47	39.1265	39.83	15.97	43.83	-1.48	NLL-01	33134581	-0.52	Lipase/lipooxygenase, PLAT/LH2 family protein	PLAT domain-containing protein 3-like [Lupinus angustifolius]
495	Tardus	Lup017799	OIW17963.1	TanjilG_17799	NLL-01	38.3773	39.2243	39.77	40.7544	42.1048	15.89	43.81	0.43	NLL-01	31797938	0.53	Unknown protein
496	Tardus	Lup017777	OIW17941.1	TanjilG_17777	NLL-01	39.053	39.3968	39.77	40.8116	41.0784	14.92	43.11	-2.93	NLL-01	32362809	-0.47	Ribosome maturation factor RimM [Synechococcus]	uncharacterized protein LOC109360777 [Lupinus angustifolius]
497	Tardus	Lup017802	OIW17966.1	TanjilG_17802	NLL-01	40.9096	41.1333	41.55	42.2643	42.589	27.12	65.68	8.12	NLL-01	31765278	0.64	Mitochondrial substrate carrier family protein	mitochondrial dicarboxylate/tricarboxylate transporter DTC-like [Lupinus angustifolius]
498	Tardus	Lup019854	OIW17885.1	TanjilG_19854	NLL-01	41.989	44.1525	44.57	45.2185	45.7275	13.45	41.05	-2.14	NLL-01	33128630	-0.47	protein SCO1 homolog 2, mitochondrial-like [Glycine max]	protein SCO1 homolog 2, mitochondrial [Lupinus angustifolius]
499	Tardus	Lup026966	OIV89116.1	TanjilG_26966	NLL-01	44.0356	44.3442	45.07	45.1033	45.1367	35.78	78.45	-3.59	Scaffold_596	35455	-0.62	Unknown protein
500	Tardus	Lup026966	OIV89116.1	TanjilG_26966	NLL-01	44.6069	45.9864	46.37	46.7798	46.901	37.28	80.23	-3.65	Scaffold_596	35455	-0.62	Unknown protein
501	Tardus	Lup031318	OIW18198.1	TanjilG_31318	NLL-01	47.8691	48.0289	48.8	49.5301	49.8255	20.86	48.68	-4.22	NLL-01	27019293	-0.52	RPM1-interacting protein 4 (RIN4) family protein	uncharacterized protein LOC109359150 [Lupinus angustifolius]
502	Tardus	Lup031320	OIW18200.1	TanjilG_31320	NLL-01	48.7624	49.0327	49.99	50.548	51.6828	19.27	57.95	22.44	NLL-01	27048088	0.5	unknown protein	uncharacterized protein LOC106772231 [Vigna radiata var. radiata]
503	Tardus	Lup031419	OIW18279.1	TanjilG_31419	NLL-01	49.2775	50.084	50.58	51.3805	51.9683	12.27	37.77	-1.93	NLL-01	24877180	-0.46	HXXXD-type acyl-transferase family protein	omega-hydroxypalmitate O-feruloyl transferase-like [Olea europaea var. sylvestris]
504	Tardus	Lup031483	OIW18343.1	TanjilG_31483	NLL-01	53.2055	54.3277	54.69	55.2239	55.2716	53.91	85.24	-31.96	NLL-01	23889252	-0.53	iron-sulfur cluster assembly protein IscU	iron-sulfur cluster assembly protein 1-like [Lupinus angustifolius]
505	Tardus	Lup031483	OIW18343.1	TanjilG_31483	NLL-01	56.9386	57.0466	57.62	58.9173	59.4023	47.46	85.19	-31.73	NLL-01	23889252	-0.53	iron-sulfur cluster assembly protein IscU	iron-sulfur cluster assembly protein 1-like [Lupinus angustifolius]
506	Tardus	Lup017777	OIW17941.1	TanjilG_17777	NLL-03	0.01	0.844545	3.14	6.02571	12.7224	4.36	9.6	1.34	NLL-01	32362809	-0.47	Ribosome maturation factor RimM [Synechococcus]	uncharacterized protein LOC109360777 [Lupinus angustifolius]
507	Tardus	Lup002465	OIW17837.1	TanjilG_02465	NLL-05	63.8405	67.8981	70.97	72.1863	81.369	4.44	4.52	4.27	NLL-01	33803244	-0.79	BolA-like family protein	protein BOLA2-like [Lupinus angustifolius]
508	Tardus	Lup031419	OIW18279.1	TanjilG_31419	NLL-05	82.52	84.7682	89.49	94.2923	97.5687	4.09	10.1	-0.98	NLL-01	24877180	-0.46	HXXXD-type acyl-transferase family protein	omega-hydroxypalmitate O-feruloyl transferase-like [Olea europaea var. sylvestris]
509	Tardus	Lup014115	OIW17869.1	TanjilG_14115	NLL-06	66.28	66.9435	68.76	71.3605	72.3115	6.2	5.31	-1.22	NLL-01	33384250	0.74	TGACG-sequence-specific DNA-binding protein TGA-2.1 isoform X4 [Glycine max]	transcription factor TGA4-like [Vigna unguiculata]
510	Tardus	Lup031318	OIW18198.1	TanjilG_31318	NLL-11	99.4318	99.5833	100.76	101.886	103.389	4.64	6.66	1.92	NLL-01	27019293	-0.52	RPM1-interacting protein 4 (RIN4) family protein	uncharacterized protein LOC109359150 [Lupinus angustifolius]
511	Tardus	Lup006479	OIW17794.1	TanjilG_06479	NLL-16	87.2182	89.5983	92.27	97.4537	99.32	3.75	9.12	14.74	NLL-01	34237401	0.5	magnesium-protoporphyrin IX methyltransferase	magnesium protoporphyrin IX methyltransferase, chloroplastic [Lupinus angustifolius]
512	Tardus	Lup031419	OIW18279.1	TanjilG_31419	NLL-19	42.08	47.0391	48.66	51.1761	52.6205	4.28	10.44	-1.02	NLL-01	24877180	-0.46	HXXXD-type acyl-transferase family protein	omega-hydroxypalmitate O-feruloyl transferase-like [Olea europaea var. sylvestris]
513	Tardus	Lup002448	OIW17820.1	TanjilG_02448	NLL-20	48.312	50.0385	51.62	52.9244	53.5148	4.81	8.07	-0.59	NLL-01	34002065	0.66	ATP-binding ABC transporter	ABC transporter G family member 5-like [Lupinus angustifolius]
